# Supplementary material for: Transcriptome Remodeling in Trypanosoma cruzi and Human Cells during Intracellular Infection
Source: PLoS Pathog. 2016 Apr 5;12(4):e1005511. doi: 10.1371/journal.ppat.1005511 (PMC4821583; doi:10.1371/journal.ppat.1005511)
Supplement: S1 Table — Complete description of all samples included in this analysis, including sample ID, SRA accession number, developmental stage, infection status, experimental batch, trimming information, number of raw reads, and number and percentage of reads mapped to each reference genome. (XLSX) [file ppat.1005511.s011.xlsx]

## Sheet: Table S1
Supplementary Table 1. Summary of samples collected and mapping statistics
Lab sample ID	Accession Number	Alias used in some figures	Developmental stage	Infected	Batch	Trimmed	Number of reads that pass Illumina filter	Total number of reads mapped	% of total reads mapped	Reads mapped to T. cruzi Esmeraldo haplotype	Reads mapped to hg19	% of mapped reads belonging to T. cruzi Esmeraldo haplotype	% of mapped reads belonging to hg19
HPGL0063	SRR1346026	4hr_ctrl	Amastigote 4 hpi	N	A		75455946	72024476	0.954524		72024476		1
HPGL0064	SRR1346027	4hr1		Y	A	Y	139558460	130016017	0.931624	2585633	127430384	0.019887	0.980113
HPGL0111	SRR1346028	4hr2		Y	B		123249854	81724984	0.663084	2257327	79467657	0.027621	0.972379
HPGL0112	SRR1346029	4hr3		Y	C		98909298	94669006	0.957129	2928987	91740019	0.0309392	0.969061
HPGL0065	SRR1346030	6hr_ctrl	Amastigote 6hr	N	A		63327220	60735117	0.959068		60735117	0	1
HPGL0066	SRR1346031	6hr1		Y	A	Y	157401226	148513778	0.943536	3128883	145384895	0.021068	0.978932
HPGL0113	SRR1346032	6hr2		Y	B		112249358	106802654	0.951477	2014693	104787961	0.0188637	0.981136
HPGL0114	SRR1346033	6hr3		Y	C	Y	97411582	91909631	0.943519	2811907	89097724	0.0305943	0.969406
HPGL0067	SRR1346034	12hr_ctrl	Amastigote 12hr	N	A		67337918	64902003	0.963826		64902003	0	1
HPGL0068	SRR1346035	12hr1		Y	A	Y	88441820	83974766	0.949492	1769313	82205453	0.0210696	0.97893
HPGL0115	SRR1346036	12hr2		Y	B	Y	93933948	89531503	0.953133	2136351	87395152	0.0238614	0.976139
HPGL0069	SRR1346037	24hr_ctrl	Amastigote 24hr	N	A		66477092	64617122	0.972021		64617122	0	1
HPGL0070	SRR1346038	24hr1		Y	A	Y	88843990	84786038	0.954325	4635117	80150921	0.0546684	0.945332
HPGL0116	SRR1346039	24hr2		Y	B	Y	79347540	73605848	0.927639	3903274	69702574	0.0530294	0.946971
HPGL0117	SRR1346040	24hr3		Y	C	Y	74297462	70880898	0.954015	4982378	65898520	0.0702923	0.929708
HPGL0055	SRR1346041	48hr_ctrl1	Amastigote 48hr	N	D		57701782	48117142	0.833894		48117142	0	1
HPGL0071	SRR1346042	48hr_ctrl2		N	A	Y	69490186	68360413	0.983742		68360413	0	1
HPGL0257	SRR1346043	48hr_ctrl3		N	C		91887850	90007520	0.979537		90007520	0	1
HPGL0056	SRR1346044	48hr1		Y	D		57701782	52398585	0.908093	6866656	45531929	0.131047	0.868953
HPGL0060	SRR1346045	48hr2		Y	D		57692178	52602786	0.911784	6985398	45617388	0.132795	0.867205
HPGL0072	SRR1346046	48hr3		Y	A	Y	77919340	70119342	0.899897	13138673	56980669	0.187376	0.812624
HPGL0258	SRR1346047	48hr4		Y	C		76483856	67999152	0.889065	19099189	48899963	0.280874	0.719126
HPGL0057	SRR1346048	72hr_ctrl1	Amastigote 72hr	N	D		60211156	58562661	0.972621		58562661	0	1
HPGL0255	SRR1346049	72hr_ctrl2		N	E		77417180	76347021	0.986177		76347021	0	1
HPGL0058	SRR1346050	72hr1		Y	D		49143458	40315329	0.82036	15056971	25258358	0.37348	0.62652
HPGL0061	SRR1346051	72hr2		Y	D		65873648	54571365	0.828425	19546061	35025304	0.358174	0.641826
HPGL0256	SRR1346052	72hr3		Y	E		90450622	87107335	0.963037	8327776	78779559	0.0956036	0.904396
HPGL0062	SRR1346053	trypo1	Trypomastigote	N	A	Y	105944210	65836443	0.6214	65836443		1
HPGL0249	SRR1346054	trypo2		N	E		59465792	37831725	0.636193	37831725		1
HPGL0250	SRR1346055	trypo3		N	E		55394756	36057541	0.65092	36057541		1
HPGL0251	SRR1346056	trypo4		N	E		54424652	35121149	0.645317	35121149		1
HPGL0252	SRR1346057	epi1	Epimastigote	N	E		65967456	37693521	0.571396	37693521		1
HPGL0253	SRR1346058	epi2		N	E		59156660	34484732	0.582939	34484732		1
HPGL0254	SRR1346059	epi3		N	E		52314436	29335454	0.560753	29335454		1
Total							2710883714	2361563057	0.871141	398535152	1963027905	0.147013	0.724128
