# Supplementary material for: Transcriptome Remodeling in Trypanosoma cruzi and Human Cells during Intracellular Infection
Source: PLoS Pathog. 2016 Apr 5;12(4):e1005511. doi: 10.1371/journal.ppat.1005511 (PMC4821583; doi:10.1371/journal.ppat.1005511)
Supplement: S2 Table — Tophat was used to align T. cruzi cDNA reads to align to the reference genome as described in Methods. The abundance of reads mapping to each coding sequence (CDS) was determined using HTSeq (Raw reads). Weakly expressed genes, defined as having less than 1 read per million in ‘n’ of the samples, where ‘n’ is the size of the smallest group of replicates (here n = 2) were removed from subsequent analyses. A quantile normalization scheme was applied to all samples. Following log2 transformation of the data, the count per million values (cpm) were calculated for each gene using in-house script. All components of our statistical pipeline, named cbcbSEQ, can be accessed on GitHub (https://github.com/kokrah/cbcbSEQ/). (XLSX) [file ppat.1005511.s012.xlsx]

## Sheet: Raw Counts
Supplementary Table 2. Number of Raw Counts mapped to T. cruzi genes.
							RNA-SEQ Library Identifier
	HPGL0064	HPGL0111	HPGL0112	HPGL0066	HPGL0113	HPGL0114	HPGL0068	HPGL0115	HPGL0070	HPGL0116	HPGL0117	HPGL0056	HPGL0060	HPGL0072	HPGL0258	HPGL0058	HPGL0061	HPGL0256	HPGL0062	HPGL0249	HPGL0250	HPGL0251	HPGL0252	HPGL0253	HPGL0254
TriTrypID
TcCLB.397937.10	104	101	123	87	67	102	50	59	112	102	118	209	194	291	469	460	556	188	1669	708	582	648	1012	955	1012
TcCLB.397937.5	73	45	93	79	64	80	52	52	156	122	176	226	213	395	654	484	603	243	1303	632	636	691	1333	1288	1188
TcCLB.398343.9	208	64	184	276	123	250	94	75	26	36	42	31	28	60	113	78	85	41	666	246	252	155	15	12	8
TcCLB.398345.10	116	115	150	129	82	110	63	94	168	137	163	276	271	460	657	591	707	318	3158	1689	1736	1736	1010	894	842
TcCLB.398751.10	7	3	2	6	2	2	3	1	6	2	5	11	6	24	11	11	14	8	229	51	51	37	91	70	50
TcCLB.399033.10	157	78	135	157	104	135	66	81	179	150	188	283	276	448	903	585	768	371	1960	1268	1368	1372	398	354	266
TcCLB.399033.19	144	131	162	165	107	164	100	134	430	359	513	605	594	1246	1676	1181	1495	772	2375	1466	1489	1373	1978	1864	1600
TcCLB.400945.10	1	0	1	0	0	0	0	0	0	0	0	0	1	1	2	1	2	1	29	15	12	24	116	112	88
TcCLB.401041.10	2	16	16	5	8	9	6	5	25	16	25	9	2	56	106	18	25	27	276	131	132	147	117	134	122
TcCLB.401473.9	85	77	81	80	65	96	42	60	98	77	128	150	137	259	330	242	293	152	1150	618	529	526	715	729	569
TcCLB.401569.10	104	74	61	113	48	39	26	44	43	28	31	51	65	141	91	91	146	48	2651	731	624	488	400	338	175
TcCLB.401661.10	37	22	41	36	29	37	28	25	60	38	64	44	60	176	182	108	139	87	909	588	573	490	2338	2369	1716
TcCLB.403153.10	7	11	21	5	16	20	8	7	8	12	25	10	10	49	58	17	26	28	628	541	520	424	148	135	94
TcCLB.403153.20	6	3	3	3	4	7	1	3	8	3	10	8	13	18	24	23	42	4	110	104	68	71	17	14	10
TcCLB.403789.9	50	38	52	48	28	49	39	27	73	44	69	64	53	141	178	120	137	89	590	312	331	283	296	297	232
TcCLB.404001.10	118	85	117	105	64	90	65	66	115	103	131	181	183	311	564	412	523	246	1675	1129	1130	988	1571	1332	1125
TcCLB.404001.20	375	157	257	494	196	287	233	192	403	340	517	674	704	1738	1752	1406	1776	664	11756	5265	4694	3985	6034	5085	4253
TcCLB.404001.4	301	163	274	284	172	256	174	177	269	263	299	434	448	803	1055	924	1327	452	3562	2575	1979	1869	2701	2290	2029
TcCLB.404711.10	108	64	84	128	86	102	81	85	135	84	128	120	146	318	495	277	367	179	9606	3589	3295	3052	833	786	678
TcCLB.404843.10	46	52	63	59	48	47	32	38	87	61	89	136	131	208	347	287	393	140	1356	800	760	776	609	561	464
TcCLB.404843.20	507	510	616	660	412	669	186	214	342	346	378	523	588	973	1617	1353	1784	569	11372	3896	4759	5091	2148	2263	2092
TcCLB.404975.30	0	0	0	1	0	0	0	1	0	0	0	0	0	1	2	1	1	0	66	38	31	29	160	152	133
TcCLB.405165.10	79	75	70	78	55	74	41	48	129	86	87	168	186	330	439	389	484	189	1334	871	645	720	426	423	341
TcCLB.405165.19	86	68	97	104	86	103	56	70	164	119	196	257	251	516	647	541	718	304	3732	1947	2240	2126	1280	1208	1064
TcCLB.405179.10	55	59	60	83	42	67	37	45	108	68	87	125	156	332	401	320	490	185	2966	1285	1426	1343	921	789	748
TcCLB.405453.9	83	27	45	85	35	49	39	37	95	55	90	204	200	229	444	387	548	114	1657	923	783	623	87	98	86
TcCLB.406999.10	16	8	23	8	18	12	4	13	41	37	38	34	40	115	133	62	101	32	419	234	186	181	71	77	30
TcCLB.407477.10	129	102	149	145	107	134	41	51	176	157	151	331	348	607	1033	965	1032	328	2480	1274	1153	1339	2271	2055	2208
TcCLB.407477.20	44	41	34	38	39	45	32	30	77	72	74	105	115	202	351	301	380	129	646	458	392	431	654	621	534
TcCLB.407477.30	65	88	74	74	47	79	44	61	134	100	136	181	195	305	529	447	493	185	814	551	481	453	678	700	685
TcCLB.407477.40	36	53	70	57	42	57	33	41	99	100	96	148	133	260	425	375	454	152	716	518	382	408	1025	855	731
TcCLB.407477.44	34	86	51	26	22	39	15	33	44	54	53	51	65	107	201	158	208	90	328	296	193	191	307	227	247
TcCLB.407477.50	271	343	328	286	238	336	177	243	601	561	617	1005	1027	1751	3120	2400	3089	1219	8087	4217	5420	5537	16691	13932	13268
TcCLB.407477.60	66	52	64	85	50	85	45	61	134	97	126	166	193	319	508	341	423	176	1197	799	733	639	841	764	647
TcCLB.407477.69	89	77	79	76	48	76	47	58	107	108	126	177	212	337	559	418	542	209	1398	765	785	820	1024	966	836
TcCLB.408345.10	43	57	56	54	40	51	27	51	90	80	75	124	125	204	339	276	367	141	770	470	435	447	435	400	335
TcCLB.408345.20	124	162	135	133	96	134	90	78	213	152	200	319	304	571	750	579	787	262	2804	952	1055	1100	1152	1047	1079
TcCLB.408437.10	207	102	191	215	144	197	125	194	356	329	428	567	572	1026	1755	1208	1496	726	3873	2500	2437	2178	1675	1559	1114
TcCLB.408437.20	25	63	62	45	50	50	17	65	95	111	137	185	213	389	712	556	745	302	4760	3057	4204	4156	2162	1796	1405
TcCLB.408437.29	208	116	204	211	129	199	145	182	277	262	362	428	484	837	1476	1038	1218	555	2180	1728	1613	1475	869	834	608
TcCLB.408547.10	10	10	7	13	9	9	3	7	11	12	5	14	16	34	47	40	67	22	1447	749	726	814	88	74	75
TcCLB.408547.5	7	6	18	12	3	8	5	7	16	4	8	13	20	29	31	34	43	26	679	391	277	303	60	48	49
TcCLB.408573.5	5	0	5	5	4	5	1	0	3	2	6	13	10	31	36	18	39	15	183	79	101	75	29	37	22
TcCLB.408573.9	58	44	57	101	52	66	51	37	117	77	102	125	131	343	330	258	348	149	2079	734	764	685	413	455	314
TcCLB.408799.10	36	51	46	54	30	51	34	29	64	47	60	68	63	142	193	190	262	98	766	476	414	402	472	396	391
TcCLB.408799.19	33	66	41	48	27	42	36	44	98	72	91	129	100	203	242	258	302	137	980	411	407	440	643	665	705
TcCLB.409101.9	40	20	14	39	14	19	21	16	24	25	27	101	127	93	130	245	323	61	485	268	232	222	256	218	204
TcCLB.409117.10	26	23	23	30	27	27	16	18	58	55	55	85	105	176	284	227	292	141	1100	837	813	900	985	894	737
TcCLB.409117.20	441	164	281	602	226	366	250	353	711	738	1066	1630	1632	1895	3728	3309	4565	1796	4602	4945	3709	3495	6207	5867	3934
TcCLB.409139.9	90	78	120	143	113	176	174	121	204	135	208	85	73	363	394	139	215	199	2190	894	969	1067	598	559	443
TcCLB.410243.10	25	19	31	23	16	20	17	9	32	26	29	39	47	125	121	101	138	58	451	173	210	184	474	362	374
TcCLB.410589.10	42	36	48	52	29	34	21	31	62	57	53	129	165	236	334	325	404	167	2018	928	1002	984	852	820	720
TcCLB.410589.19	23	16	31	40	23	44	13	14	27	23	46	60	54	101	181	164	198	86	876	661	571	555	300	272	213
TcCLB.410943.10	13	5	23	13	12	15	13	8	8	11	21	23	26	42	62	46	96	26	297	198	209	169	159	160	124
TcCLB.410961.10	19	15	12	41	11	20	9	9	22	12	26	33	47	107	118	82	107	50	357	229	188	166	199	210	156
TcCLB.411337.10	38	13	33	51	21	30	18	19	36	29	39	78	85	128	159	218	269	82	698	400	449	451	231	219	214
TcCLB.411427.10	71	52	41	83	22	29	32	18	63	20	24	73	91	172	111	132	209	56	2051	443	498	546	85	92	57
TcCLB.411427.30	350	273	412	399	293	382	211	281	513	418	498	672	670	1211	1927	1412	1863	770	4423	3384	2753	2635	1880	1764	1396
TcCLB.411427.40	85	54	90	101	56	78	28	76	70	64	96	114	99	200	338	265	345	146	1330	1333	987	894	303	242	190
TcCLB.411427.49	72	29	62	60	48	67	38	48	79	58	64	98	115	210	289	238	243	120	711	584	504	477	160	192	140
TcCLB.412093.10	17	20	27	24	21	16	10	17	19	14	32	37	49	80	82	65	101	29	1344	286	275	240	122	118	116
TcCLB.412943.9	37	60	41	41	38	37	34	26	81	47	60	99	102	175	271	278	321	128	1111	578	507	640	533	475	522
TcCLB.413605.10	188	182	181	194	135	175	113	129	189	170	193	259	280	604	688	588	794	354	3352	1765	1877	1737	1229	1109	971
TcCLB.413977.10	181	178	200	211	107	146	94	136	344	357	376	494	553	1041	1411	996	1339	511	2749	1399	1530	1415	4152	3819	3077
TcCLB.414145.9	33	22	39	47	31	27	24	45	83	55	74	100	107	153	320	197	308	127	837	540	440	501	631	570	463
TcCLB.414517.9	39	40	39	47	26	39	27	34	80	62	88	144	126	311	421	339	428	145	804	607	627	536	584	526	428
TcCLB.415331.10	1	0	1	0	4	2	2	0	3	6	2	2	0	12	13	5	5	6	109	49	70	68	426	495	437
TcCLB.416503.10	90	61	70	104	62	86	66	57	113	70	99	118	124	290	384	255	364	193	1901	815	846	839	529	539	472
TcCLB.416761.10	51	33	44	74	47	88	49	27	62	46	61	30	33	88	96	61	89	55	416	225	271	227	112	100	111
TcCLB.416883.18	71	94	139	107	94	130	89	89	229	221	283	336	373	712	1168	800	1106	430	2309	1128	1208	1367	2357	2011	1744
TcCLB.416883.9	56	94	104	83	72	100	67	64	85	90	120	159	167	302	551	391	520	223	1904	1177	1119	1187	590	551	467
TcCLB.417091.10	94	64	84	130	66	71	59	73	109	92	85	176	176	316	505	355	477	231	1401	794	656	670	574	509	466
TcCLB.417203.9	38	6	20	36	7	12	12	12	34	22	60	84	88	136	165	159	244	52	481	277	253	195	123	133	86
TcCLB.417797.9	55	80	70	69	52	70	36	47	83	67	92	140	133	247	421	317	363	183	1156	687	646	644	563	486	485
TcCLB.417939.9	20	3	14	19	14	22	14	15	23	36	52	34	47	97	240	124	93	58	538	661	378	302	65	63	44
TcCLB.417993.10	5	3	4	10	9	9	4	12	28	16	16	16	14	55	72	39	50	25	213	123	93	98	19	14	16
TcCLB.418069.10	1109	735	1103	1212	766	1207	543	724	2367	1946	2779	2833	2791	6016	6350	4784	6282	2963	5619	2769	2962	2719	10380	9983	7418
TcCLB.418405.10	1	0	2	4	0	2	1	1	1	2	1	1	2	7	4	7	10	0	318	186	195	253	9	8	7
TcCLB.418405.20	7	6	1	4	6	2	4	3	6	2	8	8	8	21	21	15	40	12	321	301	210	224	31	25	17
TcCLB.418405.30	7	0	2	2	4	3	3	2	4	3	5	7	7	12	12	24	27	5	116	58	54	57	14	7	4
TcCLB.418613.20	14	9	25	17	14	14	7	11	11	10	10	11	14	38	48	47	40	37	3484	1768	1568	1852	183	205	161
TcCLB.419043.10	39	57	36	53	21	54	27	39	93	90	76	130	150	225	392	340	468	173	936	576	461	463	586	550	602
TcCLB.419417.10	19	39	27	34	13	34	18	23	32	24	33	47	60	78	157	154	191	59	374	340	201	264	157	126	146
TcCLB.419417.19	70	78	71	64	61	60	53	40	192	121	121	232	246	449	449	615	727	158	1475	591	588	589	681	602	708
TcCLB.419417.4	98	153	119	168	118	151	107	145	356	287	364	559	520	993	1471	1344	1651	641	4289	2109	2340	2833	2107	1994	2014
TcCLB.419469.14	13	16	18	26	13	14	10	11	54	34	42	63	55	128	179	110	176	56	282	193	208	190	326	344	223
TcCLB.419469.30	113	76	123	139	57	107	76	74	147	99	174	188	229	444	549	429	558	216	2113	1586	1397	1392	891	823	654
TcCLB.419637.9	7	2	10	6	9	9	6	8	10	18	15	25	29	35	67	42	58	30	225	115	84	85	31	41	24
TcCLB.419703.10	41	42	54	52	20	36	18	28	75	41	71	121	113	181	293	205	279	114	572	411	350	323	981	828	676
TcCLB.419703.20	73	91	83	75	50	94	53	57	123	104	116	207	194	278	572	452	571	257	1374	928	815	853	2042	1809	1747
TcCLB.420091.10	3	0	0	3	2	1	0	1	4	4	9	9	14	13	40	21	18	9	55	85	42	43	232	232	154
TcCLB.420293.20	1	0	1	0	0	0	0	0	0	1	0	0	0	1	0	0	1	0	81	10	11	8	1187	1074	938
TcCLB.420293.31	0	0	1	0	1	1	0	4	2	1	4	0	2	6	3	2	1	4	13	16	12	9	183	173	114
TcCLB.420293.40	0	1	0	0	2	2	0	0	2	1	0	0	0	1	2	1	0	1	5	3	5	2	909	801	606
TcCLB.420293.50	2	1	1	3	2	2	1	0	3	0	1	2	3	2	5	16	19	3	100	51	60	65	45	54	33
TcCLB.420369.20	66	70	95	69	46	64	48	52	122	83	121	111	117	266	360	279	338	164	1013	577	462	502	348	309	302
TcCLB.420369.40	79	67	78	77	60	75	49	34	93	100	112	174	185	324	463	410	562	183	2782	1293	1153	1299	1372	1248	1511
TcCLB.420495.10	44	64	68	61	39	55	33	44	78	78	77	123	121	205	288	301	401	131	1388	496	509	559	477	436	515
TcCLB.420495.19	16	33	19	24	15	24	11	17	27	19	31	44	32	69	124	114	148	38	475	165	147	212	186	182	196
TcCLB.420989.10	42	14	15	28	13	19	24	16	34	19	35	53	60	84	75	84	124	40	662	277	230	240	168	149	126
TcCLB.421173.14	5	0	0	5	5	4	1	1	2	2	1	4	1	6	9	5	12	0	456	172	113	126	11	9	6
TcCLB.421173.4	20	14	17	18	13	11	8	7	17	16	11	19	17	48	48	31	51	17	2660	1043	784	895	77	76	64
TcCLB.421321.9	205	206	235	249	162	242	118	162	214	188	245	334	301	609	786	764	842	369	3514	1763	1830	1649	1081	1099	895
TcCLB.421619.10	192	185	207	204	128	206	123	132	222	186	234	283	315	635	875	775	1030	457	4218	2289	2118	2078	1914	1781	1599
TcCLB.421959.10	193	142	132	178	97	132	96	108	176	124	186	390	360	466	666	802	1005	300	2437	1169	1194	1154	1424	1431	1212
TcCLB.422041.9	45	8	33	57	31	35	26	41	72	48	78	132	125	258	426	247	301	148	524	491	506	425	522	540	366
TcCLB.422207.10	74	15	36	77	40	58	24	39	50	75	100	133	158	214	365	321	391	142	882	1110	729	648	63	56	48
TcCLB.422207.21	89	15	63	85	46	74	54	57	132	135	237	183	201	578	997	408	541	312	887	894	1016	874	594	601	431
TcCLB.422319.10	2	5	3	3	1	0	0	2	3	4	9	4	6	13	17	11	8	7	72	45	35	36	39	32	19
TcCLB.422507.10	9	26	27	10	33	38	19	15	75	54	78	17	31	164	243	47	87	87	781	307	358	377	243	172	214
TcCLB.422843.10	67	65	117	93	68	115	42	62	80	97	134	152	137	365	424	405	443	228	1792	1224	1209	1241	509	415	379
TcCLB.423205.10	17	5	4	23	3	4	5	1	14	1	1	4	15	31	11	16	25	5	11774	2322	4010	3482	18	14	13
TcCLB.424195.5	7	6	15	6	8	19	11	10	23	20	19	33	37	58	74	67	89	45	131	84	69	88	133	124	128
TcCLB.424195.9	0	0	0	0	0	0	0	0	0	0	0	0	1	1	0	2	2	0	2	1	0	1	2	0	1
TcCLB.424383.9	17	12	12	22	12	11	9	7	19	20	16	24	23	68	58	58	120	29	765	271	239	293	38	39	35
TcCLB.424795.10	6	20	34	13	22	38	30	35	69	61	73	35	33	248	269	71	103	150	696	383	378	361	645	646	512
TcCLB.424889.10	39	32	49	60	48	41	28	47	44	58	61	86	84	156	228	220	289	194	5088	3022	3083	2801	294	265	194
TcCLB.425311.9	80	42	77	97	50	64	38	36	78	37	65	123	154	223	221	269	353	98	1277	456	429	394	1026	1124	947
TcCLB.425435.10	16	19	12	18	16	10	8	11	14	13	14	28	30	49	53	86	99	18	3141	960	882	1089	79	74	58
TcCLB.425851.9	51	60	77	84	38	59	41	41	79	74	78	101	100	250	257	213	293	127	1720	567	593	517	398	359	293
TcCLB.426397.9	115	120	100	150	91	115	78	65	211	185	246	322	362	650	808	630	853	299	1692	791	761	756	1515	1460	1203
TcCLB.427247.10	39	16	15	35	13	32	13	10	43	16	21	37	44	123	69	86	119	44	1011	496	264	290	205	166	128
TcCLB.427247.4	77	57	79	92	72	108	34	56	90	92	123	185	169	416	580	496	637	289	3087	2154	2326	2096	1752	1518	1206
TcCLB.427355.10	362	185	379	368	226	356	164	201	777	585	857	860	927	1766	2101	1613	2147	916	3348	1815	1551	1530	1778	1629	1424
TcCLB.428999.10	46	37	52	61	35	48	26	45	83	58	77	104	124	247	323	243	332	143	814	515	468	441	448	418	332
TcCLB.428999.20	63	42	53	74	49	61	30	48	201	149	210	175	218	427	599	428	530	261	4096	1835	1993	2013	1583	1317	932
TcCLB.428999.30	32	30	34	25	20	35	20	32	50	32	66	63	82	178	310	211	275	153	1694	1049	990	1024	1633	1444	1140
TcCLB.429185.20	7	2	3	6	4	4	5	1	9	5	6	6	12	23	7	14	17	4	155	69	60	71	35	36	25
TcCLB.429185.31	11	6	5	5	3	4	4	4	8	7	6	11	17	25	33	34	40	21	952	406	393	348	109	105	47
TcCLB.429257.10	51	4	12	41	17	32	26	11	38	24	58	73	98	179	230	195	173	93	574	608	454	403	456	438	290
TcCLB.429257.20	176	213	236	230	193	186	176	194	408	320	432	653	723	1301	1732	1209	1741	661	25717	8041	11519	10790	5583	4976	3655
TcCLB.430061.9	22	12	13	30	9	24	16	8	35	14	23	29	51	101	76	75	106	22	1189	286	268	257	140	112	87
TcCLB.430281.10	19	7	17	24	27	24	16	19	45	41	70	39	55	155	208	105	164	84	414	309	260	242	161	188	161
TcCLB.430281.20	7	10	14	11	13	21	6	17	23	31	25	19	15	78	102	46	52	48	276	224	128	155	134	107	78
TcCLB.430539.10	8	12	7	7	6	10	1	4	9	11	8	12	15	27	32	37	58	14	140	51	78	61	216	197	192
TcCLB.430539.20	9	1	5	4	0	3	2	3	5	0	4	9	5	13	14	6	17	11	173	80	85	82	10	12	13
TcCLB.430605.10	189	128	234	200	143	170	71	126	545	460	611	753	869	1504	2254	1702	2183	918	2298	1736	1562	1401	5289	4772	3773
TcCLB.430605.20	117	152	157	168	146	192	87	117	267	243	304	442	418	802	1198	970	1162	570	3894	2486	1980	2041	3291	3097	2606
TcCLB.430605.29	489	244	480	679	415	646	510	743	1450	1465	2010	1894	1852	3822	6562	3810	5258	3126	11587	9664	8395	7895	21117	20922	15827
TcCLB.430605.40	47	54	71	57	31	57	34	41	62	69	70	82	89	119	241	160	213	105	563	361	346	295	1538	1315	1176
TcCLB.430737.10	0	0	0	0	0	0	0	0	0	0	0	0	1	0	0	0	0	0	0	0	0	0	301	316	306
TcCLB.430737.20	2	0	3	5	2	1	0	0	7	5	1	8	9	5	14	22	25	6	26	9	11	13	938	866	577
TcCLB.430895.10	47	49	67	51	28	74	21	33	30	52	48	64	55	151	169	196	220	119	5206	2568	2605	2873	1053	933	895
TcCLB.430895.16	30	12	26	50	17	26	19	24	49	35	53	135	120	190	234	235	310	113	429	287	320	294	463	550	374
TcCLB.430895.4	8	5	14	22	9	12	19	13	30	29	35	39	43	71	96	83	135	49	370	125	161	186	134	132	135
TcCLB.432027.9	27	27	28	31	23	26	11	24	63	40	64	110	95	184	268	217	284	123	531	305	324	291	706	647	641
TcCLB.432621.9	0	3	6	0	3	5	1	6	3	3	5	0	0	14	26	0	0	7	70	28	29	21	29	30	28
TcCLB.432787.10	66	65	73	70	33	69	41	68	112	111	125	198	185	334	490	427	585	203	1041	574	685	639	1329	1203	1071
TcCLB.433033.10	105	82	97	106	105	102	60	52	145	151	155	181	185	371	469	391	558	266	2389	1597	1661	1833	548	604	457
TcCLB.433273.10	84	85	95	146	76	103	64	63	176	117	161	264	274	491	607	599	697	240	4885	1823	2068	1847	1299	1164	1179
TcCLB.433673.10	69	103	96	99	101	89	279	284	765	559	719	451	442	741	997	468	504	312	1385	531	658	548	2259	2223	1630
TcCLB.434259.10	100	59	96	126	75	114	47	66	160	140	174	234	214	496	688	495	638	315	1708	1102	1164	1025	1327	1222	927
TcCLB.434259.19	22	20	35	32	28	28	20	23	122	113	121	163	228	370	604	459	603	249	1152	659	743	668	1133	1020	890
TcCLB.434931.10	165	283	225	187	211	195	113	260	512	537	656	661	635	1616	2783	1347	1917	1316	13728	9458	10625	9544	8793	6826	5632
TcCLB.434931.20	64	45	45	86	54	48	51	66	221	125	224	264	283	581	679	510	691	232	1608	711	936	765	1313	1248	955
TcCLB.434945.10	18	24	37	16	47	51	34	46	86	83	111	42	38	235	402	95	114	172	705	825	545	453	555	438	360
TcCLB.434945.4	138	94	102	156	91	110	48	82	186	162	198	395	335	486	635	736	928	284	1395	908	930	922	1116	979	894
TcCLB.435601.10	21	1	11	25	6	5	5	7	9	8	5	21	24	40	45	47	74	19	2914	990	854	1037	36	49	29
TcCLB.436497.10	133	38	124	122	93	108	114	92	206	140	231	210	290	801	633	407	581	262	4897	1527	1415	1534	1195	1262	1054
TcCLB.436521.9	84	44	95	129	54	106	93	102	276	289	398	522	459	853	1490	808	1100	504	1039	714	668	672	4416	4490	3610
TcCLB.436535.10	53	21	73	87	34	78	25	30	37	27	38	55	51	117	174	157	189	74	1099	817	940	882	887	851	733
TcCLB.436535.19	44	19	19	46	11	17	24	10	34	26	16	54	80	114	100	133	146	45	511	189	143	146	541	490	352
TcCLB.437121.9	273	210	281	301	211	255	162	187	286	265	312	437	428	666	1034	908	1072	477	2655	1157	1383	1340	3129	2899	2546
TcCLB.437545.10	148	122	122	289	185	206	275	469	1137	1054	1445	2062	2237	4321	5896	4213	5540	2131	2399	727	915	808	10527	10005	8138
TcCLB.437805.9	7	5	8	12	2	14	5	13	14	10	10	10	10	40	30	35	60	25	637	230	203	239	31	30	24
TcCLB.438059.10	23	4	16	22	4	12	11	8	20	27	19	38	64	80	88	64	100	40	270	163	157	153	122	93	92
TcCLB.438147.18	23	36	40	29	17	37	20	15	29	40	42	59	83	128	233	127	206	70	323	205	230	219	612	543	505
TcCLB.438147.9	80	66	101	101	86	98	77	66	108	99	120	130	143	227	396	257	343	178	924	472	451	409	1136	1120	1033
TcCLB.438897.10	32	71	40	38	38	34	21	36	165	165	196	317	357	526	930	850	1083	404	2118	1017	1062	1118	1568	1294	1286
TcCLB.438923.10	420	97	329	600	347	557	389	334	896	576	828	707	866	2227	2822	1551	2132	998	3118	1357	1520	1432	499	595	417
TcCLB.439245.10	12	5	8	4	4	11	2	4	5	1	8	9	14	18	28	45	52	15	493	242	172	192	42	41	42
TcCLB.439307.19	1	5	2	2	4	3	0	4	6	3	5	4	1	13	2	6	7	6	80	45	38	41	59	39	57
TcCLB.439307.9	1	6	7	0	5	7	5	5	7	4	11	1	4	33	26	13	14	13	240	99	108	93	109	87	77
TcCLB.439653.10	10	8	6	9	6	2	1	6	22	13	27	83	83	109	108	167	227	42	469	143	190	191	212	213	185
TcCLB.439803.9	90	46	64	98	50	67	33	28	50	67	63	105	107	203	270	254	389	113	2349	1543	1180	1321	268	256	155
TcCLB.441061.9	42	63	49	41	42	38	28	36	89	64	101	123	120	241	230	232	321	127	1730	570	679	574	606	568	496
TcCLB.441241.10	89	6	22	97	14	29	49	26	42	30	30	102	131	298	150	172	267	63	1923	474	395	354	753	642	426
TcCLB.441401.10	106	96	144	119	92	122	81	109	301	248	338	403	379	943	1337	761	967	468	1101	737	927	767	609	492	397
TcCLB.442297.10	67	152	137	69	53	89	35	50	98	72	87	136	127	241	354	344	450	141	1141	773	589	619	480	425	413
TcCLB.442383.19	85	107	86	103	67	96	55	80	143	118	152	213	209	365	630	480	671	240	1670	1101	939	965	1666	1749	1463
TcCLB.442383.9	417	362	435	513	303	442	288	428	905	766	1060	1226	1146	1704	2761	2599	3135	1319	5908	4720	3846	3495	5495	5066	3445
TcCLB.442427.10	0	0	1	1	0	1	0	1	0	1	3	0	0	2	4	4	2	2	28	19	12	10	440	443	388
TcCLB.442629.9	76	74	88	89	45	77	43	56	91	84	97	178	149	310	395	387	461	216	1613	882	892	828	596	586	496
TcCLB.443683.9	134	59	70	91	60	72	63	73	111	73	106	160	184	241	304	282	331	160	1375	692	643	601	800	762	568
TcCLB.444331.10	7	17	20	11	16	15	10	10	13	14	13	7	10	22	44	23	34	28	2516	1509	1189	1270	226	220	155
TcCLB.445011.10	92	99	100	108	62	81	63	77	120	104	119	196	176	338	450	398	514	189	1505	713	564	590	577	555	488
TcCLB.445011.19	114	77	123	148	85	143	62	98	155	165	189	304	306	502	698	660	781	348	2018	1014	946	1003	809	706	609
TcCLB.445281.9	18	6	14	31	8	18	16	9	21	12	25	25	28	97	44	39	86	33	731	213	181	161	315	246	192
TcCLB.445553.10	214	121	211	248	105	185	80	80	198	156	221	274	304	657	699	534	659	271	1893	502	669	623	936	900	861
TcCLB.445635.10	89	28	57	93	46	88	45	51	70	55	129	116	165	275	431	332	411	216	1809	1568	1566	1372	2035	1731	1176
TcCLB.445849.10	32	29	48	41	32	46	27	36	91	73	83	121	151	239	367	283	363	194	973	753	736	692	670	587	556
TcCLB.445869.10	112	60	98	134	57	87	70	98	140	142	166	239	254	367	607	439	604	256	924	770	706	613	1590	1482	1180
TcCLB.447255.10	132	91	171	180	151	143	123	153	437	328	437	656	622	1029	1640	1530	1909	570	3384	1388	1518	1599	3972	3504	3630
TcCLB.447255.20	44	54	44	63	43	50	34	48	94	105	122	191	184	332	460	373	519	238	1086	577	597	630	530	486	397
TcCLB.447255.29	32	21	30	32	22	32	21	23	33	40	52	55	58	139	148	125	151	92	763	314	322	334	373	351	295
TcCLB.447255.4	53	59	59	86	53	61	39	56	125	105	119	149	145	286	503	298	410	195	785	477	572	545	1004	926	929
TcCLB.447705.19	3	0	0	1	0	3	0	2	1	2	3	5	5	6	15	12	11	0	14	22	5	12	24	15	13
TcCLB.447705.9	92	36	57	109	30	52	27	51	92	81	102	212	191	243	320	420	537	141	429	333	250	211	516	504	330
TcCLB.447847.10	11	10	16	14	12	12	7	9	16	17	17	17	16	34	52	46	62	29	487	285	256	290	70	90	57
TcCLB.447847.19	23	23	38	35	29	45	21	24	71	62	76	105	101	201	246	230	284	118	847	510	502	612	255	247	229
TcCLB.447925.10	1	6	40	1	23	34	15	21	37	20	24	1	2	94	134	1	3	54	532	327	398	375	310	369	279
TcCLB.448197.10	5	6	8	6	14	10	5	12	5	7	14	7	10	33	38	13	35	21	2467	1400	1137	1168	16	16	8
TcCLB.448387.9	146	131	154	186	113	136	86	131	229	181	228	303	295	570	857	609	801	309	2153	1411	1276	1038	593	540	500
TcCLB.448567.9	56	59	79	68	45	45	37	53	96	82	101	186	185	352	357	333	428	178	2384	821	1010	880	857	799	715
TcCLB.449247.10	25	35	49	32	46	39	16	31	39	44	57	85	99	149	273	253	323	149	2228	1706	1816	1838	1070	902	679
TcCLB.449247.20	43	30	56	60	33	52	28	38	87	56	72	132	113	184	344	277	353	142	1678	1318	1238	1227	756	691	602
TcCLB.449247.4	97	118	107	101	73	100	46	71	145	134	170	229	223	421	599	523	615	238	2891	1336	1540	1646	1012	796	827
TcCLB.450061.10	287	432	380	397	236	282	270	250	435	361	379	566	573	898	1309	1198	1510	509	6148	2063	2492	2337	984	970	914
TcCLB.450155.9	80	37	56	90	29	57	22	44	90	79	90	152	104	237	359	248	317	122	679	421	438	364	988	945	905
TcCLB.453917.9	47	61	69	76	54	63	38	61	151	163	207	284	324	545	887	696	983	413	4960	2217	2802	2640	2189	1748	1585
TcCLB.454787.10	0	0	0	0	0	0	0	0	0	0	0	0	0	0	3	1	0	1	9	2	2	4	5	4	6
TcCLB.454787.20	0	0	0	0	0	0	0	0	0	0	0	0	0	0	0	0	0	0	1	4	3	0	70	55	35
TcCLB.455171.9	70	123	78	110	122	95	40	90	68	85	68	74	86	211	246	210	270	96	38596	11358	11311	12111	150	154	103
TcCLB.456097.10	2	2	2	0	2	4	1	0	2	2	0	1	2	7	10	5	3	2	64	30	28	30	18	9	7
TcCLB.456097.30	75	70	81	96	45	85	45	46	81	62	60	81	57	173	244	181	223	128	1004	484	486	491	845	786	889
TcCLB.456139.10	22	20	18	27	12	17	8	13	16	12	19	31	29	70	73	78	103	40	519	241	227	191	289	290	237
TcCLB.456627.10	7	3	5	4	1	3	3	4	13	5	7	11	12	35	18	27	36	12	333	139	107	119	25	13	14
TcCLB.457109.9	2	0	1	1	1	0	0	0	0	3	1	3	5	2	13	7	5	2	23	49	18	15	220	207	148
TcCLB.457547.9	87	36	50	104	57	65	43	54	139	108	168	234	243	450	672	411	609	234	1516	773	660	565	729	809	584
TcCLB.458015.10	168	188	200	190	103	172	98	97	179	178	223	362	323	569	769	668	926	351	3632	1761	1613	1562	1726	1500	1490
TcCLB.458015.4	181	112	221	215	163	238	175	191	333	290	376	383	396	735	1108	731	1030	495	1884	1420	1114	1141	2300	2230	1846
TcCLB.458153.10	47	27	42	59	31	33	31	20	49	39	44	46	64	143	121	122	181	73	1100	553	544	475	195	151	131
TcCLB.459793.10	2	0	0	2	0	1	0	3	0	1	1	2	5	9	20	4	17	4	192	467	402	481	750	702	377
TcCLB.459793.20	0	0	1	0	0	1	1	1	0	1	0	1	0	0	1	0	1	2	8	7	7	7	802	854	633
TcCLB.460061.10	20	16	39	34	36	62	28	37	67	69	75	50	53	207	383	144	184	191	700	679	519	564	174	169	157
TcCLB.460061.20	16	18	12	17	8	19	7	16	9	15	19	17	24	33	51	53	66	24	5575	2013	1955	2040	27	37	21
TcCLB.461165.10	59	74	70	59	42	59	30	39	109	96	97	171	135	277	389	394	428	146	1217	525	521	447	434	427	403
TcCLB.461165.16	0	0	0	0	0	0	0	0	0	0	0	1	1	0	0	0	2	0	3	2	1	1	1	2	1
TcCLB.461165.4	23	25	33	32	24	30	14	21	52	35	59	78	56	122	181	158	214	67	416	189	161	175	226	229	229
TcCLB.461515.10	63	291	165	90	114	83	54	126	163	194	181	143	294	866	586	398	836	299	9407	3060	4339	3925	3527	2709	2025
TcCLB.461927.9	6	18	25	4	12	12	5	9	15	13	19	12	16	50	61	31	38	31	369	191	213	211	619	641	576
TcCLB.462545.9	6	0	1	2	0	3	3	1	3	9	9	4	5	15	48	18	24	10	41	143	67	45	72	61	49
TcCLB.462617.10	100	96	98	103	70	108	70	67	166	139	162	249	273	517	617	521	708	306	4870	1923	2170	2078	1435	1248	1195
TcCLB.462761.10	92	31	67	108	45	86	53	52	138	94	147	207	181	359	502	458	566	260	1942	1172	1079	1007	602	561	501
TcCLB.462761.16	63	18	83	64	50	68	36	52	69	52	85	120	137	266	429	284	353	226	1321	834	973	865	4331	4045	3138
TcCLB.462761.4	19	9	8	23	11	11	6	11	14	11	12	35	35	30	54	74	96	18	164	98	93	59	438	316	317
TcCLB.463155.10	51	135	77	62	58	84	69	62	107	114	105	77	97	259	382	227	221	138	1773	867	887	857	621	590	595
TcCLB.463155.20	112	141	128	119	87	104	75	77	136	102	138	186	194	345	480	444	570	183	2547	1353	1499	1526	5454	5298	4851
TcCLB.463155.40	45	96	104	48	87	85	60	72	141	107	137	93	79	376	587	256	281	243	2448	1028	1067	1069	804	780	775
TcCLB.463297.10	45	10	17	51	4	18	20	3	20	15	20	46	37	69	78	62	90	22	830	400	366	335	57	44	45
TcCLB.463673.9	53	53	61	79	53	56	27	49	100	86	102	194	164	266	369	293	392	171	1122	550	635	598	709	629	527
TcCLB.464807.10	38	68	50	61	38	47	20	30	50	34	50	70	61	130	234	173	235	86	8405	4421	4596	4958	923	814	725
TcCLB.464807.20	123	118	122	141	86	104	80	84	207	148	219	332	313	568	764	608	789	308	2943	1298	1571	1464	1142	1133	939
TcCLB.466007.9	4	0	1	2	0	0	0	4	1	1	4	7	10	11	18	19	20	7	29	49	21	22	87	85	54
TcCLB.466529.9	73	56	73	94	45	74	47	55	120	98	127	168	188	383	569	464	594	230	1746	890	742	814	852	816	738
TcCLB.466823.10	185	102	191	217	131	203	103	136	209	176	276	353	342	779	1213	761	1259	598	3331	3271	2822	2478	1603	1638	1082
TcCLB.466823.20	78	9	38	104	43	60	39	45	48	77	100	147	156	303	503	413	521	219	648	1186	881	713	538	527	349
TcCLB.466879.10	13	3	9	13	8	8	3	10	9	15	17	16	7	16	45	25	45	15	87	29	41	33	49	77	56
TcCLB.466965.10	35	13	32	35	30	40	19	30	43	21	43	42	49	135	151	97	132	95	685	315	335	304	370	347	254
TcCLB.468217.14	31	77	42	46	51	30	17	55	42	56	37	77	64	123	199	166	227	100	12085	4316	4445	5242	11	13	18
TcCLB.468217.30	50	39	56	63	35	63	40	44	78	63	91	97	98	240	326	198	239	183	3874	2447	1982	2170	117	145	103
TcCLB.468405.9	6	0	4	1	3	1	2	1	1	5	9	4	6	19	50	19	15	3	24	107	50	34	44	41	24
TcCLB.468941.9	196	210	218	277	170	212	139	175	471	293	398	595	558	1051	1307	1031	1357	514	3335	1324	1289	1297	2804	2695	2505
TcCLB.469435.10	53	68	84	73	27	61	38	58	98	99	119	154	140	288	461	380	489	207	875	573	539	528	714	629	543
TcCLB.469435.4	35	36	50	54	31	48	30	43	100	85	98	130	136	243	387	275	358	154	706	636	438	444	823	630	558
TcCLB.469785.10	165	172	222	213	156	205	106	146	268	209	261	409	394	671	1135	854	1070	440	2329	1834	1533	1439	1357	1300	1057
TcCLB.469785.20	55	57	69	71	43	54	39	52	105	77	98	135	122	293	445	340	462	160	983	738	626	630	666	562	532
TcCLB.469785.30	82	66	119	88	57	83	50	63	119	97	109	168	199	312	554	481	583	233	1066	808	650	699	584	549	517
TcCLB.469785.40	97	57	76	129	46	90	35	25	62	50	66	111	112	201	232	189	245	73	686	327	270	253	243	226	185
TcCLB.469785.5	50	24	40	51	18	35	20	24	49	38	42	88	90	129	222	166	255	90	468	399	385	334	335	317	303
TcCLB.470169.9	31	35	28	37	29	33	23	28	54	49	69	98	94	181	311	251	289	114	563	338	266	295	472	397	397
TcCLB.472253.10	74	75	73	82	54	63	38	44	97	71	74	149	151	270	316	345	444	100	2104	770	725	820	511	489	621
TcCLB.473111.10	55	112	90	82	51	85	64	53	152	88	105	191	223	382	443	427	520	152	1731	401	475	441	1064	1007	1034
TcCLB.473619.9	5	2	4	6	3	2	6	6	18	15	22	17	28	73	65	33	44	20	174	93	84	51	26	17	21
TcCLB.473633.9	22	12	18	30	18	19	28	21	63	40	59	81	83	165	227	156	208	78	640	258	247	240	107	122	79
TcCLB.474341.9	78	67	75	117	53	71	43	65	179	146	176	291	306	639	640	440	677	291	3776	1150	1449	1232	1563	1373	1125
TcCLB.475029.10	0	0	0	0	0	0	0	0	0	0	0	0	0	0	0	0	0	0	0	0	0	0	0	0	1
TcCLB.475029.20	0	0	0	0	0	0	0	0	0	0	0	0	0	0	0	0	0	0	0	0	0	0	0	0	0
TcCLB.475029.30	0	0	0	0	0	0	0	0	0	0	0	0	0	0	0	0	0	0	0	0	0	0	0	0	0
TcCLB.475029.40	0	0	0	0	0	0	0	0	0	0	0	0	0	0	0	0	0	0	0	0	0	0	0	0	0
TcCLB.475029.50	0	0	0	0	0	0	0	0	3	0	0	0	0	2	0	0	1	0	1	0	0	1	0	1	0
TcCLB.475705.9	111	63	84	125	59	73	71	59	141	104	141	175	212	496	455	365	445	217	2828	1121	1037	909	593	623	448
TcCLB.476421.9	76	63	113	113	46	89	49	63	96	103	128	149	164	365	536	397	488	275	1669	1085	912	870	1612	1312	1235
TcCLB.477079.10	0	1	0	2	0	0	1	0	0	0	0	1	1	0	2	2	13	1	30	7	5	6	71	65	52
TcCLB.477983.10	11	2	6	10	2	6	0	1	2	3	4	15	27	18	24	24	38	19	202	93	99	97	77	71	59
TcCLB.478671.9	254	256	268	285	197	259	157	192	392	285	412	576	593	1059	1315	1199	1702	634	5168	2695	2468	2564	2618	2412	1867
TcCLB.478711.10	1	0	10	5	3	5	4	2	6	3	2	9	9	19	24	16	20	15	177	119	120	130	2568	2464	2358
TcCLB.479253.9	64	40	50	55	39	40	49	47	94	93	101	156	186	251	332	368	503	188	1128	693	815	685	1508	1427	1214
TcCLB.479379.9	71	61	62	100	54	57	48	55	212	147	158	233	251	587	604	480	628	257	3624	1070	1372	1287	1493	1268	1207
TcCLB.479517.30	11	6	6	9	10	13	8	5	13	12	16	19	18	38	63	28	58	34	173	170	126	116	133	105	83
TcCLB.479517.40	2	1	5	3	2	3	5	2	2	4	8	2	3	26	25	3	5	8	68	57	58	50	55	47	35
TcCLB.479517.50	35	9	19	70	15	32	17	11	18	13	11	27	27	23	38	64	75	17	122	57	77	59	129	133	124
TcCLB.479721.10	8	7	10	11	5	14	8	5	13	5	13	13	19	39	40	31	55	24	146	75	72	61	87	109	91
TcCLB.480653.10	91	50	104	100	69	88	68	56	110	112	151	210	196	365	489	389	508	259	1372	931	1008	911	1130	1072	850
TcCLB.480785.10	0	0	1	0	0	1	0	0	0	0	0	1	1	0	0	1	0	0	18	9	6	1	5	1	2
TcCLB.480975.10	93	84	92	118	70	89	46	33	136	111	119	182	187	367	555	494	642	228	1763	892	816	886	706	608	638
TcCLB.480997.10	1	0	2	6	0	1	0	1	2	1	2	5	1	15	2	12	15	4	106	38	25	21	189	198	162
TcCLB.482097.10	37	17	15	21	20	25	8	16	32	17	32	47	48	84	136	125	170	56	315	301	244	238	246	250	169
TcCLB.482097.20	3	2	2	3	1	0	2	1	12	7	18	31	39	69	107	51	61	34	58	29	33	44	340	377	352
TcCLB.482369.10	152	132	138	131	91	122	59	102	157	109	128	236	229	306	496	414	548	226	1868	984	1094	919	1065	996	940
TcCLB.482369.20	266	201	257	349	216	273	177	231	406	328	374	680	682	1118	1686	1314	1705	692	4153	2774	2364	2211	3240	3097	2395
TcCLB.482369.29	72	72	83	133	101	85	41	98	98	91	114	175	176	392	448	469	578	311	39474	19865	25702	25433	15281	12406	10041
TcCLB.482471.10	76	55	75	81	67	93	66	91	273	210	316	429	380	775	1226	798	936	488	1561	675	837	902	3008	2801	2672
TcCLB.482471.19	79	98	130	131	93	116	114	133	405	307	389	552	525	1147	1444	943	1223	488	1324	554	690	626	2749	2596	2229
TcCLB.482971.9	5	2	5	4	3	4	7	5	3	2	10	7	10	22	54	28	20	19	84	120	60	47	78	86	53
TcCLB.483623.10	0	22	29	2	23	12	10	9	32	31	30	8	9	86	150	17	36	75	1684	1012	1059	977	797	675	677
TcCLB.483813.10	1	1	2	4	1	1	1	1	3	2	1	5	2	9	12	3	9	5	235	51	39	48	23	18	9
TcCLB.484299.10	35	50	44	55	51	52	74	101	342	236	336	534	514	858	1263	1153	1224	489	1678	872	896	887	2224	2343	2180
TcCLB.484299.4	52	33	43	55	28	57	24	28	39	35	35	57	52	94	144	117	155	76	339	272	240	207	469	417	385
TcCLB.484311.10	29	41	25	25	12	21	21	16	49	29	46	62	86	155	92	106	158	46	859	178	221	173	165	147	145
TcCLB.484949.9	31	2	2	25	2	7	18	5	37	10	8	34	41	78	28	58	123	14	697	132	95	64	62	53	49
TcCLB.485845.9	9	0	5	4	4	9	2	5	10	8	20	20	16	64	114	52	43	23	180	396	203	142	41	41	27
TcCLB.485889.10	204	229	265	228	186	274	128	219	418	400	490	776	725	1394	1880	1682	2023	938	6210	3206	3954	3702	1356	1229	972
TcCLB.485889.16	49	35	40	55	42	36	25	16	45	48	51	65	70	175	198	151	161	102	861	375	438	364	172	187	141
TcCLB.485889.4	135	116	121	149	83	123	62	77	110	86	148	145	140	235	402	283	374	184	1024	994	773	732	315	323	264
TcCLB.486465.9	14	82	89	25	43	64	63	77	144	77	102	90	119	373	410	211	316	173	1534	1085	943	811	709	580	442
TcCLB.486901.10	63	32	63	72	37	41	34	33	87	58	63	112	116	263	238	279	320	121	1247	750	756	783	344	373	301
TcCLB.487507.10	38	141	153	46	135	145	104	189	790	704	874	512	520	4439	5745	1211	1609	2745	5681	3090	3254	2973	23143	19937	15803
TcCLB.492827.10	7	9	4	5	4	6	4	6	6	8	5	3	10	23	30	26	26	16	3774	1525	1453	1544	58	53	45
TcCLB.498829.10	78	37	65	87	46	80	30	56	66	92	93	124	111	268	355	285	397	234	7028	7296	6068	5693	260	260	195
TcCLB.498829.21	5	9	7	6	5	7	0	1	4	6	8	8	12	27	43	21	31	21	315	144	150	145	45	43	39
TcCLB.503391.10	50	13	38	64	30	53	31	36	58	51	107	118	139	185	362	234	330	141	716	855	623	541	1309	1193	828
TcCLB.503393.10	48	16	28	47	17	28	15	2	19	18	21	41	34	133	104	98	143	72	329	173	191	174	801	703	474
TcCLB.503397.10	255	329	394	322	282	378	240	216	685	473	663	808	814	1990	2486	1885	2308	987	8563	3717	4239	4547	1795	1847	1696
TcCLB.503397.5	2	0	0	1	1	2	0	1	2	2	1	4	5	10	9	7	19	4	25	15	22	13	32	25	31
TcCLB.503401.11	2	2	4	4	1	2	2	0	4	3	3	9	8	9	19	29	33	6	32	29	28	28	81	85	55
TcCLB.503401.20	66	87	94	89	49	72	42	61	85	72	115	149	142	276	421	367	470	187	1162	861	834	821	243	255	199
TcCLB.503401.29	61	59	57	69	47	82	36	51	62	58	63	86	84	147	297	236	310	120	1790	1280	1351	1311	483	429	370
TcCLB.503401.40	294	366	351	418	261	372	356	393	493	435	519	708	838	1375	2109	1780	2450	1067	7716	5125	3909	3808	1575	1506	1451
TcCLB.503405.10	602	425	693	618	372	619	93	66	121	123	121	163	211	372	504	463	586	301	6701	3300	3940	3914	2535	2433	2385
TcCLB.503407.10	75	43	53	77	38	67	22	46	84	74	63	115	98	192	296	235	317	111	1596	837	806	722	338	282	301
TcCLB.503407.20	69	79	67	91	57	71	48	60	69	77	114	170	140	299	403	388	459	203	2039	1290	1127	1098	899	803	700
TcCLB.503409.10	107	49	80	101	41	57	37	49	135	93	122	169	201	347	396	360	487	167	2343	1076	1190	1137	402	337	301
TcCLB.503409.20	42	36	52	55	32	38	28	40	69	43	66	96	126	233	304	252	314	162	1486	1178	1154	1065	1096	1031	822
TcCLB.503419.10	3	1	3	3	0	0	1	1	4	0	1	0	3	10	8	16	21	1	13	6	3	1	2	1	4
TcCLB.503419.20	119	107	132	134	83	129	76	89	162	117	164	202	239	475	751	617	698	337	1871	1338	1138	1117	1137	972	910
TcCLB.503419.30	237	296	321	324	214	372	178	203	544	489	673	1107	1075	1904	3247	2166	2671	1192	3777	1879	1962	1889	29492	27521	26100
TcCLB.503419.40	66	53	97	88	50	94	42	59	109	118	150	198	194	334	521	420	541	259	1569	1153	874	972	841	837	727
TcCLB.503419.50	82	54	75	95	62	71	74	115	309	324	479	442	521	972	1467	903	1117	446	1463	717	791	793	4864	4761	3898
TcCLB.503419.54	51	60	56	69	38	59	35	48	78	66	72	101	127	200	416	271	353	139	844	531	424	411	524	453	475
TcCLB.503419.60	166	210	224	204	146	200	118	115	254	237	277	379	396	684	991	760	1071	358	3239	1439	1237	1343	987	978	987
TcCLB.503425.10	65	38	53	65	39	65	30	40	61	51	76	108	107	194	357	240	331	165	835	706	589	545	1369	1217	990
TcCLB.503425.20	29	66	73	59	41	55	45	47	108	112	100	207	177	309	459	463	565	265	1111	730	502	602	1086	975	967
TcCLB.503425.29	46	29	47	72	32	62	32	44	86	72	100	136	167	268	343	317	391	150	832	555	585	495	713	688	559
TcCLB.503425.5	14	6	10	14	5	15	5	2	19	16	17	33	27	62	69	63	99	26	282	160	148	160	186	161	154
TcCLB.503433.10	55	70	82	68	66	68	46	49	86	118	92	207	193	277	499	490	610	207	3427	1521	1596	1604	1335	1220	1100
TcCLB.503433.20	146	147	127	158	103	127	69	72	148	138	147	241	265	445	684	591	703	277	1778	1128	910	861	1126	1053	967
TcCLB.503433.30	52	57	62	77	63	66	41	49	85	117	113	170	194	367	687	449	525	288	1714	1066	1113	1215	1857	1685	1547
TcCLB.503435.14	164	177	207	218	135	207	90	119	200	176	232	315	322	644	920	780	1040	398	3668	1979	1847	1751	1483	1366	1267
TcCLB.503435.30	207	168	219	210	139	215	108	140	222	221	249	384	390	701	1005	956	1114	463	3542	2285	1974	1946	1787	1628	1454
TcCLB.503441.10	123	161	168	130	120	171	96	106	231	186	257	338	351	682	1080	950	1065	371	3017	1436	1495	1716	458	430	456
TcCLB.503441.19	329	322	409	384	245	333	211	200	511	454	508	888	849	1487	1964	1997	2347	694	6826	2806	2737	2767	770	739	771
TcCLB.503441.5	11	6	19	14	4	10	7	7	8	6	13	11	25	48	43	38	75	24	785	263	267	273	74	65	52
TcCLB.503447.20	12	1	7	8	1	4	0	2	3	2	3	3	4	11	16	7	9	2	4412	2833	3409	3379	85	90	80
TcCLB.503447.40	5	1	3	1	2	7	1	1	5	2	6	5	2	12	21	11	6	13	104	64	50	70	647	672	524
TcCLB.503447.50	1	5	2	5	1	2	1	4	2	1	1	5	4	9	5	6	5	1	183	57	46	68	890	816	511
TcCLB.503447.60	0	2	1	0	1	1	0	2	0	1	0	1	1	3	6	0	1	2	19	9	10	6	573	597	435
TcCLB.503449.10	646	480	565	865	421	589	507	686	1549	1410	2052	2457	2465	3506	5804	5232	7044	2826	10371	7967	7100	6585	19490	20788	15056
TcCLB.503449.14	65	114	112	80	60	92	58	76	175	167	199	291	251	428	802	678	762	291	1039	693	635	649	2850	2603	2560
TcCLB.503449.20	125	151	148	166	119	146	82	92	122	144	196	313	260	406	787	583	797	262	2499	1255	1099	1123	2048	1794	2028
TcCLB.503449.30	379	390	548	451	260	391	219	249	405	414	476	679	626	1099	1717	1663	2003	624	6620	2764	2504	2687	4092	3798	3955
TcCLB.503449.40	119	166	147	117	86	115	87	56	135	118	105	221	190	317	490	502	594	185	2376	1320	1073	1082	1415	1276	1506
TcCLB.503449.5	1	0	4	6	5	6	4	3	7	4	10	9	12	21	25	28	24	12	68	36	39	29	68	67	80
TcCLB.503453.100	176	202	211	200	120	165	132	128	257	241	264	391	427	710	1117	989	1309	378	2192	1140	1410	1113	2922	2635	2210
TcCLB.503453.10	47	31	43	45	41	55	24	32	74	75	92	119	117	337	446	266	374	155	1512	804	934	923	844	685	592
TcCLB.503453.20	141	170	175	175	118	163	94	107	378	352	449	536	597	981	1776	1103	1442	615	2490	1647	1855	1700	2305	2122	1662
TcCLB.503453.30	589	751	708	802	525	696	507	753	1854	1513	2060	2727	2636	4073	6268	5737	7229	3009	11602	8586	7888	7194	8644	8172	6695
TcCLB.503453.40	25	83	157	28	134	182	108	196	407	357	411	160	149	926	1578	310	413	718	2810	2227	1729	1809	8581	8141	6471
TcCLB.503453.4	20	28	24	25	22	36	11	24	37	31	47	81	71	130	183	160	239	67	424	205	262	325	121	153	120
TcCLB.503453.50	171	128	195	193	119	155	84	128	184	160	234	307	299	615	968	654	862	369	3731	2954	2266	2094	1408	1348	1096
TcCLB.503453.60	96	89	145	103	85	110	58	80	112	95	129	160	180	341	523	447	513	241	1443	1100	922	868	877	846	706
TcCLB.503453.64	92	74	119	122	102	119	71	117	260	263	284	331	336	603	1006	700	1018	444	1390	973	840	912	1360	1259	889
TcCLB.503453.70	324	272	331	390	223	309	181	215	434	369	448	630	653	1446	1878	1191	1719	747	6293	3374	3603	3185	3143	2717	2291
TcCLB.503453.80	75	75	91	79	56	83	41	44	89	69	89	156	155	257	425	334	485	133	1328	956	939	905	593	549	523
TcCLB.503453.90	189	179	237	235	175	234	123	186	289	250	380	521	524	925	1547	1100	1458	682	3269	2096	1926	1765	1754	1537	1253
TcCLB.503455.10	119	69	124	153	76	135	68	73	139	115	143	237	232	461	527	526	668	244	3683	1746	1892	1902	599	519	446
TcCLB.503455.20	115	104	138	140	97	126	66	74	128	129	127	220	211	369	560	529	673	265	3364	1797	1826	1977	1204	1069	1024
TcCLB.503455.30	188	134	175	234	130	192	147	109	183	137	193	283	344	667	668	634	869	392	4227	1488	1652	1769	856	875	641
TcCLB.503457.10	68	49	38	115	32	48	57	32	137	58	61	168	168	440	262	292	428	120	2418	719	740	632	452	430	316
TcCLB.503457.4	27	22	27	37	20	38	15	19	38	58	54	78	85	149	182	166	219	110	484	247	203	222	270	270	263
TcCLB.503467.20	53	51	59	81	37	57	41	53	120	83	100	165	175	324	474	316	475	235	1203	603	615	631	1308	1297	1082
TcCLB.503467.30	363	95	259	390	168	310	118	182	503	537	734	861	918	1769	2331	1686	2286	1049	2979	2414	2008	1888	2960	2677	1965
TcCLB.503467.9	12	19	11	14	9	8	3	19	39	28	31	101	93	157	144	201	249	70	699	244	322	284	2124	2125	1652
TcCLB.503477.10	40	22	40	59	16	51	28	30	47	40	71	103	91	185	282	174	223	126	581	423	475	379	795	702	575
TcCLB.503477.20	188	147	165	239	143	141	52	75	271	198	284	442	505	921	1332	1105	1502	466	9457	4732	5811	5912	5782	5089	4165
TcCLB.503477.30	68	40	78	80	46	67	49	59	97	103	134	187	155	314	534	376	503	173	1248	961	786	788	894	783	685
TcCLB.503479.10	120	86	107	128	59	108	64	64	157	113	178	236	266	465	602	482	667	208	3244	1390	1675	1696	1301	1190	980
TcCLB.503479.20	19	26	27	35	21	39	19	20	52	53	58	99	87	183	229	201	271	139	1033	596	642	635	433	415	351
TcCLB.503479.30	24	51	49	46	39	52	44	59	123	83	106	225	260	514	693	699	971	427	2517	1505	1536	1559	2421	2062	1899
TcCLB.503479.40	251	239	261	315	207	295	140	175	333	298	355	411	439	1061	1042	936	1268	519	9563	3899	4819	4512	1348	1282	1133
TcCLB.503479.49	108	42	92	113	77	101	70	80	143	148	172	241	247	469	682	554	707	335	1884	1603	1434	1502	821	839	605
TcCLB.503479.60	66	111	116	79	100	117	55	103	50	114	90	114	114	237	282	288	352	183	4584	2417	2169	2084	508	438	381
TcCLB.503479.70	349	253	337	396	213	310	197	204	379	365	482	845	942	1509	2305	2108	2406	747	7956	8011	5181	4758	3125	2699	2204
TcCLB.503483.9	1	0	0	0	0	0	0	0	0	0	0	6	5	0	0	9	6	0	4	2	3	5	19385	19515	17357
TcCLB.503485.20	38	38	38	44	20	44	32	18	62	41	57	109	113	194	148	207	262	108	1025	415	502	473	487	504	497
TcCLB.503487.10	117	77	86	122	64	107	51	73	135	97	112	163	191	393	523	383	443	193	1595	839	816	740	1731	1630	1191
TcCLB.503487.20	175	175	215	216	141	215	103	143	234	215	272	389	435	754	1033	871	1027	504	2825	1977	1782	1704	4267	3754	3250
TcCLB.503487.30	39	23	32	41	27	21	20	24	79	56	77	134	151	216	448	291	397	165	751	568	575	508	2084	1836	1588
TcCLB.503487.40	202	126	206	249	153	251	158	191	360	293	338	535	524	837	1371	1101	1484	544	3504	2303	2087	1953	3614	3343	2761
TcCLB.503487.50	41	42	57	55	54	46	21	43	44	47	62	80	89	211	255	246	326	130	1805	1352	1149	1088	1462	1317	1104
TcCLB.503487.60	81	14	53	85	49	68	48	53	86	67	103	146	156	223	405	304	411	164	738	626	536	491	1682	1376	1223
TcCLB.503487.70	79	54	77	91	69	79	73	100	227	206	290	422	437	718	1165	914	1165	497	2119	1354	1572	1391	6120	5593	4903
TcCLB.503489.10	122	97	138	114	92	90	82	65	150	113	169	278	246	537	666	626	799	310	3396	1866	1679	1691	1450	1264	1131
TcCLB.503489.20	82	84	118	95	64	93	45	69	130	111	150	184	198	342	554	463	581	226	1533	1079	937	977	928	761	732
TcCLB.503489.24	290	185	357	325	208	327	147	179	428	310	367	725	684	1090	1798	1669	1948	657	4032	2120	1947	2049	2153	1876	1810
TcCLB.503489.30	119	105	115	146	99	136	79	97	148	116	192	243	251	438	878	528	743	358	2031	1640	1554	1419	921	910	656
TcCLB.503493.10	109	150	124	148	112	114	102	95	243	211	245	394	395	654	1115	857	1100	498	3018	1498	1548	1567	2590	2359	2282
TcCLB.503493.20	67	58	64	55	39	63	33	37	90	54	90	122	132	252	356	332	366	169	972	633	685	675	441	406	376
TcCLB.503493.30	77	28	89	84	61	75	30	49	99	91	131	126	165	318	471	369	473	191	984	800	661	618	718	683	562
TcCLB.503493.40	8	11	5	13	6	12	9	6	10	11	13	14	16	18	26	28	39	14	166	76	66	63	42	45	48
TcCLB.503501.14	3	7	4	7	8	7	0	7	3	3	3	4	6	10	17	9	23	5	587	344	283	356	67	46	48
TcCLB.503501.30	6	6	3	7	2	12	3	5	3	5	7	0	1	16	19	11	15	10	470	293	245	256	62	53	38
TcCLB.503501.50	22	9	20	25	11	22	15	14	28	25	28	35	32	97	77	80	114	55	2810	1288	1236	1219	141	161	109
TcCLB.503501.60	2	1	7	5	5	7	3	4	4	11	19	5	2	19	34	13	15	15	85	74	53	55	59	44	42
TcCLB.503501.70	15	19	17	12	12	15	12	14	21	31	36	36	49	56	107	84	114	48	1232	507	442	489	104	96	90
TcCLB.503501.7	2	0	3	0	1	1	0	2	2	0	5	1	0	3	10	6	5	6	292	117	137	144	27	34	23
TcCLB.503503.15	4	11	11	6	12	11	5	9	12	9	20	10	4	40	61	19	29	27	486	292	260	231	183	174	120
TcCLB.503503.30	0	0	0	0	2	1	1	2	2	0	0	0	0	1	5	1	1	1	68	39	37	35	122	99	65
TcCLB.503503.40	0	4	1	0	4	2	1	0	0	2	0	3	3	4	8	8	16	5	401	201	122	166	66	58	49
TcCLB.503509.10	278	315	287	370	260	333	281	308	737	586	723	1092	1052	1933	2679	2323	3145	1375	10308	4828	4999	5130	1768	1843	1625
TcCLB.503511.10	349	369	397	435	314	420	278	323	751	613	729	1099	1121	1935	2690	2449	3227	1258	8842	3092	3485	3742	2379	2255	2172
TcCLB.503513.10	128	180	164	147	104	109	115	115	218	158	194	299	321	496	718	720	891	218	3057	1333	1632	1598	174	168	206
TcCLB.503513.20	288	253	354	383	249	370	173	267	498	439	552	771	789	1350	2354	1793	2126	830	6149	3471	3314	3230	1465	1326	1085
TcCLB.503513.40	150	123	173	186	155	158	102	141	346	230	286	478	458	744	1146	1014	1301	421	4691	1785	2196	2452	1345	1361	1356
TcCLB.503515.14	156	84	154	147	101	144	77	119	164	157	190	234	267	389	689	497	636	242	1486	1167	973	927	780	699	668
TcCLB.503515.20	240	190	214	249	157	204	117	170	413	330	437	598	635	1137	1940	1203	1661	670	3239	2211	2137	1935	1472	1415	1112
TcCLB.503515.7	110	94	103	90	47	94	41	59	95	86	96	151	145	265	376	321	415	180	1002	693	728	642	592	560	482
TcCLB.503525.10	93	129	149	108	98	144	102	109	195	151	201	309	286	468	820	775	939	373	1898	1348	1054	1174	1124	917	930
TcCLB.503525.20	263	213	305	296	193	289	133	176	281	237	281	475	459	714	1252	960	1386	486	3656	2686	2153	2071	2033	1687	1486
TcCLB.503525.30	64	85	92	87	77	88	42	88	170	136	180	248	240	500	618	713	896	333	4929	2087	1862	2005	1989	1755	1655
TcCLB.503525.40	197	225	234	239	149	217	138	158	305	249	261	405	471	848	1253	933	1264	443	3084	1876	1945	1880	2173	2043	1813
TcCLB.503525.4	171	183	209	174	99	147	76	68	135	84	104	170	210	301	395	388	526	180	2697	1115	1368	1383	1165	1113	1004
TcCLB.503525.50	72	56	53	88	58	73	34	49	60	64	61	114	117	209	298	261	331	161	1101	647	589	575	760	722	631
TcCLB.503527.10	180	151	171	227	145	195	102	106	342	287	355	614	615	1140	1348	1161	1444	625	6356	2645	3375	3039	5532	5161	4587
TcCLB.503527.20	93	67	87	100	77	80	41	59	246	220	288	441	405	707	1257	922	1052	474	1219	895	783	723	1657	1578	1377
TcCLB.503527.29	47	58	45	50	46	64	46	57	139	135	140	247	262	443	665	583	793	351	1671	1449	1519	1475	1569	1552	1244
TcCLB.503527.40	85	105	104	129	98	119	49	55	128	100	150	255	253	427	698	667	801	323	1788	1068	1036	1030	2312	2217	2176
TcCLB.503527.4	63	121	137	116	82	104	87	100	238	242	306	450	453	744	1153	872	1154	475	1291	733	590	654	1812	1539	1556
TcCLB.503527.50	32	40	56	55	31	57	42	29	79	63	78	99	112	183	270	210	307	146	619	499	488	421	629	547	507
TcCLB.503527.60	34	39	49	39	46	53	34	43	48	49	57	101	78	174	205	200	287	105	1848	1150	1045	989	603	539	454
TcCLB.503529.10	9	5	10	4	8	7	4	9	14	23	17	30	30	29	51	66	71	30	160	108	88	76	136	102	92
TcCLB.503529.20	168	145	196	230	161	214	141	152	369	284	354	488	453	871	1280	1009	1312	496	2310	1276	986	1002	2113	1938	1920
TcCLB.503529.30	150	165	174	124	98	169	46	65	193	140	162	219	258	412	646	558	701	239	1255	734	670	646	1157	1063	882
TcCLB.503531.10	15	32	20	19	23	29	18	17	17	28	38	38	36	78	157	92	145	63	309	228	179	203	137	134	122
TcCLB.503531.20	68	76	99	97	71	73	52	66	110	87	108	127	138	262	345	326	429	174	1899	799	768	677	869	831	741
TcCLB.503531.30	113	127	144	125	88	136	56	46	153	113	138	232	273	377	701	646	947	272	2178	1490	1243	1300	630	570	475
TcCLB.503531.40	83	45	64	103	62	82	59	75	106	83	128	144	135	227	474	290	419	173	567	417	349	315	389	371	286
TcCLB.503531.49	52	51	49	53	34	31	47	29	93	67	70	114	160	228	246	311	373	97	657	236	251	241	456	532	519
TcCLB.503535.9	367	278	355	435	274	336	216	218	482	410	432	733	764	1430	1822	1607	2063	759	6857	3189	3070	2976	2640	2476	2259
TcCLB.503547.20	70	35	52	97	53	52	53	55	143	116	156	197	235	471	660	418	557	211	2447	1449	1163	1070	312	349	204
TcCLB.503551.20	1	0	0	2	1	0	0	0	1	1	0	6	7	5	2	10	14	3	46	12	5	7	18	12	11
TcCLB.503557.10	41	30	60	58	37	42	20	25	67	39	53	102	101	146	323	248	295	111	1086	651	683	661	493	435	399
TcCLB.503557.14	149	104	156	181	110	163	78	104	253	189	277	387	373	749	1175	851	1081	439	2281	1386	1545	1620	1635	1486	1328
TcCLB.503557.20	63	38	64	67	56	80	30	61	87	93	106	114	119	207	375	265	383	187	626	731	520	478	433	394	268
TcCLB.503557.30	52	69	69	41	34	58	18	27	187	141	176	313	278	513	750	683	761	374	918	761	689	573	1629	1412	1177
TcCLB.503557.40	24	34	47	28	19	36	20	28	55	72	102	135	153	249	424	351	471	187	548	443	418	420	762	621	582
TcCLB.503557.49	26	34	39	24	26	30	16	20	51	40	46	75	79	133	255	178	255	102	457	367	290	282	320	313	262
TcCLB.503561.10	72	51	91	70	59	95	38	56	113	90	113	159	209	335	544	469	525	190	1801	1219	1202	1074	923	893	774
TcCLB.503561.20	50	59	63	67	51	64	43	51	83	81	97	137	146	253	404	338	398	157	1194	724	624	598	778	736	597
TcCLB.503571.10	171	198	183	253	153	214	142	123	269	265	292	362	423	748	1137	873	1059	418	3342	1313	1958	1670	2014	1624	1502
TcCLB.503571.19	121	92	111	146	71	84	75	73	205	158	194	279	336	614	713	588	834	245	4877	1809	1851	1945	1842	1659	1421
TcCLB.503575.27	152	174	208	183	136	173	123	145	223	177	245	385	375	644	1107	791	1012	460	2145	1379	1373	1350	1480	1417	1194
TcCLB.503575.34	312	403	448	441	314	456	331	474	1139	895	1268	1106	1022	2095	3698	2265	2762	2032	6270	4354	4443	4096	7562	7241	6137
TcCLB.503575.40	74	76	81	78	65	80	43	50	116	60	79	152	149	251	422	354	466	166	790	648	537	559	688	599	510
TcCLB.503575.50	157	126	147	189	87	126	92	77	236	162	183	336	330	656	642	669	973	273	4483	1462	1598	1568	1952	1843	1639
TcCLB.503575.54	102	64	104	100	65	94	50	64	134	117	159	237	209	368	642	502	650	252	1522	1061	873	899	1197	1004	824
TcCLB.503575.60	115	121	125	139	86	123	46	72	140	109	115	210	228	345	659	464	642	307	1758	1164	1003	990	1508	1324	1153
TcCLB.503577.20	247	255	293	285	221	314	201	219	412	369	437	706	688	1074	1782	1596	1879	808	6480	3622	3425	3569	3063	2768	2671
TcCLB.503577.9	76	38	78	64	50	66	29	45	109	98	119	253	249	497	764	521	742	326	1076	764	721	694	3402	2646	2349
TcCLB.503579.100	99	80	143	155	121	133	82	136	269	258	280	393	379	763	1070	917	1179	533	2405	1882	1526	1609	2447	2006	1855
TcCLB.503579.10	133	112	157	170	88	148	87	86	174	122	139	226	233	529	460	547	680	278	6995	2208	2076	2127	1377	1383	1178
TcCLB.503579.110	175	125	164	209	138	199	131	157	276	226	317	369	330	660	826	753	862	421	2532	1583	1519	1410	1471	1507	1250
TcCLB.503579.119	30	27	41	33	19	42	23	24	69	38	65	88	89	222	270	251	305	144	687	505	459	524	857	769	606
TcCLB.503579.130	154	144	138	149	106	140	81	91	145	124	139	250	259	396	593	585	695	257	1759	1197	1023	1052	972	927	807
TcCLB.503579.140	152	75	158	170	96	139	136	159	213	201	265	343	349	670	898	753	935	538	2359	2266	1634	1619	1994	1539	1455
TcCLB.503579.150	122	137	149	144	99	143	92	113	207	166	218	331	293	595	816	802	935	405	2810	1435	1512	1617	1902	1775	1665
TcCLB.503579.20	83	111	100	94	95	96	66	81	226	218	266	331	412	692	1112	1057	1317	538	4449	2902	2556	2589	3168	2848	2434
TcCLB.503579.30	127	144	165	130	92	137	65	61	128	134	149	205	218	328	600	471	558	240	2167	1220	1187	1172	824	655	766
TcCLB.503579.40	89	75	96	129	97	100	65	90	205	176	195	276	281	476	745	556	838	307	1690	1373	1187	1111	1196	1163	903
TcCLB.503579.50	265	306	297	391	217	303	198	194	366	309	418	593	612	1070	1538	1264	1629	763	6029	3721	3464	3254	2606	2354	1992
TcCLB.503579.60	508	620	607	624	416	686	348	353	629	522	623	1050	1046	1795	2690	2476	3389	1171	4160	2630	2496	2500	4369	3930	3651
TcCLB.503579.70	134	119	138	153	115	141	84	188	507	563	695	1036	923	1655	3353	2170	2670	1228	2351	1887	1661	1762	9065	8489	6402
TcCLB.503579.80	147	164	183	209	139	203	121	155	217	175	249	325	316	609	743	831	991	459	4636	2716	2677	2509	1143	1021	992
TcCLB.503579.90	63	28	61	91	43	75	64	75	152	153	213	253	250	564	729	605	854	391	864	791	762	656	1500	1395	1130
TcCLB.503589.10	135	158	172	172	142	161	90	117	240	220	255	300	307	563	1009	745	926	336	3402	1730	1850	2075	2194	2094	1952
TcCLB.503589.19	58	62	62	69	59	67	42	65	79	72	64	94	115	187	311	262	316	141	670	563	417	400	329	315	316
TcCLB.503595.10	334	209	411	310	201	326	169	211	350	342	415	504	480	909	1427	1017	1256	542	4474	2443	2405	2093	2749	2321	1847
TcCLB.503595.19	56	34	58	66	35	55	52	56	91	73	77	105	119	200	383	263	366	141	951	750	709	600	609	546	478
TcCLB.503599.10	112	60	113	113	56	88	29	23	98	62	77	124	152	345	376	290	351	134	1645	638	809	784	982	897	782
TcCLB.503599.20	36	12	47	48	27	43	19	20	67	54	55	86	96	186	225	160	249	104	785	468	539	511	562	489	390
TcCLB.503599.30	22	14	26	29	21	26	17	25	78	68	109	139	160	326	474	331	364	197	509	332	404	353	811	751	620
TcCLB.503599.40	169	120	145	146	115	106	90	138	235	195	260	355	322	623	772	690	859	318	2155	976	1357	1194	1581	1385	1140
TcCLB.503599.50	38	31	65	34	32	45	15	23	95	74	98	157	168	271	498	300	419	186	914	984	891	721	749	719	497
TcCLB.503599.60	39	65	31	46	35	44	43	43	124	71	87	129	137	255	409	364	459	176	1491	619	616	725	867	709	805
TcCLB.503599.70	28	29	31	49	33	30	42	36	113	84	88	163	120	248	379	337	406	117	1440	531	585	675	645	531	676
TcCLB.503601.10	23	13	22	26	17	23	17	18	25	20	29	32	33	111	110	88	109	44	9180	2599	2796	3359	73	73	50
TcCLB.503601.20	16	11	13	13	11	18	8	5	16	17	27	20	16	50	74	41	66	35	484	281	295	290	45	48	46
TcCLB.503611.10	249	149	228	256	142	193	126	130	231	200	223	413	444	699	921	902	1146	398	3412	1459	1485	1552	1433	1416	1321
TcCLB.503611.20	322	23	157	404	159	272	214	318	581	598	1021	1177	1134	1924	3696	2438	3310	1580	4544	6301	5007	4569	7409	7777	4629
TcCLB.503611.30	92	100	121	126	102	119	78	80	202	195	202	279	320	464	696	612	778	363	2659	1399	1289	1247	697	645	562
TcCLB.503611.40	29	19	39	71	60	61	78	121	255	258	407	413	406	847	1564	809	1056	550	1878	2721	1942	1848	3415	3521	2265
TcCLB.503611.50	31	39	63	51	42	70	18	22	57	46	58	93	85	231	244	261	305	170	1306	1110	896	889	706	668	553
TcCLB.503613.10	1	0	1	2	0	0	0	0	1	1	0	4	0	6	5	0	12	1	48	30	11	6	4	5	8
TcCLB.503613.20	159	150	162	201	161	142	104	176	485	440	530	690	766	1328	2023	1475	2027	736	3261	1714	2058	2005	2584	2576	2177
TcCLB.503613.30	92	76	118	102	71	128	69	77	153	144	219	220	234	533	760	533	668	357	1448	1120	939	901	916	827	656
TcCLB.503613.40	67	108	89	80	66	101	48	52	183	179	208	302	281	489	922	694	826	452	671	565	495	486	1267	1076	947
TcCLB.503613.50	62	64	39	86	45	68	49	87	138	117	161	100	146	296	470	333	402	205	4181	2110	2100	2486	615	530	583
TcCLB.503613.60	187	212	206	283	185	288	216	205	513	374	488	688	624	1262	1998	1713	2187	781	4575	2662	2733	2635	2246	2030	1831
TcCLB.503613.70	26	42	50	50	36	31	21	40	45	48	43	65	56	102	215	156	224	89	642	524	448	467	189	189	191
TcCLB.503613.79	49	53	54	62	32	41	32	41	84	58	85	145	162	261	427	343	476	217	1812	998	833	925	399	389	383
TcCLB.503615.10	63	25	53	95	49	55	45	60	52	66	84	97	124	291	346	280	395	204	3246	2518	2383	2188	1432	1351	822
TcCLB.503619.10	33	17	49	43	28	43	25	28	47	36	35	55	60	163	191	165	196	78	823	616	526	528	374	306	294
TcCLB.503619.20	126	169	170	154	102	131	103	99	154	150	189	254	221	375	569	459	635	269	1594	945	906	970	935	865	711
TcCLB.503619.25	38	63	54	54	43	38	23	36	49	61	54	106	114	181	298	227	340	150	733	662	470	479	434	400	363
TcCLB.503619.29	61	56	64	68	58	60	36	49	102	87	115	125	151	211	456	264	400	170	764	503	540	563	482	491	395
TcCLB.503619.39	5	2	5	4	3	3	5	2	5	4	13	7	15	22	42	28	39	8	69	45	56	52	40	36	23
TcCLB.503623.10	3	3	2	1	4	7	7	3	13	8	19	10	9	32	74	30	26	20	145	213	111	80	178	133	82
TcCLB.503627.20	355	205	430	393	231	359	171	229	396	362	487	650	662	1348	1692	1462	1706	894	7949	4445	5091	4453	1948	1790	1469
TcCLB.503627.9	109	49	68	147	66	112	79	99	157	171	271	373	417	557	1235	866	1079	390	1860	1763	1357	1232	1158	943	665
TcCLB.503629.10	198	137	171	275	122	184	127	121	281	201	279	368	389	972	916	653	895	455	6024	2313	2329	2144	1183	1119	832
TcCLB.503637.10	41	33	45	51	40	46	17	44	148	139	210	222	211	409	570	428	575	281	2209	1563	1559	1539	1070	1015	911
TcCLB.503637.20	368	228	319	316	191	311	111	161	249	226	300	473	447	866	1098	1007	1151	595	3947	2609	2729	2638	2065	1941	1518
TcCLB.503637.30	234	256	296	294	218	280	160	210	372	353	432	587	597	1223	1590	1395	1753	723	3737	2271	2004	1944	3553	3106	2705
TcCLB.503637.40	0	3	1	1	1	0	0	1	0	0	2	1	0	3	4	4	8	3	48	26	37	26	44	39	35
TcCLB.503637.50	0	0	1	0	0	0	4	0	1	0	0	2	3	3	1	4	4	2	35	24	30	14	7	5	1
TcCLB.503637.60	0	0	1	1	1	0	0	0	0	1	5	0	3	3	2	1	2	0	14	14	12	15	100	79	64
TcCLB.503639.10	63	50	62	62	53	58	133	157	530	406	531	877	869	1541	1498	1591	1867	599	1274	472	541	546	1159	1253	1084
TcCLB.503639.20	54	64	76	51	66	77	38	48	74	78	78	124	145	250	391	381	497	210	2903	1924	1834	1829	1120	879	860
TcCLB.503639.30	102	77	122	101	80	99	47	87	188	159	244	291	312	551	878	672	827	376	1716	1072	1030	981	1229	1076	998
TcCLB.503639.40	2	0	4	0	1	3	0	2	3	1	1	2	2	2	12	11	7	2	22	27	14	14	14	10	14
TcCLB.503641.10	203	166	185	222	140	220	112	140	266	182	243	455	411	739	1127	989	1333	478	2875	1966	1602	1544	1651	1518	1246
TcCLB.503641.19	50	46	65	66	56	78	42	35	82	92	117	160	161	243	482	290	377	163	895	536	552	531	629	575	470
TcCLB.503643.10	73	49	71	66	41	73	60	50	115	104	124	163	190	348	564	433	512	244	754	551	515	447	1243	1232	999
TcCLB.503643.20	149	166	183	185	139	165	92	101	202	196	206	321	352	621	987	813	898	467	5211	2594	3167	2796	2593	2262	1932
TcCLB.503643.30	40	41	51	52	42	53	28	42	86	77	88	164	168	288	473	452	626	304	2836	2051	2287	2304	3070	2594	2099
TcCLB.503643.3	472	64	345	531	291	437	265	348	630	805	1158	1352	1359	2427	4605	2980	3789	1954	6424	8646	6126	5672	12175	11209	7460
TcCLB.503643.39	53	52	60	72	44	72	63	45	85	61	72	146	130	221	430	279	412	140	995	729	553	527	629	547	479
TcCLB.503643.6	62	65	84	65	37	85	38	43	89	77	91	135	126	242	410	325	433	180	980	706	651	582	931	779	762
TcCLB.503649.10	78	67	75	91	64	50	34	51	59	65	83	152	121	207	337	349	478	154	12616	4942	4466	5259	121	118	86
TcCLB.503649.20	2	2	6	4	6	13	4	10	8	8	19	5	6	45	82	31	35	26	476	984	454	498	55	65	29
TcCLB.503651.10	108	71	121	113	80	101	60	42	167	131	171	214	279	428	854	568	717	323	2559	1949	1693	1716	1692	1518	1257
TcCLB.503651.20	62	57	84	77	52	66	33	63	92	104	114	151	158	257	516	328	406	220	1295	1056	865	804	807	746	631
TcCLB.503651.30	65	68	87	79	63	83	53	56	124	104	138	164	203	311	536	407	506	265	1038	795	868	763	1004	961	813
TcCLB.503651.40	102	49	118	110	68	78	60	73	140	107	134	180	192	328	642	415	514	220	867	813	695	598	875	752	613
TcCLB.503651.4	77	67	76	107	47	65	28	50	86	76	85	146	143	230	360	351	342	167	1507	764	913	874	510	595	501
TcCLB.503651.49	29	24	38	37	20	33	15	28	49	54	65	86	95	177	295	240	266	125	465	364	360	280	560	495	416
TcCLB.503653.104	18	3	22	17	13	14	10	20	17	23	28	37	42	75	96	67	92	39	292	210	171	161	19	23	13
TcCLB.503653.20	43	42	33	56	45	37	17	36	44	51	52	91	93	251	281	273	395	178	3819	1483	1846	1912	1348	1209	917
TcCLB.503653.30	141	93	177	167	119	191	114	168	161	164	203	245	228	409	774	513	705	397	1398	1326	971	930	772	599	501
TcCLB.503653.50	155	91	189	213	141	170	125	141	260	215	311	363	388	774	1071	869	1095	475	4105	1927	2425	2424	1561	1614	1340
TcCLB.503653.60	43	38	49	45	39	44	27	28	108	94	96	209	244	372	505	460	705	200	631	362	440	342	1671	1433	1138
TcCLB.503653.70	81	56	71	117	67	97	69	85	203	202	225	290	298	474	1056	677	889	388	1243	977	843	862	419	397	392
TcCLB.503653.90	154	115	147	214	134	179	132	188	229	215	298	364	368	672	1016	811	1032	513	2902	1974	2019	1840	1341	1341	1116
TcCLB.503653.9	53	76	41	48	38	49	43	41	99	72	103	137	130	273	469	308	405	201	754	422	482	520	360	297	269
TcCLB.503659.10	0	0	0	0	0	0	0	0	0	0	0	0	1	0	1	0	0	1	6	1	3	1	35	49	25
TcCLB.503659.20	2	0	0	1	1	0	1	1	1	2	1	1	6	1	7	5	11	2	52	30	27	24	168	176	114
TcCLB.503659.30	3	3	4	8	4	3	4	4	3	3	3	5	8	12	9	21	18	5	3227	1141	1027	1127	66	70	59
TcCLB.503665.10	49	16	33	74	23	46	30	29	46	36	38	53	69	97	88	125	150	52	613	265	257	255	28	19	20
TcCLB.503665.15	49	43	86	105	64	106	66	65	154	107	101	86	102	337	305	197	316	128	2278	1018	988	935	46	37	27
TcCLB.503665.21	2	4	16	4	9	16	8	14	26	16	19	11	10	43	77	21	29	49	239	213	179	149	69	64	51
TcCLB.503665.30	19	46	27	29	29	26	20	35	55	45	41	84	91	143	201	210	363	98	4027	1189	1277	1472	135	131	112
TcCLB.503665.40	93	37	67	93	54	57	35	37	69	31	58	94	97	198	237	197	289	123	3512	1525	1238	1313	111	119	74
TcCLB.503667.10	34	32	39	30	28	52	20	17	44	24	34	59	48	105	153	117	164	69	915	530	690	598	351	380	329
TcCLB.503667.20	11	3	15	16	15	18	8	8	15	18	30	30	31	88	119	88	111	51	169	273	201	141	18	15	9
TcCLB.503667.31	18	17	25	51	22	30	22	29	43	40	50	59	56	127	179	104	172	91	520	440	358	325	26	32	12
TcCLB.503667.39	59	28	63	67	51	60	48	53	86	86	86	140	130	227	431	252	341	102	1671	902	748	587	55	60	35
TcCLB.503669.10	141	159	181	179	131	168	134	137	258	214	268	400	439	693	1047	1073	1264	426	2706	1428	1287	1452	1358	1211	1132
TcCLB.503669.20	72	88	115	108	76	109	80	93	175	155	157	234	240	496	769	585	768	335	1706	1071	1045	1035	815	773	662
TcCLB.503669.30	70	64	73	62	47	82	46	35	95	76	113	169	158	242	435	347	467	157	1153	687	651	697	432	463	416
TcCLB.503669.39	28	37	30	40	28	32	21	29	54	40	63	110	94	207	305	258	327	119	508	360	317	329	340	359	314
TcCLB.503671.10	123	128	133	152	104	155	85	112	369	281	379	616	596	1071	1647	1241	1692	576	2694	1032	1048	1190	2890	2901	2597
TcCLB.503671.20	98	62	96	94	77	98	61	66	100	103	142	160	178	319	595	409	486	258	1368	1083	903	873	902	836	637
TcCLB.503671.30	67	64	55	79	32	72	51	57	187	151	196	266	244	466	926	677	812	318	1018	864	736	731	938	886	847
TcCLB.503671.39	198	109	196	208	141	173	110	145	212	202	274	360	368	647	1015	683	959	428	2994	1480	1649	1639	1648	1373	1119
TcCLB.503675.10	59	49	64	58	47	70	37	80	110	86	118	164	148	290	501	373	484	245	1029	846	779	759	622	585	475
TcCLB.503675.20	128	185	167	166	124	142	61	70	136	115	128	239	206	385	578	481	624	236	1727	1141	1193	1267	933	905	708
TcCLB.503675.40	69	57	82	111	60	83	31	61	99	70	99	149	147	310	372	357	397	229	2289	1386	1340	1156	703	667	581
TcCLB.503677.10	94	125	121	110	91	81	63	113	353	280	308	649	723	1224	1897	1570	2208	911	5022	2740	2631	2827	3234	2663	2448
TcCLB.503677.20	42	33	33	64	26	46	33	30	50	34	44	82	89	164	185	191	240	103	901	483	441	377	592	540	428
TcCLB.503677.29	96	74	133	97	81	117	26	54	154	177	189	276	274	414	849	582	796	346	1376	1025	948	809	1097	903	735
TcCLB.503677.4	37	32	34	44	20	29	15	21	23	23	24	47	31	66	107	77	93	35	530	446	399	369	218	204	142
TcCLB.503683.11	19	4	8	16	2	3	8	2	8	5	4	8	11	32	15	16	32	10	245	83	60	70	186	204	100
TcCLB.503683.20	307	140	237	367	177	288	154	242	315	282	342	491	453	759	1250	935	1309	619	2714	2049	1836	1689	3149	2903	2091
TcCLB.503683.30	28	15	24	26	11	24	15	9	20	16	23	22	26	45	50	41	57	26	605	289	254	256	191	159	82
TcCLB.503685.10	65	55	85	104	50	99	61	68	161	147	200	306	288	543	809	608	851	379	1920	1686	1470	1434	1448	1388	1016
TcCLB.503685.20	59	50	46	67	35	54	22	40	75	70	87	125	141	260	451	285	371	200	799	685	662	584	707	644	490
TcCLB.503685.30	72	78	86	82	55	69	35	58	134	100	139	230	270	389	585	511	656	185	1427	703	851	797	984	937	779
TcCLB.503685.5	9	7	2	11	2	3	1	2	8	2	7	4	3	16	12	10	17	10	177	62	73	78	44	33	25
TcCLB.503689.10	37	62	62	37	39	47	27	39	88	64	69	127	153	226	321	294	414	120	1419	869	869	984	713	677	633
TcCLB.503689.20	38	16	30	32	20	32	14	32	41	52	59	91	63	125	312	137	226	122	396	366	329	276	413	356	263
TcCLB.503689.30	110	138	132	139	91	120	77	140	375	296	402	531	552	1072	1525	1329	1731	752	6085	3052	3686	3728	5644	4721	4357
TcCLB.503689.34	26	15	27	30	18	39	11	30	44	55	58	70	78	122	320	189	239	96	352	458	387	348	498	393	329
TcCLB.503689.40	238	215	233	314	185	265	141	182	368	292	382	575	511	939	1414	1203	1449	594	3480	2077	1827	1760	1703	1554	1371
TcCLB.503689.4	84	68	106	94	79	108	51	63	142	123	186	252	221	509	692	555	651	275	1759	862	874	968	1467	1392	1215
TcCLB.503697.100	213	282	314	269	205	279	150	205	400	393	469	736	734	1324	1787	1682	2148	906	9129	4486	4796	4735	4302	3947	3285
TcCLB.503697.110	136	152	166	172	98	163	69	127	210	195	236	368	342	530	838	813	1031	366	2038	1430	1221	1222	1163	1016	960
TcCLB.503697.120	233	168	252	268	143	223	137	138	211	161	248	392	393	718	715	817	945	411	6894	2752	3332	3405	1445	1197	1096
TcCLB.503697.130	274	278	333	345	242	324	189	163	307	295	370	520	544	1093	1326	1356	1644	730	6050	3166	3440	3159	2717	2506	2273
TcCLB.503697.140	78	19	47	53	29	45	32	29	97	62	105	146	169	328	389	297	340	207	2021	1301	1677	1516	1269	1140	895
TcCLB.503697.20	117	123	148	140	78	105	90	78	218	162	191	289	311	569	663	710	843	318	2387	1270	1389	1383	1180	1091	1016
TcCLB.503697.30	180	179	251	188	148	199	117	142	191	202	234	344	372	783	814	904	1080	433	5371	3144	3047	2762	1502	1315	1180
TcCLB.503697.40	17	11	27	39	13	21	13	13	25	29	33	50	53	120	128	132	167	87	729	383	374	350	508	446	380
TcCLB.503697.50	237	185	260	251	164	214	129	154	318	247	330	494	538	998	1267	1105	1447	636	3321	2564	2284	2052	2248	1930	1712
TcCLB.503697.60	211	156	195	213	164	191	118	153	337	243	319	487	568	879	1112	1076	1323	506	2965	1850	1593	1492	1716	1513	1322
TcCLB.503697.70	57	96	94	114	61	93	57	59	128	89	94	239	221	284	630	560	703	173	1788	908	1111	1164	2285	1987	1834
TcCLB.503697.90	163	136	192	234	141	179	107	148	262	252	277	425	419	797	1157	1019	1307	510	2897	2057	1745	1518	2151	1950	1598
TcCLB.503697.9	84	73	95	115	75	118	56	89	166	162	187	264	277	477	809	616	834	322	2658	1551	1739	1681	1821	1653	1464
TcCLB.503713.10	21	18	43	34	21	46	34	36	116	77	93	143	136	214	338	257	324	145	509	359	348	340	670	616	555
TcCLB.503713.20	77	93	114	99	92	110	56	69	102	114	140	191	179	307	479	394	550	250	1423	1160	908	878	600	510	407
TcCLB.503713.30	72	49	91	87	61	70	44	62	161	113	139	203	232	369	610	423	584	252	1471	882	845	900	1760	1589	1286
TcCLB.503713.40	36	6	15	31	22	29	25	14	41	28	35	42	53	94	99	118	150	60	583	282	232	250	182	169	141
TcCLB.503713.50	17	14	21	18	13	16	6	8	27	23	26	45	58	87	90	112	153	55	339	183	196	156	91	85	65
TcCLB.503715.10	222	110	164	241	121	165	125	181	312	307	398	393	517	1059	1193	849	1227	542	3564	1587	1650	1596	4656	3846	2984
TcCLB.503715.20	68	24	33	88	19	24	27	16	65	50	66	183	185	179	237	361	505	74	598	124	218	256	1681	1587	1581
TcCLB.503715.30	230	294	264	267	145	229	110	145	313	230	370	477	633	1023	1663	1294	1727	461	6140	2625	3781	3886	4289	4083	3486
TcCLB.503715.40	20	7	17	31	10	21	19	4	25	10	24	28	40	89	27	62	93	27	736	216	101	93	109	105	91
TcCLB.503717.10	2	4	4	2	3	4	3	4	7	2	7	7	6	15	15	13	22	8	691	200	199	278	112	125	65
TcCLB.503717.120	34	26	27	39	31	36	16	19	38	36	47	48	51	153	156	157	186	91	4427	1645	1641	1729	115	128	99
TcCLB.503717.130	19	24	17	24	10	24	9	17	29	17	26	20	27	95	127	87	100	44	436	311	273	277	127	133	113
TcCLB.503717.15	2	1	0	1	0	2	1	1	0	3	2	2	3	4	10	3	11	2	28	20	15	14	56	39	46
TcCLB.503717.20	11	10	24	17	10	12	11	18	17	9	12	6	14	57	47	57	76	24	3085	1219	1355	1513	126	91	104
TcCLB.503717.31	12	11	17	15	18	13	10	12	6	11	13	19	23	39	69	57	83	26	1796	1341	1101	1374	77	61	39
TcCLB.503717.40	11	37	25	27	19	21	14	12	36	34	28	39	51	95	121	124	193	39	3234	1136	1265	1449	74	77	84
TcCLB.503717.50	12	13	6	14	9	13	3	14	13	15	8	15	18	45	44	32	69	22	1663	806	612	785	70	80	75
TcCLB.503717.5	0	5	4	2	6	2	2	7	5	6	9	2	2	18	28	6	9	16	282	238	164	160	49	37	38
TcCLB.503717.60	3	1	3	2	2	2	3	4	5	3	3	2	2	7	8	9	15	6	116	58	63	52	11	8	14
TcCLB.503717.71	6	2	10	8	8	12	4	8	4	11	5	6	4	18	26	18	27	15	206	146	122	116	50	48	26
TcCLB.503717.80	21	47	25	27	16	19	10	15	33	33	27	47	47	105	134	123	161	64	3484	1430	1349	1640	75	75	60
TcCLB.503717.90	8	2	3	4	3	2	2	8	4	11	9	14	16	28	40	27	41	16	128	119	110	80	48	59	37
TcCLB.503745.10	121	165	103	125	78	113	73	63	182	141	177	288	311	459	800	751	909	325	3088	1286	1151	1454	1078	1011	1196
TcCLB.503745.20	154	173	204	154	125	162	113	134	274	246	311	498	457	764	1167	1151	1379	505	2918	1269	1074	1134	1863	1747	1683
TcCLB.503745.25	54	56	53	53	30	53	22	17	33	41	29	41	56	84	132	98	155	57	586	254	287	309	359	323	433
TcCLB.503745.30	524	536	732	731	482	758	129	157	233	212	189	357	362	562	1162	814	956	223	14732	7319	8197	8824	2672	2321	2205
TcCLB.503747.10	49	11	57	46	17	37	12	26	26	27	30	37	39	101	117	98	141	73	539	386	377	344	4987	4382	3459
TcCLB.503747.20	60	50	64	85	61	90	62	60	120	96	122	143	172	304	465	346	446	267	1369	1233	921	875	540	520	425
TcCLB.503747.30	26	19	26	19	28	27	28	27	18	26	31	41	54	96	131	150	158	82	1026	482	596	646	240	251	248
TcCLB.503747.40	24	19	9	45	11	23	35	28	73	28	44	58	64	199	121	137	172	81	421	139	153	120	49	41	38
TcCLB.503749.10	123	78	120	154	92	112	53	98	202	143	184	276	285	542	824	561	760	349	1379	1253	1146	842	1199	1234	954
TcCLB.503749.20	72	73	89	97	74	81	62	84	159	156	199	254	265	470	874	593	703	328	939	824	716	639	1263	1071	1010
TcCLB.503749.30	132	82	116	123	102	113	74	105	242	215	308	385	370	696	989	869	1039	477	1634	1166	1095	971	1640	1457	1221
TcCLB.503749.5	48	29	38	65	46	52	33	40	153	143	196	211	247	448	696	429	607	262	1321	528	697	687	1292	1275	1163
TcCLB.503749.60	51	29	60	52	34	64	19	30	98	83	101	140	142	195	421	298	413	183	628	344	430	372	764	698	535
TcCLB.503751.10	65	38	47	53	38	48	30	22	75	42	80	101	123	327	319	261	385	109	1151	416	384	418	575	498	440
TcCLB.503751.20	8	2	5	6	3	3	4	3	7	5	9	12	11	33	39	26	36	13	109	46	42	66	32	31	17
TcCLB.503751.30	60	23	37	110	40	38	41	43	100	78	86	150	197	386	362	330	432	134	2827	993	1212	1149	1152	1035	867
TcCLB.503753.10	100	136	107	110	92	119	73	90	108	90	136	163	150	302	481	374	493	240	1363	946	951	830	705	665	548
TcCLB.503753.20	108	63	104	137	93	107	145	168	330	267	317	329	390	695	884	715	963	433	2014	939	1175	1080	1257	1233	1046
TcCLB.503753.29	102	57	77	100	72	87	72	85	219	181	218	286	277	592	710	543	714	321	1859	812	966	934	1770	1852	1537
TcCLB.503755.10	146	135	133	176	92	151	88	107	161	135	189	284	297	459	705	600	795	310	2242	1424	1304	1165	1021	886	729
TcCLB.503755.20	151	133	167	154	103	147	77	92	191	135	179	302	280	482	724	568	761	337	1990	1281	1264	1289	1004	868	748
TcCLB.503755.30	36	32	56	38	41	35	20	35	55	43	64	82	89	208	260	213	276	165	822	494	496	434	369	389	255
TcCLB.503755.50	185	198	196	200	131	209	116	147	321	258	355	468	462	862	1314	938	1324	595	4077	2631	2387	2348	1831	1691	1584
TcCLB.503755.54	116	107	161	152	99	134	103	97	169	139	183	223	250	361	651	478	629	273	1853	1277	1095	983	668	608	550
TcCLB.503755.60	66	57	66	103	55	63	47	58	98	74	105	161	198	353	382	400	496	187	1931	1200	876	891	265	255	196
TcCLB.503757.10	247	39	140	293	117	203	142	199	259	352	591	831	849	933	2820	2930	2759	792	2175	5219	2557	2296	3991	3381	2028
TcCLB.503757.20	46	95	63	63	50	65	30	50	165	158	168	268	290	460	709	689	807	316	2266	1448	1517	1546	1922	1506	1540
TcCLB.503757.30	66	103	93	90	73	77	85	117	262	201	270	408	517	908	1189	1169	1709	505	5244	1898	2669	2605	2327	2298	1758
TcCLB.503757.40	71	63	119	108	56	89	40	78	143	127	150	218	180	338	566	434	585	228	2383	1243	1483	1582	1261	1100	943
TcCLB.503757.49	34	5	11	35	14	24	15	13	43	24	25	59	41	103	153	97	128	71	291	188	300	259	203	292	206
TcCLB.503759.10	121	26	51	195	30	42	45	51	47	45	42	59	59	165	114	131	193	90	74897	39551	42604	40286	178	184	104
TcCLB.503759.30	5	4	3	3	2	2	4	0	1	4	6	11	9	11	7	16	14	10	72	38	30	24	125	125	81
TcCLB.503759.59	128	84	138	137	120	139	72	82	130	106	153	184	197	318	546	415	563	227	2007	1004	1079	1027	616	629	498
TcCLB.503761.20	8	9	6	11	8	7	6	1	7	4	10	6	7	16	19	13	14	9	381	285	214	187	171	160	115
TcCLB.503761.30	4	3	13	5	1	6	1	7	4	8	9	8	10	11	29	15	16	15	198	99	76	66	111	97	70
TcCLB.503761.40	7	9	8	10	3	4	2	8	10	4	5	18	15	15	25	31	60	9	676	252	256	333	155	128	129
TcCLB.503761.50	23	16	67	35	34	63	27	38	60	59	86	68	34	155	318	86	145	101	678	808	553	480	314	274	249
TcCLB.503767.10	87	85	116	112	67	113	43	61	84	91	151	152	181	349	466	394	539	227	5252	4091	6620	6732	109	121	109
TcCLB.503767.20	5	13	16	7	20	15	9	17	18	21	11	11	14	56	39	29	45	41	560	222	255	248	48	46	46
TcCLB.503767.5	48	35	34	44	28	54	41	26	48	48	73	113	74	149	192	180	273	106	405	328	312	249	88	75	58
TcCLB.503777.10	125	109	139	172	96	154	73	109	242	213	268	391	409	781	1076	887	1243	505	3303	1803	1752	1672	1694	1520	1329
TcCLB.503777.19	65	75	110	86	57	75	35	49	103	86	138	194	267	358	600	527	632	176	1412	584	805	819	1085	1050	775
TcCLB.503777.4	35	19	22	33	20	25	15	14	27	33	47	57	50	118	149	123	181	77	576	350	473	368	271	227	182
TcCLB.503779.100	138	84	138	151	95	148	75	85	143	143	188	247	257	446	715	637	716	317	1544	1308	970	990	1217	990	866
TcCLB.503779.10	40	43	39	40	37	47	18	28	79	47	72	96	102	224	262	228	280	140	1571	720	924	891	703	654	569
TcCLB.503779.109	70	78	87	98	49	85	44	49	97	76	99	148	156	310	420	363	412	232	1649	1062	1003	954	949	978	771
TcCLB.503779.20	100	112	122	129	96	135	44	82	120	120	131	207	221	397	669	541	640	300	1680	1172	1130	1239	2335	1837	1740
TcCLB.503779.30	26	18	30	39	19	34	17	35	47	35	48	71	92	162	216	155	253	103	597	461	422	460	818	704	596
TcCLB.503779.40	85	59	78	80	65	79	39	42	94	68	82	127	138	266	370	345	426	202	1481	940	879	905	1361	1273	1127
TcCLB.503779.50	35	24	24	37	17	28	7	21	26	31	36	42	56	86	141	106	119	57	424	298	268	247	274	238	230
TcCLB.503779.60	48	57	76	67	50	89	59	47	127	107	107	162	175	298	527	391	550	215	2379	1495	1453	1463	1143	963	908
TcCLB.503779.70	57	47	64	58	38	77	28	34	73	65	78	97	101	193	281	219	306	145	719	561	366	351	348	324	260
TcCLB.503779.80	186	134	218	209	130	175	152	188	248	205	273	295	295	574	797	648	798	410	1807	1219	1177	968	1990	1952	1655
TcCLB.503783.17	12	1	5	9	6	6	1	5	3	5	6	5	11	14	25	18	31	9	1217	1200	936	1007	83	56	50
TcCLB.503783.34	17	25	25	16	16	11	6	15	36	23	21	52	57	75	156	141	198	58	3449	1394	1153	1457	250	222	180
TcCLB.503783.50	2	3	9	4	7	3	2	7	0	3	9	8	5	22	22	9	29	6	390	262	171	220	35	29	21
TcCLB.503783.70	10	8	12	9	17	9	7	14	13	11	13	11	10	31	36	47	64	21	897	580	520	532	95	95	57
TcCLB.503783.80	20	8	13	15	14	15	10	12	16	19	12	17	28	55	53	68	73	28	4125	1484	1725	2020	143	132	133
TcCLB.503789.10	33	24	28	46	23	45	24	27	57	43	71	77	74	174	358	142	231	158	494	490	405	389	1144	1112	797
TcCLB.503789.20	109	112	136	130	97	135	92	95	186	151	163	295	317	616	831	722	991	385	4519	2555	2124	2352	3453	3279	2783
TcCLB.503789.30	46	19	54	57	37	57	22	36	63	64	82	105	106	207	293	171	307	152	633	621	515	460	1097	885	644
TcCLB.503789.34	54	49	75	71	57	79	79	81	175	146	189	216	216	453	655	531	688	348	1085	861	783	769	2159	2121	1911
TcCLB.503789.40	187	146	156	228	170	218	131	174	354	315	416	571	608	1092	1489	1250	1592	684	5147	3053	2723	2912	5477	5072	4415
TcCLB.503789.60	50	36	52	50	23	45	31	25	88	66	73	136	152	276	265	298	416	135	1165	718	659	544	1890	1670	1404
TcCLB.503789.70	65	75	75	125	66	69	93	126	193	214	272	388	388	696	1154	828	1120	626	3346	2850	2645	2527	3062	3047	2386
TcCLB.503793.10	226	153	207	255	126	208	102	134	332	252	310	564	463	926	1189	913	1114	427	4712	1584	1895	1882	1768	1475	1462
TcCLB.503793.20	38	32	38	43	25	42	17	21	50	60	65	82	72	168	187	173	248	117	644	332	314	331	306	372	291
TcCLB.503795.10	10	1	5	12	2	7	7	4	12	4	6	16	17	25	11	28	47	10	332	105	63	50	123	93	75
TcCLB.503799.10	227	209	265	279	167	214	137	135	398	324	427	622	583	1202	1606	1156	1501	655	4013	2131	2511	2288	3220	3103	2609
TcCLB.503799.4	39	41	56	42	47	60	20	28	191	187	192	269	214	416	790	570	696	310	795	634	583	475	1129	867	954
TcCLB.503801.20	495	81	529	653	364	575	399	666	1164	1295	1840	1541	1482	2734	4646	3208	4100	2162	7275	6827	5245	4748	14033	11656	8944
TcCLB.503801.30	300	301	380	363	237	334	199	272	479	376	546	715	680	1366	2019	1528	1951	936	5264	3182	2951	2851	4856	4652	3895
TcCLB.503801.50	179	179	201	205	147	213	118	164	263	216	295	369	382	556	971	759	1019	459	2059	1293	1076	1196	1957	1714	1442
TcCLB.503801.60	87	48	77	78	52	74	42	60	105	102	116	179	167	310	516	363	469	223	1115	987	942	885	905	875	681
TcCLB.503801.70	125	99	143	126	99	125	77	74	162	145	183	257	247	486	724	611	669	345	2252	1429	1446	1272	1258	1212	1063
TcCLB.503801.79	63	54	84	83	63	78	38	62	144	111	175	195	200	413	665	488	660	242	1004	750	669	642	1075	891	744
TcCLB.503801.9	221	257	258	237	179	211	115	108	377	301	358	576	578	1076	1400	1196	1463	539	3599	1783	2032	1896	2534	2554	2123
TcCLB.503803.10	435	276	389	453	295	419	218	332	495	412	496	691	760	1173	1825	1388	1986	754	5079	2958	2612	2653	2551	2435	1957
TcCLB.503803.20	45	46	77	64	42	80	30	48	72	63	96	120	112	275	265	300	310	154	1293	914	1068	892	421	418	300
TcCLB.503803.4	55	65	68	68	38	61	35	35	123	122	132	189	169	332	436	448	464	219	1051	611	760	670	493	517	429
TcCLB.503805.10	121	121	143	141	123	151	124	150	293	314	341	526	501	831	1350	1100	1341	571	2068	1607	1416	1395	1311	1173	1025
TcCLB.503805.20	102	68	100	121	69	127	62	78	159	160	198	289	251	493	844	631	761	401	2345	1648	1428	1455	808	696	657
TcCLB.503805.30	64	62	91	69	51	76	38	77	120	125	128	212	175	355	537	449	518	284	2009	1374	1281	1315	749	644	690
TcCLB.503805.3	56	65	60	56	40	55	31	30	70	59	78	98	102	229	244	227	261	143	1130	789	874	797	388	339	235
TcCLB.503805.40	256	288	362	335	219	303	206	216	380	301	396	580	526	1000	1407	1331	1587	679	4808	2916	2694	2625	1440	1370	1172
TcCLB.503805.6	77	82	116	82	68	93	57	79	189	151	202	279	241	561	808	637	767	331	1307	980	1034	905	864	713	712
TcCLB.503805.9	145	93	155	140	107	151	106	115	204	157	199	261	259	547	804	610	813	382	1889	1489	1330	1082	900	818	716
TcCLB.503811.10	1314	1146	1538	1654	938	1544	702	845	2214	1806	2335	2993	2873	5538	6607	5765	7106	2559	6288	2601	2709	2472	4875	4562	3955
TcCLB.503811.20	366	217	287	395	243	320	193	264	407	342	507	679	724	1169	1854	1372	1706	738	3711	2612	2777	2439	3213	3114	2262
TcCLB.503811.40	149	104	137	153	105	178	110	150	237	264	373	354	397	683	1140	780	1135	553	1922	1649	1343	1265	1383	1272	980
TcCLB.503811.45	45	24	47	60	37	55	21	48	53	54	60	67	66	165	250	234	276	132	4839	3425	3205	3273	539	495	401
TcCLB.503811.50	134	114	125	170	96	162	120	104	230	170	280	319	307	599	965	801	1062	398	1750	1143	1010	1003	1420	1218	1164
TcCLB.503811.60	106	99	104	100	75	100	47	63	144	115	165	242	255	431	768	576	773	343	1627	1176	1135	1063	2038	1820	1457
TcCLB.503811.70	147	136	141	187	142	160	89	147	280	277	345	424	429	830	1249	940	1169	574	2457	1430	1571	1373	2975	2642	2389
TcCLB.503811.80	100	89	112	113	65	121	62	90	186	156	214	294	297	479	831	655	927	356	2115	1492	1379	1298	1250	1149	1057
TcCLB.503813.10	230	80	180	245	134	178	87	91	152	182	217	295	339	521	974	665	895	305	3318	2237	2201	2068	1313	1041	789
TcCLB.503813.20	186	159	193	245	144	244	136	196	407	296	431	561	606	1023	1633	1195	1430	692	2775	1763	1700	1547	2101	2092	1564
TcCLB.503813.30	154	157	155	146	96	147	60	91	135	110	142	247	223	399	584	476	602	266	2197	1500	1360	1196	1171	1000	797
TcCLB.503819.10	145	140	146	178	119	144	113	148	374	321	365	601	569	913	1484	1066	1376	463	2251	1136	1300	1322	3295	3333	2918
TcCLB.503819.20	45	24	50	38	34	42	36	30	59	66	66	105	102	194	303	193	266	144	397	330	362	316	315	290	250
TcCLB.503819.30	383	404	553	411	234	398	246	394	649	567	748	795	842	1656	2605	1843	2276	1052	6043	3126	3788	3418	6282	6273	4926
TcCLB.503821.10	60	51	71	62	50	80	38	46	105	112	106	156	144	255	388	294	377	181	681	382	371	424	644	530	514
TcCLB.503821.19	43	45	45	49	33	44	26	27	109	85	103	140	153	300	409	355	467	135	3065	1583	1926	1819	1973	1693	1490
TcCLB.503821.5	29	24	37	42	29	29	25	20	57	44	51	86	75	121	186	170	183	84	604	233	232	298	311	292	291
TcCLB.503829.10	41	89	86	75	42	63	27	26	76	80	90	109	123	225	312	298	366	152	1186	724	696	751	578	479	515
TcCLB.503829.30	68	52	86	76	63	75	37	53	79	61	87	121	118	269	364	281	348	171	1292	1111	1070	885	517	471	393
TcCLB.503829.40	225	132	214	230	141	197	124	166	263	220	289	328	343	554	891	724	955	405	2423	1429	1490	1401	2146	2050	1747
TcCLB.503829.50	90	59	93	101	59	96	45	57	112	90	121	189	178	323	487	406	519	180	1428	845	947	849	860	730	681
TcCLB.503829.70	143	102	146	170	107	138	82	96	168	133	184	282	296	510	798	567	772	312	2531	1525	1603	1462	1195	1133	904
TcCLB.503829.80	172	136	194	199	144	198	155	199	700	534	655	1010	1088	1989	2538	2251	2595	1049	5121	1832	2034	1967	3511	3268	2957
TcCLB.503829.89	40	33	48	72	33	64	38	38	62	50	93	111	131	198	366	224	354	156	675	749	528	536	598	490	398
TcCLB.503831.20	56	38	48	58	42	45	13	38	78	78	97	134	174	335	452	372	492	194	947	664	869	701	1147	1071	848
TcCLB.503831.40	52	34	70	62	47	68	35	46	235	178	260	441	392	875	1195	957	1133	478	913	668	655	582	3094	2892	2536
TcCLB.503833.10	218	138	188	232	145	198	154	145	331	323	375	604	524	881	1447	1217	1558	501	4476	1917	1867	2124	1872	1622	1657
TcCLB.503833.20	217	174	275	225	158	224	108	127	271	214	294	493	485	828	1145	1078	1358	431	4402	2296	2451	2490	1360	1228	1257
TcCLB.503833.30	87	111	114	124	63	111	59	75	149	134	167	241	206	412	616	531	550	268	1801	985	1231	1118	1127	1209	1094
TcCLB.503833.40	1147	315	607	1406	501	746	466	711	1053	1272	1828	3468	3507	3397	5852	8500	10087	2693	10006	12209	7847	7219	14431	12063	7993
TcCLB.503833.50	447	521	587	539	424	618	315	452	914	800	1061	1334	1345	2364	3910	2950	3738	1485	5867	3136	2853	2834	6436	6312	5464
TcCLB.503833.60	127	151	194	150	109	157	74	93	138	109	135	212	185	399	616	462	650	261	2385	1387	1485	1408	993	867	816
TcCLB.503833.69	80	87	114	103	75	89	66	79	189	146	194	263	283	465	798	608	636	308	761	455	647	535	1311	1678	1357
TcCLB.503835.10	59	33	75	65	39	74	31	56	97	95	128	140	135	245	367	304	365	185	896	761	593	632	874	592	625
TcCLB.503835.20	64	43	62	83	58	85	48	65	118	106	112	135	148	292	504	317	440	216	1090	816	805	772	687	599	585
TcCLB.503835.30	135	163	139	131	85	144	101	85	217	150	182	299	286	502	900	626	861	330	1779	1249	1100	1113	1247	1074	1077
TcCLB.503835.39	66	39	82	61	24	85	35	57	147	113	132	223	221	326	499	350	548	191	783	549	529	397	1492	1303	1185
TcCLB.503835.5	15	17	18	14	12	25	8	13	21	27	25	38	27	53	114	96	118	35	457	145	202	227	171	155	220
TcCLB.503841.10	47	55	71	52	62	72	42	64	146	155	196	215	225	580	729	509	665	322	1820	985	1187	1184	3136	2974	2491
TcCLB.503841.20	89	101	120	138	84	118	61	89	158	132	183	271	286	547	564	602	699	362	2445	1334	1389	1323	1691	1762	1389
TcCLB.503841.30	91	95	112	114	72	122	57	70	121	97	135	201	177	344	522	378	583	256	1067	1048	833	698	960	816	703
TcCLB.503841.40	72	42	75	88	66	96	37	76	116	98	133	204	208	336	493	426	577	247	1430	1074	1018	967	1049	916	749
TcCLB.503841.50	67	100	94	104	74	94	62	56	87	46	96	152	125	284	404	369	430	217	1083	903	865	780	524	472	406
TcCLB.503841.60	230	150	212	228	148	242	114	155	149	156	177	297	277	507	643	645	814	352	3010	1849	1671	1559	952	843	752
TcCLB.503841.70	61	39	35	79	26	41	109	42	166	55	86	139	167	421	257	254	387	134	7267	1099	1125	1031	476	455	327
TcCLB.503841.80	30	22	26	27	10	12	14	18	25	26	20	76	59	101	91	134	175	70	811	247	321	245	355	415	264
TcCLB.503853.10	192	176	224	264	126	214	106	144	208	158	203	330	345	548	878	630	932	328	2632	1660	1464	1496	1536	1460	1140
TcCLB.503855.10	118	33	56	130	47	59	28	39	93	87	95	230	233	219	438	555	692	177	852	801	563	555	493	457	359
TcCLB.503855.20	237	137	222	328	178	231	175	265	624	572	644	1274	1197	1709	2515	2533	3186	1140	4131	2646	2518	2323	2709	2566	2227
TcCLB.503855.30	159	159	191	230	147	188	103	145	363	292	391	593	663	1147	1656	1428	1818	733	6270	3778	3436	3374	2157	1959	1725
TcCLB.503855.40	139	135	165	176	98	166	86	77	184	183	192	363	375	663	858	715	1049	377	3728	1903	2433	2012	3707	3321	2897
TcCLB.503855.50	1210	950	1173	1538	912	1259	945	1021	2020	1765	2251	3051	3309	6026	7511	6235	8385	3701	35277	15049	15239	14448	12910	12758	10809
TcCLB.503855.60	195	97	192	235	104	174	65	74	170	108	138	207	277	481	569	461	690	211	5773	2085	2629	3066	900	831	668
TcCLB.503855.80	154	111	148	184	107	125	89	87	154	141	161	288	303	595	760	685	705	341	4078	2214	2267	2220	1397	1256	978
TcCLB.503859.10	3	0	7	3	3	7	5	3	9	9	3	7	8	14	33	20	23	12	169	91	73	57	80	77	61
TcCLB.503859.25	10	15	23	10	23	22	18	11	20	21	11	16	11	71	77	33	50	51	322	325	215	181	174	149	128
TcCLB.503859.40	7	5	12	5	8	4	4	7	6	4	8	7	9	33	29	19	46	17	2624	1379	1373	1350	96	94	62
TcCLB.503859.45	1	2	1	2	0	3	0	3	4	3	7	2	5	17	6	8	11	2	116	86	45	49	78	76	47
TcCLB.503859.50	0	0	1	1	1	2	0	1	2	6	3	0	3	9	11	4	3	8	81	34	43	28	27	40	36
TcCLB.503859.60	0	0	0	1	0	0	1	0	2	0	1	0	3	4	2	6	5	0	13	13	4	3	18	19	11
TcCLB.503863.9	85	101	118	111	79	124	56	64	160	112	194	211	178	358	668	531	602	255	1558	1144	1024	882	618	620	536
TcCLB.503865.12	0	0	0	0	0	0	0	0	0	0	0	0	0	0	0	0	0	0	0	0	0	0	0	0	0
TcCLB.503865.16	0	0	0	0	0	0	0	0	0	0	0	0	0	0	0	0	0	0	1	1	0	0	0	0	0
TcCLB.503865.20	331	395	405	405	245	327	276	252	597	493	511	995	915	1725	2054	2234	3074	916	13763	4799	4623	5009	2268	2228	2554
TcCLB.503865.30	169	306	276	215	167	253	116	109	189	168	196	265	245	489	834	634	800	323	2339	1415	1136	1307	921	815	915
TcCLB.503865.40	134	162	172	132	92	147	83	112	154	111	158	213	181	357	507	441	523	242	1377	786	759	680	698	736	688
TcCLB.503865.4	0	0	0	0	0	0	0	0	0	0	0	0	0	0	0	1	0	0	0	0	0	0	0	0	0
TcCLB.503865.50	578	481	718	639	385	625	203	188	379	368	380	636	537	976	1490	956	1212	458	3912	2010	1665	1548	2466	2260	2247
TcCLB.503865.60	146	107	133	177	102	119	66	81	192	167	195	238	285	685	647	689	723	270	6578	2881	3095	3569	2722	2252	2176
TcCLB.503865.70	68	73	97	77	58	94	38	64	110	114	133	216	244	472	659	585	803	308	5384	2418	2579	2724	1566	1451	1435
TcCLB.503865.80	104	104	116	99	63	107	42	56	109	65	115	176	191	339	513	392	551	218	2157	1147	1152	1161	598	619	565
TcCLB.503865.8	0	0	0	0	0	0	0	0	0	0	0	0	0	0	0	0	0	0	0	0	0	0	0	0	0
TcCLB.503867.10	91	143	108	103	92	123	90	71	137	117	131	189	212	350	568	540	646	218	2072	1109	860	1012	568	564	660
TcCLB.503867.20	54	44	50	67	49	72	56	49	104	58	105	116	106	233	321	214	335	139	847	475	482	437	145	148	133
TcCLB.503867.5	30	12	19	31	11	21	24	22	41	37	41	70	60	109	193	189	238	65	581	312	233	283	205	220	230
TcCLB.503873.10	131	233	154	178	141	168	152	191	451	447	566	717	773	1147	2084	1427	1967	697	4416	2238	2510	2530	9560	8323	7979
TcCLB.503875.10	5	9	9	6	4	2	0	0	3	1	7	12	20	16	23	39	64	8	552	208	194	180	96	78	75
TcCLB.503875.30	10	16	22	14	16	12	13	11	7	19	22	26	19	42	81	52	58	32	2147	798	809	874	142	111	133
TcCLB.503875.40	4	0	8	1	6	4	3	2	1	2	7	4	7	9	21	11	9	9	166	104	75	85	47	58	29
TcCLB.503881.10	128	98	148	163	115	122	65	73	217	183	215	267	318	631	766	684	861	258	6678	2685	3763	4008	1131	1065	920
TcCLB.503881.20	182	122	207	236	144	199	125	130	233	157	210	295	332	552	853	669	848	359	2477	1198	1164	1244	1286	1201	1106
TcCLB.503881.30	35	28	42	52	20	36	20	26	52	36	57	72	62	121	174	132	189	88	542	407	428	367	279	274	235
TcCLB.503881.39	365	311	425	354	219	351	229	293	520	412	588	574	572	1078	1969	1180	1481	948	3539	2985	2402	2368	1580	1370	1120
TcCLB.503881.4	10	0	9	12	8	8	6	8	19	15	24	51	51	53	164	118	149	53	279	245	211	158	218	255	167
TcCLB.503881.50	10	17	18	17	11	13	6	12	33	20	26	43	37	109	158	113	142	75	278	203	196	167	268	248	189
TcCLB.503883.10	1	0	0	0	1	0	0	0	0	1	1	3	2	7	11	4	2	2	9	38	20	11	8	4	2
TcCLB.503885.100	3	0	4	5	0	0	1	1	5	4	2	5	4	12	13	12	29	3	130	32	17	28	6	11	12
TcCLB.503885.10	91	81	105	119	63	88	55	64	129	110	140	190	164	347	507	357	454	182	1213	853	748	574	1663	1366	1237
TcCLB.503885.20	219	153	211	216	141	181	92	138	232	196	263	347	384	724	1058	827	1057	510	2808	1885	1881	1698	4133	3769	3153
TcCLB.503885.30	61	52	65	46	43	57	35	59	103	75	117	148	168	312	490	399	497	214	1332	1053	1121	1033	2147	2044	1535
TcCLB.503885.40	108	85	147	131	85	152	87	90	126	132	171	219	257	383	705	477	634	387	1919	1753	1405	1321	2458	2203	1907
TcCLB.503885.50	90	74	98	95	76	102	51	52	142	155	160	211	218	359	572	450	530	291	1187	739	759	730	1773	1581	1370
TcCLB.503885.60	81	67	87	103	44	86	50	72	157	148	158	263	257	467	624	505	680	332	1305	1100	985	940	2790	2641	2233
TcCLB.503885.70	39	32	45	44	40	34	22	38	70	58	93	94	98	183	293	229	345	158	1180	1066	803	857	1016	919	771
TcCLB.503885.80	89	62	111	97	81	111	58	88	167	119	169	229	208	435	650	501	705	306	1296	1078	887	878	2075	1938	1600
TcCLB.503885.90	176	191	195	219	148	195	118	207	467	363	502	669	671	1181	1696	1331	1766	753	3636	2595	2124	2118	6605	6048	4650
TcCLB.503887.10	65	40	76	63	43	59	42	38	83	83	95	186	151	305	429	364	412	166	962	572	552	531	955	816	698
TcCLB.503887.20	116	93	151	127	81	161	44	58	82	98	108	158	145	269	423	310	435	218	1228	1092	928	850	456	401	397
TcCLB.503887.30	160	150	172	205	123	191	110	146	278	214	300	413	394	694	1100	859	1113	503	1980	1569	1301	1256	1532	1454	1183
TcCLB.503887.40	110	148	117	132	99	140	62	107	286	275	389	559	532	1071	1784	1087	1457	772	3562	1985	2752	2668	5885	5440	4675
TcCLB.503887.50	173	164	165	198	114	170	125	161	297	271	327	433	466	805	1354	911	1208	489	3107	1893	1705	1767	1851	1636	1392
TcCLB.503887.60	67	67	55	88	53	53	35	47	154	139	137	211	222	422	660	460	639	288	2638	1490	1718	1636	1551	1351	1310
TcCLB.503887.70	85	103	75	98	61	89	40	54	80	77	101	162	171	300	425	301	467	202	2068	1008	1104	1013	465	418	357
TcCLB.503887.79	177	86	225	224	106	199	114	157	290	223	306	426	409	793	1241	889	1156	542	2236	1910	1646	1659	979	828	763
TcCLB.503893.100	38	43	58	32	25	36	25	28	57	40	46	87	82	103	220	145	214	59	295	174	192	168	430	391	421
TcCLB.503893.10	0	11	24	2	5	11	8	7	6	12	24	0	1	54	63	3	3	28	416	227	237	208	235	193	162
TcCLB.503893.120	79	68	84	69	52	76	43	37	49	55	53	106	85	213	267	254	305	156	1988	1105	1197	1063	715	736	689
TcCLB.503893.130	78	115	121	98	82	132	79	94	223	164	210	332	327	613	997	956	1235	526	2758	1315	1346	1187	2041	1865	1872
TcCLB.503893.140	82	97	124	103	69	106	42	47	109	93	111	139	182	290	485	395	514	183	1752	1125	1054	1028	628	557	524
TcCLB.503893.150	275	171	269	333	119	271	156	131	292	205	295	375	402	1064	873	984	1217	639	8184	2339	2975	3063	1706	1467	1272
TcCLB.503893.160	125	143	153	188	120	172	93	106	176	133	190	290	268	416	749	609	836	279	2698	1558	1137	1196	1265	1154	1138
TcCLB.503893.170	165	180	207	182	158	204	113	125	241	218	255	407	451	719	1128	946	1225	461	3551	1871	1860	1935	2033	1869	1753
TcCLB.503893.181	18	19	30	20	27	29	15	24	53	22	46	60	50	113	191	106	139	89	368	352	329	295	344	347	257
TcCLB.503893.30	51	68	82	54	58	58	36	53	238	174	246	346	357	719	1132	656	945	483	1186	646	743	713	3059	2978	2757
TcCLB.503893.40	93	74	102	107	50	77	60	49	118	79	110	166	175	296	404	418	462	203	1640	776	708	740	761	691	606
TcCLB.503893.50	123	80	140	158	95	136	79	92	148	132	170	255	243	409	789	527	717	319	1820	1324	1042	998	782	660	680
TcCLB.503893.60	107	115	124	112	93	91	64	62	149	114	147	217	203	350	630	492	670	259	2152	1336	1096	1151	672	590	635
TcCLB.503893.70	113	127	108	114	95	120	90	85	193	156	157	235	243	461	708	503	674	276	1523	949	863	822	1261	1159	1057
TcCLB.503893.80	89	95	138	107	87	119	53	58	134	94	126	199	183	400	703	485	617	274	1980	1243	1508	1481	1875	1737	1570
TcCLB.503893.90	45	65	76	55	48	62	38	62	175	146	219	255	254	494	807	456	705	473	1443	1292	975	923	1451	1173	996
TcCLB.503895.10	84	67	92	85	59	79	52	55	123	102	118	206	199	369	503	524	525	212	1561	994	941	965	687	675	522
TcCLB.503895.19	322	286	373	469	287	387	296	315	622	525	617	974	957	1899	2279	1950	2665	1058	7229	3525	3269	2907	2882	2832	2470
TcCLB.503897.100	157	59	132	159	98	143	78	98	190	146	232	308	291	594	765	627	854	358	2821	1733	1875	1652	1583	1349	1165
TcCLB.503897.10	137	73	134	172	88	139	123	129	226	169	236	331	342	683	866	702	969	425	2736	1436	1254	1241	1262	1185	993
TcCLB.503897.110	130	117	160	141	86	140	73	100	192	154	217	306	315	629	988	717	984	394	1569	1512	1469	1194	1408	1291	1022
TcCLB.503897.120	188	127	218	275	196	282	186	240	371	332	431	510	485	847	1431	1024	1418	661	2506	1466	1339	1304	2945	2653	2469
TcCLB.503897.130	104	52	116	126	81	131	59	73	114	97	128	201	178	338	627	447	586	253	1791	1557	1190	1160	853	783	598
TcCLB.503897.140	99	112	113	112	67	87	54	70	124	106	120	209	188	304	532	469	618	246	2277	1192	1410	1492	945	984	781
TcCLB.503897.150	142	123	121	150	84	129	65	75	130	123	133	217	217	343	595	487	598	257	2705	1564	1679	1680	1039	994	755
TcCLB.503897.170	57	63	59	67	55	78	57	59	106	90	96	151	147	299	404	357	520	194	3762	1520	1653	1737	1276	1211	1020
TcCLB.503897.20	287	196	297	268	187	295	202	289	983	792	1150	1763	1576	3494	4363	3473	4352	1924	4731	3219	3023	2643	9569	8444	6687
TcCLB.503897.30	129	81	138	178	102	153	105	127	333	250	362	427	480	924	1252	910	1250	441	2238	1313	1593	1546	2691	2502	2029
TcCLB.503897.40	142	118	134	158	97	125	90	99	249	164	246	361	346	651	946	883	1101	351	3553	1727	1696	1690	2076	1846	1757
TcCLB.503897.50	146	70	112	158	86	126	71	104	231	203	260	361	357	660	1029	754	1001	476	2403	1989	1750	1614	1575	1407	1118
TcCLB.503897.60	55	70	62	63	50	60	40	53	69	74	100	107	142	253	390	331	409	224	3586	1931	2043	1986	2254	1967	1721
TcCLB.503897.70	175	90	93	159	84	107	102	94	173	168	253	362	415	756	1143	837	1210	328	2737	1411	1706	1647	1135	1005	765
TcCLB.503897.80	68	16	76	70	47	75	39	51	90	80	98	119	121	199	331	237	370	159	863	854	679	664	552	488	398
TcCLB.503897.90	234	144	185	285	143	232	161	157	265	191	274	280	328	646	815	656	852	346	2653	1586	1534	1307	1452	1340	1115
TcCLB.503899.100	85	36	63	116	42	78	64	42	183	82	115	157	184	446	430	351	484	189	1304	587	523	452	547	528	409
TcCLB.503899.10	145	145	153	193	108	148	101	164	307	243	319	482	507	916	1376	1075	1450	561	2569	1584	1536	1472	2495	2440	2049
TcCLB.503899.110	238	242	310	251	143	239	113	125	369	309	350	781	740	1252	1671	1621	2180	789	6172	4041	3861	4071	2697	2358	2265
TcCLB.503899.119	262	235	266	278	173	292	174	267	734	627	785	1122	1113	1807	3469	2207	2777	1491	4136	2434	2539	2811	11388	10933	9860
TcCLB.503899.130	105	76	94	87	56	82	59	77	210	149	186	268	287	538	671	698	838	305	2218	1139	1165	1112	2318	2222	1883
TcCLB.503899.139	390	369	457	485	334	453	266	352	483	444	526	717	773	1486	2288	1661	2332	1003	7793	4133	3922	3814	4051	3798	3242
TcCLB.503899.20	800	569	642	952	504	708	476	742	1463	1447	1858	2591	2516	3190	5609	4929	6215	2788	8663	6670	5581	5666	10623	10875	8215
TcCLB.503899.30	310	512	685	427	534	710	461	774	1804	1516	1944	1280	1178	3371	5821	2379	3084	2765	8697	6035	5869	5486	15225	16437	11601
TcCLB.503899.40	220	187	233	253	162	222	113	144	395	296	409	600	638	1025	1701	1252	1545	685	3447	1928	2096	2050	2619	2449	2152
TcCLB.503899.50	336	308	311	376	231	289	158	203	435	355	460	738	716	1226	1881	1421	2024	816	4904	3044	2888	2655	3470	3180	2803
TcCLB.503899.60	234	187	255	276	198	253	178	176	367	304	374	547	528	985	1491	1155	1568	643	3791	2240	2504	2329	2473	2486	2182
TcCLB.503899.70	179	170	204	242	153	220	152	167	425	365	482	577	608	1190	2005	1305	1678	623	2262	1618	1674	1570	2294	2162	1742
TcCLB.503899.80	466	475	603	620	407	573	308	420	786	651	875	1427	1268	2249	3251	2873	3548	1279	9455	4136	4293	4247	5054	4370	4149
TcCLB.503899.90	168	135	137	281	86	147	212	192	690	345	437	820	867	1732	1540	1264	1810	576	7051	1965	2315	2089	2372	2240	2221
TcCLB.503901.18	169	126	188	201	110	160	110	93	188	170	179	306	333	612	578	711	859	323	4194	1787	1663	1659	1150	1144	979
TcCLB.503901.9	42	33	43	71	34	51	19	44	73	60	66	119	137	237	254	244	373	161	1981	1162	1082	1131	1118	968	864
TcCLB.503903.10	40	40	49	44	33	63	26	22	55	46	68	77	75	160	237	252	325	121	825	615	607	602	389	352	390
TcCLB.503903.20	31	32	31	34	34	55	25	28	82	57	79	127	162	237	352	336	407	177	867	623	600	607	710	673	546
TcCLB.503903.30	133	74	158	141	89	142	66	98	182	151	170	245	208	454	493	569	656	299	1741	961	1083	954	923	961	863
TcCLB.503903.50	108	114	120	110	91	131	84	89	232	185	223	384	392	791	841	805	1079	470	1992	939	1093	941	1403	1348	1331
TcCLB.503903.60	94	137	136	121	103	121	79	110	278	264	319	502	431	822	1426	1019	1293	582	1690	1002	963	915	2490	2346	2274
TcCLB.503903.70	44	43	58	52	47	61	31	51	158	131	149	220	250	424	691	589	808	322	2901	1859	2065	2141	2175	2070	1732
TcCLB.503903.79	64	80	92	70	77	83	49	50	146	155	160	261	239	436	651	646	697	326	1502	892	1024	876	1464	1425	1389
TcCLB.503905.10	62	52	74	66	67	106	38	75	131	102	132	200	221	360	558	443	602	219	1337	812	856	767	918	941	840
TcCLB.503905.30	248	179	283	289	259	354	268	348	504	572	788	636	689	1488	2065	1126	1547	764	3428	2473	2076	1951	1673	1429	1271
TcCLB.503905.40	42	48	60	47	38	51	27	37	83	61	111	118	107	228	404	275	297	136	787	634	632	593	539	537	435
TcCLB.503905.50	25	14	17	29	8	23	16	15	59	21	34	65	78	184	158	145	231	62	397	186	144	123	409	389	265
TcCLB.503907.10	107	28	50	137	15	46	54	15	70	25	33	108	106	299	168	244	359	84	16257	4633	5162	4133	234	230	153
TcCLB.503909.100	74	84	99	109	69	119	67	84	165	161	198	255	236	427	724	548	656	283	1265	758	730	774	1175	1127	926
TcCLB.503909.110	62	49	77	88	59	79	43	50	123	103	105	177	182	281	585	439	552	206	1471	975	826	977	717	697	604
TcCLB.503909.120	46	41	54	54	29	52	19	33	63	65	53	87	105	209	251	228	287	114	785	317	386	375	426	338	354
TcCLB.503909.19	39	13	26	51	19	33	24	29	43	47	47	81	90	168	298	143	205	72	738	491	371	307	257	299	152
TcCLB.503909.40	27	27	46	39	16	33	17	34	35	28	54	47	58	101	134	123	162	85	802	504	500	525	196	150	139
TcCLB.503909.44	66	43	91	86	65	81	54	94	174	160	180	294	263	445	757	537	693	389	1295	1064	839	827	1019	998	783
TcCLB.503909.50	122	147	134	145	92	121	102	108	177	147	164	345	275	508	782	658	860	296	1846	1134	1072	1029	1096	972	902
TcCLB.503909.60	29	43	56	60	37	50	41	53	75	54	76	133	136	198	311	343	451	170	977	636	595	583	714	647	637
TcCLB.503909.68	44	47	70	44	33	49	31	35	78	80	86	175	154	241	526	466	461	182	741	738	451	429	817	709	650
TcCLB.503909.76	14	6	21	10	12	11	5	22	14	16	14	29	32	69	111	80	153	40	661	332	303	351	142	159	139
TcCLB.503909.84	62	101	94	81	63	78	49	61	112	95	114	208	189	357	497	543	636	260	2971	1613	1669	1630	1324	1215	1154
TcCLB.503909.90	33	40	40	28	29	40	22	32	79	58	87	95	97	183	257	258	301	121	1195	667	570	692	541	482	465
TcCLB.503915.9	167	123	183	207	108	136	90	124	266	186	228	364	348	664	883	789	972	375	2749	1251	1168	1131	1228	1143	971
TcCLB.503927.9	70	49	58	84	60	56	38	72	162	120	174	220	243	428	629	503	600	266	2120	1434	1462	1405	1530	1401	1212
TcCLB.503937.40	53	37	53	53	31	39	25	24	30	27	33	59	65	95	117	137	174	40	599	353	343	354	24	29	23
TcCLB.503949.40	3	5	3	11	3	2	1	2	4	5	12	9	12	15	32	28	31	19	375	252	285	238	457	377	272
TcCLB.503951.10	15	21	15	15	17	16	8	4	12	10	19	28	23	44	63	84	95	26	273	131	117	152	37	41	32
TcCLB.503953.10	156	120	136	185	100	129	85	120	317	254	327	433	450	788	1402	1027	1384	466	4882	2463	2869	2646	2879	2621	2105
TcCLB.503953.14	65	60	68	83	54	68	31	61	136	123	167	230	206	337	633	418	617	271	889	782	640	613	1121	1120	799
TcCLB.503953.20	45	25	64	57	35	45	41	45	112	97	165	156	159	287	576	287	455	219	883	669	610	517	822	595	558
TcCLB.503953.30	110	69	86	142	58	84	65	59	118	98	113	175	240	489	463	473	695	276	3577	1621	1580	1516	833	686	603
TcCLB.503953.40	42	21	27	50	33	37	37	59	103	88	102	147	126	247	508	273	421	185	445	409	374	373	595	602	500
TcCLB.503953.50	366	222	387	416	233	393	248	263	465	389	525	781	721	1172	1920	1437	1840	781	3275	2007	1846	1698	2575	2531	2056
TcCLB.503953.59	69	57	71	69	29	61	38	53	103	97	106	213	188	361	550	442	552	281	1041	801	752	622	1235	1120	907
TcCLB.503955.100	80	40	54	102	32	49	75	29	86	47	55	77	103	279	148	175	283	73	1827	490	436	415	1237	1071	815
TcCLB.503955.10	38	42	44	49	32	46	28	39	96	77	90	149	132	306	399	303	399	185	845	582	544	485	849	841	666
TcCLB.503955.110	53	33	49	85	38	53	51	26	65	58	66	133	121	259	218	258	335	120	1580	625	632	634	677	628	573
TcCLB.503955.20	219	186	254	236	164	219	142	195	736	549	775	992	1134	2115	2930	2234	2809	1054	2682	1201	1458	1264	5554	5094	4362
TcCLB.503955.30	86	99	120	139	75	121	49	90	160	124	183	246	259	387	733	563	729	317	1404	1096	909	886	1157	1125	963
TcCLB.503955.40	437	275	350	385	170	319	92	82	179	140	184	300	275	733	769	475	503	262	2703	1090	1391	982	949	945	673
TcCLB.503955.50	103	90	116	123	81	121	72	106	216	174	248	280	298	590	932	572	746	407	2051	1148	1254	1159	1287	1246	1075
TcCLB.503955.55	22	31	25	39	17	34	17	18	37	27	39	53	51	135	158	126	195	111	1176	732	617	583	647	595	492
TcCLB.503955.60	55	52	61	63	44	66	40	38	91	81	101	145	172	237	428	300	488	153	733	610	569	479	802	716	580
TcCLB.503955.70	154	158	186	194	118	166	126	146	347	298	370	553	552	887	1502	1107	1442	454	2966	1345	1638	1583	2633	2770	2406
TcCLB.503955.80	22	10	10	27	6	6	17	10	20	15	10	41	46	85	58	105	129	19	705	229	152	149	356	318	293
TcCLB.503955.89	45	51	62	53	48	52	29	54	86	65	70	128	121	205	362	310	389	138	1049	742	675	631	711	609	610
TcCLB.503957.10	56	23	46	62	37	52	16	39	47	51	56	71	73	206	254	189	228	132	9017	5234	9660	9388	1195	1084	916
TcCLB.503957.120	219	164	243	289	163	166	139	146	260	209	252	430	446	736	1186	1027	1243	405	3915	2010	1951	1959	1092	1008	915
TcCLB.503957.20	106	118	157	115	97	119	84	124	310	299	309	407	432	854	1253	855	1075	515	2650	1448	1524	1561	2906	2704	2415
TcCLB.503957.25	18	29	30	23	21	37	15	15	38	32	46	38	49	119	171	107	140	77	619	406	399	430	896	827	649
TcCLB.503957.30	43	49	93	55	40	70	51	38	121	94	101	86	93	323	412	292	330	188	1435	814	805	849	1690	1509	1444
TcCLB.503957.60	72	62	86	91	76	85	49	55	95	109	108	120	134	318	432	259	369	198	1192	768	793	696	831	728	661
TcCLB.503957.90	58	25	37	64	35	48	28	51	85	110	90	158	167	321	584	328	398	157	1570	1274	981	803	897	946	647
TcCLB.503959.10	145	98	181	185	104	192	97	114	202	168	246	292	331	638	1033	808	962	504	2610	1841	1569	1520	1740	1458	1270
TcCLB.503959.20	263	227	244	277	210	235	113	143	250	206	230	432	386	666	1131	922	1175	433	3153	2144	1694	1709	1365	1268	1129
TcCLB.503959.30	383	335	400	443	279	430	211	262	443	328	469	621	619	1038	1804	1304	1912	808	4742	2960	2510	2501	3775	3549	2901
TcCLB.503959.40	58	60	70	95	54	67	39	55	117	112	151	173	184	409	551	410	562	272	2478	1413	1319	1227	1077	1027	893
TcCLB.503959.50	121	90	116	121	94	122	86	97	178	171	204	278	297	482	774	575	793	333	1985	1564	1435	1214	1469	1337	1116
TcCLB.503959.60	199	195	200	238	172	216	140	134	374	289	378	575	530	1033	1474	1338	1525	689	5753	2811	2970	2917	3413	2992	2372
TcCLB.503959.78	64	67	128	111	73	159	62	48	56	58	74	116	90	199	309	241	297	118	1065	846	740	609	4272	3619	3394
TcCLB.503967.10	95	92	120	123	68	115	79	108	209	191	260	353	340	621	1008	801	978	400	1553	992	859	893	1794	1818	1523
TcCLB.503967.19	10	8	12	25	9	7	9	7	11	15	20	22	41	107	104	62	117	35	301	143	127	112	219	206	142
TcCLB.503967.4	37	33	18	27	26	25	23	15	28	22	31	50	54	75	107	114	140	50	662	228	219	240	116	129	151
TcCLB.503969.10	93	121	106	125	71	139	59	94	137	130	146	255	227	411	732	484	668	286	1181	906	827	693	923	800	669
TcCLB.503969.20	4	3	1	14	4	7	7	1	9	7	3	15	12	35	25	25	48	9	355	83	76	81	26	25	33
TcCLB.503971.10	375	335	447	524	339	482	311	377	798	702	877	1065	1105	1986	3151	2052	2865	1382	5246	3081	2926	2694	6332	5984	5081
TcCLB.503971.20	89	56	104	137	75	110	59	89	143	135	144	186	227	353	562	417	522	263	1091	837	877	746	1239	1103	806
TcCLB.503971.30	42	41	59	57	33	61	22	34	72	59	60	133	101	173	325	262	328	129	969	450	500	534	442	442	440
TcCLB.503971.40	72	77	97	78	82	95	51	71	166	138	171	278	284	432	761	614	827	350	1294	952	810	754	890	848	684
TcCLB.503971.50	46	57	75	48	70	72	44	47	75	68	99	157	167	363	417	408	491	241	7563	3592	5161	5515	1616	1472	1181
TcCLB.503971.5	11	8	4	9	5	13	4	6	15	14	16	20	20	47	70	54	62	23	385	185	199	220	96	82	79
TcCLB.503971.59	44	36	52	47	44	55	39	52	66	53	71	117	137	209	290	244	323	131	952	638	686	535	452	509	414
TcCLB.503975.100	132	44	84	119	38	74	60	60	163	74	99	152	235	572	339	344	555	207	4663	1252	1569	1774	2103	1811	1161
TcCLB.503975.20	68	37	60	76	37	48	49	24	55	37	65	69	79	205	198	185	234	116	1386	549	678	599	365	420	303
TcCLB.503975.40	102	76	114	98	69	114	83	70	129	91	116	209	218	395	479	444	595	245	5219	2479	3638	3126	6660	5852	5130
TcCLB.503975.50	87	67	103	86	60	69	49	55	102	94	111	195	196	346	395	415	518	209	2171	922	1388	1089	2145	2138	1696
TcCLB.503975.60	83	80	64	112	52	82	55	48	145	113	158	207	259	441	685	501	637	298	933	521	692	598	1289	1315	1131
TcCLB.503975.70	60	50	70	58	46	80	37	34	71	56	98	116	125	266	334	267	342	131	1451	716	696	621	1485	1341	1354
TcCLB.503977.15	0	0	0	0	0	0	0	0	0	0	0	0	0	0	0	0	1	0	4	2	0	2	82	79	58
TcCLB.503977.30	0	0	0	1	0	0	0	0	0	0	1	2	1	0	1	0	3	1	40	35	40	32	90	81	56
TcCLB.503977.40	1	0	0	0	0	0	0	0	0	0	0	0	0	0	3	1	2	0	20	26	28	19	48	41	34
TcCLB.503977.50	4	8	3	1	4	4	2	3	2	6	3	6	1	7	12	4	10	4	256	187	159	133	78	74	64
TcCLB.503977.70	4	8	3	4	4	1	1	8	3	5	6	3	8	19	21	18	26	6	660	246	226	233	110	92	90
TcCLB.503977.79	0	0	0	0	0	0	0	0	0	0	0	0	0	0	0	0	0	0	0	0	0	0	31	31	15
TcCLB.503981.20	66	66	79	73	61	84	58	75	110	94	118	156	177	242	474	377	490	214	1209	833	760	728	1510	1093	1131
TcCLB.503981.30	84	52	72	71	46	81	37	46	75	79	79	156	136	390	407	432	490	301	1841	1253	1203	1041	2288	2287	1626
TcCLB.503981.40	381	467	466	459	296	391	222	276	527	468	510	854	811	1427	1913	1795	2225	925	5072	2805	2942	2755	8126	7331	6389
TcCLB.503981.50	116	75	123	111	115	144	56	95	161	137	156	252	251	376	734	555	677	337	1944	1570	1229	1128	2167	1902	1596
TcCLB.503981.60	75	53	90	112	62	96	62	60	112	119	146	154	148	344	491	395	524	279	1832	1516	1313	1103	2377	2072	1786
TcCLB.503981.70	95	131	137	123	76	127	57	71	142	130	147	188	176	323	536	493	592	281	2268	1639	1339	1335	2593	2114	2174
TcCLB.503981.80	692	517	686	775	421	678	408	479	788	629	780	898	984	1929	2309	1959	2565	1196	6567	3363	3141	3028	7806	7880	6388
TcCLB.503981.90	23	20	38	20	18	14	11	17	36	17	27	42	39	81	100	98	161	42	337	236	198	174	372	347	306
TcCLB.503981.9	40	13	37	45	26	28	19	27	39	30	59	73	101	181	232	168	202	76	909	573	571	509	930	792	726
TcCLB.503985.10	25	40	61	34	34	48	25	32	53	55	63	47	56	196	256	102	158	127	1038	662	625	678	150	136	114
TcCLB.503985.20	19	23	29	16	27	16	12	22	35	23	42	32	30	79	116	74	102	70	773	411	444	488	52	47	43
TcCLB.503989.10	201	197	154	271	106	148	169	133	372	175	290	382	566	1280	1072	736	1199	407	7666	1844	2523	2350	1700	1662	1274
TcCLB.503989.20	93	107	88	124	68	118	79	90	171	148	194	272	294	516	739	649	830	378	2300	1457	1262	1317	891	749	687
TcCLB.503989.30	130	135	135	123	105	129	116	134	239	210	214	395	394	722	1082	973	1258	472	1809	1240	1183	979	3879	3442	3384
TcCLB.503989.50	147	145	124	192	81	122	100	76	222	123	204	267	311	618	652	512	764	324	5950	2117	2061	2009	1812	1848	1523
TcCLB.503989.60	6	10	4	12	2	5	3	5	5	9	5	22	13	18	27	55	59	11	86	45	53	47	239	226	189
TcCLB.503991.10	39	55	48	46	44	41	49	52	154	155	225	306	317	534	786	656	817	428	2772	1809	1846	1891	1219	1136	917
TcCLB.503991.20	129	105	160	132	104	154	86	132	213	168	217	430	363	674	872	751	923	459	2890	1599	1518	1375	4057	3560	2968
TcCLB.503991.30	160	206	214	222	150	214	120	153	286	249	325	454	475	745	1208	974	1329	543	2091	1398	1256	1191	1544	1455	1190
TcCLB.503991.39	20	17	25	34	12	21	14	27	118	128	155	241	254	560	826	471	632	264	519	451	414	358	6189	6323	4945
TcCLB.504005.10	126	137	112	133	90	137	92	88	191	162	200	299	306	499	818	646	814	304	1845	1134	924	1023	742	684	634
TcCLB.504005.20	37	38	40	49	44	47	28	31	105	92	106	149	151	262	510	347	421	180	926	575	565	542	705	659	641
TcCLB.504005.29	40	47	65	55	42	58	26	35	133	107	139	188	199	342	473	495	616	190	964	670	533	609	591	453	532
TcCLB.504005.3	104	97	105	144	79	133	71	92	170	131	155	219	228	412	565	501	681	242	1849	1118	1006	965	805	775	704
TcCLB.504005.40	56	65	50	62	33	37	33	39	67	76	79	116	137	204	336	298	394	120	994	538	465	485	554	512	576
TcCLB.504005.50	80	72	85	106	68	84	68	71	160	108	107	190	217	382	516	480	682	206	1805	921	805	841	674	581	657
TcCLB.504005.54	149	306	284	233	175	225	115	140	423	308	400	731	665	1248	2201	1858	2281	895	5649	3506	4266	4801	6523	4928	4995
TcCLB.504005.60	44	75	49	69	46	59	51	47	88	71	85	148	165	217	405	343	484	176	1375	764	575	660	571	473	471
TcCLB.504005.6	49	75	70	50	83	61	106	163	364	388	437	652	648	2019	2719	2765	2943	687	1362	496	623	597	766	687	598
TcCLB.504009.10	238	200	255	279	167	260	166	168	275	249	347	469	488	820	1410	1006	1476	663	2841	2294	1769	1672	1896	1560	1396
TcCLB.504009.20	62	86	74	83	50	73	79	92	163	144	198	267	243	511	674	588	777	398	1490	1037	922	905	1196	1028	913
TcCLB.504009.30	95	83	143	115	90	131	79	72	152	142	164	244	259	462	753	572	707	303	1730	1257	1112	939	1129	968	864
TcCLB.504009.40	92	95	109	115	82	101	63	63	142	115	149	241	243	402	689	603	707	259	2234	1225	1533	1457	1244	1121	1014
TcCLB.504009.4	32	11	25	35	24	33	10	18	46	40	52	92	90	167	245	206	259	113	373	396	428	301	556	530	355
TcCLB.504009.60	211	243	269	250	185	256	144	170	331	321	340	597	618	1229	1582	1515	1988	686	8960	4076	4522	4479	3483	3088	2874
TcCLB.504009.70	48	38	45	42	35	36	20	43	126	91	131	211	195	343	691	499	586	242	1016	720	711	741	2093	1979	1474
TcCLB.504011.30	17	8	24	14	8	17	10	15	21	25	30	24	39	61	107	68	98	62	265	218	162	144	167	146	104
TcCLB.504011.40	152	185	213	169	143	185	107	133	193	139	216	264	299	493	743	691	791	379	1963	1556	1124	1171	1341	1054	1014
TcCLB.504011.60	177	163	189	176	158	183	123	136	221	173	206	367	404	577	995	867	1139	404	2887	2021	1550	1528	822	791	728
TcCLB.504011.70	32	27	52	43	32	38	22	35	58	50	56	71	90	231	224	208	265	127	593	441	394	305	840	749	753
TcCLB.504011.80	139	100	177	100	65	101	26	22	43	35	53	66	62	177	160	177	262	115	1374	712	680	593	990	783	624
TcCLB.504017.10	386	213	451	553	355	502	360	527	1116	945	1251	1252	1274	2484	4020	2543	3656	1827	7804	4861	4574	4468	8968	8127	6469
TcCLB.504017.20	106	99	130	166	91	136	71	87	171	141	216	286	289	584	819	662	881	350	1467	1004	1063	1017	1808	1752	1387
TcCLB.504017.30	174	77	168	209	118	192	94	132	201	182	266	348	343	716	1068	743	1000	469	2187	1925	1558	1383	2079	1813	1379
TcCLB.504017.40	51	16	45	49	25	52	46	69	119	96	141	207	224	460	630	459	632	268	1184	957	943	840	1461	1532	987
TcCLB.504017.50	34	17	36	30	22	19	11	34	53	38	77	89	86	196	279	180	224	131	898	714	713	649	845	700	550
TcCLB.504017.54	77	38	88	109	45	93	37	74	119	88	125	155	170	309	618	367	532	270	1126	1133	1092	1023	1309	1096	828
TcCLB.504017.60	113	44	122	131	73	120	60	85	160	129	199	243	273	421	712	514	719	291	1261	1193	932	889	946	801	630
TcCLB.504017.70	172	125	170	194	127	166	110	154	236	205	282	393	441	658	1206	839	1038	492	2230	2079	1723	1494	1559	1474	1112
TcCLB.504017.79	88	49	89	117	68	102	75	109	214	205	290	380	368	669	1048	675	885	414	1645	1290	1127	1028	1857	1630	1341
TcCLB.504019.3	160	89	311	197	195	263	216	210	360	283	435	310	405	1559	1226	586	877	504	9961	3111	2878	2908	2000	1994	1736
TcCLB.504019.6	133	142	126	190	105	144	123	148	197	165	237	254	241	533	842	595	776	396	2031	1613	1537	1382	1814	1749	1606
TcCLB.504019.9	46	32	43	52	38	55	40	39	78	71	90	107	119	207	276	265	302	130	833	518	428	422	563	570	460
TcCLB.504025.10	24	25	36	28	22	32	19	23	39	38	38	89	79	157	191	152	206	78	516	273	273	212	581	468	413
TcCLB.504025.19	28	38	25	40	31	49	31	27	56	39	70	91	80	188	262	207	233	80	1378	742	874	801	706	610	511
TcCLB.504029.101	61	53	67	64	56	58	60	58	74	61	84	107	112	230	322	276	337	133	1741	858	864	856	610	565	478
TcCLB.504029.21	250	237	233	259	174	272	147	125	262	225	272	470	431	811	1274	1011	1220	530	3885	2130	1980	2066	1534	1434	1356
TcCLB.504029.40	935	766	853	1021	558	761	454	506	824	735	894	1408	1442	2340	3398	2775	3623	1345	12367	5663	4972	4696	4201	3559	3231
TcCLB.504029.50	144	86	152	137	93	117	59	89	181	160	166	210	244	434	655	454	655	259	1982	1662	1345	1191	1063	929	731
TcCLB.504029.60	136	68	136	146	79	115	99	130	212	173	245	352	316	645	1048	758	938	424	1307	1088	975	818	1481	1313	1080
TcCLB.504029.70	152	154	150	196	141	175	77	118	233	219	258	418	427	686	1134	970	1201	484	7807	4275	4604	4723	2194	1798	1548
TcCLB.504029.80	105	82	139	152	103	159	87	104	218	223	231	286	297	589	915	649	867	384	1834	1190	1247	1111	2533	2285	1944
TcCLB.504029.90	80	45	75	77	55	80	46	66	127	139	174	209	198	386	634	483	570	332	1184	814	894	758	1265	1285	1036
TcCLB.504033.100	246	280	279	255	216	292	145	159	362	307	343	597	577	957	1596	1389	1651	563	4133	2325	2078	1994	1168	1054	1074
TcCLB.504033.110	180	133	192	219	137	193	103	104	214	181	226	251	255	599	880	680	923	381	3257	2359	1890	2017	1501	1354	1358
TcCLB.504033.120	320	351	456	368	298	430	281	345	636	604	732	926	842	1464	2295	2033	2401	1026	5052	2922	2228	2406	2117	1881	1905
TcCLB.504033.130	72	121	174	96	114	173	159	173	486	369	503	399	410	1303	1833	824	1018	757	3015	1796	1621	1513	3083	2971	2342
TcCLB.504033.140	306	314	340	403	228	347	191	209	371	343	375	557	570	1080	1620	1385	1707	704	5528	3306	2733	2809	1306	1281	1118
TcCLB.504033.160	164	140	206	189	165	188	154	192	316	265	393	465	508	952	1508	1263	1536	618	3130	2256	1957	1961	1633	1430	1305
TcCLB.504033.170	152	78	174	153	117	190	100	107	185	127	189	239	283	534	927	677	878	355	2270	1738	1398	1376	1224	1006	958
TcCLB.504033.180	357	347	426	415	281	428	241	223	603	487	583	961	1037	1776	2359	2045	2598	1060	10265	4843	4793	4683	4081	3702	3204
TcCLB.504033.190	183	191	193	159	118	171	95	96	184	192	217	304	281	518	892	674	767	338	3415	1801	1837	1998	967	905	863
TcCLB.504033.200	374	268	490	368	275	393	167	186	284	250	339	441	470	797	1220	886	1205	503	5647	3896	3281	2950	1258	1163	992
TcCLB.504033.210	116	45	125	113	81	112	72	104	160	141	172	225	258	338	726	441	734	277	1166	1148	806	781	521	397	367
TcCLB.504033.21	19	10	20	16	8	9	3	5	17	12	18	17	33	50	63	55	71	28	597	461	467	492	570	496	380
TcCLB.504033.220	385	334	430	429	288	379	219	273	496	359	435	699	718	1179	1839	1517	1995	758	4527	2652	2463	2169	2006	1989	1653
TcCLB.504033.40	107	53	148	124	79	137	60	73	132	111	185	187	192	470	735	533	683	416	3751	3118	2802	2763	2920	2581	2100
TcCLB.504033.53	10	4	10	16	10	14	4	8	16	10	18	31	26	51	74	70	108	40	617	266	267	294	184	170	123
TcCLB.504033.66	0	0	0	0	0	0	0	0	0	0	0	0	0	0	0	1	0	0	1	3	2	0	1	0	1
TcCLB.504033.73	0	0	0	0	1	0	0	0	0	0	0	0	0	0	1	0	1	0	0	2	0	0	0	0	0
TcCLB.504033.80	210	290	281	307	228	311	146	250	688	719	817	1245	1121	2189	3789	2630	3204	1436	4494	2613	2274	2534	9563	7606	7402
TcCLB.504033.90	96	169	153	174	131	161	238	252	685	635	821	644	663	1184	1736	1390	1883	655	3491	1755	1706	1572	3813	3840	4030
TcCLB.504035.100	108	155	129	133	88	131	75	83	250	152	226	349	348	613	835	801	1014	361	3531	1756	1665	1666	2504	2457	2391
TcCLB.504035.110	94	96	103	95	77	96	39	52	116	78	105	155	155	354	495	419	530	196	1789	1121	1171	1160	1131	1137	1089
TcCLB.504035.120	108	100	175	157	108	130	85	78	186	146	201	247	280	492	782	695	784	282	2602	1288	1247	1300	2942	2831	2632
TcCLB.504035.130	61	51	74	76	44	79	49	52	115	107	133	149	152	286	515	322	443	195	1100	873	756	735	2139	1787	1504
TcCLB.504035.140	168	96	164	180	104	165	95	124	253	205	284	421	411	781	1127	863	1144	448	2315	1845	1541	1322	3237	3095	2450
TcCLB.504035.149	72	79	81	108	73	99	54	67	113	96	123	150	201	315	472	307	486	175	1668	993	1016	869	1523	1504	1313
TcCLB.504035.21	3	6	11	4	7	6	3	3	0	0	4	2	3	14	21	7	7	13	334	237	231	258	113	95	136
TcCLB.504035.41	4	3	3	1	5	4	3	2	3	4	1	3	5	15	29	9	13	16	796	464	417	393	32	40	25
TcCLB.504035.60	28	35	23	27	25	42	19	21	43	48	46	83	75	130	237	221	261	119	1389	951	742	802	985	832	964
TcCLB.504035.70	11	12	13	21	16	22	24	15	60	52	50	69	66	126	214	187	209	101	919	611	575	586	1080	993	1082
TcCLB.504035.80	34	65	59	29	32	38	19	42	60	60	65	80	94	153	297	230	301	108	538	382	266	263	614	532	578
TcCLB.504035.84	43	57	46	40	35	62	35	36	140	117	141	229	202	344	711	474	650	295	1023	700	576	685	2542	2491	2436
TcCLB.504035.90	140	220	150	174	150	178	101	117	211	224	249	357	371	657	910	969	1057	396	4652	2032	1953	2110	2838	2775	3030
TcCLB.504039.110	2	13	16	6	10	12	2	13	12	5	17	5	6	39	47	11	16	40	501	288	254	268	211	187	120
TcCLB.504039.120	2	3	9	6	4	5	1	10	7	9	5	7	16	24	32	21	37	15	800	423	331	358	44	40	32
TcCLB.504039.130	12	19	18	18	21	16	7	19	13	29	32	29	29	75	115	72	126	43	2748	1110	969	993	119	94	87
TcCLB.504039.140	2	0	8	6	2	1	3	2	5	2	10	5	6	19	23	18	23	15	85	61	51	50	59	46	51
TcCLB.504039.160	3	7	1	6	4	2	3	3	9	4	9	12	15	27	39	18	42	22	851	406	434	461	12	24	11
TcCLB.504039.170	4	5	13	4	6	6	4	14	8	10	6	8	11	22	32	24	45	13	963	374	288	319	37	31	31
TcCLB.504039.175	26	27	47	30	20	26	11	15	21	25	25	36	31	78	134	67	155	62	809	480	410	417	107	107	91
TcCLB.504039.180	14	23	38	23	16	9	5	9	8	16	12	19	25	69	50	56	76	27	6287	2797	3664	3763	174	154	122
TcCLB.504039.200	11	10	8	10	14	11	5	12	11	15	13	19	29	41	66	60	91	26	2392	1452	1367	1463	50	47	37
TcCLB.504039.210	4	4	5	9	4	5	3	3	5	11	6	7	9	30	35	27	29	17	218	141	156	135	53	54	39
TcCLB.504039.230	5	8	4	13	6	5	1	6	0	6	7	8	7	20	26	18	25	21	671	369	312	324	126	98	100
TcCLB.504039.240	11	11	9	6	10	9	2	7	7	4	13	9	6	28	26	20	34	26	1677	1010	853	935	93	70	47
TcCLB.504039.250	5	6	11	4	4	16	2	11	5	2	11	4	1	25	27	21	21	15	541	456	321	304	176	184	118
TcCLB.504039.25	4	1	2	4	1	2	0	2	0	4	1	6	4	12	17	5	23	7	65	40	27	41	56	55	59
TcCLB.504039.50	12	38	38	24	26	33	14	7	36	30	43	24	31	125	130	63	84	58	803	405	399	373	405	394	377
TcCLB.504039.57	10	11	7	3	5	6	3	2	5	8	13	13	11	30	37	36	54	22	1341	680	668	712	12	18	24
TcCLB.504039.70	12	4	6	8	5	10	5	10	4	5	11	10	7	23	33	33	44	20	120	161	103	86	63	37	26
TcCLB.504039.80	8	5	7	7	5	11	7	9	5	9	10	10	12	36	45	27	44	32	205	152	138	113	72	71	54
TcCLB.504039.90	3	0	0	1	2	2	0	0	1	0	2	2	1	3	7	8	10	4	229	102	93	108	86	70	54
TcCLB.504039.99	0	0	0	1	0	1	1	0	1	1	0	0	0	4	5	4	5	1	81	79	72	60	52	51	23
TcCLB.504041.10	47	55	65	47	27	40	40	27	115	77	96	180	160	238	458	417	551	201	1059	566	401	469	412	382	504
TcCLB.504041.20	139	162	117	181	124	172	90	74	120	108	122	193	146	268	478	407	482	151	1527	673	563	629	561	562	669
TcCLB.504041.29	73	98	87	70	57	84	59	50	127	87	97	188	160	247	449	384	510	159	1152	531	479	495	483	545	530
TcCLB.504041.4	20	11	19	27	24	20	17	14	76	46	84	109	83	176	249	193	253	101	433	207	204	189	237	254	256
TcCLB.504043.10	127	110	123	140	80	84	75	82	182	123	180	282	303	587	626	596	727	202	2767	1142	1441	1412	1324	1151	1073
TcCLB.504047.10	31	30	45	37	34	52	38	38	76	71	88	94	105	215	276	239	290	125	538	510	384	379	466	379	300
TcCLB.504047.20	166	101	179	174	112	176	128	125	219	210	273	357	328	665	867	778	982	507	1861	1299	1160	992	1711	1639	1429
TcCLB.504047.30	56	52	93	73	64	78	34	49	232	173	212	301	333	639	867	698	895	390	1575	1160	1349	1101	1937	1853	1529
TcCLB.504047.34	26	17	22	30	23	30	25	22	57	52	70	89	105	207	351	197	291	120	702	552	590	529	464	387	319
TcCLB.504047.40	176	141	161	221	119	206	149	133	335	222	286	461	471	907	1128	1000	1328	571	2861	1611	1527	1396	2737	2580	2052
TcCLB.504047.50	363	360	387	450	297	366	248	316	759	623	854	1355	1293	2504	3018	2466	3034	1200	9025	3919	4122	3706	5958	5523	4425
TcCLB.504047.5	28	42	45	13	10	13	0	3	14	20	17	42	50	103	119	69	96	32	70	37	42	38	393	400	410
TcCLB.504047.60	71	47	75	86	50	84	45	40	95	85	97	141	157	293	366	368	448	191	1847	822	1275	1173	984	951	845
TcCLB.504047.70	90	79	107	93	48	76	46	57	95	86	110	195	178	311	399	389	498	235	1427	866	852	855	1085	1002	806
TcCLB.504049.20	290	315	393	375	275	343	225	260	639	543	587	776	846	1737	2365	2008	2509	907	7221	3304	3685	4037	1812	1854	1831
TcCLB.504049.30	25	34	65	39	41	67	36	45	85	55	91	44	40	225	287	114	156	158	1405	675	689	669	548	501	453
TcCLB.504049.40	93	114	156	142	133	144	82	109	336	262	319	262	262	842	1170	613	796	445	3442	1589	1937	1968	1210	1146	1093
TcCLB.504051.20	113	70	145	109	57	120	49	51	115	90	103	164	175	364	365	368	463	203	2224	1129	1039	995	1626	1709	1318
TcCLB.504051.30	79	79	92	105	64	79	62	65	119	105	134	237	194	351	579	471	639	280	3498	2038	2089	2128	1273	1163	1081
TcCLB.504051.40	208	235	265	255	181	220	103	125	217	187	263	400	364	703	1120	910	1184	486	5571	2423	2596	2547	1765	1610	1574
TcCLB.504051.49	49	47	46	52	43	55	28	43	84	62	77	124	121	218	365	296	331	171	634	494	365	354	601	539	526
TcCLB.504051.9	47	50	62	49	45	52	28	31	55	60	84	119	112	210	333	275	358	159	1318	919	681	769	431	389	399
TcCLB.504053.10	173	64	101	201	102	150	108	108	150	133	195	247	275	773	802	491	658	338	4731	1921	2085	1923	1628	1586	1113
TcCLB.504055.100	36	58	64	47	48	63	40	49	87	73	84	61	70	221	245	164	215	130	1772	846	934	906	557	493	476
TcCLB.504055.10	106	78	116	120	71	78	60	100	115	94	165	171	128	305	397	357	401	230	1227	815	801	611	893	785	658
TcCLB.504055.130	41	88	66	81	81	73	41	79	102	74	88	99	99	265	312	264	318	174	5385	1633	1547	1453	990	941	761
TcCLB.504055.20	60	56	56	64	38	70	39	64	93	82	81	135	112	203	403	292	351	158	783	647	467	423	567	451	425
TcCLB.504055.30	114	101	149	118	84	153	68	86	138	130	155	190	191	380	546	517	584	252	1309	956	809	744	1271	1101	1034
TcCLB.504055.40	401	355	470	494	325	447	340	387	663	571	629	1015	1062	1827	2790	2146	2789	1083	4948	2295	2356	2238	4452	4170	3476
TcCLB.504055.50	130	123	171	218	136	165	90	107	188	161	190	316	291	610	897	756	921	368	2796	1669	1409	1499	1317	1208	1027
TcCLB.504055.60	47	33	55	43	34	51	38	37	92	94	109	153	131	280	425	295	382	136	642	472	513	465	667	600	499
TcCLB.504055.81	95	71	110	79	80	87	51	42	125	98	107	185	173	293	573	445	565	195	1836	910	811	898	592	528	486
TcCLB.504055.83	0	0	0	1	0	0	0	0	1	0	1	3	2	0	3	2	3	0	1	0	0	0	2	0	0
TcCLB.504055.85	0	0	0	0	0	0	0	1	0	0	1	0	1	1	1	0	1	0	0	0	0	0	0	0	0
TcCLB.504055.87	0	0	0	0	0	0	0	0	0	0	0	0	0	0	0	0	0	0	0	0	0	0	0	0	0
TcCLB.504055.89	0	0	0	0	0	0	0	0	0	0	0	0	0	0	0	0	0	0	0	0	0	0	0	0	0
TcCLB.504055.91	0	0	0	0	0	0	0	0	0	0	0	1	0	0	0	0	0	0	0	0	0	0	0	0	0
TcCLB.504055.93	0	0	0	0	1	0	0	0	0	0	0	0	0	1	2	0	2	1	0	0	0	0	0	0	0
TcCLB.504055.95	0	0	0	0	0	0	0	0	0	0	0	0	1	0	1	0	1	0	0	0	0	0	0	0	0
TcCLB.504057.104	52	75	84	52	37	49	31	37	88	47	56	115	109	230	247	270	346	106	870	474	511	538	419	366	387
TcCLB.504057.110	191	141	183	212	138	166	122	114	283	172	287	398	386	640	925	776	1025	499	2927	1500	1480	1529	2153	2121	1806
TcCLB.504057.11	294	241	333	310	182	321	139	152	267	204	272	440	455	773	999	990	1194	520	3648	1928	2050	1964	1873	1836	1622
TcCLB.504057.120	116	139	179	152	110	159	40	41	86	106	98	143	154	255	408	326	423	196	1574	986	808	894	780	697	697
TcCLB.504057.130	128	177	179	175	120	161	88	111	242	186	231	377	390	664	838	853	1073	438	6053	2776	2960	2940	1823	1454	1296
TcCLB.504057.140	108	128	106	119	82	112	59	68	150	139	141	232	276	428	567	484	639	252	1745	872	981	903	925	905	814
TcCLB.504057.145	57	49	73	89	53	65	52	45	96	86	108	132	139	280	408	311	387	176	911	641	571	603	690	686	622
TcCLB.504057.150	43	79	63	61	50	74	44	50	107	107	115	204	233	475	654	680	910	393	4121	2245	2576	2685	2602	2406	2308
TcCLB.504057.160	42	29	67	58	31	52	18	19	64	53	36	72	77	145	237	195	210	126	912	604	643	660	585	558	496
TcCLB.504057.170	32	51	61	63	30	47	31	30	52	37	50	85	87	147	201	220	261	116	1279	689	690	701	586	494	478
TcCLB.504057.178	5	9	3	9	3	3	4	4	6	4	0	9	8	6	9	21	29	2	43	23	24	27	350	307	298
TcCLB.504057.21	73	113	118	90	61	102	54	46	99	86	74	138	151	235	410	419	550	197	1318	931	895	833	749	653	620
TcCLB.504057.30	185	201	194	246	159	202	141	150	439	292	354	592	585	1021	1330	1221	1562	583	4059	2347	2058	1931	2253	2015	1908
TcCLB.504057.40	122	100	120	145	84	84	90	71	231	185	224	358	406	670	699	741	960	263	3708	1477	1662	1712	2086	1804	1583
TcCLB.504057.45	51	45	79	82	51	77	65	75	136	104	151	193	209	333	581	394	581	251	946	741	630	587	1239	1070	917
TcCLB.504057.50	78	53	87	74	45	87	56	43	99	90	123	157	150	301	361	384	434	195	1316	847	858	784	1107	987	895
TcCLB.504057.60	76	76	69	90	72	65	66	73	132	128	138	258	229	392	662	546	718	288	2069	1161	1114	1073	991	857	806
TcCLB.504057.65	46	41	44	43	36	47	26	25	63	43	49	106	82	145	251	212	241	102	548	433	377	370	363	331	361
TcCLB.504057.70	55	43	87	76	57	68	61	62	134	107	172	216	198	416	571	491	575	300	1331	946	761	798	1032	936	833
TcCLB.504057.80	94	65	110	133	76	96	79	70	156	134	155	297	242	421	680	595	720	301	1498	1001	935	876	1341	1179	1125
TcCLB.504057.90	60	61	93	95	64	83	67	67	199	184	208	309	298	545	854	688	867	349	2791	1688	1805	2031	1359	1237	1203
TcCLB.504057.97	33	30	62	51	45	43	41	73	187	168	183	322	285	556	807	818	839	336	829	602	559	528	1789	1536	1530
TcCLB.504073.10	55	47	47	49	40	53	30	22	58	53	68	144	134	257	254	287	382	107	2547	927	948	926	718	615	549
TcCLB.504073.20	107	104	145	107	104	142	75	79	146	135	156	225	214	481	623	518	586	288	2671	1674	1958	1823	716	668	561
TcCLB.504073.30	16	10	22	18	10	12	17	13	62	48	46	88	62	213	176	148	186	74	366	130	132	93	112	120	108
TcCLB.504075.10	59	125	88	85	63	78	68	70	186	181	169	223	228	399	607	572	674	316	1267	704	557	537	1007	978	962
TcCLB.504075.3	9	20	23	6	12	13	2	8	19	18	8	30	27	49	80	74	71	29	198	132	105	127	66	62	52
TcCLB.504075.6	116	185	161	158	140	185	93	70	219	172	189	351	374	512	948	838	1029	372	2427	1115	763	1003	529	490	520
TcCLB.504077.30	114	162	128	136	114	137	103	106	300	263	348	483	449	756	1252	1005	1155	507	2080	1143	1036	1234	3675	3042	2896
TcCLB.504077.40	122	158	124	147	79	134	58	117	181	114	176	265	246	473	597	577	696	319	2098	1120	1175	1169	1787	1705	1506
TcCLB.504077.50	39	20	34	65	19	37	20	23	50	30	43	62	67	144	159	130	176	90	614	357	427	359	706	622	518
TcCLB.504077.60	6	7	6	6	4	8	2	1	20	14	24	33	30	41	54	56	55	37	111	78	82	67	286	290	260
TcCLB.504083.20	7	11	9	7	7	8	7	11	11	13	21	9	13	49	62	22	38	36	452	189	227	248	140	166	130
TcCLB.504087.10	17	11	26	20	11	18	14	7	11	11	16	17	11	36	28	35	46	30	515	262	227	228	61	59	42
TcCLB.504087.20	466	425	452	585	383	421	668	660	1880	1211	1669	2365	2834	5732	5321	4780	6541	1937	6617	2054	2591	2049	10444	9516	8569
TcCLB.504089.14	156	117	181	177	108	154	81	103	263	180	223	363	357	641	945	778	965	380	2851	1771	1655	1445	1503	1482	1145
TcCLB.504089.30	142	78	124	140	111	141	83	89	189	143	191	243	218	516	677	600	732	320	2274	1532	1458	1295	1329	1107	956
TcCLB.504089.40	106	96	106	113	102	114	73	74	149	133	187	203	203	428	606	596	659	228	1698	1002	1002	958	1220	1129	976
TcCLB.504089.50	137	136	146	157	123	142	88	157	438	382	428	700	742	1324	1941	1602	1981	742	6285	2817	3317	3324	4732	3990	3738
TcCLB.504089.54	131	148	136	127	106	143	73	84	194	198	212	307	317	590	823	784	897	335	3062	1290	1205	1192	1027	990	1114
TcCLB.504089.60	100	252	150	129	116	153	95	128	520	405	514	746	720	1315	2473	1768	2243	845	2829	1351	1553	1768	3415	3572	3533
TcCLB.504089.70	207	424	294	264	222	299	179	219	662	516	607	954	856	1495	2195	1900	2329	829	4460	1966	1753	1977	2683	2543	2642
TcCLB.504089.79	8	2	6	13	4	9	9	5	10	14	14	11	14	39	34	40	59	34	321	212	196	209	222	208	171
TcCLB.504097.10	135	133	142	147	92	143	69	110	157	113	193	217	219	446	586	452	608	271	1581	1135	1088	892	1193	1148	916
TcCLB.504097.20	43	84	46	38	26	45	34	41	101	101	107	161	179	298	398	406	563	239	1712	1137	1092	1068	1050	917	783
TcCLB.504097.30	236	161	228	296	161	262	133	174	325	235	335	526	534	1018	1072	1081	1342	543	3679	2189	2096	1792	2464	2223	1931
TcCLB.504097.40	214	252	257	249	154	223	124	136	316	274	338	557	529	905	1348	1307	1537	603	3651	1829	1707	1811	1422	1275	1251
TcCLB.504097.4	213	153	187	209	150	170	99	116	214	141	204	343	329	571	804	689	903	374	2733	1523	1255	1336	1267	1132	1096
TcCLB.504099.10	1	3	2	2	3	0	4	0	2	0	3	4	1	6	9	11	7	2	34	17	40	26	3095	3284	2964
TcCLB.504099.15	0	0	0	0	0	0	0	1	2	0	2	1	1	3	10	1	1	6	20	11	14	10	142	131	96
TcCLB.504099.21	0	2	2	1	1	4	4	2	5	5	4	4	3	17	29	10	12	9	58	31	49	39	224	229	167
TcCLB.504099.26	3	0	3	1	1	0	3	0	2	1	4	2	1	11	7	3	19	5	29	18	24	23	184	169	136
TcCLB.504099.30	4	1	8	2	6	8	4	3	9	3	11	7	11	19	25	10	17	6	83	41	47	31	677	640	532
TcCLB.504099.40	0	1	1	0	0	1	1	0	2	1	1	2	4	5	10	8	8	2	24	20	25	10	551	588	533
TcCLB.504099.50	4	1	1	3	2	1	1	1	0	3	0	1	11	8	5	14	12	3	152	118	190	168	980	1112	865
TcCLB.504099.70	1	0	6	1	0	3	0	0	2	1	2	3	0	7	7	10	5	2	44	19	19	23	887	961	769
TcCLB.504099.80	0	0	0	0	0	0	0	0	0	0	0	2	1	5	11	2	2	0	6	30	13	14	33	33	15
TcCLB.504101.10	24	6	11	39	12	22	20	11	28	12	20	24	30	74	51	72	86	30	659	205	191	218	242	219	184
TcCLB.504101.40	81	52	102	100	52	85	48	67	95	79	90	155	164	271	349	314	441	168	1376	886	809	750	652	570	476
TcCLB.504101.50	74	48	58	88	49	56	39	61	77	61	68	104	111	198	306	287	340	152	10819	2166	2118	2368	459	461	385
TcCLB.504103.100	193	230	271	224	162	210	115	156	312	274	323	510	439	865	1319	1121	1352	558	2935	1825	1632	1625	1739	1639	1508
TcCLB.504103.10	55	56	82	57	34	53	36	35	87	50	59	120	104	202	313	268	350	129	1146	684	612	587	247	205	194
TcCLB.504103.109	53	55	66	66	60	81	51	45	91	87	108	198	144	304	435	383	466	178	1193	598	596	657	466	480	528
TcCLB.504103.20	245	203	226	292	176	232	132	202	445	310	426	719	668	1220	1577	1239	1594	671	3390	1787	1928	1713	4027	3873	3011
TcCLB.504103.30	84	58	62	99	36	69	72	33	131	70	66	154	216	440	396	411	570	170	1390	606	525	440	844	802	678
TcCLB.504103.3	176	142	159	213	97	156	46	44	138	111	150	255	194	363	467	317	314	143	1496	790	790	841	425	431	409
TcCLB.504103.40	71	53	82	87	73	77	53	73	108	86	166	205	204	357	626	432	580	292	1113	987	918	744	896	847	666
TcCLB.504103.50	135	155	183	170	114	177	93	119	239	196	267	353	328	621	968	741	964	441	1677	1238	1066	1065	1242	1286	1147
TcCLB.504103.60	36	20	28	41	35	38	20	30	87	54	66	95	87	174	250	236	280	137	596	521	466	459	606	617	575
TcCLB.504103.6	22	18	22	33	13	34	13	25	54	43	55	88	76	137	201	223	279	97	435	337	268	260	290	271	255
TcCLB.504103.70	72	74	95	81	60	72	43	68	126	89	112	162	190	298	485	404	495	217	1313	843	838	827	1351	1185	1104
TcCLB.504103.80	274	233	335	316	213	300	188	232	247	215	265	382	334	617	926	789	1090	468	2394	1748	1315	1334	2109	1919	1728
TcCLB.504103.90	53	46	41	86	28	46	31	34	105	45	70	120	120	251	237	228	305	109	926	340	347	293	1058	951	730
TcCLB.504107.10	12	7	9	10	8	14	1	4	12	4	13	9	20	49	34	15	32	17	351	100	76	64	74	62	52
TcCLB.504111.10	198	179	247	231	139	223	77	75	165	142	148	279	286	483	735	647	729	362	5375	2077	2330	2356	1415	1393	1257
TcCLB.504111.20	149	187	160	183	134	160	95	142	309	287	383	470	416	846	1239	1026	1230	612	2454	1560	1387	1374	2880	2786	2442
TcCLB.504111.30	111	122	137	145	105	143	85	101	289	253	262	503	521	868	1202	1076	1352	539	5201	2678	2676	2579	2260	2145	1881
TcCLB.504111.40	28	28	46	39	25	43	26	21	46	52	50	69	76	163	209	168	244	104	707	383	440	350	1175	973	821
TcCLB.504111.49	161	128	141	199	103	116	97	85	237	151	223	291	345	619	719	643	879	306	3422	1493	1530	1354	1281	1338	1117
TcCLB.504117.20	50	45	58	61	40	50	49	44	119	104	147	180	152	378	597	410	533	205	1538	890	887	933	977	907	720
TcCLB.504117.50	29	5	8	45	4	11	25	7	48	11	10	28	42	162	73	65	155	20	1402	237	100	104	42	37	27
TcCLB.504117.9	137	78	118	160	73	140	76	77	232	188	223	351	357	682	918	669	876	334	1714	874	808	869	1228	1192	970
TcCLB.504119.10	297	302	323	313	181	275	183	250	481	418	547	724	723	1288	1768	1569	1937	726	4337	2127	2198	2239	3830	3793	3245
TcCLB.504119.20	196	172	234	243	151	230	122	139	274	212	263	458	461	803	1139	992	1353	488	4051	2357	1998	1939	1601	1416	1328
TcCLB.504119.29	131	167	140	183	141	163	156	191	401	308	375	630	619	895	1606	1150	1582	670	1980	1405	1159	1113	2669	2655	2266
TcCLB.504119.4	34	24	45	48	32	41	31	39	74	48	61	80	102	162	229	165	201	104	681	408	361	305	535	453	389
TcCLB.504125.100	324	104	148	430	102	203	167	56	310	136	138	349	504	982	787	902	1488	396	2966	869	711	689	2337	2041	1530
TcCLB.504125.10	182	142	158	172	112	164	100	96	183	160	198	251	276	537	766	672	853	331	2465	1582	1286	1215	2248	1983	1771
TcCLB.504125.120	25	14	25	44	19	20	23	16	28	29	37	56	68	165	130	133	208	70	970	424	337	314	961	881	632
TcCLB.504125.20	95	87	130	126	87	115	70	83	156	126	201	255	243	510	714	669	874	323	1448	1015	927	765	1931	1889	1616
TcCLB.504125.30	418	375	471	542	273	461	247	267	456	319	506	750	676	1257	1646	1638	1926	825	6033	3497	3276	3175	5388	5145	4590
TcCLB.504125.40	92	55	63	133	55	64	63	89	269	198	305	497	571	824	1533	1021	1327	488	1509	1247	1105	1048	6582	6752	4261
TcCLB.504125.50	54	35	78	65	50	83	64	74	214	187	261	341	305	703	1017	818	978	500	1544	1312	1398	1244	4493	3879	3654
TcCLB.504125.60	122	150	162	143	116	164	90	115	242	205	264	365	400	770	841	862	1111	401	3918	2236	2721	2503	4128	3645	3120
TcCLB.504125.64	63	62	62	99	43	86	42	62	72	59	99	116	128	347	304	349	469	195	2474	1558	1698	1467	1546	1389	1129
TcCLB.504125.70	108	81	82	130	49	94	50	51	122	76	84	130	153	333	311	305	412	159	2120	862	887	803	850	817	638
TcCLB.504125.80	171	165	198	228	122	162	107	140	218	210	246	352	373	641	912	825	1048	467	2946	1946	1783	1624	3497	3030	2570
TcCLB.504125.90	189	172	241	229	135	210	127	126	229	207	256	381	403	683	957	804	1075	544	3427	2093	2117	1790	4212	3916	3353
TcCLB.504127.10	0	1	8	11	3	18	7	11	19	11	16	7	13	45	75	28	44	32	183	164	132	142	327	331	230
TcCLB.504127.20	1	0	0	0	1	0	1	0	0	1	0	0	0	0	0	2	0	0	303	272	276	277	641	688	442
TcCLB.504127.30	3	4	12	6	7	8	3	6	5	8	8	9	6	40	43	18	16	29	3738	2601	2025	2224	947	999	806
TcCLB.504129.10	24	21	33	33	16	27	39	28	76	80	93	88	105	206	314	240	300	177	316	318	295	232	424	415	366
TcCLB.504129.20	245	344	309	303	217	290	203	218	443	349	448	747	673	1182	1730	1488	1824	653	4585	2520	2073	2127	2068	2058	1850
TcCLB.504129.30	151	112	136	173	104	141	84	102	201	211	244	300	306	599	927	647	822	386	2231	1517	1350	1173	1662	1448	1210
TcCLB.504129.40	116	60	97	131	80	123	65	75	155	117	185	235	225	418	695	579	635	353	1735	1392	1047	1084	1902	1631	1375
TcCLB.504129.50	61	30	48	58	37	55	28	48	39	56	77	72	59	144	281	183	228	117	374	448	276	305	511	501	386
TcCLB.504133.15	113	59	68	125	46	61	43	41	100	82	123	216	250	373	393	534	534	127	1816	784	640	499	436	401	288
TcCLB.504133.30	206	161	194	227	134	170	86	103	220	193	213	348	339	612	969	701	914	356	4134	2018	2595	2623	1283	1320	1068
TcCLB.504133.45	31	9	19	42	13	14	28	14	94	23	39	66	110	256	150	102	188	53	1110	155	183	224	222	253	171
TcCLB.504137.100	83	86	62	81	44	79	42	60	83	68	108	103	113	196	325	258	347	168	1030	637	647	623	2337	2016	2017
TcCLB.504137.10	98	71	84	87	50	73	83	81	175	91	144	258	271	494	527	422	621	219	1422	508	530	565	1624	1811	1510
TcCLB.504137.110	231	203	257	290	146	245	176	182	403	299	409	592	644	1048	1596	1232	1584	661	3496	2015	1955	1990	2692	2489	2397
TcCLB.504137.120	66	72	85	116	63	96	59	41	108	70	103	146	163	307	453	402	490	234	2203	1112	1285	1173	876	874	821
TcCLB.504137.130	104	94	110	120	97	142	75	99	149	102	166	244	265	450	756	610	815	335	2971	1862	1771	1678	1093	998	933
TcCLB.504137.140	195	205	223	258	152	287	70	57	158	119	160	180	186	398	701	495	675	241	1294	711	787	760	1334	1208	1230
TcCLB.504137.150	128	128	148	155	120	124	84	101	183	142	170	296	309	510	782	742	911	333	3517	1590	1916	2012	1824	1661	1584
TcCLB.504137.160	42	31	39	41	45	44	20	39	68	48	63	76	108	198	261	205	273	118	1644	941	917	935	776	735	665
TcCLB.504137.20	142	137	196	174	131	174	98	151	193	151	216	271	270	442	673	590	780	340	2111	1422	1258	1156	1280	1193	1062
TcCLB.504137.30	114	102	126	113	71	125	55	61	205	154	230	333	333	609	965	771	1019	361	1977	1141	1267	1199	1165	999	972
TcCLB.504137.40	125	123	140	150	112	133	73	89	194	143	149	261	228	450	779	584	776	307	2026	1294	1270	1245	969	884	760
TcCLB.504137.50	31	13	20	46	18	17	19	29	52	32	46	63	99	186	184	155	246	93	771	300	317	264	864	791	609
TcCLB.504137.60	215	273	298	287	215	306	149	164	355	314	381	555	595	1093	1696	1355	1652	793	3999	2005	2086	2046	2317	2096	1948
TcCLB.504137.70	134	138	151	154	91	143	66	79	132	106	135	205	225	420	526	523	648	242	2950	1778	1660	1607	892	803	689
TcCLB.504137.80	125	153	205	146	118	172	70	68	136	108	154	213	187	322	639	533	526	230	1626	1056	1062	945	1446	1326	1149
TcCLB.504137.90	130	104	159	178	99	159	64	98	128	107	132	215	213	412	657	447	596	244	2516	1442	1533	1410	1558	1349	1236
TcCLB.504139.10	68	59	57	71	60	75	57	42	89	81	96	176	168	231	377	362	457	109	1114	516	488	563	285	270	263
TcCLB.504143.10	142	96	153	171	120	123	95	91	181	142	171	151	160	317	360	326	408	196	3751	1399	1558	1664	2348	2124	2043
TcCLB.504143.20	61	53	86	85	46	81	54	75	124	127	168	202	165	424	619	468	603	268	1293	863	807	773	1155	1016	964
TcCLB.504143.30	61	73	73	58	42	57	36	37	172	137	147	237	239	401	616	468	615	196	908	538	565	529	919	846	788
TcCLB.504147.10	124	103	148	160	93	147	111	108	243	208	230	292	294	592	869	637	851	370	2359	1337	1291	1239	2442	2291	1964
TcCLB.504147.110	26	14	53	42	29	40	29	24	31	46	62	64	55	117	165	126	165	98	1037	407	476	440	445	405	400
TcCLB.504147.120	92	65	99	85	81	107	63	100	249	198	231	293	315	506	853	734	1000	456	1618	952	814	766	8263	7981	6989
TcCLB.504147.130	101	100	129	108	69	87	59	69	153	113	161	248	225	396	605	438	664	251	1403	847	837	773	1100	868	816
TcCLB.504147.140	166	184	220	216	152	201	115	114	181	171	211	366	326	531	993	794	1013	380	1673	1355	1139	1073	1120	981	905
TcCLB.504147.150	247	257	235	273	147	204	120	149	287	237	312	414	431	707	1071	990	1159	411	3794	1902	2021	1948	2243	2145	1901
TcCLB.504147.160	60	36	51	57	28	53	35	40	111	101	113	145	160	346	507	382	455	216	601	406	456	449	1542	1422	1359
TcCLB.504147.170	118	96	149	143	123	144	68	76	185	147	162	331	305	494	719	626	724	318	2245	1413	1372	1264	1422	1275	1152
TcCLB.504147.180	38	42	51	46	34	48	26	39	68	87	73	100	97	201	295	218	307	130	852	614	527	541	700	627	566
TcCLB.504147.190	77	46	57	90	25	37	49	26	76	34	51	84	94	271	161	165	253	81	2825	795	639	660	699	651	532
TcCLB.504147.200	123	136	151	156	90	112	64	76	235	178	251	351	368	496	951	629	899	335	2298	1176	1201	1250	2388	2121	2018
TcCLB.504147.20	303	305	371	371	317	375	254	362	806	737	947	943	921	1832	2950	2099	2532	1456	5486	3819	3303	2931	10757	8711	6935
TcCLB.504147.210	22	20	26	25	16	31	11	23	45	43	37	59	67	152	212	201	223	101	641	518	439	371	563	476	415
TcCLB.504147.224	108	96	164	134	95	154	79	99	177	143	158	251	252	325	706	508	698	251	1720	1235	942	878	793	677	629
TcCLB.504147.240	104	125	119	173	93	116	78	72	129	107	118	220	267	524	552	549	663	264	5752	2078	2704	2717	1856	1795	1504
TcCLB.504147.250	208	187	169	258	110	166	107	73	140	93	140	262	324	639	550	617	808	284	3929	1411	1465	1429	1011	913	755
TcCLB.504147.260	42	40	57	54	51	68	55	50	116	102	147	135	175	308	461	350	444	217	836	489	527	525	1127	1120	911
TcCLB.504147.280	199	165	215	249	119	201	108	127	227	151	193	242	271	462	702	597	757	343	2224	1102	1159	1249	987	902	975
TcCLB.504147.30	46	87	58	73	42	56	36	47	135	115	96	208	213	361	543	494	614	255	1398	748	928	867	1295	1215	1109
TcCLB.504147.310	100	87	128	128	71	107	69	83	163	118	156	212	223	515	638	587	677	278	3131	1694	1630	1558	1226	1156	1094
TcCLB.504147.320	145	96	133	158	86	127	71	74	189	164	195	367	330	537	931	718	916	343	2028	1354	1217	1167	1677	1525	1425
TcCLB.504147.330	248	231	251	330	202	256	174	219	562	411	546	792	846	1393	2144	1582	2019	774	4368	2198	2289	2245	4058	4022	3314
TcCLB.504147.340	54	60	61	74	37	67	31	52	91	77	109	184	184	317	529	423	530	234	2749	1847	1677	1782	1815	1407	1389
TcCLB.504147.40	196	143	191	188	133	176	128	163	281	245	300	407	470	811	1175	1058	1371	542	2395	1858	1373	1469	1720	1645	1406
TcCLB.504147.50	46	45	67	66	45	60	49	46	128	86	120	153	181	331	545	409	510	217	1821	839	950	806	1252	1148	1115
TcCLB.504147.60	58	72	86	94	61	74	44	77	171	155	200	274	302	600	832	676	871	357	1428	1087	1116	1075	1596	1391	1345
TcCLB.504147.70	56	29	44	50	38	47	41	51	152	126	139	273	264	409	671	566	719	284	1400	765	971	1038	2520	2419	1974
TcCLB.504147.80	315	242	300	334	207	277	196	215	628	473	603	1005	956	1635	2293	1902	2607	940	4514	2163	2111	2045	5993	5451	5074
TcCLB.504147.90	43	35	67	47	38	41	36	56	93	85	103	140	185	277	487	370	537	218	1390	937	862	784	1522	1343	1328
TcCLB.504147.99	120	117	151	166	118	139	113	137	314	301	320	526	561	930	1426	1272	1555	544	2136	1166	1332	1212	2340	2112	2006
TcCLB.504149.100	260	195	324	353	209	313	178	180	268	201	253	359	362	726	1018	935	1159	569	6838	2639	3040	3050	2377	2076	2094
TcCLB.504149.110	122	137	156	172	99	158	81	97	223	151	230	297	298	661	1000	766	1000	433	1968	1163	1230	1198	1078	1041	883
TcCLB.504149.117	69	59	109	97	50	83	36	40	79	76	113	139	144	314	495	381	515	269	1453	968	922	793	735	695	671
TcCLB.504149.124	130	158	140	140	112	155	82	123	188	142	181	337	289	491	926	826	1084	408	3875	2209	1883	2001	689	609	594
TcCLB.504149.130	205	240	277	236	173	250	159	210	348	300	417	577	585	1039	1540	1397	1790	783	4760	2759	2775	2862	1994	1830	1700
TcCLB.504149.140	184	225	218	242	149	183	139	156	303	230	278	435	442	726	1192	977	1301	486	3230	2011	1906	1754	1387	1277	1159
TcCLB.504149.150	202	219	244	248	171	230	116	170	318	261	282	446	444	715	1338	1114	1354	498	3548	2167	2045	2158	1089	964	1020
TcCLB.504149.160	314	310	340	441	287	371	246	260	440	409	449	667	677	1000	1807	1242	1767	582	4310	1964	2227	2199	2201	1982	2090
TcCLB.504149.175	302	449	437	454	329	430	201	234	245	269	302	391	388	625	1186	929	1148	513	12332	5280	5886	6336	2734	2480	2631
TcCLB.504149.190	313	364	467	370	359	428	253	302	442	413	520	504	584	1423	2163	1273	1717	998	6994	5184	4464	4102	2342	2089	1864
TcCLB.504149.20	143	108	143	176	81	133	124	79	142	117	121	175	172	325	331	351	460	202	2354	1309	1382	1443	312	321	293
TcCLB.504149.201	58	58	75	71	66	87	51	56	115	82	121	93	124	383	496	274	391	207	1280	824	882	736	438	469	346
TcCLB.504149.210	33	33	55	51	31	47	29	33	70	40	89	57	57	217	306	172	247	134	855	547	602	479	340	302	226
TcCLB.504149.220	136	131	167	131	114	160	105	99	180	199	240	308	311	749	935	753	965	508	3967	2556	2603	2871	850	947	817
TcCLB.504149.30	100	89	102	120	95	112	65	63	112	119	144	226	195	369	617	515	683	272	1174	1006	828	790	989	926	804
TcCLB.504149.40	160	111	164	181	135	176	101	143	261	246	319	431	423	763	1292	977	1183	570	2297	1519	1365	1309	1456	1301	1249
TcCLB.504149.50	144	176	166	175	114	156	95	108	210	147	196	309	316	550	907	632	975	394	2282	1736	1654	1683	745	806	676
TcCLB.504149.55	153	166	206	158	146	199	93	131	182	199	205	318	304	494	961	711	849	330	2649	1740	1622	1658	832	693	671
TcCLB.504149.60	232	208	247	290	167	211	106	116	190	121	147	292	342	540	886	844	1023	414	7346	3256	3419	3535	904	903	846
TcCLB.504149.70	69	86	72	77	69	87	51	52	124	96	126	195	204	398	616	473	597	301	2782	1732	2033	1970	1020	862	773
TcCLB.504149.80	124	208	190	149	124	150	85	106	281	229	235	482	435	764	1432	1143	1376	550	4069	2059	1983	1994	1017	904	865
TcCLB.504149.90	367	394	433	420	287	377	264	252	586	444	525	910	951	1703	2222	2132	2485	898	13166	6312	6611	6558	3219	2949	2797
TcCLB.504151.20	51	40	49	57	45	67	34	47	70	80	94	126	122	244	372	311	337	166	1671	1274	1210	1139	589	577	482
TcCLB.504151.30	49	35	77	61	55	77	57	70	108	91	147	174	165	440	563	457	601	345	3806	2519	1993	2169	945	863	780
TcCLB.504151.39	154	125	183	204	115	198	109	121	165	146	188	239	275	471	658	623	768	304	2399	1410	1222	1277	893	845	799
TcCLB.504151.50	43	43	50	46	27	53	31	42	48	52	79	78	67	171	281	219	262	131	753	575	495	453	374	390	352
TcCLB.504151.60	120	85	166	99	63	95	34	41	119	97	111	172	181	412	475	397	562	316	3401	2477	1928	1936	3182	2922	2649
TcCLB.504151.69	41	76	66	76	59	59	31	69	116	110	104	184	205	320	658	501	656	235	2043	1104	886	1041	1187	1151	1102
TcCLB.504151.80	64	82	58	64	51	77	41	38	81	50	76	134	117	196	355	345	414	127	1599	606	555	692	717	642	654
TcCLB.504153.100	80	100	118	111	70	103	47	64	104	119	119	160	155	314	508	395	488	230	2610	1348	1519	1469	834	659	533
TcCLB.504153.10	61	46	74	57	34	55	35	37	69	67	74	120	118	226	242	207	279	134	956	398	429	423	303	269	257
TcCLB.504153.110	184	165	162	114	59	117	33	33	57	53	63	108	125	191	382	230	305	177	3969	4604	2964	3089	2623	2254	2186
TcCLB.504153.120	717	574	964	675	455	630	333	367	462	450	468	544	485	957	1440	1071	1301	632	4668	1867	2214	1972	8394	7732	6809
TcCLB.504153.129	86	50	74	82	63	92	73	94	160	166	196	215	258	471	790	511	681	386	2007	1751	1555	1606	1391	1222	1056
TcCLB.504153.140	84	80	151	127	81	116	85	102	170	153	177	314	255	591	697	673	782	360	2612	1393	1494	1414	2954	2611	2180
TcCLB.504153.150	235	153	232	276	152	250	121	105	255	203	224	419	447	794	1030	892	1130	511	6200	2761	3238	2964	1733	1693	1445
TcCLB.504153.160	317	270	348	336	194	310	143	186	543	479	576	982	911	1662	2506	1851	2383	1015	4966	2541	2555	2596	8019	6996	6471
TcCLB.504153.170	448	384	476	458	274	394	229	302	503	403	558	790	757	1401	1861	1693	2099	885	7224	3248	3379	3240	4703	4380	4003
TcCLB.504153.180	48	41	49	32	35	38	36	33	69	67	78	124	105	210	285	259	320	164	1576	834	762	827	2049	1739	1635
TcCLB.504153.190	180	166	211	200	145	202	114	144	292	257	295	384	422	824	1190	993	1251	503	2415	1659	1425	1270	2172	2101	1868
TcCLB.504153.200	44	55	66	47	45	53	26	33	76	78	103	165	147	268	465	404	574	249	1794	1205	1236	1217	2005	1756	1640
TcCLB.504153.20	244	196	252	268	177	239	156	146	346	289	353	568	560	986	1377	1127	1458	656	3828	2066	1947	1883	2668	2388	2160
TcCLB.504153.210	27	17	33	28	19	27	12	19	31	38	46	53	44	108	196	144	171	86	399	396	356	291	340	329	284
TcCLB.504153.220	106	65	98	133	67	109	73	92	161	129	159	237	246	443	651	515	686	260	1196	836	803	693	1164	1130	974
TcCLB.504153.230	85	54	82	92	52	78	38	62	124	82	134	169	148	256	500	368	469	200	1361	1063	850	885	827	773	737
TcCLB.504153.240	89	122	97	105	117	99	57	81	121	123	136	255	300	448	732	833	1060	389	4590	2521	2662	2761	3357	3001	2757
TcCLB.504153.250	35	40	45	42	38	56	27	37	99	85	94	146	140	271	380	338	348	163	1247	692	794	786	1087	956	898
TcCLB.504153.260	240	213	249	267	159	213	84	123	142	160	160	252	267	481	584	662	767	310	6501	2946	3274	3299	1719	1547	1484
TcCLB.504153.270	229	252	242	246	147	192	134	144	318	214	260	492	522	734	1124	1036	1260	489	3923	2133	1881	1887	2117	1759	1621
TcCLB.504153.280	319	326	378	477	287	309	299	356	925	845	1072	1693	2020	3638	4767	4266	5214	1603	18371	8299	12469	12704	10258	9333	7259
TcCLB.504153.290	113	117	135	135	88	126	83	84	158	115	160	237	265	414	545	528	630	303	1551	954	944	932	1088	1033	953
TcCLB.504153.300	125	126	118	144	87	135	79	96	161	167	194	227	241	444	598	554	647	301	1520	1071	1096	918	1275	1258	999
TcCLB.504153.30	45	78	53	38	36	57	25	29	58	38	50	60	84	145	216	263	283	111	3252	1173	1303	1533	1010	931	844
TcCLB.504153.310	552	566	756	620	402	581	701	882	2065	1486	1882	2571	2405	4742	5353	4191	5646	2258	7181	2636	2949	2769	10841	11001	9655
TcCLB.504153.320	261	221	297	298	196	278	127	145	213	208	220	346	341	531	887	663	864	376	3280	1902	1792	1800	1307	1167	1019
TcCLB.504153.330	291	287	350	381	218	326	189	252	665	508	633	962	905	1673	2568	1959	2365	939	5298	2566	2487	2498	4383	3859	3728
TcCLB.504153.340	112	83	130	119	100	111	78	86	244	168	257	385	374	753	989	822	1004	458	1590	1056	902	903	2106	1796	1669
TcCLB.504153.360	879	708	882	1037	580	809	687	869	2289	1989	2278	2858	3213	5844	7169	5112	7461	2992	30855	9109	9243	8232	7719	7455	6263
TcCLB.504153.370	163	166	220	210	118	189	125	132	293	230	282	492	531	881	1268	1231	1453	545	1940	1185	1098	1152	1604	1473	1370
TcCLB.504153.50	1782	1477	1186	2475	1316	1385	1201	632	3294	7235	1214	6026	6306	8396	5854	6608	13444	3313	74723	57528	27173	32663	17316	16631	20095
TcCLB.504153.70	93	86	87	97	84	108	50	64	122	125	139	242	233	366	768	541	717	287	1964	1228	1246	1256	1261	1197	1057
TcCLB.504153.90	632	501	516	799	416	526	410	404	1177	783	945	1802	1811	3369	3325	3009	4225	1419	19687	6319	6281	5496	5583	5282	4960
TcCLB.504159.100	62	61	83	89	66	82	39	49	91	75	101	145	172	297	453	371	412	205	1399	1069	960	895	722	625	527
TcCLB.504159.10	100	88	95	107	76	104	53	64	159	107	138	243	207	398	614	501	509	196	1491	1240	861	800	1499	1367	1101
TcCLB.504159.109	39	30	41	44	26	35	28	63	69	71	88	83	92	184	285	190	298	159	671	579	436	402	605	569	486
TcCLB.504159.30	103	86	130	108	89	118	64	96	129	133	154	206	234	392	680	569	716	285	1521	1117	884	902	1057	955	864
TcCLB.504159.40	118	66	139	178	91	141	81	103	207	179	257	305	295	542	890	760	926	404	1801	1299	1175	1075	1152	1002	940
TcCLB.504159.50	115	95	117	117	91	115	87	102	169	139	176	295	253	476	770	621	806	314	3267	1713	1611	1552	1585	1348	1237
TcCLB.504159.60	84	79	79	108	58	74	58	72	129	99	130	234	194	391	620	432	611	236	1711	1456	1205	1225	1006	847	722
TcCLB.504159.70	53	44	45	58	32	64	41	59	129	102	138	201	194	351	529	434	572	241	1470	860	1044	981	1418	1145	1141
TcCLB.504159.80	83	73	102	80	80	103	73	95	211	171	223	334	362	686	959	802	945	447	1294	855	947	886	1765	1714	1590
TcCLB.504159.90	187	132	200	217	139	199	114	124	217	171	222	288	292	589	871	747	883	370	3853	2001	2106	2017	1297	1202	1100
TcCLB.504163.100	133	154	119	129	127	160	127	122	338	280	361	530	451	861	1309	998	1307	571	2109	1526	1345	1400	2118	2254	1942
TcCLB.504163.10	190	199	197	227	125	196	116	151	263	235	327	469	519	838	1241	1015	1429	584	2435	1977	1660	1498	1355	1320	1140
TcCLB.504163.110	323	480	477	423	267	412	315	287	606	529	633	913	885	1549	2312	1845	2368	951	5113	1841	2127	2140	3103	3015	3176
TcCLB.504163.20	54	34	67	56	42	66	44	43	114	90	130	148	168	359	459	451	540	250	2209	1231	1160	1145	1098	1076	946
TcCLB.504163.30	174	119	295	230	276	364	215	367	679	743	934	558	567	1699	2792	1188	1642	1516	4943	4228	3435	3094	12576	10549	7868
TcCLB.504163.40	102	71	62	133	80	71	44	99	318	313	410	905	930	1239	2180	2037	2936	948	4910	4198	3293	2899	6695	5462	3972
TcCLB.504163.50	33	38	80	40	98	89	67	112	265	267	377	214	222	1195	1903	394	557	974	4457	3965	3291	2819	4880	3769	2747
TcCLB.504163.60	32	43	32	37	29	23	15	27	50	32	52	83	99	135	235	217	262	90	1865	987	935	1022	1481	1338	1393
TcCLB.504163.70	188	178	177	172	122	152	101	103	203	189	227	372	315	469	875	693	922	340	2351	1649	1311	1252	1402	1153	981
TcCLB.504163.80	100	97	146	89	61	99	68	85	216	182	226	348	333	602	932	810	996	341	1394	767	936	937	1138	1048	983
TcCLB.504163.90	101	99	131	110	78	135	70	101	180	122	181	241	263	398	662	581	736	290	1414	932	1001	1029	1026	936	890
TcCLB.504165.10	47	100	101	92	65	101	73	87	209	162	216	289	325	598	805	744	934	430	2307	865	1215	1057	1412	1420	1244
TcCLB.504165.20	88	103	127	112	77	91	74	85	204	190	197	354	327	526	1007	784	1020	348	1996	1128	1191	1320	1413	1268	1122
TcCLB.504167.14	53	61	88	79	54	82	34	54	69	71	85	121	129	231	377	334	413	184	1116	713	662	665	477	432	421
TcCLB.504167.20	103	253	129	110	204	85	36	191	48	68	53	82	64	133	183	195	267	89	3068	1168	1050	1002	382	338	243
TcCLB.504167.30	93	87	100	124	75	90	49	84	151	151	152	251	228	452	637	606	792	232	1358	857	821	853	911	766	730
TcCLB.504167.40	63	81	68	85	44	71	40	59	119	82	127	188	189	348	529	474	550	232	1119	664	651	693	720	654	638
TcCLB.504167.7	50	24	55	44	37	56	22	33	41	40	68	79	66	144	215	160	216	111	699	551	551	524	503	436	368
TcCLB.504171.10	41	55	66	71	46	56	51	52	77	61	69	144	136	261	354	308	364	134	1232	576	557	540	511	576	410
TcCLB.504171.20	80	54	67	93	53	91	49	54	101	66	121	148	168	276	510	351	453	209	1372	903	748	735	541	532	460
TcCLB.504171.30	219	215	237	238	189	253	199	231	312	262	338	411	426	725	1150	962	1278	549	2574	2030	1719	1564	2005	1844	1572
TcCLB.504171.40	41	40	57	58	42	73	29	58	143	114	156	228	225	393	645	506	634	256	1015	700	623	623	1096	1001	855
TcCLB.504171.50	330	364	372	410	221	342	222	277	472	358	468	720	738	1360	1923	1714	2028	838	7628	3274	3338	3388	2079	1963	1908
TcCLB.504171.59	107	106	134	158	82	140	94	91	145	135	155	188	218	421	590	511	652	267	1586	881	851	783	1015	1005	836
TcCLB.504179.100	61	75	68	77	48	76	51	33	101	65	68	116	109	191	277	266	320	124	873	493	401	355	608	531	517
TcCLB.504179.20	70	69	109	68	64	91	57	47	111	113	129	181	185	352	615	447	583	235	902	703	590	593	849	808	685
TcCLB.504179.30	83	83	89	76	45	72	40	56	66	62	75	137	121	244	390	278	364	166	1118	1054	892	764	750	654	579
TcCLB.504179.40	162	269	223	193	183	219	119	146	233	170	204	406	411	674	1175	949	1206	420	3300	1885	1870	1775	1459	1456	1299
TcCLB.504179.50	204	190	288	239	178	309	194	213	305	234	295	417	416	820	1148	950	1247	507	2842	1889	1684	1495	1823	1580	1555
TcCLB.504179.60	84	101	125	107	89	120	61	65	131	101	100	198	200	326	576	535	590	253	1987	1017	1041	1119	575	499	512
TcCLB.504179.69	110	35	95	119	90	108	66	132	146	146	211	251	236	441	693	527	681	337	1310	786	776	780	1142	1078	1000
TcCLB.504179.80	149	151	179	174	110	170	72	117	167	151	208	332	361	603	936	788	999	410	2328	1601	1426	1338	1414	1281	1176
TcCLB.504179.90	138	120	187	181	111	187	132	144	201	165	226	305	315	592	910	750	943	447	3813	2696	2281	2244	1523	1351	1244
TcCLB.504179.9	53	39	58	64	44	53	35	51	57	58	64	92	96	226	340	239	310	166	982	678	626	665	616	620	508
TcCLB.504181.10	1221	928	1271	1622	975	1443	978	1533	2925	2806	3784	4121	4087	6651	11089	8164	10937	5394	20475	15760	12113	11712	17180	16071	12875
TcCLB.504181.20	443	174	381	593	317	497	357	524	1050	1002	1440	1521	1520	2417	4294	3166	4220	1981	6782	4999	4066	3842	8721	8081	6308
TcCLB.504181.30	265	162	382	379	279	443	288	496	956	948	1306	983	931	2053	3711	1890	2482	1718	6248	4474	3540	3539	11129	9738	7698
TcCLB.504181.40	84	111	104	113	79	105	108	133	286	219	283	395	399	724	1053	861	1113	431	4201	1981	2216	2311	1921	1731	1488
TcCLB.504181.50	141	135	195	166	123	172	136	190	429	387	483	566	645	1151	1741	1175	1553	542	2591	1263	1339	1318	3611	3649	3012
TcCLB.504193.15	0	0	0	0	0	1	3	0	0	1	0	0	0	2	4	0	0	0	69	43	17	14	1	5	0
TcCLB.504193.30	84	68	79	87	53	83	42	62	101	92	109	177	184	285	421	435	615	173	1381	784	790	855	1156	1062	1026
TcCLB.504193.41	25	17	39	21	28	25	20	19	33	29	31	36	42	116	151	121	160	61	497	298	312	266	243	262	208
TcCLB.504193.51	11	13	22	23	19	20	10	11	25	27	30	24	45	69	104	76	105	47	364	264	244	209	177	183	161
TcCLB.504203.10	91	83	98	107	66	73	35	73	262	185	255	345	378	564	1183	989	1063	439	1842	1100	1152	1156	2251	2090	1825
TcCLB.504203.20	200	236	205	226	140	203	125	145	272	219	270	427	421	658	1137	868	1118	424	3152	1890	1590	1643	1633	1487	1431
TcCLB.504203.29	62	54	75	76	54	72	35	50	101	82	109	142	146	296	456	348	445	161	1025	759	655	622	537	521	425
TcCLB.504203.40	104	188	182	153	145	163	105	161	771	623	862	1232	1096	2058	3709	2498	2977	1461	3155	1661	1737	1835	11682	9804	9370
TcCLB.504203.4	37	68	52	43	41	52	41	54	90	107	156	171	199	320	564	395	487	266	731	518	488	409	963	965	719
TcCLB.504203.50	17	6	5	18	4	9	11	5	22	9	23	36	28	101	67	70	115	47	1180	389	360	382	378	340	280
TcCLB.504203.60	85	113	114	95	58	103	62	77	160	120	173	250	241	400	644	487	650	268	1809	821	821	941	922	906	800
TcCLB.504213.100	74	44	64	79	49	60	36	38	61	45	60	87	82	237	247	245	296	158	2583	1489	1372	1234	338	303	229
TcCLB.504213.10	92	93	105	102	80	98	47	67	139	106	137	210	249	416	566	527	658	260	1392	960	895	881	685	609	477
TcCLB.504213.110	310	242	325	421	317	296	382	527	810	770	911	1085	1276	2343	3329	2307	3247	1289	11330	5824	5838	5709	4045	3505	2879
TcCLB.504213.120	162	152	175	220	172	222	135	202	606	523	677	917	856	1568	2526	1939	2351	1091	4355	2466	2222	2200	3276	2677	2442
TcCLB.504213.130	86	56	101	125	55	80	46	51	142	129	161	196	203	361	595	475	554	316	1531	1002	980	952	914	792	689
TcCLB.504213.140	52	13	24	50	24	28	25	25	78	98	110	172	151	266	548	269	447	177	784	872	587	622	814	667	579
TcCLB.504213.20	371	225	329	440	276	357	235	357	569	520	594	914	890	1474	2218	1728	2440	923	5702	3196	3194	2980	3234	3006	2445
TcCLB.504213.29	61	19	44	59	43	64	31	58	115	105	155	179	186	297	691	502	543	279	1321	1129	930	936	538	492	449
TcCLB.504213.40	85	120	128	106	87	107	55	80	183	157	250	309	327	546	778	636	876	344	2242	1133	1423	1424	1241	1193	979
TcCLB.504213.50	95	161	116	129	113	123	54	90	93	108	84	152	183	300	377	389	523	195	21568	4573	5069	5590	1048	1027	797
TcCLB.504213.60	249	167	239	300	185	232	134	166	281	220	318	463	482	882	1207	1054	1333	555	5248	3185	2706	2627	1296	1117	955
TcCLB.504213.70	195	126	208	242	158	203	112	139	263	233	293	365	402	750	1210	953	1203	506	3631	2909	2392	2240	1150	1025	880
TcCLB.504213.80	92	64	124	119	69	106	51	70	155	153	205	270	291	566	873	701	796	435	2554	1713	1563	1466	1758	1454	1224
TcCLB.504213.90	49	19	23	62	22	32	21	14	45	31	37	54	61	133	123	118	186	63	1279	566	566	623	243	205	130
TcCLB.504215.10	160	145	159	193	99	145	110	129	215	157	188	323	314	594	794	706	861	354	2421	1429	1362	1259	1016	1037	878
TcCLB.504215.20	76	74	92	92	60	94	60	63	112	96	124	183	154	342	372	462	489	203	1630	1013	1033	885	992	897	754
TcCLB.504215.30	130	104	139	145	101	135	77	109	143	128	151	227	222	424	583	552	663	280	2142	1231	1210	1017	1142	1060	879
TcCLB.504215.40	95	115	150	142	71	131	46	58	136	104	114	211	207	374	537	476	582	217	1527	925	917	891	801	746	701
TcCLB.504215.50	223	188	238	262	159	197	131	169	288	225	215	328	397	660	997	901	1113	443	3175	2400	1744	1644	1451	1226	1187
TcCLB.504215.59	365	251	310	425	249	349	215	231	359	281	339	472	463	755	948	834	1135	434	2796	1252	1267	1232	2154	2175	1840
TcCLB.504219.10	1	1	3	0	4	3	0	0	3	7	5	3	2	6	15	5	8	9	34	46	30	28	41	31	29
TcCLB.504219.40	16	13	17	14	9	9	10	5	15	12	17	31	31	63	73	80	91	28	1465	753	696	739	177	169	144
TcCLB.504219.50	11	13	26	14	10	16	5	10	13	12	21	16	13	50	76	34	44	48	653	402	364	308	110	89	83
TcCLB.504219.70	19	29	90	32	43	66	31	52	96	85	99	56	73	456	437	160	227	257	2250	1346	1818	1466	1171	1103	684
TcCLB.504225.10	163	90	152	217	131	216	106	119	256	198	344	372	375	686	1295	658	943	544	1848	1396	1371	1297	739	785	573
TcCLB.504225.20	5	17	20	7	19	28	20	22	68	60	80	7	18	136	183	18	34	116	312	230	187	177	2301	1771	1354
TcCLB.504227.10	231	125	196	262	144	199	124	149	215	206	287	331	388	751	1176	801	1071	552	3023	2547	1960	1699	1500	1354	991
TcCLB.504227.5	10	3	16	17	7	22	10	3	46	19	45	32	33	183	83	44	55	32	470	167	120	139	65	62	31
TcCLB.504229.100	52	30	43	54	28	44	27	16	59	38	46	84	83	162	182	151	257	91	1021	425	454	450	277	302	262
TcCLB.504229.110	22	14	20	26	25	26	35	19	118	46	57	115	104	209	241	203	322	72	861	381	294	299	1332	1062	1113
TcCLB.504229.20	30	68	73	35	38	58	44	54	132	118	135	83	74	333	417	190	268	181	1523	584	627	620	654	644	556
TcCLB.504229.30	15	31	49	21	24	50	21	32	41	45	61	31	36	137	241	87	124	98	685	471	382	378	157	137	134
TcCLB.504229.37	8	19	16	24	19	28	14	11	33	24	17	25	16	55	103	68	91	40	321	173	141	162	177	147	166
TcCLB.504229.4	43	31	45	59	25	34	20	26	51	52	50	125	141	182	250	287	315	78	722	394	319	375	424	420	406
TcCLB.504229.44	56	147	110	65	100	98	61	60	107	93	123	110	99	302	409	249	287	173	1555	841	722	764	455	394	410
TcCLB.504229.50	61	44	68	77	53	81	46	41	75	57	97	122	123	229	320	261	341	137	1167	568	668	636	488	438	372
TcCLB.504229.70	35	46	52	44	41	52	33	24	63	53	76	76	59	194	252	150	206	116	1154	640	579	624	351	313	348
TcCLB.504239.100	1	3	3	9	4	10	5	4	5	3	14	11	12	23	43	25	27	21	589	430	325	354	72	76	52
TcCLB.504239.10	3	9	7	3	4	10	1	4	3	1	4	4	8	18	33	16	25	22	226	139	111	114	44	33	41
TcCLB.504239.110	1	3	6	6	6	6	3	6	8	5	8	5	9	19	22	15	15	10	826	541	532	473	83	73	59
TcCLB.504239.115	1	0	0	0	1	1	0	0	1	0	1	0	0	6	5	1	2	5	15	11	14	9	24	24	15
TcCLB.504239.120	4	11	9	1	3	17	3	5	18	11	11	14	12	38	63	21	34	20	215	111	170	119	170	192	130
TcCLB.504239.140	1	5	2	0	1	0	0	0	2	3	0	3	1	4	10	2	1	4	224	101	109	119	91	91	85
TcCLB.504239.150	10	14	22	12	15	23	10	9	25	20	29	18	21	94	116	45	53	55	681	407	380	379	194	169	124
TcCLB.504239.161	11	10	10	9	11	5	5	9	8	20	15	32	46	44	76	103	104	30	1487	545	558	705	97	105	85
TcCLB.504239.171	5	7	4	4	5	5	3	3	0	2	2	3	5	6	20	8	11	2	364	245	210	226	57	59	40
TcCLB.504239.180	5	3	10	5	1	5	3	4	4	1	6	4	5	22	15	9	18	15	590	290	259	266	36	34	27
TcCLB.504239.195	0	2	1	1	3	5	1	3	2	4	4	3	4	13	13	5	12	3	641	288	278	311	100	92	60
TcCLB.504239.20	9	6	8	5	5	1	4	3	4	5	4	4	7	16	17	27	19	6	644	447	300	340	34	36	28
TcCLB.504239.210	0	0	0	0	0	0	0	0	0	0	0	0	0	0	0	0	0	0	0	0	0	0	0	6	3
TcCLB.504239.220	15	23	15	14	13	6	9	10	17	13	15	15	18	50	56	46	66	17	4118	1834	1873	2045	58	58	57
TcCLB.504239.230	5	1	3	3	3	3	6	1	4	2	3	3	1	11	22	3	10	13	178	127	108	100	75	49	33
TcCLB.504239.240	1	4	0	0	1	6	0	4	3	3	0	1	5	17	11	11	11	8	867	409	409	372	108	85	76
TcCLB.504239.260	19	14	13	16	12	18	13	15	22	18	13	27	16	61	80	38	57	35	5946	2854	2741	2888	183	193	114
TcCLB.504239.270	1	0	2	0	0	1	0	1	2	0	2	0	0	4	9	2	1	2	33	14	19	20	63	44	47
TcCLB.504239.280	1	0	2	1	0	0	2	1	0	0	4	1	2	7	14	5	5	1	231	127	105	106	108	71	54
TcCLB.504239.290	1	1	2	2	4	0	1	2	2	3	2	1	5	11	9	3	13	3	350	190	179	152	82	66	65
TcCLB.504239.30	8	9	8	3	7	4	5	4	1	7	7	11	10	18	34	21	32	18	1423	592	555	688	97	86	66
TcCLB.504239.330	2	1	1	2	3	2	1	1	2	2	2	0	3	5	8	2	6	6	182	103	84	84	78	55	48
TcCLB.504239.340	6	5	4	3	2	0	0	3	5	2	8	5	2	20	19	16	17	10	401	305	246	236	26	31	14
TcCLB.504239.350	2	8	2	1	3	0	3	4	7	9	3	1	7	10	16	17	23	5	998	337	450	556	185	139	144
TcCLB.504239.365	1	1	0	0	1	1	0	0	0	0	0	1	0	0	1	0	0	0	4	7	2	2	18	20	21
TcCLB.504239.380	5	0	1	4	1	1	0	2	1	2	5	3	0	12	16	8	17	5	71	34	49	37	46	40	24
TcCLB.504239.390	3	1	2	0	1	1	0	0	0	0	3	1	3	5	9	6	5	4	44	29	27	34	52	54	35
TcCLB.504239.40	3	1	4	4	1	0	0	0	1	0	2	2	3	6	4	14	11	9	46	41	44	31	30	31	19
TcCLB.504239.401	2	0	1	1	0	5	0	0	2	1	2	4	4	10	8	10	6	6	90	50	57	43	34	44	35
TcCLB.504239.410	0	1	0	0	0	0	0	0	1	1	1	1	0	3	5	4	0	2	30	22	26	23	56	52	52
TcCLB.504239.420	0	0	2	0	1	0	0	0	0	1	0	0	0	1	2	1	4	0	32	15	24	23	63	59	45
TcCLB.504239.434	7	13	7	6	9	4	8	10	15	16	17	15	16	49	42	30	45	35	3522	1830	1393	1424	39	49	36
TcCLB.504239.80	7	4	13	10	4	12	6	4	13	14	17	16	19	46	87	28	47	23	366	236	187	222	103	123	105
TcCLB.504239.90	3	3	1	4	4	5	0	3	3	4	7	9	12	19	24	21	23	19	151	97	84	76	29	27	15
TcCLB.504241.34	5	0	7	9	6	10	4	2	11	16	15	14	15	39	74	44	35	29	238	199	145	103	336	312	209
TcCLB.504241.57	0	0	0	0	0	0	0	0	0	0	0	0	0	0	0	0	0	0	0	0	0	0	169	172	115
TcCLB.504241.80	33	6	18	51	18	20	30	16	53	36	40	193	207	141	153	378	535	80	711	270	295	322	1889	1656	1974
TcCLB.504241.85	1	0	0	1	1	1	1	0	1	2	2	0	1	4	4	4	4	0	15	6	5	4	249	273	224
TcCLB.504241.90	7	0	1	1	0	6	3	0	2	3	3	4	8	19	32	18	18	10	95	185	86	59	130	134	61
TcCLB.504247.10	90	92	101	100	62	122	56	76	200	151	218	289	294	496	891	683	897	356	1272	1116	998	967	1054	973	805
TcCLB.504247.20	472	431	521	545	324	496	286	400	621	492	656	861	848	1442	2408	1803	2271	1035	5709	3482	3413	3249	2927	2854	2257
TcCLB.504247.30	65	62	77	90	50	64	37	65	140	109	155	228	185	365	605	500	565	305	1525	916	916	963	861	778	737
TcCLB.504247.34	112	104	137	121	97	103	54	88	241	177	217	350	325	547	1006	792	1039	431	1788	1604	1187	1195	992	829	730
TcCLB.504247.40	181	120	202	207	121	183	85	105	181	137	186	287	289	496	717	639	765	354	2888	2191	1972	1826	964	897	767
TcCLB.504247.50	81	58	96	101	84	124	68	67	114	118	126	175	151	302	500	370	418	228	1468	1286	1133	1073	958	912	722
TcCLB.504247.70	227	195	238	277	176	271	146	189	330	280	343	477	459	811	1207	1013	1264	576	3198	2045	2054	2059	1419	1384	1160
TcCLB.504247.79	74	54	94	103	61	88	48	70	144	129	168	235	208	398	556	418	572	234	1466	945	919	902	578	584	491
TcCLB.504255.10	133	143	134	120	85	136	67	79	205	185	223	292	296	597	932	657	869	469	1551	1319	1262	1054	1337	1217	966
TcCLB.504255.20	114	132	146	141	90	142	75	95	237	179	232	335	404	520	832	753	1039	414	4087	2213	2194	2157	1453	1304	1170
TcCLB.504255.30	75	61	90	70	49	71	39	27	76	80	109	106	89	178	159	205	230	124	1829	1258	1365	1362	222	200	153
TcCLB.504255.4	48	55	59	61	42	49	38	54	142	97	147	255	272	348	531	516	634	256	700	425	373	438	612	701	540
TcCLB.504255.50	136	181	152	157	131	181	91	117	216	165	192	349	343	519	937	848	1058	391	2407	1441	1263	1416	797	751	749
TcCLB.504277.11	51	14	23	56	57	40	14	57	38	50	70	45	65	169	177	163	199	119	4088	2232	2233	2318	827	719	569
TcCLB.504277.20	84	57	100	107	99	117	47	130	125	109	144	139	152	453	575	369	426	312	8360	4284	4464	4401	1319	1102	865
TcCLB.504277.30	37	40	48	57	27	51	23	43	69	60	78	102	94	241	285	254	322	206	2607	1000	1161	1111	224	230	204
TcCLB.504341.10	29	33	44	53	17	55	31	39	31	26	45	35	37	127	127	75	114	67	8649	2902	2519	2528	473	426	263
TcCLB.504341.20	2	7	11	5	2	7	1	11	8	7	4	3	6	27	18	5	13	12	2517	823	626	654	28	29	19
TcCLB.504343.10	83	87	83	120	73	79	48	89	97	74	108	89	121	294	271	237	342	164	9380	2616	2491	2435	354	303	252
TcCLB.504343.30	135	47	84	167	47	87	41	65	117	101	151	324	364	408	501	911	1187	227	1205	769	970	880	553	499	448
TcCLB.504421.10	191	31	96	215	58	110	56	86	126	136	190	319	349	393	504	745	1036	293	1320	1556	1151	847	4212	3477	2698
TcCLB.504421.19	242	222	344	212	131	216	41	48	52	56	63	84	103	197	202	202	328	108	3925	1706	2192	2446	2281	2050	1706
TcCLB.504423.10	43	8	5	33	9	9	10	5	52	13	15	39	63	162	110	112	187	42	1345	426	404	338	676	595	433
TcCLB.504423.15	31	26	21	25	16	26	8	18	20	23	26	24	37	63	91	71	93	51	3605	1858	1949	2204	521	454	401
TcCLB.504423.20	101	65	99	106	61	89	52	76	200	145	245	316	330	643	880	576	792	453	1297	874	966	863	2438	2269	1860
TcCLB.504423.30	336	392	360	448	325	429	358	480	1440	1380	1847	2405	2807	5764	7546	5434	6985	2382	14370	6461	9498	9134	18581	16695	13634
TcCLB.504423.40	64	27	57	63	41	68	67	54	123	72	96	80	124	624	348	155	197	128	2961	804	701	572	754	621	438
TcCLB.504425.100	76	63	69	82	79	95	71	81	109	103	130	165	152	312	479	381	547	230	972	792	717	677	491	493	378
TcCLB.504425.10	96	48	49	121	35	41	39	26	55	25	36	69	74	159	118	153	257	92	23740	6196	5337	6011	519	530	402
TcCLB.504425.110	109	112	93	128	74	108	69	62	112	89	114	172	200	378	422	356	547	216	4598	1423	1936	2021	176	185	160
TcCLB.504425.50	45	38	38	35	27	50	43	42	63	43	69	86	97	159	285	188	278	123	575	475	434	409	214	223	191
TcCLB.504425.60	207	150	173	180	124	202	73	120	292	222	247	392	385	599	932	696	989	317	1512	681	753	588	4289	4182	3124
TcCLB.504425.70	481	431	459	576	265	462	190	195	337	238	257	412	452	982	955	939	1261	447	8565	3052	3396	3532	1080	1040	863
TcCLB.504425.80	203	218	229	235	156	215	124	122	258	216	251	409	430	857	987	997	1313	519	6463	2874	3208	3212	1018	966	944
TcCLB.504425.90	58	47	64	64	48	57	24	39	49	69	54	89	101	175	309	263	359	135	1845	1082	1160	1064	660	651	522
TcCLB.504427.100	89	51	86	84	58	89	30	50	78	115	123	181	189	346	546	412	617	293	1429	1270	1295	1178	466	504	333
TcCLB.504427.10	20	33	35	34	32	49	44	43	67	48	39	75	98	161	282	175	271	133	1050	711	593	592	155	125	118
TcCLB.504427.110	161	90	120	161	67	153	76	87	191	150	256	314	320	616	669	631	793	303	2073	806	950	907	1367	1334	1006
TcCLB.504427.120	65	38	75	77	57	76	55	46	127	104	109	196	220	362	580	525	703	208	1998	1093	1371	1367	440	411	417
TcCLB.504427.130	149	131	157	211	123	166	99	109	179	164	210	296	299	510	702	567	803	359	2321	1663	1510	1324	846	826	638
TcCLB.504427.140	272	300	287	336	269	352	138	194	327	263	356	534	555	854	1308	1082	1329	450	6115	3068	3540	3387	1251	1139	997
TcCLB.504427.150	34	44	45	55	35	59	42	53	107	91	131	160	168	373	565	425	552	234	979	800	672	650	727	675	618
TcCLB.504427.170	40	35	67	51	37	62	22	30	61	53	89	110	113	211	329	293	378	182	718	674	588	512	361	286	279
TcCLB.504427.180	103	102	133	127	84	109	40	85	138	102	138	216	223	408	568	521	631	277	1710	1075	1198	1054	500	486	446
TcCLB.504427.190	97	88	125	129	88	117	55	68	106	105	91	183	179	338	524	397	556	228	1783	1266	1370	1229	469	468	425
TcCLB.504427.200	188	237	245	222	221	251	172	228	465	417	463	724	678	1325	1940	1605	2108	848	3234	1906	1742	1739	1318	1408	1260
TcCLB.504427.20	35	23	36	46	34	47	26	27	50	52	80	81	81	211	267	219	326	151	1722	1765	1396	1498	466	472	353
TcCLB.504427.230	0	0	1	3	0	2	1	1	1	0	0	7	3	11	2	5	12	0	575	128	96	66	33	50	38
TcCLB.504427.231	0	0	0	1	0	0	0	1	0	0	1	1	0	0	0	0	0	0	0	0	1	2	0	0	0
TcCLB.504427.232	0	0	0	0	0	0	0	0	0	0	0	0	0	0	0	0	0	0	1	0	0	0	0	0	0
TcCLB.504427.233	0	0	0	0	0	0	0	0	0	0	0	0	0	0	0	0	0	0	0	0	0	0	0	0	0
TcCLB.504427.234	0	0	0	0	0	0	0	0	0	0	0	0	0	0	0	0	0	0	0	0	0	0	0	1	0
TcCLB.504427.235	0	0	0	0	0	0	0	0	0	0	0	0	0	0	0	0	1	0	0	0	0	0	0	0	0
TcCLB.504427.236	0	0	0	0	0	0	0	0	0	0	0	0	0	0	0	0	0	0	0	0	0	0	0	0	0
TcCLB.504427.237	0	0	0	0	0	0	0	0	0	0	0	0	0	0	0	0	0	0	0	0	0	0	0	0	0
TcCLB.504427.238	0	0	0	1	0	0	0	0	0	0	0	0	0	0	0	0	0	0	0	0	0	1	0	0	0
TcCLB.504427.239	0	0	0	0	0	0	0	0	0	0	0	0	0	0	0	0	0	0	0	0	0	0	0	0	0
TcCLB.504427.240	58	33	74	46	40	63	33	43	84	77	105	131	113	215	334	269	360	159	670	504	519	503	963	886	722
TcCLB.504427.242	0	0	0	0	0	0	0	0	0	0	0	0	0	0	0	0	0	0	0	0	0	0	0	0	0
TcCLB.504427.243	0	0	0	0	0	0	0	0	0	0	0	0	0	0	0	0	0	0	0	0	0	0	0	0	0
TcCLB.504427.244	0	0	0	0	0	0	0	0	2	3	3	0	3	1	2	1	3	3	2	2	0	1	7	2	3
TcCLB.504427.250	579	486	665	642	402	582	363	496	1166	1076	1355	1739	1759	3357	4666	3393	4372	1827	9592	4040	4525	4453	10133	9466	8129
TcCLB.504427.260	175	122	169	214	77	127	84	94	227	158	232	251	299	644	688	551	823	242	4014	1614	1871	1824	1796	1769	1270
TcCLB.504427.270	84	83	104	112	78	99	56	82	151	130	164	287	281	475	833	656	816	339	3338	1900	1918	1848	1954	1838	1561
TcCLB.504427.280	97	69	123	74	94	110	51	61	181	144	220	297	289	555	787	657	795	381	2220	1762	1773	1509	1550	1372	1142
TcCLB.504427.30	332	238	267	354	212	286	157	200	387	353	451	685	682	1334	1771	1537	2045	820	5670	3081	3428	3387	1836	1828	1534
TcCLB.504427.40	41	28	46	51	35	50	37	44	70	52	94	103	109	237	407	297	417	192	2207	1699	1506	1440	332	357	278
TcCLB.504427.50	150	110	123	180	89	139	103	91	151	123	173	234	270	550	663	586	775	314	2880	1620	1627	1582	426	439	343
TcCLB.504427.60	42	42	55	55	57	59	56	116	275	255	324	452	461	874	1324	1138	1362	638	1655	1083	1403	1232	1648	1541	1216
TcCLB.504427.64	28	15	25	30	28	36	24	40	75	80	83	152	145	203	422	374	416	190	2323	1547	1439	1703	863	716	743
TcCLB.504427.70	82	90	84	91	79	113	70	79	122	122	130	133	134	251	356	287	386	154	763	619	556	459	873	847	782
TcCLB.504427.75	152	53	160	116	66	107	64	57	92	99	79	69	77	157	245	167	231	83	1190	787	658	637	768	616	644
TcCLB.504427.80	67	92	93	102	84	95	44	59	104	80	98	143	140	271	435	374	447	177	1144	841	881	786	406	387	382
TcCLB.504427.90	86	90	88	89	60	92	35	59	102	87	104	156	166	279	419	357	512	205	1182	899	881	825	416	405	381
TcCLB.504429.50	103	55	49	111	32	52	45	38	77	44	48	97	117	263	173	237	301	105	21055	5369	4390	4271	388	371	258
TcCLB.504429.70	157	172	235	207	144	215	127	168	315	271	392	464	471	998	1336	1221	1464	652	3342	2143	1874	1978	4281	3585	3498
TcCLB.504431.100	273	349	211	460	335	435	421	445	1222	1060	1244	1850	1799	2924	4509	3457	4730	1665	2423	1050	1341	1286	1809	1675	1748
TcCLB.504431.10	123	105	120	162	96	117	93	111	250	216	267	380	415	760	1103	734	985	532	4298	2774	2652	2401	1316	1206	1134
TcCLB.504431.109	46	53	47	56	37	57	39	32	66	55	60	103	129	217	325	264	384	134	1583	802	738	735	611	598	515
TcCLB.504431.118	49	67	58	66	48	55	31	48	176	148	190	266	209	416	681	563	666	261	1241	517	486	591	1167	1262	1383
TcCLB.504431.20	41	27	35	46	35	44	34	28	77	62	91	93	112	215	308	202	298	129	570	369	465	394	667	670	501
TcCLB.504431.30	148	81	147	163	105	142	96	135	278	204	302	378	381	774	1025	832	958	407	1704	1022	1472	1306	2271	2488	1997
TcCLB.504431.40	163	111	153	156	95	149	60	102	194	140	201	270	278	550	842	672	833	351	2347	1397	1485	1448	1269	1343	1114
TcCLB.504431.50	97	100	161	152	108	137	99	107	244	207	275	406	319	633	1250	891	1110	435	2553	1652	1421	1420	2320	2066	1841
TcCLB.504431.64	307	366	362	366	247	303	278	338	1203	927	1055	1721	1821	3461	4947	4082	5003	1545	6754	3054	3600	3805	8562	8097	7591
TcCLB.504431.80	106	125	165	131	113	127	57	44	166	148	156	256	289	493	797	710	793	328	2000	1275	1453	1371	1065	1135	996
TcCLB.504431.90	64	25	71	50	40	34	27	35	74	63	109	103	99	214	347	257	332	160	636	452	406	388	498	427	449
TcCLB.504433.10	70	98	81	87	71	96	78	112	294	270	364	391	352	584	1151	847	1112	406	1372	767	639	649	1730	1542	1602
TcCLB.504433.14	53	100	85	68	48	75	36	41	127	127	122	196	177	337	560	529	641	210	1426	757	627	663	795	688	836
TcCLB.504433.20	2	2	0	1	2	1	2	0	0	0	2	2	1	2	5	5	6	2	56	13	26	21	11	9	18
TcCLB.504449.14	339	176	171	381	104	188	99	125	238	167	210	713	665	748	887	1342	1757	405	3626	1840	1724	1566	2354	2339	1836
TcCLB.504449.30	208	150	210	246	147	186	146	156	233	198	268	452	468	846	963	919	1151	479	4555	1944	2300	2049	2588	2429	2034
TcCLB.504449.40	38	33	42	46	23	42	25	31	72	55	74	103	130	230	290	287	356	128	813	446	490	434	745	629	630
TcCLB.504507.10	122	104	118	123	79	103	55	74	130	96	147	234	219	323	553	494	618	247	1342	978	928	854	1168	958	925
TcCLB.504507.20	31	18	38	37	17	40	22	24	44	39	48	73	79	133	192	138	194	76	469	273	243	230	486	417	346
TcCLB.504507.5	72	76	86	103	81	79	137	170	587	505	634	768	786	1611	2225	1599	2097	1003	2963	1641	1629	1513	7545	7077	6306
TcCLB.504557.10	37	12	43	27	29	49	15	25	32	27	33	33	37	95	153	100	128	102	822	953	789	624	1446	1320	893
TcCLB.504557.20	64	42	74	60	38	76	27	23	37	53	40	83	87	141	204	212	263	108	1106	1308	996	904	1588	1375	1048
TcCLB.504557.40	38	31	26	43	27	31	17	22	31	29	33	29	32	77	142	89	173	56	776	617	461	464	51	48	27
TcCLB.504557.50	87	50	63	109	59	69	62	64	196	163	254	352	396	867	1025	725	1022	257	2661	1358	1237	1093	467	500	310
TcCLB.504557.60	142	102	169	142	118	155	78	103	219	203	251	275	302	461	765	692	843	353	1685	1095	885	873	1301	1110	981
TcCLB.504625.10	155	166	164	153	99	145	87	110	155	137	184	231	243	409	774	562	695	341	2086	1801	1482	1454	1189	1110	890
TcCLB.504625.20	55	95	99	68	40	93	36	45	101	84	127	188	182	303	548	406	482	193	1219	1003	831	733	910	755	654
TcCLB.504625.30	173	143	201	237	116	222	94	133	206	217	250	328	331	684	1103	854	1028	508	2335	1628	1405	1312	1429	1300	1186
TcCLB.504625.40	193	182	179	217	155	173	116	144	232	188	247	302	376	667	1047	802	1098	483	2229	1602	1427	1299	1399	1365	1083
TcCLB.504625.50	50	70	76	85	72	55	38	43	126	61	97	159	164	311	374	346	505	162	2092	809	894	923	1011	918	775
TcCLB.504625.60	131	123	139	134	95	145	79	92	167	162	173	283	295	459	892	602	807	341	1881	1307	1093	1101	893	895	780
TcCLB.504625.70	172	130	165	210	130	162	116	125	196	145	178	267	312	643	659	454	631	311	4362	1967	2071	1731	1455	1424	1144
TcCLB.504625.74	21	18	21	34	21	29	15	23	51	40	60	78	73	154	222	142	249	129	396	350	279	260	227	195	136
TcCLB.504625.80	105	65	96	113	59	89	60	61	166	106	150	200	242	388	689	511	741	285	2585	1742	1845	1704	1718	1457	1336
TcCLB.504625.90	93	77	100	112	66	104	49	60	126	116	135	193	193	359	557	398	545	237	1184	1034	942	820	870	741	634
TcCLB.504625.99	18	14	33	30	23	32	43	35	91	92	104	147	155	313	503	376	445	197	744	416	509	499	1033	1095	1025
TcCLB.504637.10	4	0	1	1	1	0	4	0	0	0	2	7	2	4	5	11	11	6	29	10	14	10	5	10	5
TcCLB.504637.21	36	21	42	48	25	37	21	25	36	38	36	59	64	123	157	149	173	80	857	456	461	419	240	227	192
TcCLB.504643.10	136	173	164	158	94	128	79	84	224	147	196	375	392	675	836	815	971	280	3605	1629	1737	1861	1371	1297	1218
TcCLB.504643.20	71	64	108	110	53	100	66	71	115	96	121	172	148	278	440	361	478	191	1038	845	623	667	1000	930	856
TcCLB.504643.30	337	327	452	457	273	405	151	120	201	189	176	331	338	474	982	755	998	320	6870	2473	2392	2926	1093	955	915
TcCLB.504643.40	89	133	123	91	85	138	63	110	172	141	219	246	274	496	746	496	749	327	1193	921	767	935	749	715	544
TcCLB.504643.49	124	130	132	141	102	140	66	105	192	134	191	274	272	485	765	613	820	317	2348	1344	1308	1390	1310	1195	1206
TcCLB.504703.10	180	155	169	230	88	150	112	93	212	152	224	380	389	719	964	836	1008	422	3212	1404	1478	1437	1632	1484	1347
TcCLB.504703.20	135	53	73	175	47	86	72	45	168	84	95	214	180	508	371	321	440	148	4643	900	996	1006	989	921	780
TcCLB.504765.15	8	11	22	20	13	13	12	17	21	22	31	27	39	99	107	94	99	63	827	477	563	566	204	219	165
TcCLB.504765.20	0	6	8	3	10	12	3	4	5	4	5	1	0	23	31	4	2	9	118	67	76	66	133	133	86
TcCLB.504765.9	66	47	54	64	66	83	48	62	127	138	185	284	252	549	761	680	837	407	1693	1272	914	889	1773	1588	1359
TcCLB.504769.100	16	7	17	15	4	8	4	5	9	5	7	10	17	29	28	22	42	13	2567	673	964	1000	473	518	396
TcCLB.504769.10	3	0	1	3	1	8	3	2	2	5	4	2	1	10	25	10	11	11	161	214	110	99	576	518	427
TcCLB.504769.140	1	1	5	0	3	1	0	2	2	1	1	0	1	14	14	0	1	9	98	45	52	47	144	140	108
TcCLB.504769.150	1	0	0	1	1	1	0	1	0	0	0	2	0	5	2	0	4	2	16	9	13	4	38	30	19
TcCLB.504769.160	6	0	6	8	3	2	1	3	8	10	13	12	16	56	113	45	48	22	137	235	123	101	686	696	412
TcCLB.504769.170	5	3	11	6	4	4	3	3	4	5	8	8	6	25	23	28	23	10	108	53	76	76	1299	1245	1173
TcCLB.504769.190	4	0	0	3	0	1	0	0	0	0	0	1	3	6	4	12	8	2	15	9	10	5	1271	1190	987
TcCLB.504769.20	0	0	0	1	0	2	0	0	0	1	1	0	0	3	7	1	6	15	297	398	331	310	231	201	194
TcCLB.504769.41	1	0	0	0	0	0	0	0	0	0	0	0	0	0	0	0	0	0	4	11	1	5	783	751	497
TcCLB.504769.5	0	29	24	0	22	22	15	13	16	25	31	0	0	109	150	0	1	72	596	383	353	355	412	363	356
TcCLB.504769.60	9	11	16	15	4	14	8	6	11	6	10	24	25	36	52	44	48	23	275	148	126	120	229	219	161
TcCLB.504769.70	205	195	243	228	163	192	118	130	263	182	227	458	444	617	1132	1002	1350	373	3336	1592	1351	1522	2209	2114	1909
TcCLB.504769.80	88	98	125	79	56	81	43	58	524	399	457	725	745	1184	1771	1573	1790	562	1358	882	964	839	4099	4067	3759
TcCLB.504769.89	12	5	15	33	15	28	11	24	40	31	53	34	56	78	163	97	113	68	282	206	155	133	426	382	423
TcCLB.504835.10	45	43	60	57	36	60	29	40	103	90	125	149	145	330	408	342	439	223	824	540	479	451	960	814	685
TcCLB.504835.20	118	122	139	158	114	153	94	115	234	203	297	344	386	683	995	842	1105	357	1815	957	900	850	1764	1651	1529
TcCLB.504835.29	85	79	116	150	74	99	64	99	143	133	174	239	272	506	667	590	763	263	3125	1754	1679	1601	1312	1142	979
TcCLB.504867.10	78	40	81	70	45	63	54	47	86	88	98	156	160	279	466	359	436	213	1223	1040	851	721	966	776	643
TcCLB.504867.110	74	53	83	91	60	74	59	106	157	150	171	227	214	397	578	474	610	301	1256	884	870	816	1097	1036	897
TcCLB.504867.114	50	66	59	56	43	60	44	42	65	54	68	144	147	279	355	309	441	179	1567	746	747	700	756	730	726
TcCLB.504867.120	260	307	269	345	224	316	257	221	502	402	516	701	873	1490	2089	1906	2707	863	7763	3952	3570	3965	4477	4338	4384
TcCLB.504867.129	25	50	44	39	41	42	51	55	112	91	82	156	146	189	368	260	401	152	592	302	329	378	665	694	834
TcCLB.504867.20	263	259	337	383	237	319	204	321	564	495	603	798	777	1404	2102	1613	2133	956	3709	2446	2226	2061	4134	3764	3267
TcCLB.504867.30	8	20	15	10	12	18	8	14	45	38	60	82	90	129	255	185	251	105	598	441	432	456	591	484	453
TcCLB.504867.40	113	103	132	130	101	128	77	92	201	214	172	256	279	446	791	589	797	285	1425	1026	952	966	1018	936	805
TcCLB.504867.50	183	178	177	205	126	175	106	126	190	171	215	320	328	506	791	702	772	374	2827	1628	1522	1602	1175	1103	969
TcCLB.504867.60	106	132	154	124	96	136	64	108	328	226	288	567	531	976	1442	1251	1511	560	2349	1553	1560	1471	1885	1689	1579
TcCLB.504867.70	78	79	85	84	56	72	59	100	178	130	165	222	236	342	597	466	656	305	1277	898	835	824	2870	2395	2228
TcCLB.504867.80	103	108	145	128	79	129	68	104	192	159	210	324	291	696	1011	827	957	542	2431	2020	1617	1437	1877	1612	1433
TcCLB.504867.90	149	132	191	171	148	181	113	139	234	246	261	407	421	763	1137	963	1261	495	6139	2852	3270	3397	2099	1841	1793
TcCLB.504867.99	175	190	206	206	138	190	136	143	249	245	255	411	381	743	1095	986	1193	520	4024	2148	2005	1913	1964	1768	1726
TcCLB.504881.10	4	36	50	13	46	65	25	45	122	71	94	18	15	243	480	50	63	168	968	511	469	458	1044	1043	870
TcCLB.504881.14	8	5	9	12	5	16	3	5	23	11	16	8	13	50	117	19	26	47	303	248	238	253	226	203	153
TcCLB.504881.20	117	68	119	125	90	127	71	104	192	153	228	346	299	609	1017	593	712	418	2213	1352	1330	1248	3634	3120	2618
TcCLB.504881.30	355	205	357	439	236	390	183	231	526	427	629	812	836	1681	2146	1664	2011	925	6253	3443	3887	3706	7870	7096	5673
TcCLB.504881.40	75	68	95	102	64	74	54	88	181	151	206	282	252	518	777	542	749	323	1691	1241	1193	1061	3533	3177	2445
TcCLB.504881.50	63	17	33	58	20	35	27	22	42	20	26	48	47	125	103	87	149	57	1174	288	255	242	513	427	278
TcCLB.504883.10	144	99	145	135	63	120	57	84	161	124	129	215	210	425	499	394	577	229	3354	1354	1320	1251	1329	1180	980
TcCLB.504883.30	138	74	123	176	91	157	79	113	149	161	193	212	235	467	804	540	669	353	1745	1806	1306	1143	2253	1977	1521
TcCLB.504883.40	93	121	133	89	94	106	61	57	141	115	152	255	223	404	662	580	791	282	1328	872	762	784	1798	1493	1555
TcCLB.504883.50	98	97	103	124	93	96	81	98	247	187	250	374	327	624	1003	759	998	422	1766	1085	1182	1128	2992	2845	2287
TcCLB.504883.60	108	74	127	114	94	111	57	82	180	154	177	346	336	512	971	729	971	387	2565	1596	1495	1427	3187	2922	2397
TcCLB.504883.70	302	203	289	328	214	292	163	205	321	251	296	453	471	941	1173	1048	1226	543	4901	2631	2491	2129	3038	3010	2519
TcCLB.504887.10	21	0	8	27	11	14	17	22	22	30	65	63	59	122	284	190	168	67	418	823	340	247	146	163	94
TcCLB.504929.10	84	214	488	92	332	473	219	334	752	576	801	218	196	2094	4144	483	601	1676	8662	6068	5831	5918	5085	4435	3717
TcCLB.504929.15	36	67	164	49	125	196	107	137	301	258	372	102	103	881	1548	218	275	734	3636	2550	2351	2329	2047	1815	1566
TcCLB.504929.5	115	30	60	191	42	59	131	50	293	115	132	356	327	838	458	514	841	237	8501	3128	3507	2181	172	174	132
TcCLB.504935.10	21	68	60	24	48	66	45	50	93	81	106	67	58	240	392	138	149	165	1199	663	653	676	710	706	581
TcCLB.504935.20	104	74	90	80	57	79	52	56	147	134	176	228	272	442	707	516	752	255	1163	824	766	767	1545	1298	1106
TcCLB.504935.30	1	0	1	5	0	1	2	1	4	3	2	12	12	13	20	15	15	8	78	70	77	63	18	16	5
TcCLB.504935.40	2	1	0	1	0	3	0	3	2	1	0	3	5	14	22	3	17	3	51	39	61	32	12	15	11
TcCLB.504935.50	10	2	11	9	7	9	2	7	9	7	20	26	30	46	74	47	72	41	214	270	263	204	232	159	110
TcCLB.505007.10	22	23	30	27	13	23	25	15	40	31	32	21	19	147	127	49	57	43	1380	460	391	433	853	750	578
TcCLB.505007.30	129	38	70	123	49	87	60	50	105	68	85	137	179	331	398	327	408	188	3327	1440	1496	1417	682	586	409
TcCLB.505007.39	70	72	100	67	48	60	38	37	73	71	94	127	142	237	392	298	358	146	1028	645	612	586	900	782	734
TcCLB.505009.10	183	176	238	213	142	209	95	130	272	210	264	394	402	693	1118	919	1075	459	3219	1551	1687	1623	2052	1796	1724
TcCLB.505009.20	23	27	26	27	22	31	16	31	57	57	92	93	105	185	293	195	300	150	363	260	279	274	504	480	303
TcCLB.505009.30	95	58	74	86	47	70	30	34	92	65	86	141	160	274	426	310	414	193	1513	940	1006	1080	762	682	594
TcCLB.505009.40	57	46	58	67	48	67	57	80	143	148	184	235	239	449	686	505	647	327	1413	1097	1033	1047	2259	2141	1605
TcCLB.505009.4	40	13	29	39	21	35	14	16	39	34	41	42	71	100	195	140	182	75	381	300	299	259	379	299	223
TcCLB.505009.49	81	85	52	109	88	81	62	95	208	177	235	356	357	643	946	774	983	409	2674	1300	1409	1628	1437	1382	1134
TcCLB.505025.100	4	3	3	7	5	3	2	5	5	6	10	7	8	20	24	12	31	8	190	105	120	145	46	53	31
TcCLB.505025.10	8	6	2	2	9	7	4	4	6	2	6	12	23	24	36	44	62	7	1339	549	552	654	53	38	44
TcCLB.505025.110	6	4	5	6	4	4	0	1	1	1	4	2	4	11	7	13	14	2	115	62	65	65	13	15	12
TcCLB.505025.130	9	7	8	13	10	4	1	9	17	9	19	17	20	56	66	36	60	23	938	417	453	472	132	103	73
TcCLB.505025.137	10	2	8	13	1	7	1	0	5	7	10	7	13	20	40	14	22	18	329	161	141	131	35	50	32
TcCLB.505025.141	3	3	7	2	0	2	1	5	4	6	4	1	7	23	29	7	5	11	211	111	102	108	62	66	40
TcCLB.505025.144	3	23	7	9	13	16	8	12	22	24	23	16	11	54	122	26	30	36	281	168	139	149	173	157	139
TcCLB.505025.147	15	8	24	31	14	21	11	16	21	32	30	26	37	89	178	90	108	74	416	296	207	216	174	131	117
TcCLB.505025.150	37	25	40	47	29	32	23	26	23	32	43	43	47	110	120	113	139	72	5053	2550	2250	2215	90	92	67
TcCLB.505025.20	7	5	18	8	4	10	1	6	8	8	18	10	7	32	41	22	30	13	456	282	205	242	50	52	54
TcCLB.505025.30	16	4	11	12	4	11	2	8	9	6	7	11	16	22	29	30	51	12	759	486	359	394	52	35	37
TcCLB.505025.40	11	14	14	12	15	15	5	5	10	9	19	15	35	47	45	65	80	24	1600	1014	651	794	52	59	68
TcCLB.505025.50	4	6	3	0	0	0	0	1	5	1	2	1	3	4	13	12	17	8	51	47	57	41	60	71	40
TcCLB.505025.60	4	1	5	2	2	5	1	3	2	5	9	2	1	7	23	7	14	8	1445	690	482	541	67	52	45
TcCLB.505025.70	5	8	5	1	1	2	1	4	1	3	1	8	17	15	19	31	34	7	457	178	140	168	102	111	76
TcCLB.505025.80	128	63	239	173	242	248	88	193	196	236	221	216	224	647	1000	595	836	506	41150	20414	16777	18418	6814	5971	4071
TcCLB.505025.90	7	8	12	8	10	7	3	7	15	12	17	16	7	51	58	36	54	24	1224	473	448	521	316	282	293
TcCLB.505063.30	47	79	67	68	49	44	24	42	65	61	49	136	114	193	324	308	395	131	4704	2308	1967	2135	1134	993	830
TcCLB.505073.10	96	31	44	109	44	48	42	31	63	67	91	168	169	267	313	346	414	115	1045	619	559	543	862	825	596
TcCLB.505073.14	35	74	50	65	41	48	23	28	49	48	57	107	114	218	333	285	354	154	1001	504	675	665	441	415	384
TcCLB.505073.20	167	103	155	190	110	181	108	101	238	220	298	428	415	762	1285	1024	1257	596	2376	1958	1615	1441	2048	1795	1591
TcCLB.505073.30	62	61	70	78	39	99	28	38	100	82	118	158	125	291	435	326	399	165	1036	744	765	691	896	745	660
TcCLB.505123.10	0	0	2	0	3	3	1	2	3	4	2	1	2	5	8	7	14	9	36	21	13	14	621	515	410
TcCLB.505123.20	0	0	3	4	2	1	2	2	5	1	5	2	5	6	9	4	7	3	18	22	16	11	445	441	335
TcCLB.505123.28	0	0	0	0	0	0	0	0	0	0	0	0	0	0	0	1	0	0	9	1	0	3	29	24	22
TcCLB.505123.4	104	94	99	140	68	109	61	91	234	158	245	354	335	550	732	640	804	364	1924	985	901	828	2365	2209	1822
TcCLB.505155.10	39	30	48	61	31	39	20	25	56	34	47	93	91	129	197	263	280	76	927	372	428	468	331	356	273
TcCLB.505155.4	0	0	0	1	0	0	0	0	1	1	0	0	3	1	2	0	0	1	140	31	26	28	31	31	16
TcCLB.505229.10	181	90	161	228	109	205	69	62	129	72	96	169	181	318	419	306	468	199	2355	1046	1203	1035	2167	1842	1544
TcCLB.505229.20	149	99	138	169	115	169	97	120	223	219	275	372	430	604	1145	784	1060	490	2901	2137	1962	1801	3281	2903	2273
TcCLB.505229.5	65	31	51	60	29	62	40	39	84	75	97	110	125	207	388	267	304	154	653	336	400	403	841	683	680
TcCLB.505363.10	997	1225	2771	1019	1467	2656	368	257	468	364	442	211	208	1453	1973	442	536	682	6616	3234	3939	2983	2001	1934	1616
TcCLB.505363.15	39	3	32	39	21	40	22	33	43	51	97	80	96	170	435	196	251	140	304	659	461	388	445	395	265
TcCLB.505363.19	83	67	82	81	46	76	25	29	56	43	93	116	123	262	346	279	284	172	13396	7223	13545	13458	1732	1610	1350
TcCLB.505365.20	14	23	45	29	35	57	28	28	60	28	43	45	45	135	182	119	142	79	930	392	469	404	1010	1016	933
TcCLB.505365.50	12	18	34	17	34	41	13	22	49	23	52	35	19	119	184	68	90	99	463	280	263	289	523	504	412
TcCLB.505365.60	7	1	5	8	3	5	9	3	12	4	9	8	10	27	23	16	22	14	5836	1801	2198	2398	67	64	32
TcCLB.505365.80	40	43	64	32	36	57	26	43	57	48	56	52	67	193	274	154	169	118	1063	947	772	848	755	686	589
TcCLB.505555.10	286	159	285	387	203	310	156	178	318	268	377	508	550	1154	1408	941	1169	493	4699	1539	2552	2512	2360	2244	2003
TcCLB.505555.20	39	8	30	50	22	41	22	44	83	59	84	79	118	187	300	195	276	151	494	468	410	330	985	756	591
TcCLB.505555.30	196	130	166	182	119	170	111	136	336	260	354	512	453	842	1363	1050	1423	588	2492	1800	1636	1473	3541	3133	2656
TcCLB.505555.40	137	99	178	162	116	136	84	88	157	169	194	247	258	510	815	594	708	379	2608	1898	1960	1803	2401	2101	1808
TcCLB.505555.50	262	213	256	312	172	239	139	183	299	265	289	481	487	767	1360	1003	1344	512	3011	2360	1851	1675	3034	2730	2278
TcCLB.505555.61	22	22	41	45	29	31	41	66	83	69	94	83	93	169	238	175	217	157	752	474	429	376	1353	1230	1068
TcCLB.505607.9	5	1	4	8	6	2	2	2	9	10	10	19	16	22	30	31	37	9	94	71	61	43	295	280	211
TcCLB.505683.10	1463	1027	1774	2039	1174	1917	849	1063	1699	1544	1922	1599	1616	3333	4441	1959	2624	1761	81637	40524	39035	38023	46066	41163	32321
TcCLB.505683.5	601	206	554	696	348	570	278	319	463	490	526	428	447	848	1173	613	779	453	26760	10784	9173	9396	8956	7628	7970
TcCLB.505789.10	140	81	184	191	145	190	126	111	139	134	213	219	230	541	723	520	657	413	4819	3309	3136	2949	6395	6025	4752
TcCLB.505789.20	190	116	202	230	156	252	127	112	109	111	187	210	213	411	587	455	536	353	3643	2544	2454	2102	13163	12345	9574
TcCLB.505807.100	53	32	51	54	32	52	40	52	87	71	95	114	128	222	350	316	396	187	1038	837	743	673	822	781	636
TcCLB.505807.10	25	29	40	31	30	38	15	32	60	44	51	68	72	174	207	233	316	119	1323	849	791	709	837	720	664
TcCLB.505807.110	210	212	259	247	165	232	189	227	515	459	572	783	826	1369	2138	1639	1973	800	3521	1670	1879	1847	6658	6383	6047
TcCLB.505807.120	70	77	94	77	57	88	45	57	118	85	142	182	183	348	549	458	547	233	1375	1054	924	798	1045	879	796
TcCLB.505807.130	34	23	32	41	16	30	48	34	95	67	89	145	131	223	319	224	340	123	2849	1389	1010	1056	657	624	478
TcCLB.505807.140	185	131	190	196	138	219	121	173	355	306	393	530	478	886	1568	1176	1551	574	2519	1375	1404	1533	2449	2159	1828
TcCLB.505807.150	40	56	43	40	50	58	46	60	90	81	121	175	167	305	437	422	482	197	2000	1134	1124	1094	967	923	805
TcCLB.505807.160	60	58	59	69	49	55	39	56	75	79	82	133	153	256	322	277	372	217	732	682	577	458	709	651	565
TcCLB.505807.180	61	59	75	57	50	60	34	70	230	184	262	254	308	664	992	605	976	486	1136	913	820	707	6225	5615	4849
TcCLB.505807.190	87	61	86	101	61	90	52	51	108	117	157	196	205	365	562	502	632	265	1241	1015	832	776	850	736	617
TcCLB.505807.200	153	95	160	164	123	161	91	147	251	180	285	353	347	576	978	732	929	473	1933	1547	1303	1257	1493	1257	1072
TcCLB.505807.20	149	226	178	184	129	177	152	160	217	180	243	300	319	508	924	703	912	399	940	719	666	659	1433	1263	1201
TcCLB.505807.209	38	28	28	34	25	39	18	33	82	59	115	121	118	171	320	255	327	145	369	314	190	202	612	515	450
TcCLB.505807.220	210	224	231	233	164	252	147	191	296	276	314	388	373	550	881	709	945	385	1494	969	831	778	2643	2432	2172
TcCLB.505807.230	25	28	41	32	33	38	17	11	63	40	48	60	64	103	183	164	174	68	613	469	306	329	278	257	256
TcCLB.505807.240	68	83	79	95	51	73	49	56	88	87	106	151	161	277	368	331	422	187	1186	801	772	749	612	631	605
TcCLB.505807.250	63	44	80	86	57	68	33	52	82	81	109	151	149	252	428	338	454	205	789	758	525	519	822	718	624
TcCLB.505807.254	30	36	51	50	24	41	36	40	101	81	86	129	127	258	376	322	403	170	621	533	455	399	586	548	412
TcCLB.505807.260	89	80	97	93	65	109	41	59	161	161	160	272	262	430	695	567	850	311	2416	1599	1384	1299	1361	1157	1052
TcCLB.505807.270	64	63	57	81	72	60	45	59	136	87	105	147	155	326	426	336	409	192	1182	610	601	578	603	640	507
TcCLB.505807.29	13	15	11	21	11	21	8	9	34	26	21	40	33	66	136	91	111	54	198	181	162	138	222	184	167
TcCLB.505807.40	353	237	336	425	220	308	154	210	401	345	388	642	637	1025	1651	1262	1668	492	4756	2167	2128	2226	2411	2209	2037
TcCLB.505807.50	126	80	113	146	76	137	79	100	157	162	197	304	293	515	840	677	889	364	2225	1620	1427	1368	1831	1770	1474
TcCLB.505807.54	61	45	76	63	52	70	33	46	95	64	90	135	117	249	364	287	340	145	1681	1044	803	900	473	358	407
TcCLB.505807.60	72	9	51	93	54	50	80	98	304	293	446	482	520	938	1668	1037	1292	537	1176	877	970	895	4083	3755	3007
TcCLB.505807.90	211	207	207	250	174	189	119	141	326	275	366	566	628	1040	1536	1346	1735	680	6577	3110	2969	2950	3113	2871	2663
TcCLB.505843.10	84	98	88	120	56	101	73	93	235	196	248	396	372	655	925	664	887	316	2115	831	1240	1265	4951	5017	5050
TcCLB.505843.20	244	190	223	324	198	217	188	256	535	462	572	671	751	1277	1578	1461	1855	842	3519	2240	1740	1604	23739	20694	16639
TcCLB.505843.24	67	113	83	108	92	96	59	92	223	213	258	369	353	661	1133	998	1175	410	2077	1175	1130	1201	2739	2597	2435
TcCLB.505843.30	129	102	111	136	92	101	73	89	170	151	183	293	306	550	833	618	841	439	2339	2137	1612	1547	2583	2283	1849
TcCLB.505843.40	101	88	95	109	77	98	52	91	194	157	196	242	283	432	624	519	669	255	1557	1011	1035	940	1592	1454	1301
TcCLB.505843.49	18	11	19	30	9	15	3	12	14	4	23	30	34	30	58	81	112	20	131	82	97	73	483	426	426
TcCLB.505931.10	126	60	89	157	65	109	59	58	83	96	140	227	229	352	525	570	752	273	1535	1201	1220	1051	957	867	697
TcCLB.505931.20	47	52	87	43	53	107	65	58	74	80	111	52	63	332	483	151	199	257	1452	1108	1127	916	892	779	613
TcCLB.505931.30	66	66	62	76	54	59	28	37	68	47	60	84	83	165	213	213	262	112	1829	688	696	645	362	411	283
TcCLB.505931.40	1410	364	429	1386	365	487	187	345	1582	1691	2200	8776	8355	5933	12358	27167	27722	4242	12900	17550	12415	12280	15547	13111	9770
TcCLB.505931.50	137	52	262	129	205	300	139	228	670	1032	1531	1044	1046	3742	9239	2469	3164	2970	6793	13845	9285	8850	13658	11135	7294
TcCLB.505941.10	99	50	80	123	50	78	48	59	83	98	105	253	259	305	471	591	842	233	1584	1223	1055	900	674	571	468
TcCLB.505941.20	26	12	34	28	15	20	11	16	26	15	25	26	24	87	162	93	115	61	501	594	389	388	223	186	158
TcCLB.505941.30	225	217	216	268	155	242	138	180	264	219	275	420	440	815	1263	1002	1163	540	3439	2426	2033	1968	2039	1856	1631
TcCLB.505941.40	31	47	54	50	42	47	26	30	61	50	64	102	103	208	298	289	370	125	1607	981	930	1035	914	847	795
TcCLB.505941.49	102	67	108	148	69	110	58	58	94	105	121	181	209	307	551	335	469	189	1815	1218	1164	1023	793	717	575
TcCLB.505943.10	92	47	66	78	53	78	37	30	88	62	75	134	124	216	311	274	316	131	1268	767	711	672	599	554	456
TcCLB.505943.110	76	98	86	90	62	87	52	75	176	136	147	191	222	442	642	613	701	225	1690	874	915	1027	934	874	773
TcCLB.505943.120	0	0	3	0	0	0	0	0	0	0	1	1	0	2	6	1	3	2	9	10	6	3	3	3	0
TcCLB.505943.20	91	74	91	107	68	95	43	62	141	120	129	220	188	360	654	441	553	276	1704	1295	1270	1122	1329	1107	854
TcCLB.505943.30	111	108	152	133	97	139	78	101	139	139	187	269	285	451	773	626	807	336	1597	1338	1085	1054	1212	1095	903
TcCLB.505943.40	310	214	303	311	212	260	166	225	523	354	458	755	746	1305	1976	1511	2064	810	4280	2386	2545	2429	2751	2632	2000
TcCLB.505943.50	176	154	195	203	142	214	116	103	164	111	176	231	214	400	617	504	639	307	3019	2120	1757	1728	1201	1092	925
TcCLB.505943.79	0	5	1	6	3	2	3	1	5	5	9	8	10	21	32	34	36	10	69	33	25	36	38	47	39
TcCLB.505943.95	40	30	58	31	32	60	28	39	52	70	64	51	59	192	316	146	224	141	1140	632	671	660	419	398	310
TcCLB.505945.10	84	52	99	88	67	75	36	62	422	318	450	718	708	1358	1836	1479	1768	549	1249	938	1050	895	3787	3573	2819
TcCLB.505945.20	56	41	72	55	46	83	47	77	161	149	221	279	266	664	909	624	813	408	2242	1551	1439	1451	2245	1956	1576
TcCLB.505945.30	53	45	58	69	52	63	63	69	171	148	208	273	263	542	923	548	820	422	2405	1878	1652	1799	2009	1936	1427
TcCLB.505945.50	103	70	129	142	80	102	72	88	164	127	137	259	251	431	613	522	660	252	1633	1201	1058	1001	1073	952	765
TcCLB.505945.5	33	8	24	26	20	24	6	14	52	25	50	71	69	129	174	124	152	58	794	281	405	448	513	537	462
TcCLB.505945.60	76	37	89	101	61	100	47	61	94	69	101	152	155	311	421	360	424	208	2987	1599	1558	1453	967	841	724
TcCLB.505945.69	12	2	15	19	16	24	21	13	17	37	39	57	48	104	198	157	174	56	137	282	157	142	147	119	90
TcCLB.505945.80	112	94	107	129	101	127	93	99	167	178	203	259	252	492	695	589	765	360	1482	1299	1036	905	904	834	696
TcCLB.505945.90	220	183	259	232	135	211	81	86	108	93	134	159	206	538	673	466	630	409	3714	2392	2387	2037	10220	9447	5962
TcCLB.505965.10	42	41	70	51	52	95	60	62	80	108	155	65	84	422	621	194	283	303	1191	1292	1173	1039	815	818	547
TcCLB.505965.20	105	86	139	123	92	138	75	116	216	185	216	293	271	447	829	689	912	303	2516	1593	1325	1451	1857	1525	1528
TcCLB.505965.30	111	98	118	170	106	160	97	107	238	212	258	324	326	564	832	731	836	339	1058	590	516	530	1194	1088	1066
TcCLB.505965.50	116	125	147	153	113	155	65	101	214	168	214	293	329	506	850	649	906	396	1638	1033	943	1001	1667	1553	1367
TcCLB.505965.60	79	74	72	104	63	67	59	88	178	125	184	234	278	464	660	508	732	325	1580	1045	958	877	940	990	754
TcCLB.505965.70	156	103	148	165	117	176	101	109	231	214	270	384	404	649	940	891	1062	455	2160	1254	1119	1045	1399	1401	1227
TcCLB.505965.80	77	37	61	81	50	65	37	38	75	88	83	163	155	255	350	338	412	181	882	480	486	530	474	442	405
TcCLB.505965.86	168	133	159	201	119	188	116	113	219	182	207	346	311	560	686	706	916	390	3072	1819	1493	1527	1585	1609	1466
TcCLB.505965.92	32	24	37	35	29	32	20	24	38	44	31	61	70	130	149	153	171	80	810	507	460	419	358	328	309
TcCLB.505977.13	94	111	133	129	102	125	96	92	199	166	213	353	359	684	821	849	1039	448	2216	1300	1385	1218	2207	2159	1848
TcCLB.505977.26	161	126	192	210	157	249	160	234	431	466	600	635	671	1080	1957	1868	1743	916	3027	3152	2225	2161	6434	6322	4491
TcCLB.505977.40	114	131	177	163	120	149	83	127	179	144	224	294	320	510	794	719	880	380	2742	1664	1549	1449	2567	2314	2155
TcCLB.505983.20	319	180	249	366	205	238	265	360	739	631	874	828	1104	2123	2769	2106	2875	960	6468	2569	3436	3572	11136	12213	9258
TcCLB.505983.30	172	107	168	164	104	154	82	129	172	158	167	294	262	465	684	598	817	342	2571	1662	1414	1328	1854	1670	1509
TcCLB.505983.40	50	157	168	52	120	154	99	101	247	149	186	85	96	591	764	238	289	331	3547	1700	1506	1411	1873	1815	1527
TcCLB.505983.9	400	152	136	397	115	167	117	201	842	683	834	5016	5101	4475	5661	10164	14033	2641	5181	2841	3161	2748	23085	19854	15877
TcCLB.505987.10	109	103	133	151	102	116	67	88	135	105	154	190	196	324	500	490	577	224	2692	1226	1141	1222	744	659	703
TcCLB.505987.20	120	153	165	186	112	159	105	100	325	250	374	501	529	1047	1595	1284	1534	559	2341	1414	1412	1480	2379	2315	2004
TcCLB.505987.30	56	46	72	79	73	67	46	40	88	76	106	125	121	327	392	337	354	190	1704	1008	1024	979	906	843	818
TcCLB.505987.41	37	34	34	38	36	35	29	35	53	41	67	84	70	167	264	223	255	145	513	409	413	382	575	465	428
TcCLB.505987.50	138	137	160	186	104	150	86	88	124	82	94	143	144	249	355	285	401	189	3395	1643	1763	1792	1208	1181	1126
TcCLB.505987.60	171	159	223	191	135	227	114	96	208	179	248	385	422	764	1193	1010	1213	473	5112	3228	3230	3447	1915	1705	1572
TcCLB.505987.70	72	84	79	96	74	94	41	47	80	61	101	126	134	227	369	301	407	127	1908	850	872	895	576	508	462
TcCLB.505989.100	60	41	49	72	61	58	37	51	73	74	100	149	137	232	421	325	449	183	1375	910	886	888	642	540	506
TcCLB.505989.110	70	195	94	111	131	123	132	242	1062	1062	1224	2187	2264	4112	6093	4752	5818	2242	2267	1043	1013	953	13167	11168	10707
TcCLB.505989.70	206	93	206	319	149	275	113	86	167	96	125	147	140	217	273	219	278	141	1110	452	630	476	336	360	303
TcCLB.505989.74	204	235	262	273	167	230	146	163	301	260	351	527	494	900	1343	1174	1408	579	4149	2225	1971	2070	2437	2184	2230
TcCLB.505989.78	29	25	48	51	45	63	41	39	65	43	88	100	127	229	370	257	360	174	1064	834	689	669	709	626	537
TcCLB.505989.82	175	195	197	170	144	150	135	154	494	377	453	653	630	1136	1774	1474	1866	599	2453	1319	1155	1299	3760	3545	3511
TcCLB.505989.90	118	125	142	144	98	133	104	113	201	155	192	257	296	493	885	667	951	366	1868	1159	1172	1085	1150	1084	1062
TcCLB.506021.10	26	17	21	21	10	20	22	13	32	38	40	60	56	106	140	153	197	66	728	374	418	484	755	765	734
TcCLB.506021.20	1	6	5	5	1	5	0	2	4	4	2	4	4	9	18	6	11	4	720	144	123	122	65	81	46
TcCLB.506025.10	102	120	149	103	79	126	81	97	164	126	189	234	245	395	741	582	752	318	1441	1069	868	967	1255	1070	968
TcCLB.506025.14	193	132	251	254	198	305	240	289	806	575	835	762	711	1638	2370	1591	2150	1226	4139	2947	2762	2847	5383	5167	3604
TcCLB.506025.20	150	116	164	182	115	162	71	109	177	168	215	274	305	491	696	556	728	300	1881	1137	1174	1072	1244	1106	985
TcCLB.506025.30	45	33	52	45	28	54	33	48	79	97	115	134	119	235	386	248	422	172	756	563	538	488	829	779	641
TcCLB.506025.40	156	133	202	221	140	179	96	132	189	196	204	316	327	602	999	859	1039	351	4883	2377	2880	2643	2065	1860	1650
TcCLB.506025.4	643	151	656	725	415	665	335	426	591	799	1373	1398	1594	3182	6090	3612	4925	2219	6657	11708	9413	8040	10656	9347	5882
TcCLB.506025.50	192	154	197	221	144	194	134	196	526	518	616	755	774	1429	2323	1483	1758	744	3182	1431	1945	1902	5614	5385	4494
TcCLB.506025.60	260	237	279	337	207	259	172	216	618	541	688	964	960	1670	2486	1976	2378	882	7441	4047	4433	4665	6812	6247	4960
TcCLB.506025.70	70	27	48	51	37	65	38	49	75	64	104	113	87	226	260	238	273	160	1257	891	771	733	675	549	433
TcCLB.506047.10	18	40	34	23	26	28	14	23	32	24	33	36	34	99	128	77	108	69	456	327	246	228	1226	1027	963
TcCLB.506047.13	5	15	24	12	9	20	11	11	12	15	19	7	6	52	77	24	38	20	268	164	139	126	503	543	430
TcCLB.506047.16	0	0	0	0	0	0	0	0	0	1	0	0	0	0	0	0	1	0	2	0	3	1	129	134	107
TcCLB.506047.20	0	0	0	0	0	0	0	0	0	0	0	1	2	0	0	4	2	0	0	0	2	1	7581	7834	7393
TcCLB.506097.9	251	287	246	310	191	255	200	192	445	300	430	719	726	1356	1411	1414	1961	689	14470	4618	5229	4754	3707	3484	3232
TcCLB.506107.10	170	130	151	204	103	148	108	108	233	150	241	325	334	597	616	644	780	383	5383	1939	2534	2576	1191	1109	815
TcCLB.506107.20	6	13	43	6	31	26	27	45	57	53	98	15	20	170	312	28	66	156	412	508	361	335	454	411	298
TcCLB.506113.10	53	68	91	59	64	69	53	40	86	79	90	81	86	239	369	215	269	170	1795	955	1008	974	549	427	486
TcCLB.506113.40	250	451	476	297	371	501	272	315	584	494	637	453	469	1576	2388	1064	1381	1078	6611	4884	4034	3855	2411	2087	1792
TcCLB.506113.50	61	67	104	65	72	107	71	77	153	133	157	93	113	495	633	214	334	261	1730	1131	1112	938	420	413	294
TcCLB.506113.55	27	29	41	40	32	43	23	36	69	40	65	48	70	178	212	117	183	98	648	459	454	322	188	182	168
TcCLB.506113.60	1151	1187	1459	1443	909	1272	720	881	2012	1724	1957	2869	2868	5379	7015	6024	7444	2508	26119	9986	12889	13337	4326	4157	3960
TcCLB.506113.80	206	244	322	233	217	300	190	223	344	329	431	383	380	1009	1450	877	1138	717	4140	3420	2769	2553	1913	1740	1506
TcCLB.506113.83	75	64	94	80	70	100	35	55	103	78	122	119	168	387	473	293	441	189	1240	866	903	701	385	375	297
TcCLB.506113.86	11	22	17	9	32	19	21	19	43	24	35	21	16	92	145	40	70	49	451	304	295	253	162	134	124
TcCLB.506113.90	69	63	129	70	62	84	46	78	134	134	135	133	131	413	494	342	446	202	1952	1064	1081	1111	1246	1281	1127
TcCLB.506117.9	126	82	117	162	68	119	80	73	174	109	124	193	221	350	523	306	485	160	2297	1135	1051	879	421	445	340
TcCLB.506125.20	3	0	0	2	1	0	0	0	2	2	0	5	2	1	1	6	10	1	73	24	27	24	1409	1339	1278
TcCLB.506125.30	4	10	8	8	3	2	4	3	12	5	9	16	21	25	30	29	47	19	108	54	42	42	427	351	294
TcCLB.506127.100	73	87	101	101	70	89	66	61	95	89	129	145	158	337	392	419	498	187	1299	845	788	731	662	628	615
TcCLB.506127.110	398	409	525	478	325	440	315	352	701	555	738	963	899	1632	2396	1985	2400	967	7755	3855	3521	3621	5431	5260	4560
TcCLB.506127.120	129	97	154	130	105	115	52	74	118	75	83	141	148	310	406	404	530	194	1888	1103	1066	1048	726	642	645
TcCLB.506127.130	87	94	88	97	62	99	60	76	253	195	249	362	407	744	1026	995	1308	482	3637	1927	2173	2132	1905	1720	1658
TcCLB.506127.140	203	271	269	232	169	226	125	124	298	252	281	392	378	733	1055	1033	1265	535	3327	2006	1800	1698	1208	1126	1084
TcCLB.506127.150	370	389	333	430	234	334	166	194	442	282	366	683	691	1149	1489	1470	1835	671	7659	3130	3597	3470	3238	2971	2794
TcCLB.506127.160	118	142	141	121	83	136	70	80	196	180	174	291	328	536	761	683	853	349	2986	1533	1776	1635	1650	1522	1361
TcCLB.506127.170	134	84	125	222	122	162	152	146	340	257	344	579	565	1014	1354	1220	1618	571	5183	2431	2529	2531	3113	2623	2466
TcCLB.506127.20	29	36	34	43	18	27	18	16	46	21	30	53	47	104	75	106	174	55	522	227	189	180	743	688	603
TcCLB.506127.30	41	40	19	37	19	25	15	20	40	43	50	101	110	116	172	178	242	60	414	198	155	123	2107	1958	1855
TcCLB.506127.40	28	11	15	16	6	15	6	6	11	12	19	39	31	49	50	75	91	33	294	170	164	124	648	444	439
TcCLB.506127.50	6	4	7	16	2	10	6	6	11	3	11	20	26	27	27	47	79	22	43	20	28	14	1111	1067	985
TcCLB.506127.70	1	3	6	1	1	1	1	0	8	2	3	6	7	7	11	10	23	4	37	27	21	16	853	764	755
TcCLB.506127.80	133	82	101	165	86	128	87	67	162	132	222	263	324	493	667	581	725	385	1459	1155	995	910	1446	1341	1147
TcCLB.506127.90	255	251	237	315	185	243	113	136	380	275	329	600	617	1039	1159	1266	1686	530	4423	2120	2008	2123	2206	2002	1977
TcCLB.506127.9	0	0	0	2	0	2	1	0	0	2	4	3	0	6	3	4	6	0	19	4	10	6	155	154	140
TcCLB.506129.10	58	34	65	62	51	58	45	50	64	62	97	95	111	224	388	235	272	147	1364	1561	857	750	515	513	337
TcCLB.506129.20	14	6	12	13	11	21	8	16	18	18	16	21	18	63	109	72	64	47	298	439	285	224	224	221	121
TcCLB.506129.30	201	187	277	280	202	255	263	223	248	205	278	342	336	754	743	827	1014	422	6961	2254	2685	2210	1793	1797	1384
TcCLB.506129.50	352	221	642	438	394	518	286	422	385	413	481	300	364	1275	1101	715	1200	697	30572	8505	8029	8322	1676	1454	1084
TcCLB.506129.60	54	93	97	51	76	106	59	88	151	121	160	107	123	411	574	283	373	282	1387	883	798	742	917	867	741
TcCLB.506129.80	94	117	143	109	107	130	83	102	187	157	199	210	227	564	791	557	673	328	2870	1360	1371	1324	687	676	608
TcCLB.506129.89	165	191	190	257	196	258	335	320	560	479	536	755	786	1255	1845	1590	2085	807	4726	2122	1806	1943	3219	2867	2964
TcCLB.506135.100	71	72	95	85	67	91	44	56	113	95	135	173	174	329	491	409	560	202	1092	899	814	701	728	707	566
TcCLB.506135.110	112	97	158	140	98	127	70	95	217	172	192	298	291	531	828	626	831	278	2255	1141	1137	1130	1796	1713	1494
TcCLB.506135.20	333	322	386	439	232	353	254	310	558	424	609	871	812	1635	2053	1707	2226	989	6305	3479	3489	3034	3138	2947	2252
TcCLB.506135.30	180	120	242	194	118	206	110	117	225	216	284	404	381	665	976	885	1114	436	3588	2183	2551	2441	2045	1841	1493
TcCLB.506135.40	154	123	168	170	138	180	109	177	433	376	477	708	684	1236	1771	1402	1739	833	2616	1468	1628	1417	4409	4205	3564
TcCLB.506135.50	202	206	212	249	169	200	105	128	303	254	283	495	462	782	1233	1018	1233	509	3459	1868	1871	1745	1589	1414	1250
TcCLB.506135.70	79	105	107	99	97	99	60	82	181	228	278	362	368	760	975	890	1098	480	3386	1824	2324	2150	3126	2872	2540
TcCLB.506135.80	124	141	165	141	92	143	72	81	146	121	130	257	230	382	637	486	654	259	2434	1640	1322	1328	885	813	780
TcCLB.506135.90	167	181	177	216	152	205	103	153	224	163	212	305	294	555	819	713	928	395	2480	1543	1362	1275	1408	1272	1151
TcCLB.506135.9	315	218	379	433	322	378	246	361	1253	1022	1508	1729	1772	3749	4910	3148	4174	1590	5319	2403	3425	3110	12312	12621	9549
TcCLB.506147.100	75	122	121	83	62	92	48	73	190	173	220	413	403	687	871	892	1088	429	1695	940	1004	985	2149	1754	1714
TcCLB.506147.10	173	142	217	150	126	139	54	83	104	96	134	123	144	302	366	277	439	262	2068	1922	1592	1522	8445	6775	5293
TcCLB.506147.110	114	191	178	168	137	175	102	129	274	247	311	462	608	1040	1384	1276	1494	611	8293	3805	4413	4534	3816	3556	3165
TcCLB.506147.11	4	2	5	1	1	2	0	0	2	0	0	0	0	3	4	2	1	1	28	23	17	18	38	30	24
TcCLB.506147.120	54	55	48	60	33	59	33	51	148	119	143	226	214	376	562	452	610	273	924	668	638	529	1238	1174	1009
TcCLB.506147.12	0	0	0	1	0	0	0	0	0	0	0	0	0	1	0	1	3	1	12	7	14	7	5	0	2
TcCLB.506147.130	47	25	42	51	38	54	44	63	124	92	138	158	140	278	510	388	492	205	403	354	303	273	469	398	329
TcCLB.506147.13	8	0	1	2	1	2	0	1	2	0	6	7	3	8	7	11	14	6	228	178	179	162	86	69	48
TcCLB.506147.140	90	103	127	98	69	147	65	76	207	170	212	341	284	640	893	713	906	437	2059	1245	1170	1154	2476	2365	2191
TcCLB.506147.14	12	4	10	11	3	3	1	1	3	5	8	13	7	11	17	6	23	10	363	210	210	192	55	65	41
TcCLB.506147.150	137	179	148	150	115	127	80	84	170	153	170	293	299	479	763	650	853	351	3382	1709	1798	1714	1432	1251	1126
TcCLB.506147.15	1	1	6	3	4	0	1	3	3	4	0	3	9	13	5	9	11	8	253	111	105	95	50	44	35
TcCLB.506147.160	53	48	69	63	46	65	38	50	116	82	107	147	159	317	461	440	542	228	1417	922	875	780	866	842	694
TcCLB.506147.16	1	20	11	5	3	4	0	2	4	4	9	7	4	15	9	5	17	5	331	114	163	140	22	19	11
TcCLB.506147.170	340	355	400	388	239	351	204	227	354	266	328	474	458	842	1111	988	1254	557	6737	2639	3002	3055	1644	1601	1502
TcCLB.506147.17	6	14	12	4	12	8	1	8	6	7	5	7	8	18	20	18	31	16	441	187	231	204	54	34	31
TcCLB.506147.180	347	294	377	418	224	336	201	214	513	364	503	899	786	1640	1820	1847	2255	798	6091	2625	2748	2440	3215	3097	2681
TcCLB.506147.18	8	16	8	11	5	6	4	6	10	12	11	8	18	31	36	29	34	26	496	341	365	338	70	61	36
TcCLB.506147.184	47	30	47	36	28	51	42	36	77	69	80	113	112	216	314	220	325	139	833	500	458	468	440	442	373
TcCLB.506147.190	653	437	610	754	471	788	481	603	762	846	1149	1359	1328	2358	3968	2724	3624	1724	7850	6682	4776	4714	14697	13872	9194
TcCLB.506147.19	34	20	55	60	26	44	30	30	30	18	31	28	32	85	89	62	86	78	734	549	479	450	944	895	743
TcCLB.506147.200	53	72	64	70	41	70	36	41	89	90	84	151	169	265	444	421	494	225	2076	1269	1237	1302	1347	1118	1050
TcCLB.506147.20	35	30	57	40	24	52	24	15	54	34	51	84	75	167	218	168	267	109	2562	1309	1416	1557	229	238	221
TcCLB.506147.210	52	66	32	57	37	40	19	32	63	59	52	120	123	166	302	244	299	121	858	563	598	590	602	530	520
TcCLB.506147.220	181	229	206	185	154	205	73	91	227	160	227	346	293	543	953	681	888	332	2473	1629	1467	1539	1305	1290	1097
TcCLB.506147.30	124	136	141	145	105	139	80	87	171	150	175	316	285	460	658	639	764	344	3407	1496	1447	1616	979	933	916
TcCLB.506147.40	44	52	59	52	56	60	36	54	120	84	97	164	178	227	415	306	490	175	947	499	449	463	704	587	565
TcCLB.506147.50	58	25	48	50	25	38	28	23	55	38	69	90	107	250	282	284	371	158	1096	606	578	576	605	505	392
TcCLB.506147.60	72	91	81	86	61	73	58	75	255	182	245	369	357	602	1145	834	1116	484	1118	725	729	626	1706	1633	1471
TcCLB.506147.70	190	112	154	171	113	161	86	116	214	209	223	371	375	598	979	870	1033	375	2665	1810	1474	1438	1525	1432	1310
TcCLB.506147.80	130	73	174	160	88	156	73	95	189	183	236	284	289	545	915	641	765	326	1619	760	957	957	2269	2256	1960
TcCLB.506147.9	711	1154	1117	799	618	852	353	359	447	457	563	655	643	1342	1751	1514	2077	1167	9870	7509	6825	6566	41060	35524	33742
TcCLB.506163.10	181	99	205	228	125	228	119	114	155	176	245	298	326	778	1039	829	964	599	3333	2944	2845	2357	2229	2002	1447
TcCLB.506163.20	106	93	196	113	150	203	125	119	179	151	220	161	180	778	990	522	649	535	3239	2554	2460	2085	1253	1139	793
TcCLB.506163.30	69	85	121	78	65	90	54	83	134	123	165	175	208	369	626	453	629	289	2403	1758	1740	1641	1507	1323	1078
TcCLB.506163.35	19	23	32	35	29	38	15	36	65	78	102	103	113	229	538	306	335	188	368	714	351	321	577	445	302
TcCLB.506163.40	51	42	66	53	54	84	42	71	143	115	191	174	172	480	795	457	491	362	1111	996	832	793	2218	1856	1345
TcCLB.506163.50	125	82	151	110	89	132	120	174	439	414	496	618	617	1262	1898	1286	1615	927	3714	1978	2220	2002	7922	7202	6221
TcCLB.506163.60	148	148	174	162	132	190	90	97	174	137	166	252	258	514	667	644	743	326	3140	1715	1836	1742	1242	1297	1084
TcCLB.506163.70	179	142	219	153	111	167	65	80	536	425	433	754	723	1250	1817	1547	1781	711	2019	1357	1684	1410	3674	3439	2897
TcCLB.506163.80	131	131	165	138	86	144	92	103	155	118	166	219	222	405	593	506	634	270	2092	1377	1285	1221	1378	1283	1096
TcCLB.506165.10	102	110	94	113	75	113	60	91	182	131	191	273	275	442	700	601	751	268	1659	950	803	879	1218	1074	1002
TcCLB.506165.16	15	14	26	15	8	11	7	24	80	83	98	107	105	184	365	228	301	122	353	248	257	243	408	352	362
TcCLB.506165.4	117	60	64	123	44	71	86	42	120	60	68	166	176	411	287	298	404	144	3675	916	1072	1069	313	327	241
TcCLB.506167.20	283	229	346	296	198	305	221	306	693	513	726	1258	1165	2344	2998	2800	3285	1299	4701	2862	2839	2684	5347	5082	4320
TcCLB.506167.30	103	95	123	128	89	128	72	110	167	140	179	263	238	439	788	600	763	349	1457	1203	943	890	1196	922	862
TcCLB.506167.40	100	165	146	145	100	146	93	96	244	237	223	358	405	682	1110	922	1181	413	2103	1099	1266	1259	2072	1854	1790
TcCLB.506167.50	1154	1002	1166	1379	816	1051	815	827	2204	1580	1899	2669	2773	5345	6082	4872	6576	2258	17686	6834	7161	6734	9818	9277	8474
TcCLB.506167.9	218	145	249	223	155	222	163	161	371	297	346	584	576	1071	1489	1210	1583	709	6004	3029	2989	2863	2836	2503	2249
TcCLB.506179.10	361	171	351	413	222	370	232	221	287	299	388	403	502	1049	1412	1124	1700	686	11334	6627	7091	6500	5991	5496	4064
TcCLB.506179.20	55	33	70	58	37	68	38	61	91	90	123	161	144	357	444	384	452	262	3957	2213	2438	2586	1748	1690	1349
TcCLB.506179.30	47	37	40	55	57	45	28	40	116	86	95	160	154	346	490	415	497	197	2046	1157	1189	1166	1168	1107	945
TcCLB.506179.40	149	111	128	184	95	147	69	102	190	175	217	317	316	530	810	658	829	333	2024	1369	1295	1242	1071	1004	768
TcCLB.506179.50	92	50	104	98	61	84	58	81	129	123	214	227	218	467	711	525	592	326	874	878	722	622	1417	1361	989
TcCLB.506179.5	11	6	4	5	12	9	11	4	10	7	8	10	10	36	81	37	41	25	311	184	213	222	179	192	147
TcCLB.506179.59	49	29	47	52	25	40	22	36	68	62	89	107	96	183	249	191	243	104	650	418	376	327	480	471	330
TcCLB.506181.10	48	50	70	73	56	80	43	63	117	102	187	214	247	453	667	560	735	319	3869	3174	3054	2889	2204	1943	1576
TcCLB.506181.104	36	35	52	51	33	50	25	25	53	45	88	106	111	212	346	292	284	169	1019	664	727	668	1633	1466	1171
TcCLB.506181.110	22	21	33	27	22	31	20	16	39	37	45	70	84	131	262	179	224	73	365	545	396	281	363	325	248
TcCLB.506181.120	47	28	39	50	34	41	15	18	24	35	46	72	64	94	203	161	242	76	367	504	331	334	372	315	250
TcCLB.506181.130	57	49	80	77	53	76	40	62	97	89	117	144	145	300	442	346	514	222	1550	1156	1099	944	719	682	535
TcCLB.506181.140	137	121	150	134	84	105	60	80	132	126	160	233	222	437	580	507	567	268	2434	1559	1506	1424	976	943	794
TcCLB.506181.150	302	244	313	350	201	308	200	225	454	389	566	769	726	1411	1977	1420	1988	868	3786	2947	2269	2098	2965	2647	2232
TcCLB.506181.20	155	104	146	184	96	148	62	106	163	135	168	275	293	596	756	673	797	412	2057	1829	1578	1422	1504	1339	1055
TcCLB.506181.30	53	32	39	66	31	64	16	49	64	61	87	113	112	169	391	256	357	174	834	697	520	566	687	545	408
TcCLB.506181.40	94	74	101	148	80	113	65	78	233	218	289	370	358	673	925	687	915	388	1657	1008	1134	1077	2001	1985	1612
TcCLB.506181.50	504	317	489	661	371	509	396	555	1176	1126	1571	1521	1488	2721	4793	3224	4180	2044	6806	5892	4339	3995	9215	7803	5752
TcCLB.506181.59	326	139	327	470	284	417	302	440	1234	934	1229	1228	1140	2261	3888	2699	3556	1744	6755	4104	3737	3761	8191	8326	6555
TcCLB.506181.70	184	174	145	245	118	169	91	134	253	232	287	436	407	731	983	785	1064	457	5053	2437	2285	2100	1288	1179	934
TcCLB.506181.80	40	32	41	51	38	63	28	49	81	73	92	120	112	233	398	282	378	178	456	378	404	315	507	438	361
TcCLB.506181.90	126	91	144	143	95	132	80	85	158	152	193	294	265	429	737	528	693	346	1331	1223	995	931	1171	1037	856
TcCLB.506181.97	80	32	60	67	43	67	39	53	77	63	95	129	141	200	452	285	345	173	846	877	688	665	643	516	385
TcCLB.506183.100	2	1	4	3	1	2	1	1	4	4	3	1	6	15	21	10	25	8	99	77	54	51	77	62	38
TcCLB.506183.109	0	4	5	4	1	1	3	1	5	9	9	4	9	26	43	15	33	10	82	91	64	59	36	37	32
TcCLB.506183.15	26	16	22	30	13	33	20	17	34	23	32	33	36	79	132	79	157	58	923	394	375	364	133	133	108
TcCLB.506183.20	55	28	60	74	43	69	41	57	115	76	136	114	150	381	584	393	421	154	1483	1221	822	729	908	940	595
TcCLB.506183.40	41	47	65	60	47	58	41	44	101	72	87	103	125	285	361	276	310	155	1384	708	710	688	981	980	865
TcCLB.506183.70	70	89	98	104	103	122	159	194	457	321	472	412	376	1102	1541	670	778	579	1691	714	861	810	4446	4767	3945
TcCLB.506183.80	2	6	11	5	8	10	8	7	18	11	28	19	26	67	107	36	50	30	149	62	83	88	162	150	169
TcCLB.506183.90	65	46	53	94	28	68	29	48	66	45	65	92	94	205	196	199	282	130	8444	2989	2772	3149	884	801	466
TcCLB.506183.9	35	39	35	37	18	38	25	27	74	69	59	130	113	200	313	303	332	120	1081	422	359	401	1520	1410	1477
TcCLB.506197.10	1	4	6	3	4	6	0	5	3	5	2	1	2	15	14	4	5	9	312	92	67	41	32	32	28
TcCLB.506203.100	146	148	198	197	135	183	96	125	249	199	258	417	400	669	1074	893	1092	519	2613	1655	1593	1474	2601	2401	2148
TcCLB.506203.10	471	190	445	641	362	546	406	485	779	733	1024	1563	1612	2868	5316	3209	3919	2219	5950	4103	3756	3485	5727	5219	4134
TcCLB.506203.110	116	85	132	108	75	128	58	87	148	141	177	234	215	426	719	463	647	280	1951	1623	1347	1209	2349	2079	1740
TcCLB.506203.120	342	232	343	333	201	346	168	170	188	215	269	433	516	1205	1527	1244	1632	866	4326	2279	2288	2102	12562	12754	9876
TcCLB.506203.129	420	303	439	560	301	433	280	276	506	403	563	830	806	1534	2139	1687	2026	846	6220	3379	3278	2995	6452	6047	4923
TcCLB.506203.20	145	200	217	198	147	173	107	137	295	224	268	526	514	877	1634	1288	1529	636	4321	2995	3040	3125	5318	4973	4213
TcCLB.506203.25	132	68	131	142	99	124	88	80	146	114	139	239	198	419	673	437	615	309	2042	1569	1598	1389	2683	2388	1997
TcCLB.506203.30	364	326	351	422	225	373	190	221	309	288	330	475	445	837	1154	904	1232	582	4209	2486	2331	2078	4912	4724	4078
TcCLB.506203.40	389	275	346	413	244	302	198	228	446	335	393	650	698	1266	1725	1312	1768	760	5918	3423	3125	2875	5219	5139	4094
TcCLB.506203.50	95	89	101	113	67	92	56	75	170	137	185	232	244	442	718	583	788	304	1221	988	907	787	2222	1984	1686
TcCLB.506203.60	124	115	157	187	137	205	149	180	447	382	494	728	752	1341	1967	1563	2033	897	2908	1304	1606	1448	13703	12898	10545
TcCLB.506203.70	209	138	218	280	146	223	107	140	276	223	331	436	435	795	1274	982	1309	539	2583	2311	1739	1539	4182	3860	2947
TcCLB.506203.80	176	215	208	254	130	203	108	129	215	183	237	372	380	697	1001	890	976	447	4626	2427	2371	2275	3582	3228	2838
TcCLB.506203.90	151	151	150	164	105	137	68	104	181	165	237	373	336	649	920	800	991	389	2579	1772	1627	1465	3248	2851	2442
TcCLB.506205.10	115	67	122	151	88	109	69	101	167	124	184	248	285	477	614	511	645	285	2656	1502	1521	1404	2548	2424	1945
TcCLB.506205.20	123	95	99	124	81	115	91	121	223	189	296	341	301	597	1073	724	916	440	1263	970	1029	944	4049	3511	2922
TcCLB.506205.30	59	51	73	77	49	75	41	40	108	95	97	154	164	279	460	358	427	181	798	618	550	529	1760	1604	1309
TcCLB.506205.40	119	67	132	151	97	124	93	80	152	126	179	254	250	397	706	490	667	313	2330	1579	1681	1443	2480	2215	1795
TcCLB.506205.49	25	1	14	19	6	16	9	9	25	12	35	40	49	77	135	92	119	56	177	225	205	173	372	352	226
TcCLB.506207.10	59	29	46	49	42	52	30	45	74	62	112	125	126	214	425	232	344	172	775	735	530	535	1185	1092	809
TcCLB.506207.20	150	128	188	172	126	162	102	122	246	206	286	376	427	815	1134	1022	1254	593	5504	3158	3171	2965	5809	5514	4548
TcCLB.506207.30	76	53	120	75	60	88	38	60	118	116	147	155	182	321	552	347	426	266	1101	936	979	792	2150	1831	1423
TcCLB.506207.40	181	188	195	226	157	231	150	196	324	317	388	443	445	763	1290	866	1192	595	2253	1534	1449	1312	5270	5409	4240
TcCLB.506207.50	490	353	553	654	449	535	491	644	1527	1260	1978	2160	2228	4335	7190	4625	5937	2747	10527	7776	7987	7733	33214	33651	25145
TcCLB.506211.100	236	245	262	252	199	237	141	156	343	309	331	503	532	851	1394	1127	1382	513	3544	1888	1846	1824	2194	1984	1899
TcCLB.506211.10	80	60	88	112	43	80	40	68	154	157	163	264	232	404	747	484	765	261	1366	882	876	813	1093	1081	941
TcCLB.506211.107	59	25	27	85	17	34	36	13	46	19	25	32	55	120	73	90	148	49	1690	425	334	404	277	275	212
TcCLB.506211.114	424	425	488	494	282	462	188	195	539	378	534	685	707	1327	1700	1355	1642	660	5434	2236	2732	2833	2311	2207	2064
TcCLB.506211.120	91	93	91	106	63	120	41	55	127	111	126	192	158	396	504	542	596	207	2041	915	824	876	798	722	804
TcCLB.506211.130	229	302	312	305	167	254	183	206	358	297	370	510	463	762	1169	1123	1374	514	3417	1322	1191	1267	2576	2550	2751
TcCLB.506211.140	187	342	284	258	212	223	144	155	301	266	284	529	440	773	1536	1307	1657	441	6687	2788	2755	3090	3762	3012	3328
TcCLB.506211.150	1395	1633	1988	1857	1142	1811	449	327	664	599	652	996	914	1384	2357	1124	1396	365	12072	4677	4247	4840	985	948	1124
TcCLB.506211.160	185	266	167	285	232	287	374	476	1894	1531	2080	2659	2429	4675	7557	4796	5837	2533	13335	6234	6933	7377	19103	18609	16175
TcCLB.506211.170	169	162	213	164	143	159	134	143	305	236	325	441	401	872	1331	965	1345	512	2736	1510	1495	1530	2557	2382	2260
TcCLB.506211.180	107	150	176	154	97	153	100	90	148	119	188	288	237	505	700	711	789	388	3859	2150	2240	2222	1354	1239	1223
TcCLB.506211.190	402	327	483	464	292	419	190	198	378	296	391	516	528	1070	1418	1220	1481	554	4292	2186	1978	1888	2134	2024	1824
TcCLB.506211.200	517	597	523	591	384	609	354	454	945	779	1050	1336	1302	2385	3459	2730	3279	1297	5944	3211	2980	2877	6033	6017	5200
TcCLB.506211.20	40	52	56	55	41	66	27	48	113	79	111	143	120	279	426	338	462	169	2158	1279	1342	1338	1479	1279	1102
TcCLB.506211.210	146	118	151	146	102	126	98	122	321	264	352	448	434	784	1270	955	1218	456	3124	1460	1611	1644	3535	3141	2884
TcCLB.506211.220	170	110	151	182	82	113	56	83	224	156	237	310	350	683	723	665	858	263	3131	1416	1564	1506	1605	1481	1189
TcCLB.506211.230	120	114	167	129	92	161	61	66	122	107	108	182	187	368	572	408	544	203	1721	1092	1116	1105	793	839	739
TcCLB.506211.240	257	290	346	301	203	321	150	219	448	379	525	647	669	1078	2122	1575	1965	807	3323	1623	1646	1762	2195	2103	2012
TcCLB.506211.250	176	175	202	203	129	201	146	236	482	425	526	527	530	850	1540	985	1332	607	2172	1442	1170	1085	3010	3004	2430
TcCLB.506211.259	82	63	97	125	79	88	46	62	139	125	165	226	196	407	608	481	624	214	1716	769	842	899	738	761	658
TcCLB.506211.30	160	176	149	192	151	153	112	153	372	306	405	594	596	1040	1661	1207	1660	637	5264	3113	3490	3267	2785	2536	2211
TcCLB.506211.40	132	168	149	171	111	123	91	108	287	209	236	413	400	691	1166	882	1166	397	3516	1625	1863	1827	2764	2519	2316
TcCLB.506211.50	28	26	51	43	29	37	42	41	117	84	109	161	186	284	416	334	412	173	1351	777	925	907	908	899	709
TcCLB.506211.60	273	207	203	323	163	198	167	208	451	323	465	554	656	1333	1276	1043	1556	522	5191	1782	2081	2080	3300	3221	2318
TcCLB.506211.70	154	84	135	194	61	80	114	67	253	144	225	274	333	786	769	548	842	225	3095	1262	1527	1356	1984	1826	1484
TcCLB.506211.80	114	128	124	98	78	91	64	50	103	96	120	193	173	404	451	442	615	226	1889	1045	1048	1022	856	780	677
TcCLB.506213.100	150	114	191	146	117	171	77	135	226	219	285	397	410	819	1177	1049	1209	583	3139	2206	2200	1898	2420	2099	1824
TcCLB.506213.10	84	74	126	65	73	101	59	49	77	71	103	134	146	252	401	356	380	188	1490	1013	939	929	671	569	528
TcCLB.506213.110	189	179	240	223	156	212	119	140	309	255	337	547	531	1047	1544	1407	1753	695	3669	2005	1986	1771	1635	1486	1449
TcCLB.506213.120	111	36	71	124	28	62	98	38	190	82	124	148	251	579	448	314	462	158	3384	833	825	862	1937	1822	1310
TcCLB.506213.20	30	29	43	31	21	29	19	32	35	47	57	82	83	149	242	180	263	145	1100	1081	936	963	615	539	533
TcCLB.506213.30	72	50	99	78	57	85	60	59	134	92	137	194	159	298	536	451	498	190	886	799	625	633	511	473	410
TcCLB.506213.40	317	354	345	376	256	312	188	187	472	412	503	776	742	1296	2060	1801	2185	841	7109	3461	3996	3870	2595	2509	2269
TcCLB.506213.50	224	236	322	298	178	279	99	110	283	251	268	473	488	981	1703	1294	1729	691	4431	3084	3779	3674	18428	16071	16126
TcCLB.506213.60	323	354	659	402	529	785	547	805	1292	1510	2143	1046	1004	4241	7629	2902	3016	3303	11367	14771	9171	8752	20329	17290	10928
TcCLB.506213.70	142	116	116	165	136	174	96	121	203	156	239	307	325	531	940	703	943	423	2087	1323	1249	1234	1018	871	781
TcCLB.506213.80	327	413	503	376	439	581	413	642	1415	1203	1612	1182	1132	2963	4787	2436	3083	2228	8296	6689	5709	5532	12270	12973	9210
TcCLB.506213.90	122	115	146	157	90	151	102	140	231	159	218	333	337	587	882	695	941	349	4527	2786	3119	2970	2041	1799	1634
TcCLB.506215.10	20	4	20	14	11	20	5	3	7	20	22	32	35	66	103	100	120	41	327	176	163	174	166	184	150
TcCLB.506215.19	330	396	414	380	248	360	214	261	605	461	566	841	853	1649	2118	1819	2323	920	9372	4394	4813	4645	4880	4510	3866
TcCLB.506221.100	120	103	124	131	84	125	80	81	146	115	152	254	271	406	606	567	690	273	2238	1524	1404	1290	1341	1200	1048
TcCLB.506221.110	41	71	51	36	37	57	21	36	512	462	504	693	782	1153	2204	1860	2210	869	594	529	387	334	4906	4287	3711
TcCLB.506221.120	47	43	58	63	24	56	18	28	109	86	145	196	171	347	601	458	557	245	565	528	453	362	761	618	575
TcCLB.506221.129	23	38	29	55	35	37	29	38	87	89	99	137	141	277	397	337	426	175	1014	670	786	703	736	773	667
TcCLB.506221.20	59	43	41	77	29	34	37	30	68	40	60	69	92	214	227	181	245	111	2153	778	732	739	136	121	110
TcCLB.506221.30	81	68	77	117	78	110	77	78	172	139	157	207	226	396	655	511	616	248	2205	1077	1178	1174	740	716	624
[truncated: 8,605 more rows]

## Sheet: Quantile Normalized
Supplementary Table 2. T. cruzi gene log-transformed quantile-normalized cpm expression values
							RNA-SEQ Library Identifier
	HPGL0064	HPGL0112	HPGL0066	HPGL00113	HPGL0114	HPGL0068	HPGL0115	HPGL0070	HPGL0116	HPGL0117	HPGL0056	HPGL0060	HPGL0072	HPGL0258	HPGL0058	HPGL0061	HPGL0256	HPGL0062	HPGL0249	HPGL0250	HPGL0251	HPGL0252	HPGL0253	HPGL0254
TriTrypID
TcCLB.397937.10	6.26638	6.33812	5.81724	5.9937	6.10966	5.85212	5.81162	5.71993	5.81855	5.70213	5.99863	5.88872	5.5835	5.66674	5.95588	5.87032	5.5467	5.78696	5.10329	4.90072	5.14474	5.93081	5.96895	6.2421
TcCLB.397937.5	5.81121	5.96384	5.68849	5.93274	5.7837	5.9019	5.6415	6.1761	6.06012	6.24128	6.10487	6.00605	6.0026	6.12843	6.02854	5.98301	5.88968	5.37712	4.90033	5.07009	5.26037	6.31168	6.3807	6.45759
TcCLB.398343.9	7.28642	6.91151	7.47178	6.85995	7.45408	6.72117	6.12318	4.07791	4.5782	4.48581	4.01498	3.83901	3.73515	4.0772	4.0394	3.81064	3.84116	4.08838	3.09019	3.31148	2.65428	-0.555477	-0.885951	-1.25876
TcCLB.398345.10	6.4252	6.60917	6.33351	6.26036	6.21268	6.15418	6.44187	6.29388	6.21543	6.13245	6.38413	6.33696	6.22267	6.13916	6.31489	6.21541	6.28457	6.67788	6.57474	6.69748	6.72941	5.92809	5.87369	5.98441
TcCLB.398751.10	3.01045	1.20069	2.69066	1.54068	1.28082	2.66287	1.04457	2.58514	1.21741	2.13883	3.05296	2.16666	2.72904	1.1973	1.89464	1.72613	1.75505	2.35821	0.967589	1.09065	0.813389	3.07514	2.79179	2.63885
TcCLB.399033.10	6.84841	6.46083	6.59763	6.60542	6.49135	6.21834	6.23675	6.37658	6.35493	6.33599	6.4144	6.36499	6.18098	6.61121	6.29579	6.32818	6.51662	6.01927	6.11366	6.31624	6.35925	4.75132	4.6911	4.59186
TcCLB.399033.19	6.72579	6.72699	6.66576	6.65201	6.79248	6.80593	6.95822	7.57488	7.58369	7.74022	7.51223	7.46441	7.60998	7.52272	7.35902	7.34686	7.64108	6.2794	6.34448	6.45768	6.36122	6.82932	6.87441	6.85541
TcCLB.400945.10	0.81341	0.455858	-0.914798	-0.885917	-1.02057	-0.19542	-0.566869	-1.25874	-1.24036	-1.28678	-1.41487	0.106901	-1.02061	-0.789276	-1.02059	-0.749747	-0.625298	-0.384291	-0.555479	-0.686183	0.326202	3.40749	3.42882	3.41148
TcCLB.401041.10	1.54597	3.72674	2.47544	3.24214	3.16538	3.4013	2.84548	4.04082	3.72907	3.96758	2.84063	0.852454	3.66528	4.01138	2.51248	2.45865	3.40639	2.59219	2.15714	2.37321	2.58641	3.41693	3.64936	3.80401
TcCLB.401473.9	6.00769	5.77384	5.70518	5.95223	6.02537	5.63553	5.83712	5.54282	5.45304	5.80794	5.5877	5.44453	5.42917	5.20612	5.14475	5.05668	5.25208	5.18397	4.85938	4.70998	4.75862	5.46558	5.60368	5.46741
TcCLB.401569.10	6.26638	5.42524	6.16094	5.5511	4.85835	5.02262	5.42739	4.5832	4.31462	4.18588	4.46147	4.61572	4.62638	3.87948	4.17502	4.29465	3.99063	6.43633	5.16481	5.0309	4.61255	4.75833	4.63232	4.18927
TcCLB.401661.10	4.95496	4.91811	4.66438	4.89856	4.7844	5.11306	4.70852	4.95645	4.63949	4.93207	4.33466	4.54265	4.90072	4.55551	4.32467	4.23884	4.58157	4.75376	4.76332	4.86999	4.62059	7.05738	7.17389	6.94399
TcCLB.403153.10	3.01045	4.08339	2.47544	4.13425	4.06712	3.69515	3.22817	2.90397	3.43385	3.96758	2.95419	2.8134	3.5199	3.43669	2.42379	2.52462	3.4509	3.96685	4.5819	4.67349	4.32369	3.68315	3.66102	3.48374
TcCLB.403153.20	2.84441	1.66287	1.88525	2.40278	2.85354	1.52194	2.25998	2.90397	1.70141	3.04079	2.69902	3.09971	2.2776	2.31847	2.80678	3.08428	0.777767	1.39835	1.87052	1.48374	1.62576	-0.349405	-0.566883	-0.704962
TcCLB.403789.9	5.34574	5.2228	5.03799	4.85167	5.1428	5.53484	4.80444	5.18409	4.79529	5.01986	4.66164	4.42667	4.62638	4.53031	4.41603	4.22629	4.59954	3.85592	3.48892	3.75504	3.54628	4.41493	4.49115	4.44771
TcCLB.404001.10	6.4457	6.26251	6.05878	5.93274	5.93943	6.19837	5.95955	5.76547	5.8292	5.83879	5.81923	5.80879	5.67091	5.91962	5.81161	5.7892	5.90718	5.79381	5.91052	6.02854	5.86761	6.52697	6.42855	6.38426
TcCLB.404001.20	8.266	7.45039	8.42927	7.57161	7.67606	8.08851	7.50536	7.49548	7.50728	7.74894	7.66396	7.71464	8.09036	7.58171	7.6222	7.60868	7.41828	8.67748	8.43314	8.27004	8.05822	8.23894	8.11061	8.10531
TcCLB.404001.4	7.85412	7.54284	7.50216	7.37618	7.49191	7.64548	7.38212	6.9314	7.151	6.9925	7.02014	7.04965	7.00218	6.83768	6.97284	7.16341	6.81799	6.8511	7.2537	6.90524	6.83488	7.2427	7.13391	7.16508
TcCLB.404711.10	6.32236	5.82054	6.32061	6.32797	6.10966	6.49896	6.30007	5.9766	5.56291	5.80794	5.32042	5.51655	5.70027	5.74239	5.31013	5.33561	5.47439	8.32741	7.83006	7.6976	7.61066	5.65329	5.69901	5.69401
TcCLB.404843.10	5.23845	5.46778	5.32871	5.5511	5.09713	5.27623	5.25169	5.39194	5.16257	5.33561	5.47108	5.39414	5.12936	5.26581	5.35746	5.42549	5.14146	5.44559	5.33963	5.37582	5.46741	5.26561	5.26621	5.21218
TcCLB.404843.20	8.77615	9.00472	8.93511	8.90773	9.14685	7.74295	7.66603	7.28531	7.53376	7.319	7.29684	7.44936	7.2792	7.46584	7.57328	7.61476	7.18104	8.62322	7.98001	8.29213	8.41156	6.9388	7.1175	7.20743
TcCLB.404975.30	-0.829897	-1.1691	0.677432	-0.885917	-1.02057	-0.19542	1.04457	-1.25874	-1.24036	-1.28678	-1.41487	-1.41487	-1.02061	-0.789276	-1.02059	-1.41488	-2.22223	0.727301	0.579958	0.556498	0.527299	3.77495	3.77494	3.89489
TcCLB.405165.10	5.90713	5.59972	5.67274	5.72908	5.67624	5.60242	5.532	5.91535	5.59445	5.3023	5.72774	5.83712	5.75088	5.57332	5.73044	5.68142	5.55387	5.4133	5.47412	5.09721	5.33542	4.82952	4.91527	4.86071
TcCLB.405165.19	6.02381	6.01774	6.04585	6.32797	6.12187	5.99088	6.0295	6.25453	6.03021	6.40073	6.29372	6.23475	6.3944	6.11271	6.18084	6.23581	6.2125	6.92373	6.81689	7.08496	7.04315	6.25719	6.29169	6.30534
TcCLB.405179.10	5.46306	5.40267	5.7567	5.36951	5.54796	5.46673	5.45356	5.67108	5.29467	5.3023	5.3734	5.60377	5.76161	5.45856	5.4915	5.69923	5.5231	6.5891	6.13592	6.38375	6.32798	5.79527	5.70376	5.81709
TcCLB.405453.9	5.97697	5.03211	5.78312	5.14303	5.1428	5.53484	5.2201	5.4982	5.03694	5.34837	5.96895	5.92981	5.26369	5.58834	5.72146	5.84547	4.88263	5.77593	5.57453	5.42198	5.07743	3.01808	3.27282	3.38916
TcCLB.406999.10	3.91887	4.19606	3.00947	4.28361	3.49513	2.97155	3.92956	4.53467	4.61004	4.39339	4.09496	4.17524	4.3921	4.24557	3.8208	3.97596	3.58416	3.23965	3.00851	2.84385	2.85351	2.68345	2.93965	1.58254
TcCLB.407477.10	6.5645	6.59653	6.49052	6.65201	6.48382	5.60242	5.61304	6.35861	6.42182	6.02272	6.64868	6.69839	6.61814	6.80664	7.03995	6.7748	6.33351	6.34325	6.12234	6.05761	6.32341	7.02296	6.99675	7.27052
TcCLB.407477.20	5.18325	4.67518	4.73386	5.28619	5.04972	5.27623	4.94419	5.25068	5.36434	5.09698	5.16773	5.23577	5.08723	5.27801	5.41603	5.37535	5.03398	4.02949	4.21614	4.08223	4.36104	5.35217	5.40311	5.39054
TcCLB.407477.30	5.66257	5.66219	5.609	5.52061	5.76698	5.69478	5.86259	5.96303	5.7932	5.8817	5.81923	5.89555	5.64535	5.83318	5.91751	5.70762	5.5231	4.52462	4.61917	4.5283	4.46619	5.40311	5.54859	5.70798
TcCLB.407477.40	4.9204	5.59972	5.28458	5.36951	5.33545	5.31442	5.34031	5.55865	5.7932	5.4324	5.57178	5.41277	5.43633	5.53132	5.68376	5.59898	5.25208	4.25269	4.4782	4.02379	4.23556	5.94988	5.81517	5.78409
TcCLB.407477.44	4.84361	5.20059	4.27363	4.54416	4.85835	4.34269	5.06295	4.60972	5.0132	4.72963	4.46147	4.61572	4.32446	4.65704	4.67939	4.67213	4.61287	2.85351	3.40201	2.90395	2.91629	4.45302	4.21656	4.51298
TcCLB.407477.50	7.70516	7.83826	7.51781	7.90579	7.96762	7.67789	7.85103	8.05466	8.20055	7.99538	8.23333	8.2411	8.10273	8.39759	8.43183	8.44959	8.32553	8.05121	8.11589	8.50049	8.54749	9.59059	9.48171	9.72871
TcCLB.407477.60	5.68122	5.48722	5.78312	5.60403	5.86632	5.72117	5.86259	5.96303	5.75421	5.78843	5.71463	5.88133	5.70465	5.78156	5.56616	5.52058	5.45125	5.24558	5.33561	5.31634	5.12317	5.66826	5.66056	5.63528
TcCLB.407477.69	6.06596	5.74617	5.6401	5.5511	5.71112	5.77199	5.78998	5.65897	5.89893	5.78843	5.79388	5.99961	5.78156	5.90705	5.83238	5.83427	5.68848	5.50688	5.24496	5.42585	5.56191	5.94757	5.98691	5.9775
TcCLB.408345.10	5.15141	5.31791	5.20896	5.31259	5.19364	5.06549	5.61304	5.43528	5.4988	5.1146	5.35897	5.33409	5.10239	5.23935	5.30525	5.33561	5.15259	4.4124	4.26158	4.29543	4.43544	4.85592	4.84869	4.84129
TcCLB.408345.20	6.50766	6.46083	6.37536	6.48123	6.48382	6.64807	6.18228	6.61423	6.37891	6.43114	6.60305	6.49811	6.53056	6.33245	6.27961	6.36634	5.99887	6.51235	5.62764	5.91949	6.02522	6.10476	6.09359	6.32379
TcCLB.408437.10	7.27801	6.97347	7.06995	7.09439	7.07946	7.15765	7.52198	7.33328	7.46892	7.4871	7.42689	7.4075	7.36028	7.58399	7.39002	7.34719	7.55619	6.97031	7.20293	7.20775	7.08377	6.61038	6.63625	6.3705
TcCLB.408437.20	4.44099	5.44649	4.94832	5.60403	5.16667	4.49751	5.94256	5.4982	5.93273	5.88981	5.84547	6.00605	5.98294	6.25936	6.22268	6.28645	6.20204	7.26967	7.54326	8.08385	8.12173	6.95163	6.81181	6.67942
TcCLB.408437.29	7.28642	7.07602	7.03996	6.91895	7.09323	7.39003	7.42236	6.97549	7.14435	7.2521	7.00002	7.16491	7.0605	7.33168	7.15764	7.01963	7.14163	6.16783	6.60915	6.58335	6.48132	5.71212	5.78325	5.54876
TcCLB.408547.10	3.39984	2.77891	3.51789	3.39251	3.16538	2.66287	3.22817	3.27683	3.43385	2.13883	3.28794	3.30486	3.12737	3.20067	3.38288	3.58383	3.19478	5.56534	5.20571	5.29956	5.54702	3.03232	2.87685	3.21822
TcCLB.408547.5	3.01045	3.88317	3.43598	2.01429	3.01811	3.21157	3.22817	3.63078	2.08065	2.78787	3.21739	3.53866	2.95568	2.72496	3.23392	3.10689	3.36348	4.12561	3.8779	3.48167	3.66529	2.34762	2.07055	2.60304
TcCLB.408573.5	2.63078	2.33391	2.47544	2.40278	2.46219	1.52194	-0.566869	1.70378	1.21741	2.39981	3.21739	2.8134	3.02426	2.92344	2.51248	3.01234	2.68406	2.07147	1.51788	2.01426	1.72262	0.835217	1.47265	0.919358
TcCLB.408573.9	5.52388	5.3406	6.00527	5.65853	5.52766	5.87746	5.2201	5.78873	5.45304	5.5188	5.3734	5.39414	5.80767	5.20612	5.22009	5.26359	5.22195	6.10554	5.1718	5.38639	5.24333	4.79374	5.00466	4.76928
TcCLB.408799.10	4.9204	5.0618	5.20896	4.93981	5.19364	5.35398	4.89672	5.02773	4.86604	4.86363	4.7175	4.58706	4.63543	4.61492	4.87607	4.92522	4.7008	4.40475	4.30133	4.19604	4.19983	4.95792	4.83142	5.00754
TcCLB.408799.19	4.80265	4.91811	5.03799	4.80072	4.9618	5.43206	5.42739	5.54282	5.36434	5.36347	5.40695	5.06434	5.09528	4.86151	5.22009	5.08895	5.11159	4.89567	3.98965	4.16535	4.39872	5.33552	5.48762	5.73784
TcCLB.409101.9	5.05774	3.56373	4.76774	3.96515	4.0095	4.76277	4.18335	4.00275	4.19289	4.03609	5.12096	5.35473	4.16017	4.21863	5.15628	5.1675	4.23104	3.48788	3.23802	3.17351	3.14102	4.27721	4.17779	4.32292
TcCLB.409117.10	4.49546	4.19606	4.45267	4.80072	4.41242	4.41947	4.32467	4.91823	5.03694	4.76389	4.94982	5.11785	4.90072	5.03562	5.07009	5.05203	5.15259	5.10599	5.41176	5.48573	5.71808	5.89483	5.87369	5.7961
TcCLB.409117.20	8.54991	7.58401	8.75845	7.82429	8.11064	8.21269	8.44105	8.28605	8.5848	8.71976	8.99326	8.96882	8.19695	8.68441	8.95585	9.04536	8.90084	7.22278	8.33329	7.89108	7.80448	8.27716	8.29213	7.99217
TcCLB.409139.9	6.08088	6.30389	6.473	6.73069	6.88883	7.64548	6.79841	6.55549	6.19838	6.48538	4.94982	4.73212	5.88478	5.43052	4.54959	4.70599	5.62639	6.17282	5.51881	5.78156	5.97658	5.23576	5.26239	5.1647
TcCLB.410243.10	4.44099	4.55849	4.12827	4.13425	4.06712	4.49751	3.48859	4.28002	4.23291	4.10509	4.2333	4.30916	4.48062	4.14146	4.25997	4.23206	4.18206	3.35595	2.56305	3.03232	2.86735	4.96561	4.72057	4.95643
TcCLB.410589.10	5.11997	5.11318	5.15888	4.89856	4.68198	4.76277	4.98308	4.98894	5.07894	4.72963	5.40695	5.67229	5.30289	5.22071	5.50646	5.46269	5.37898	6.06213	5.58448	5.8392	5.86264	5.68406	5.75919	5.76296
TcCLB.410589.19	4.34612	4.55849	4.80208	4.60212	5.0199	4.16838	4.02309	4.11228	4.10039	4.57542	4.61208	4.44062	4.25875	4.54628	4.71691	4.61255	4.56893	4.68766	4.97842	4.86177	4.86071	4.42756	4.40457	4.36122
TcCLB.410943.10	3.71854	4.19606	3.51789	3.75279	3.74646	4.16838	3.36349	2.90397	3.34612	3.82106	3.76532	3.76191	3.36872	3.49235	3.52462	3.91987	3.36348	2.68706	2.76872	3.02854	2.75962	3.76872	3.83576	3.82052
TcCLB.410961.10	4.1163	3.39397	4.83116	3.63702	4.06712	3.82654	3.48859	3.92295	3.43385	4.002	4.06687	4.30916	4.32446	4.1185	4.08679	4.02854	4.03539	2.97891	2.97842	2.85991	2.72905	4.02379	4.14671	4.0733
TcCLB.411337.10	4.98797	4.63794	5.12816	4.48412	4.53968	4.56829	4.3947	4.38844	4.35446	4.41511	4.84843	4.87897	4.50602	4.42126	5.0257	4.96016	4.52831	4.17993	3.9265	4.38028	4.45513	4.18673	4.18291	4.36666
TcCLB.411427.10	5.77786	4.91811	5.7567	4.54416	4.49889	5.27623	4.32467	5.00756	3.95046	3.92751	4.78438	4.95594	4.87289	4.05946	4.50365	4.67863	4.14496	6.08337	4.13729	4.58705	4.8306	2.98038	3.18333	2.83413
TcCLB.411427.30	8.13188	8.2503	8.04789	8.28849	8.17974	7.92994	8.1083	7.83704	7.79713	7.70255	7.65804	7.63031	7.58326	7.71098	7.62675	7.66432	7.63627	7.16015	7.73628	7.39459	7.35772	6.76503	6.7857	6.6719
TcCLB.411427.40	6.00769	5.9167	6.00527	5.75436	5.74912	5.11306	6.14213	5.13137	5.22197	5.4324	5.264	5.05402	5.07192	5.23576	5.25735	5.2534	5.19361	5.40785	6.20014	5.81696	5.7054	4.4399	4.2804	4.25754
TcCLB.411427.49	5.79292	5.44649	5.34934	5.5511	5.54796	5.49973	5.532	5.2824	5.09904	4.93207	5.0953	5.23577	5.14353	5.05772	5.12849	4.83223	4.93978	4.2335	4.74859	4.61287	4.56665	3.77495	4.05482	3.95842
TcCLB.412093.10	3.98626	4.39837	4.17652	4.48412	3.81945	3.926	4.25756	3.77298	3.59221	4.22195	4.18121	4.34554	4.01162	3.78339	3.86523	3.97596	3.48788	5.43115	3.34686	3.46916	3.27282	3.47021	3.48788	3.7539
TcCLB.412943.9	4.95496	4.91811	4.83116	5.25293	4.7844	5.35398	4.7572	5.31053	4.86604	4.86363	5.10487	5.08498	4.89332	4.98429	5.31344	5.15888	5.02427	5.12373	4.72321	4.62576	5.12716	5.09766	5.05656	5.35396
TcCLB.413605.10	7.12286	6.88386	6.91284	6.98494	6.8817	6.99349	6.89266	6.45224	6.53	6.37535	6.30251	6.38353	6.61302	6.20602	6.30613	6.37693	6.45152	6.76567	6.65221	6.81983	6.73102	6.19983	6.17266	6.18535
TcCLB.413977.10	7.06041	7.04688	7.03996	6.65201	6.60752	6.72117	6.9807	7.29195	7.57771	7.31094	7.21597	7.36532	7.38518	7.25669	7.0932	7.17939	7.01981	6.48478	6.27427	6.49792	6.41071	7.7905	7.78107	7.69495
TcCLB.414145.9	4.80265	4.83578	5.01067	4.98078	4.41242	4.92269	5.45356	5.33754	5.03694	5.09698	5.11339	5.14082	4.72276	5.16912	4.91988	5.11047	5.01318	4.58641	4.57866	4.33197	4.67107	5.31304	5.28813	5.20832
TcCLB.414517.9	5.02465	4.83578	5.01067	4.75708	4.85835	5.06549	5.10095	5.29663	5.18495	5.32021	5.53649	5.34278	5.67091	5.52007	5.56126	5.53682	5.18482	4.50484	4.82992	5.04338	4.79791	5.20801	5.18227	5.11772
TcCLB.415331.10	0.81341	0.455858	-0.914798	2.40278	1.28082	2.22899	-0.566869	1.70378	2.64445	0.975467	1.06317	-1.41487	1.68945	1.45019	0.886296	0.288727	1.31382	1.37619	0.907047	1.52192	1.55912	4.82952	5.11137	5.14594
TcCLB.416503.10	6.08088	5.59972	6.04585	5.88952	5.88285	6.21834	5.76696	5.73459	5.32738	5.47681	5.30035	5.32293	5.5793	5.3967	5.20278	5.32505	5.58536	5.9767	5.3691	5.55379	5.5997	5.08883	5.21863	5.22866
TcCLB.416761.10	5.37211	5.00588	5.609	5.52061	5.91119	5.82756	4.80444	4.98894	4.84051	4.88367	3.98966	3.99791	4.10643	3.92038	3.80125	3.85351	4.12649	3.22319	2.95069	3.44948	3.18461	3.36348	3.29937	3.7002
TcCLB.416883.18	5.77786	6.50285	6.07938	6.45111	6.44349	6.63101	6.36499	6.7156	6.89397	6.91289	6.6675	6.78659	6.8425	6.98679	6.76347	6.87409	6.73965	6.24109	5.90898	6.13245	6.35118	7.06557	6.96873	6.96357
TcCLB.416883.9	5.48704	6.11507	5.7567	6.08887	6.0834	6.23736	5.92384	5.3634	5.6533	5.72554	5.65705	5.68407	5.63138	5.88916	5.73683	5.7822	5.77219	5.9794	5.98344	6.0133	6.14234	5.22019	5.24893	5.21842
TcCLB.417091.10	6.1322	5.82054	6.34582	5.97624	5.6192	6.05669	6.08623	5.68407	5.68618	5.27341	5.7869	5.75806	5.68975	5.7736	5.61902	5.66308	5.81655	5.51163	5.32022	5.12539	5.21416	5.18748	5.14321	5.21635
TcCLB.417203.9	4.98797	4.02239	4.66438	3.07884	3.49513	4.0868	3.83577	4.33045	4.04808	4.86363	4.93436	4.92065	4.58704	4.46269	4.68481	4.83576	4.06755	3.46146	3.28873	3.31847	2.94969	3.48063	3.63947	3.38916
TcCLB.417797.9	5.46306	5.59972	5.52563	5.65853	5.60148	5.43206	5.50485	5.33754	5.27544	5.37609	5.50535	5.41277	5.36647	5.52007	5.47908	5.32234	5.50976	5.19203	5.04759	5.09958	5.13686	5.16492	5.08462	5.26339
TcCLB.417939.9	4.17824	3.56373	3.94092	3.96515	4.17654	4.25877	4.10511	3.96365	4.5782	4.71204	4.09496	4.30916	4.20339	4.84869	4.44026	3.89697	4.18206	3.67682	4.97842	4.00273	3.65919	2.51383	2.62074	2.38805
TcCLB.417993.10	2.63078	2.01715	3.24538	3.39251	3.16538	2.97155	3.83577	4.15152	3.72907	3.52997	3.41077	3.1731	3.64442	3.62951	3.36236	3.26801	3.32505	2.26721	2.09246	1.91527	2.04455	-0.0483065	-0.566883	0.304457
TcCLB.418069.10	9.93968	9.87535	9.88813	9.90764	10.0151	9.44063	9.54464	10.19	10.0622	10.1397	9.844	9.78968	10.0469	9.48171	9.44774	9.5333	9.61008	7.50624	7.38241	7.5156	7.4119	8.93334	8.96529	8.87586
TcCLB.418405.10	0.81341	1.20069	2.18886	-0.885917	1.28082	1.52194	1.04457	0.341551	1.21741	0.237191	0.237203	0.852454	0.955676	-0.109536	1.34459	1.25997	-2.22223	2.79902	2.66894	2.92548	3.35179	-1.61342	-1.61343	-1.4567
TcCLB.418405.20	3.01045	0.455858	2.18886	2.90811	1.28082	2.97155	2.25998	2.58514	1.21741	2.78787	2.69902	2.55388	2.53665	2.12117	2.26159	3.03232	2.36948	2.81778	3.42882	3.03232	3.15628	0.994997	0.54595	0.41003
TcCLB.418405.30	3.01045	1.20069	1.44737	2.40278	1.79572	2.66287	1.75963	2.06503	1.70141	2.13883	2.53866	2.37843	1.68945	1.34458	2.84601	2.56632	1.04455	1.45302	1.10329	1.15454	1.34458	-0.704958	-1.81624	-2.33471
TcCLB.418613.20	3.78397	4.29919	3.83577	3.96515	3.66836	3.55487	3.72673	3.27683	3.25109	3.04079	3.05296	3.1731	3.24087	3.21614	3.54926	3.03232	3.73661	6.82086	6.65432	6.53682	6.824	3.92802	4.11226	4.10823
TcCLB.419043.10	5.02465	4.74256	5.18451	4.48412	5.27265	5.06549	5.28339	5.4744	5.6533	5.13046	5.41512	5.54679	5.23637	5.42522	5.5629	5.63823	5.42549	4.80747	4.71646	4.43919	4.50756	5.21417	5.24669	5.53582
TcCLB.419417.10	4.1163	4.39837	4.60114	3.8695	4.68198	4.56829	4.61257	4.28002	4.14673	4.25673	4.38418	4.54265	3.98111	4.40712	4.65091	4.57867	4.19773	3.05854	3.63699	2.96165	3.42234	3.75218	3.57218	4.01114
TcCLB.419417.19	5.76049	5.61794	5.42685	5.86593	5.40861	5.92123	5.31228	6.47188	6.05135	5.73667	6.14213	6.20446	6.18412	5.60511	6.37172	6.25213	5.3027	5.60081	4.76999	4.91463	4.95805	5.40676	5.36188	5.74441
TcCLB.419417.4	6.1875	6.29151	6.69186	6.79175	6.66825	6.90384	7.07739	7.33328	7.27229	7.25865	7.40243	7.27867	7.30926	7.32381	7.56042	7.49018	7.36118	7.11472	6.94097	7.14976	7.47069	6.9111	6.9554	7.14976
TcCLB.419469.14	3.71854	3.88317	4.27363	3.8695	3.66836	3.926	3.72673	4.83821	4.51605	4.48581	4.65122	4.45479	4.50602	4.53565	4.34268	4.49544	4.14496	2.62326	2.7273	3.02094	2.90189	4.52361	4.65336	4.41366
TcCLB.419469.30	6.38821	6.33812	6.42936	5.77942	6.17424	6.40604	6.10528	6.09514	5.7813	6.22536	5.86484	6.10443	6.16841	5.88289	5.86616	5.87632	5.72643	6.12649	6.46549	6.34923	6.3857	5.74442	5.76403	5.6455
TcCLB.419637.9	3.01045	3.18633	2.69066	3.39251	3.16538	3.4013	3.36349	3.16149	3.84549	3.46706	3.84977	3.87317	3.1606	3.56109	3.42703	3.41946	3.5226	2.32774	2.01808	1.75962	1.85565	0.994997	1.7308	1.09064
TcCLB.419703.10	5.08908	5.27044	5.15888	4.42166	4.75307	4.56829	4.84884	5.21865	4.72323	5.05016	5.33025	5.21366	4.93612	5.06928	4.95681	5.00116	4.88263	3.80124	3.98965	3.85965	3.7817	5.88799	5.77396	5.68975
TcCLB.419703.20	5.81121	5.80279	5.62491	5.60403	5.99636	5.92123	5.76696	5.8578	5.84381	5.68224	5.98552	5.88872	5.52679	5.93688	5.93512	5.90898	5.97006	5.4689	5.58448	5.48917	5.62341	6.87359	6.82646	6.96672
TcCLB.420091.10	1.97942	-1.1691	1.88525	1.54068	0.50026	-0.19542	1.04457	2.06503	2.08065	2.92242	2.84063	3.1731	1.81008	3.03185	2.68706	2.02189	1.94569	0.508406	1.61318	0.8779	0.983314	4.19562	4.23884	4.059
TcCLB.420293.20	0.81341	0.455858	-0.914798	-0.885917	-1.02057	-0.19542	-0.566869	-1.25874	0.424524	-1.28678	-1.41487	-1.41487	-1.02061	-2.78928	-2.71127	-1.41488	-2.22223	1.03327	-0.944251	-0.762805	-0.929453	6.14862	6.1319	6.13256
TcCLB.420293.31	-0.829897	0.455858	-0.914798	0.7778	0.50026	-0.19542	2.61383	1.15629	0.424524	1.87368	-1.41487	0.852454	0.708495	-0.394417	-0.344484	-1.41488	0.777767	-1.32499	-0.456701	-0.686183	-0.816242	3.92802	3.94594	3.73428
TcCLB.420293.40	-0.829897	-1.1691	-0.914798	1.54068	1.28082	-0.19542	-0.566869	1.15629	0.424524	-1.28678	-1.41487	-1.41487	-1.02061	-0.789276	-1.02059	-2.90031	-0.625298	-2.03637	-2.22224	-1.46735	-2.33471	5.77579	5.72555	5.54562
TcCLB.420293.50	1.54597	0.455858	1.88525	1.54068	1.28082	1.52194	-0.566869	1.70378	-1.24036	0.237191	1.06317	1.35218	-0.488888	0.170082	2.34763	2.08519	0.467066	1.28556	0.967589	1.26641	1.49201	1.72263	2.3177	1.77776
TcCLB.420369.20	5.68122	5.9932	5.52563	5.48921	5.4892	5.79848	5.6415	5.84629	5.54795	5.73667	5.23042	5.25108	5.46653	5.31031	5.31771	5.22877	5.35368	4.95593	4.7194	4.44417	4.67379	4.6067	4.53898	4.71749
TcCLB.420369.40	5.90713	5.72951	5.6585	5.84119	5.69345	5.82756	5.10095	5.4744	5.7932	5.64195	5.77311	5.82817	5.72306	5.64952	5.80499	5.88681	5.50976	6.50245	6.14703	6.05761	6.2808	6.35619	6.33743	6.77833
TcCLB.420495.10	5.18325	5.5665	5.36836	5.28619	5.29349	5.31442	5.42739	5.26623	5.46988	5.14528	5.34744	5.29564	5.10811	5.054	5.41603	5.45425	5.05412	5.49046	4.38491	4.63294	4.8696	4.97314	4.95494	5.33752
TcCLB.420495.19	3.91887	3.95645	4.17652	4.0502	4.27804	4.01068	4.25756	4.11228	3.90346	4.18588	4.33466	3.96884	3.87315	4.17587	4.37657	4.30563	3.76645	3.44026	2.4975	2.52125	3.06317	3.95169	3.99718	4.29307
TcCLB.420989.10	5.11997	3.64661	4.36705	3.8695	4.0095	4.92269	4.18335	4.33045	3.90346	4.30621	4.49236	4.54265	4.0576	3.68526	4.1051	4.14932	3.81559	4.07376	3.28873	3.15584	3.27282	3.82161	3.75505	3.83575
TcCLB.421173.14	2.63078	-1.1691	2.47544	2.69905	2.1744	1.52194	1.04457	1.15629	1.21741	0.237191	1.89047	0.106901	0.708495	0.929542	0.886296	1.55913	-2.22223	3.3706	2.55387	2.16836	2.37693	-1.18661	-1.33471	-1.68619
TcCLB.421173.4	4.17824	3.80043	3.88839	3.8695	3.40241	3.69515	3.22817	3.67744	3.72907	3.14714	3.57056	3.37098	3.49406	3.21614	3.13796	3.28873	2.86788	6.44266	5.77861	5.4245	5.70821	2.82325	2.9214	3.03232
TcCLB.421321.9	7.26253	7.31073	7.31633	7.29611	7.40968	7.06636	7.257	6.62068	6.66961	6.70339	6.66137	6.48565	6.62113	6.40292	6.69317	6.46746	6.50858	6.83379	6.64994	6.77685	6.6452	6.01617	6.15909	6.07072
TcCLB.421619.10	7.16171	7.10354	6.98704	6.91216	7.15972	7.12795	6.9281	6.67586	6.65587	6.64133	6.4144	6.54885	6.67817	6.56035	6.7179	6.7712	6.83332	7.09218	7.076	7.00303	7.00219	6.79311	6.79881	6.85484
TcCLB.421959.10	7.16892	6.43247	6.77668	6.49834	6.46473	6.75388	6.64189	6.35861	6.0794	6.3174	6.8695	6.73952	6.2477	6.15736	6.76869	6.73621	6.19012	6.31935	5.97449	6.11611	6.09744	6.39881	6.52478	6.48197
TcCLB.422041.9	5.212	4.63794	5.28458	4.98078	4.71943	5.02262	5.34031	5.16408	4.89283	5.16254	5.43438	5.33409	5.42468	5.53549	5.16223	5.08485	5.21417	3.62576	4.36648	4.62043	4.33043	5.07743	5.22216	4.93965
TcCLB.422207.10	5.82886	4.74256	5.6585	5.31259	5.35899	4.92269	5.28339	4.74515	5.41332	5.48968	5.44364	5.62028	5.16911	5.33446	5.49425	5.41765	5.16255	4.69603	5.88354	5.30856	5.14474	2.44878	2.40128	2.56109
TcCLB.422207.21	6.06596	5.46778	5.78312	5.48921	5.67624	5.94557	5.76696	5.94332	6.19838	6.663	5.83305	5.93626	6.54561	6.75883	5.79472	5.83237	6.25239	4.70525	5.51881	5.8629	5.663	5.22857	5.35897	5.12815
TcCLB.422319.10	1.54597	1.66287	1.88525	0.7778	-1.02057	-0.19542	1.75963	1.70378	2.08065	2.92242	1.89047	2.16666	1.81008	1.83196	1.89464	0.90292	1.54595	0.869466	0.786753	0.679837	0.786754	1.45019	1.1194	0.625759
TcCLB.422507.10	3.27164	4.39837	3.24538	5.07288	4.81973	4.62906	4.10511	5.21865	5.0132	5.16254	3.47196	3.93664	4.8186	4.86576	3.54926	3.83684	4.58157	4.44168	3.46881	3.9055	4.06778	4.23679	3.93814	4.36666
TcCLB.422843.10	5.69851	6.26251	5.89438	6.01022	6.27125	5.63553	5.88591	5.29663	5.75421	5.86602	5.60749	5.44453	5.89254	5.52822	5.78326	5.57316	5.79847	5.89079	6.05284	6.13367	6.21046	5.04244	4.89333	4.96882
TcCLB.423205.10	3.98626	2.01715	4.12827	2.01429	2.1744	3.21157	1.04457	3.51351	0.424524	0.237191	1.89047	3.23967	3.02426	1.1973	2.34763	2.45865	1.04455	8.67909	7.09178	8.01987	7.79355	-0.177839	-0.566883	-0.143287
TcCLB.424195.5	3.01045	3.64661	2.69066	3.24214	4.0095	4.01068	3.6094	3.96365	3.95046	3.71115	4.06687	4.10038	3.70672	3.66924	3.89412	3.85351	3.92497	1.62326	1.59667	1.49886	1.90292	3.56893	3.55321	3.8519
TcCLB.424383.9	3.98626	3.39397	4.07721	3.75279	3.40241	3.82654	3.22817	3.77298	3.95046	3.52997	3.80595	3.66835	3.85698	3.43669	3.75161	4.12117	3.48788	4.40128	3.26077	3.23309	3.604	1.40128	1.59539	1.90292
TcCLB.424795.10	2.84441	4.67518	3.51789	4.54416	4.81973	5.195	5.13687	5.1134	5.16257	5.07926	4.12007	3.99791	5.37367	4.97363	3.9522	3.99378	5.23145	4.17008	3.8511	4.00273	3.98038	5.33934	5.45575	5.33014
TcCLB.424889.10	5.02465	5.14258	5.34934	5.5511	4.93084	5.11306	5.50485	4.60972	5.09904	4.88367	4.96227	4.86325	4.74498	4.78787	5.03587	5.04268	5.59347	7.36329	7.52407	7.58149	7.45081	4.40858	4.36947	4.28159
TcCLB.425311.9	5.92359	5.71074	5.94695	5.60403	5.4892	5.49973	5.17834	5.26623	4.61004	4.95293	5.34744	5.58642	5.22112	4.75776	5.27622	5.28298	4.7008	5.34696	4.20592	4.2658	4.1632	5.95119	6.19541	6.14812
TcCLB.425435.10	3.91887	3.39397	3.88839	4.13425	3.29349	3.69515	3.72673	3.51351	3.5179	3.39541	3.93815	3.90397	3.5199	3.33733	4.12915	3.95394	2.94769	6.67145	5.6469	5.6256	6.01007	2.88525	2.87685	2.86681
TcCLB.425851.9	5.37211	5.71074	5.7705	5.25293	5.38401	5.60242	5.34031	5.2824	5.39654	5.16254	5.12096	5.06434	5.38416	4.9214	4.99972	5.05668	5.01318	5.83535	4.67984	4.92954	4.72905	4.75132	4.71013	4.68014
TcCLB.426397.9	6.41196	6.06192	6.53849	6.40843	6.27125	6.44116	5.94256	6.60246	6.64842	6.71005	6.61319	6.74778	6.71097	6.4431	6.4012	6.48629	6.18227	5.80981	5.3107	5.3787	5.42063	6.48253	6.55173	6.47286
TcCLB.427247.10	5.02465	3.64661	4.63295	3.8695	4.611	4.16838	3.6094	4.5832	3.72907	3.82106	4.18121	4.25837	4.46268	3.58705	4.12915	4.11047	3.90602	4.95419	4.38491	3.40128	3.58512	4.05668	3.88786	3.8519
TcCLB.427247.4	5.87516	5.74617	5.88303	6.08887	6.18766	5.35398	5.73995	5.43528	5.68618	5.7609	5.84547	5.70244	6.08085	5.95543	6.06011	6.06027	6.13828	6.64925	6.97547	7.14162	7.02243	6.67243	6.60447	6.47603
TcCLB.427355.10	8.2057	8.11063	7.89774	7.82429	8.06184	7.56794	7.57435	8.42551	8.25832	8.41438	8.00531	8.08136	8.11687	7.83264	7.8135	7.87164	7.88822	6.76364	6.70154	6.51856	6.53649	6.69178	6.68259	6.6964
TcCLB.428999.10	5.23845	5.2228	5.36836	5.14303	5.12098	5.02262	5.45356	5.33754	5.09904	5.14528	5.1565	5.32293	5.36647	5.18184	5.14737	5.20654	5.16794	4.52462	4.46199	4.47751	4.40402	4.89255	4.90189	4.83087
TcCLB.428999.20	5.62594	5.24447	5.609	5.57854	5.42947	5.195	5.532	6.53476	6.34546	6.49633	5.77939	6.03652	6.11571	5.99959	5.86311	5.80691	5.99257	7.04596	6.72094	6.91642	6.94782	6.53836	6.41403	6.12638
TcCLB.428999.30	4.76675	4.67518	4.22362	4.42166	4.71943	4.70022	5.02393	4.74515	4.46429	4.96944	4.65122	4.83793	4.91654	5.1308	4.98942	4.98539	5.26209	5.81284	5.78843	5.82059	5.91591	6.5798	6.53232	6.40393
TcCLB.429185.20	3.01045	1.66287	2.69066	2.40278	2.1744	3.21157	1.04457	3.03423	2.40568	2.39981	2.35973	3.01427	2.68345	0.579957	2.16493	1.94569	0.777767	1.81778	1.34458	1.26641	1.62576	1.25835	1.41003	1.16319
TcCLB.429185.31	3.51892	2.33391	2.47544	2.01429	2.1744	2.97155	2.61383	2.90397	2.82109	2.39981	3.05296	3.37098	2.78057	2.82106	3.23392	3.03232	3.14321	4.83603	3.95618	4.08906	3.90705	3.32312	3.35784	2.52327
TcCLB.429257.10	5.37211	3.39397	4.83116	4.21201	4.611	5.02262	3.72673	4.45445	4.14673	4.82297	4.78438	5.04058	4.92229	4.80069	4.90808	4.47543	4.64906	3.80788	4.83223	4.40292	4.2034	4.90808	4.96115	4.67197
TcCLB.429257.20	7.01509	7.31571	7.17908	7.5471	6.98469	7.66603	7.52198	7.51186	7.42511	7.5034	7.61692	7.75422	7.67	7.56852	7.39175	7.57486	7.40892	9.89577	8.953	9.5333	9.51133	8.14581	8.08849	7.91334
TcCLB.430061.9	4.28974	3.47614	4.45267	3.39251	4.27804	4.41947	3.36349	4.35672	3.59221	3.89228	3.96017	4.38474	4.25875	3.69901	4.00274	4.0188	3.19478	5.23433	3.34686	3.42953	3.3747	3.61823	3.42882	3.40164
TcCLB.430281.10	4.1163	3.80043	4.17652	4.80072	4.27804	4.41947	4.3947	4.63327	4.72323	5.03468	4.2333	4.45479	4.73573	4.69245	4.30133	4.41475	4.54793	3.21822	3.47612	3.36947	3.28397	3.78114	4.03468	4.10823
TcCLB.430281.20	3.01045	3.56373	3.34953	3.8695	4.1212	3.4013	4.25756	3.96365	4.43421	3.96758	3.57056	3.23967	3.98111	3.97645	3.52462	3.30368	3.99063	2.59219	2.94619	2.34762	2.65428	3.58061	3.38287	3.26117
TcCLB.430539.10	3.14411	2.77891	2.85886	2.90811	3.29349	1.52194	2.61383	3.03423	3.34612	2.78787	3.14322	3.23967	2.87263	2.78058	3.3146	3.41946	2.59283	1.69185	0.967589	1.66285	1.40128	4.11226	4.0772	4.26881
TcCLB.430539.20	3.27164	2.33391	2.18886	-0.885917	1.79572	2.22899	2.25998	2.35974	-1.24036	1.87368	2.84063	1.9477	1.81008	1.56043	1.14933	1.94569	2.2535	1.97547	1.52998	1.78563	1.81449	-1.33471	-0.885951	-0.143287
TcCLB.430605.10	7.13517	7.30526	6.95893	7.08181	6.83957	6.31849	6.85896	7.93339	7.91406	7.98207	7.82189	7.99577	7.88354	7.93634	7.89619	7.89817	7.89317	6.23489	6.61638	6.52998	6.39578	8.07	8.03439	7.95103
TcCLB.430605.20	6.43582	6.67945	6.69186	7.11871	7.03892	6.59764	6.75348	6.92142	7.01965	7.01989	7.04605	6.95214	7.00067	7.02581	7.04923	6.95484	7.18389	6.97848	7.19348	6.9066	6.97261	7.48961	7.52315	7.48123
TcCLB.430605.29	8.71293	8.55703	8.97157	8.91622	9.08815	9.32728	9.5906	9.35863	9.53332	9.58174	9.23256	9.18722	9.22794	9.5252	9.1815	9.25574	9.69643	8.65367	9.24562	9.09711	9.04536	9.87533	10.0061	9.96548
TcCLB.430605.40	5.26603	5.61794	5.28458	4.98078	5.33545	5.35398	5.34031	4.98894	5.31248	5.03468	4.90034	4.93158	4.43204	4.85538	4.68946	4.69663	4.77889	3.76787	3.74066	3.84062	3.6176	6.50296	6.4114	6.44345
TcCLB.430737.10	-0.829897	-1.1691	-0.914798	-0.885917	-1.02057	-0.19542	-0.566869	-1.25874	-1.24036	-1.28678	-1.41487	0.106901	-2.66153	-2.78928	-2.71127	-2.90031	-2.22223	-3.54416	-3.54416	-3.37424	-3.54416	4.43133	4.56305	4.73747
TcCLB.430737.20	1.54597	1.66287	2.47544	1.54068	0.50026	-0.19542	-0.566869	2.76078	2.40568	0.237191	2.69902	2.68707	0.464258	1.56043	2.74644	2.45865	1.31382	-0.555477	-1.08473	-0.762805	-0.4567	5.82011	5.82693	5.48184
TcCLB.430895.10	5.26603	5.54614	5.12816	4.85167	5.67624	4.76277	5.06295	4.22817	4.96847	4.61854	4.66164	4.45479	4.70894	4.48754	4.91361	4.72686	4.92853	7.40489	7.24944	7.31027	7.49514	5.98496	5.93688	6.07072
TcCLB.430895.16	4.68302	4.34688	5.09699	4.21201	4.36707	4.62906	4.65813	4.71942	4.54531	4.72963	5.46199	5.28478	5.00658	4.81929	5.11059	5.11806	4.87264	3.27681	3.35595	3.69693	3.61034	4.92853	5.24669	4.95643
TcCLB.430895.4	3.14411	3.56373	4.07721	3.39251	3.49513	4.62906	3.92956	4.22817	4.35446	4.30621	4.2333	4.2413	3.89877	3.92038	4.09609	4.21573	4.01139	3.04876	2.10509	2.64998	2.87685	3.58061	3.62701	3.91167
TcCLB.432027.9	4.55405	4.44738	4.49887	4.60212	4.36707	4.01068	4.65813	5.00756	4.69307	4.93207	5.22237	5.00587	4.96474	4.9708	5.02071	5.02356	4.97117	3.65244	3.46006	3.71852	3.59251	5.44931	5.45804	5.62027
TcCLB.432621.9	-0.829897	2.59413	-0.914798	2.01429	2.46219	1.52194	3.05204	1.70378	1.70141	2.13883	-1.41487	-1.41487	1.91321	2.45584	-2.71127	-2.90031	1.54595	0.81339	0.237196	0.46146	0.0851937	0.835217	0.973507	1.44736
TcCLB.432787.10	5.68122	5.64661	5.54347	5.07288	5.58322	5.60242	5.99646	5.71993	5.93273	5.77945	5.9343	5.82817	5.77027	5.72876	5.85912	5.94116	5.65597	5.01067	4.7085	5.2035	5.12317	6.30876	6.28902	6.31255
TcCLB.433033.10	6.28131	6.01774	6.06843	6.62282	6.10966	6.08623	5.6415	6.07962	6.3679	6.05749	5.81923	5.82817	5.91891	5.66674	5.73683	5.87632	6.0213	6.28833	6.47864	6.63306	6.8096	5.13113	5.36442	5.19266
TcCLB.433273.10	5.99186	5.9932	6.50331	6.15534	6.12187	6.17577	5.90494	6.35861	6.00709	6.11739	6.32818	6.35502	6.32234	6.01772	6.33284	6.19034	5.86642	7.30383	6.70835	6.96357	6.82066	6.28035	6.24394	6.44705
TcCLB.433673.10	5.73981	6.00624	5.97781	6.55588	5.92538	8.3743	8.11997	8.38782	8.19081	8.18568	7.07578	7.03192	6.88925	6.75883	5.98057	5.73683	6.25239	5.48582	4.54529	5.12937	4.83819	7.01596	7.09566	6.87685
TcCLB.434259.10	6.21523	6.00624	6.30119	6.13744	6.26	5.77199	5.95955	6.21564	6.24743	6.22536	6.15455	6.01289	6.342	6.20602	6.05872	6.06253	6.26872	5.82503	5.86907	6.0725	5.91789	6.30739	6.30544	6.11984
TcCLB.434259.19	4.28974	4.71325	4.537	4.85167	4.45692	4.70022	4.61257	5.84629	5.95545	5.73667	5.69201	6.0966	5.91449	6.0109	5.9532	5.98301	5.9214	5.18631	4.97363	5.34029	5.20801	6.08223	6.06236	6.06201
TcCLB.434931.10	6.9124	7.24294	6.85248	7.69588	7.0649	6.99349	7.96884	7.82971	8.12691	8.0806	7.63131	7.55801	7.98373	8.2583	7.56794	7.7041	8.4538	8.91618	9.18721	9.47309	9.33918	8.71291	8.48633	8.4566
TcCLB.434931.20	5.64344	5.03211	5.79771	5.70328	5.12098	5.87746	5.95955	6.6696	6.08885	6.58487	6.32818	6.3935	6.55234	6.18716	6.09744	6.17597	5.82189	5.7369	5.10913	5.7227	5.44168	6.29583	6.33743	6.15839
TcCLB.434945.10	4.04948	4.76718	3.77298	5.52061	5.19364	5.35398	5.47822	5.37695	5.54795	5.63341	4.29268	4.12651	5.2973	5.46199	4.20529	4.07972	5.41656	4.21156	5.38685	4.76787	4.46619	5.14725	4.96115	4.92293
TcCLB.434945.4	6.66489	6.09316	6.58899	6.40843	6.21268	5.79848	6.25513	6.43224	6.46778	6.41647	6.88842	6.64336	6.30982	6.08752	6.63948	6.6187	6.11215	5.50202	5.54702	5.71182	5.75626	6.05877	6.00622	6.06887
TcCLB.435601.10	4.23311	3.29939	4.22362	2.90811	2.46219	3.21157	3.22817	3.03423	2.98578	2.13883	3.67562	3.70674	3.31148	3.15628	3.54926	3.67682	3.0133	6.56485	5.6964	5.5708	5.93732	1.31071	2.1194	1.52192
TcCLB.436497.10	6.6104	6.34783	6.25254	6.43815	6.18766	7.012	6.41073	6.56931	6.24743	6.62411	6.00587	6.43076	6.99844	6.08212	5.79088	5.93068	5.99887	7.30661	6.4027	6.3705	6.54052	6.16314	6.35245	6.29188
TcCLB.436521.9	5.99186	5.9932	6.33351	5.70328	6.15826	6.70155	6.5602	6.97008	7.28211	7.39031	7.29362	7.08575	7.09359	7.34923	6.77869	6.86728	6.99369	5.00755	5.12128	5.15432	5.21946	7.86612	7.96713	7.89108
TcCLB.436535.10	5.41848	5.64661	5.81724	5.10916	5.74912	4.97438	4.94419	4.42092	4.27644	4.39339	4.52445	4.38474	4.40893	4.5118	4.67107	4.56762	4.4209	5.10262	5.37181	5.73254	5.68225	5.73661	5.8096	5.78871
TcCLB.436535.19	5.18325	3.95645	4.97941	3.63702	3.88318	4.92269	3.6094	4.33045	4.23291	3.52997	4.50637	4.81848	4.3825	3.95568	4.51367	4.29465	3.92497	3.58093	2.69065	2.48512	2.58254	5.11762	5.09586	4.8967
TcCLB.437121.9	7.71935	7.58401	7.59907	7.69588	7.48558	7.55269	7.45435	7.0253	7.1609	7.05406	7.02908	6.98036	6.74758	6.8084	6.94506	6.83162	6.89846	6.43892	5.95119	6.33551	6.32423	7.42349	7.43432	7.45328
TcCLB.437545.10	6.76334	6.32892	7.53174	7.49432	7.15972	8.35766	8.86928	8.95084	9.06443	9.11652	9.32317	9.4194	9.4406	9.37065	9.31261	9.31861	9.08303	6.29524	5.15628	5.68638	5.5339	8.953	8.97897	9.00667
TcCLB.437805.9	3.01045	2.92091	3.43598	1.54068	3.66836	3.21157	3.92956	3.51351	3.25109	3.04079	2.95419	2.8134	3.31148	2.67803	3.25997	3.45725	3.32505	3.99645	2.98527	2.97744	3.26158	0.994997	0.973507	1.09064
TcCLB.438059.10	4.34612	3.72674	4.07721	2.40278	3.49513	4.01068	3.36349	3.83035	4.27644	3.71115	4.20739	4.60353	4.01162	3.84547	3.84897	3.96586	3.81559	2.56306	2.46286	2.61445	2.63076	3.47021	3.20151	3.45865
TcCLB.438147.18	4.34612	4.87529	4.40895	4.21201	4.7844	4.70022	4.10511	4.19289	4.69307	4.48581	4.59251	4.8487	4.50602	4.81751	4.4662	4.6598	4.36686	2.83088	2.80456	3.15584	3.11226	5.27452	5.22836	5.31265
TcCLB.438147.9	5.92359	6.07883	6.00527	6.32797	6.05241	6.42267	5.95955	5.67108	5.7813	5.72554	5.41512	5.49091	5.24923	5.44043	5.21428	5.2471	5.46619	4.78283	4.27621	4.39266	4.24578	6.08588	6.1888	6.26871
TcCLB.438897.10	4.76675	4.87529	4.73386	5.25293	4.68198	4.76277	5.17834	6.26552	6.49031	6.40073	6.59347	6.72698	6.41836	6.64851	6.8487	6.84893	6.64535	6.13014	5.73958	5.92954	6.0487	6.5242	6.38787	6.56677
TcCLB.438923.10	8.46625	7.84364	8.74958	8.58867	8.78619	8.9089	8.34692	8.62818	8.23896	8.37428	7.74464	7.98612	8.42113	8.28845	7.76489	7.86403	8.02258	6.66033	6.22965	6.48607	6.43115	5.02165	5.34382	5.0894
TcCLB.439245.10	3.63047	2.92091	2.18886	2.40278	3.40241	2.22899	2.61383	2.35974	0.424524	2.78787	2.84063	3.1731	2.2776	2.57607	3.50024	3.30368	2.68406	3.51248	3.06317	2.74413	2.92344	1.59539	1.7308	2.31537
TcCLB.439307.19	0.81341	1.20069	1.44737	2.40278	1.79572	-0.19542	2.61383	2.58514	1.70141	2.13883	1.89047	0.106901	1.81008	-0.789276	1.14933	0.7273	1.31382	1.00658	0.786753	0.780016	0.894629	2.29504	1.59539	2.83413
TcCLB.439307.9	0.81341	2.77891	-0.914798	2.69905	2.85354	3.21157	2.84548	2.76078	2.08065	3.14714	0.237203	1.67502	3.09381	2.45584	2.08064	1.72613	2.48513	2.41584	1.80678	2.09427	1.97547	3.32312	3.10958	3.2474
TcCLB.439653.10	3.39984	2.59413	3.13136	2.90811	1.28082	1.52194	3.05204	3.92295	3.5179	4.03609	4.91656	4.8487	4.33885	4.0309	4.73502	4.76475	3.86682	3.41873	2.27042	2.87474	2.91629	4.09699	4.15758	4.23473
TcCLB.439803.9	6.08088	5.48722	5.96122	5.60403	5.54796	5.31442	4.84884	4.74515	5.27544	4.91513	5.16773	5.14082	5.09528	4.97879	5.19815	5.40922	4.87264	6.26651	6.41873	6.09698	6.30378	4.31479	4.33772	4.06686
TcCLB.441061.9	5.11997	5.14258	4.83116	5.36951	4.81973	5.11306	5.17834	5.42218	5.22197	5.50483	5.34744	5.28478	5.33004	4.80069	5.09564	5.15888	5.01318	5.84399	4.692	5.18322	4.90885	5.25876	5.28387	5.28843
TcCLB.441241.10	6.06596	4.14061	5.94695	3.96515	4.49889	5.82756	4.7572	4.55898	4.39507	4.14496	5.13081	5.39414	5.61096	4.3646	4.76475	4.95044	4.26239	5.99233	4.28912	4.10239	3.93738	5.52822	5.44647	5.10957
TcCLB.441401.10	6.29546	6.5506	6.223	6.42449	6.35182	6.49896	6.65977	7.09683	7.05318	7.15968	6.91001	6.8145	7.2319	7.17156	6.68706	6.67584	6.86976	5.10947	5.18014	5.70702	5.4463	5.26561	5.10307	5.0245
TcCLB.442297.10	5.69851	6.48022	5.52563	5.68146	5.92538	5.39185	5.58538	5.54282	5.36434	5.3023	5.47108	5.35473	5.33004	5.28655	5.57851	5.59042	5.15259	5.16944	5.27012	4.91757	5.06201	4.97817	4.91885	5.07697
TcCLB.442383.19	6.00769	5.855	6.03109	5.9937	6.02537	5.97007	6.21668	6.05913	6.01792	6.0322	6.02617	5.98552	5.89254	6.07382	6.01773	6.13345	5.86642	5.78843	5.86774	5.72963	5.82605	6.60384	6.77516	6.72941
TcCLB.442383.9	8.45585	8.35415	8.48634	8.3598	8.42117	8.43399	8.74958	8.65067	8.6333	8.70569	8.54627	8.42551	8.06434	8.24494	8.6017	8.47674	8.45661	7.56877	8.26383	7.95	7.80448	8.12389	8.10273	7.83594
TcCLB.442427.10	-0.829897	0.455858	0.677432	-0.885917	0.50026	-0.19542	1.04457	-1.25874	0.424524	1.51247	-1.41487	-1.41487	-0.488888	-0.109536	0.543306	-0.749747	0.0557514	-0.456699	-0.268039	-0.686183	-0.711273	4.86735	4.97547	4.99959
TcCLB.442629.9	5.85887	5.88905	5.8491	5.46167	5.7301	5.66561	5.73995	5.44924	5.56291	5.44912	5.79979	5.53758	5.66658	5.43562	5.72146	5.61587	5.72643	5.73958	5.49715	5.64288	5.57818	5.2333	5.32109	5.28843
TcCLB.443683.9	6.62179	5.59972	5.87212	5.84119	5.63562	6.15418	6.08623	5.70749	5.38067	5.57493	5.66667	5.81848	5.33004	5.10946	5.33226	5.20214	5.32109	5.47143	5.06201	5.09235	5.00321	5.60241	5.6585	5.46514
TcCLB.444331.10	3.01045	4.02239	3.34953	4.13425	3.74646	3.926	3.6094	3.45021	3.59221	3.31769	2.53866	2.8134	2.61444	3.12738	2.80678	2.85351	3.4509	6.36442	6.38463	6.10801	6.25107	4.16837	4.18588	4.06686
TcCLB.445011.10	6.10444	6.06192	6.09202	5.88952	5.79988	6.15418	6.16094	5.82313	5.84381	5.71366	5.92128	5.75806	5.78675	5.60749	5.76326	5.76432	5.55387	5.63263	5.11761	4.83981	4.96214	5.19562	5.25502	5.26982
TcCLB.445011.19	6.39938	6.33812	6.52278	6.31123	6.57635	6.13258	6.50349	6.16913	6.49031	6.34457	6.5276	6.50859	6.3582	6.22867	6.47708	6.35755	6.42072	6.06213	5.7337	5.74441	5.88871	5.61713	5.56142	5.55074
TcCLB.445281.9	4.04948	3.56373	4.49887	3.24214	3.94446	4.41947	3.48859	3.8816	3.43385	3.96758	3.84977	3.83901	4.20339	3.12738	3.36236	3.82271	3.60939	4.30446	2.86946	2.81339	2.69185	4.4872	4.29543	4.26881
TcCLB.445553.10	7.32482	7.14028	7.31028	6.62282	6.97624	6.48168	6.21668	6.51376	6.41305	6.56403	6.37536	6.49811	6.72766	6.23175	6.16239	6.10554	6.0483	5.96895	4.41003	5.15801	5.07743	5.8171	5.88479	6.01473
TcCLB.445635.10	6.06596	5.3406	5.89438	5.48921	5.91119	5.72117	5.61304	5.13137	5.03694	5.81846	5.28338	5.67229	5.51009	5.55107	5.53274	5.48556	5.72643	5.90531	6.44842	6.53486	6.35925	6.86626	6.76233	6.44345
TcCLB.445849.10	4.76675	5.11318	4.83116	5.0281	5.07333	5.06549	5.17834	5.44924	5.38067	5.24251	5.33025	5.56012	5.31982	5.34153	5.33638	5.32234	5.59347	4.87895	5.21531	5.32292	5.26359	5.38547	5.32447	5.43526
TcCLB.445869.10	6.37677	6.0311	6.38413	5.77942	5.89661	6.30021	6.50349	6.03187	6.27084	6.15567	6.1827	6.25113	5.90072	6.01772	5.89334	5.98588	5.96339	4.78283	5.25956	5.26108	5.04291	6.54504	6.56982	6.44824
TcCLB.447255.10	6.59796	6.80514	6.79277	7.18618	6.57635	7.12795	7.17112	7.59984	7.46253	7.52738	7.62471	7.52777	7.36551	7.48527	7.74723	7.69655	7.18389	6.78002	6.25866	6.48314	6.60205	7.72741	7.67374	7.89729
TcCLB.447255.20	5.18325	5.00588	5.40549	5.40442	5.16667	5.35398	5.532	5.48549	5.85954	5.74945	5.88708	5.81848	5.76161	5.6387	5.67652	5.77931	5.85898	5.07789	4.7194	4.94669	5.09778	5.09246	5.08462	5.0245
TcCLB.447255.29	4.76675	4.52464	4.537	4.54416	4.611	4.76277	4.61257	4.3076	4.69307	4.71204	4.52445	4.51181	4.61128	4.35198	4.44949	4.32793	4.63746	4.39578	3.50023	3.70673	3.8417	4.68255	4.67803	4.6884
TcCLB.447255.4	5.41848	5.38178	5.79771	5.68146	5.42947	5.53484	5.73995	5.87818	5.85954	5.71366	5.57916	5.50978	5.5601	5.76829	5.40366	5.48227	5.59978	4.45531	4.30719	4.86735	4.82625	5.91968	5.92808	6.12234
TcCLB.447705.19	1.97942	-1.1691	0.677432	-0.885917	1.79572	-0.19542	1.75963	0.341551	1.21741	1.51247	2.14322	1.9477	0.708495	1.65673	1.98723	1.41584	-2.22223	-1.24038	-0.0563237	-1.46735	-0.555478	0.386576	-0.4567	-0.143287
TcCLB.447705.9	6.10444	5.3406	6.10684	4.93981	5.22364	5.06549	5.61304	5.46236	5.51503	5.5188	6.02071	5.86974	5.34248	5.16912	5.8382	5.8253	5.15259	3.27681	3.60685	3.29819	3.05854	5.06236	5.13157	4.82679
TcCLB.447847.10	3.51892	3.72674	3.60305	3.75279	3.49513	3.55487	3.48859	3.63078	3.78397	3.5941	3.47196	3.30486	3.12737	3.30446	3.52462	3.49098	3.48788	3.49647	3.33771	3.34458	3.58512	2.65306	3.15454	2.83413
TcCLB.447847.19	4.34612	4.80002	4.63295	4.89856	5.04972	4.76277	4.65813	5.14858	5.18495	5.13046	5.16773	5.07492	5.08085	4.87816	5.08679	5.02356	4.92064	4.61634	4.44807	4.60431	5.04056	4.27442	4.3025	4.4349
TcCLB.447925.10	0.81341	4.87529	0.677432	4.60212	4.68198	4.34269	4.49546	4.42092	3.95046	3.92751	0.237203	0.852454	4.17265	4.25936	-1.02059	-0.34449	4.10509	3.65612	3.57737	4.12028	4.05761	4.46374	4.74182	4.63668
TcCLB.448197.10	2.63078	2.92091	2.69066	3.96515	3.29349	3.21157	3.83577	2.35974	2.82109	3.39541	2.53866	2.8134	3.09381	2.97744	2.08064	2.89255	3.14321	6.33571	6.27582	6.0381	6.11594	-0.456699	-0.344491	-1.25876
TcCLB.448387.9	6.74544	6.64977	6.8444	6.73069	6.50286	6.5828	6.91605	6.7156	6.61612	6.60954	6.52361	6.45576	6.52733	6.53332	6.35378	6.39178	6.23581	6.15416	6.28902	6.20942	5.93865	5.22722	5.22216	5.29917
TcCLB.448567.9	5.48704	5.74617	5.50731	5.46167	5.04972	5.46673	5.66774	5.51368	5.53175	5.50483	5.85231	5.82817	5.84398	5.2976	5.53633	5.53682	5.46619	6.28437	5.37861	5.85271	5.67727	5.69193	5.72043	5.75554
TcCLB.449247.10	4.44099	5.14258	4.537	5.48921	4.85835	4.41947	4.98308	4.48669	4.79529	4.80124	4.94982	5.05402	4.689	4.99233	5.19182	5.1675	5.22195	6.19298	6.58854	6.76858	6.81277	6.00526	5.88747	5.6964
TcCLB.449247.20	5.15141	5.31791	5.34934	5.07288	5.22364	5.11306	5.25169	5.39194	5.06041	5.0642	5.43438	5.21366	4.96474	5.2537	5.31013	5.28298	5.16255	5.79777	6.17982	6.16546	6.19541	5.53274	5.52989	5.53582
TcCLB.449247.4	6.17316	6.14945	6.00527	6.1049	6.0834	5.74443	6.04685	6.07962	6.1885	6.19223	6.12051	6.06906	6.09461	5.99959	6.12843	6.0121	5.85898	6.55366	6.20371	6.50781	6.64288	5.93081	5.71712	5.96239
TcCLB.450061.10	7.79052	8.11997	8.03167	7.89112	7.64343	8.33116	7.9002	7.59517	7.59685	7.32234	7.42257	7.41252	7.17246	7.13674	7.37615	7.35868	7.01408	7.63396	6.91148	7.24246	7.18795	5.89242	5.99087	6.09896
TcCLB.450155.9	5.92359	5.31791	5.86125	4.89856	5.33545	4.81834	5.42739	5.43528	5.48428	5.34837	5.60749	5.10757	5.31011	5.3068	5.16676	5.14354	4.96215	4.12561	4.03609	4.31537	3.99645	5.90072	5.95369	6.08747
TcCLB.453917.9	5.26603	5.58256	5.6401	5.70328	5.46744	5.49973	5.86259	6.12922	6.47527	6.47829	6.41919	6.59256	6.4654	6.58157	6.55601	6.70287	6.68758	7.32543	7.0226	7.42234	7.36092	6.97018	6.77452	6.84583
TcCLB.454787.20	-0.829897	-1.1691	-0.914798	-0.885917	-1.02057	-0.19542	-0.566869	-1.25874	-1.24036	-1.28678	-1.41487	-1.41487	-2.66153	-2.78928	-2.71127	-2.90031	-2.22223	-2.90031	-1.9592	-1.97431	-3.54416	2.65306	2.36573	1.90292
TcCLB.455171.9	5.76049	5.72951	6.1214	6.84614	6.0101	5.5678	6.37899	5.09565	5.5782	5.00345	4.79625	4.89308	5.15106	4.87816	4.98515	4.96475	4.67773	10.322	9.40676	9.50713	9.6436	3.70436	3.78451	3.57607
TcCLB.456097.10	1.54597	1.20069	-0.914798	1.54068	2.1744	1.52194	-0.566869	1.15629	1.21741	-1.28678	0.237203	0.852454	0.955676	1.04455	0.886296	-0.34449	0.0557514	0.68225	0.326201	0.42162	0.569579	-0.177839	-1.33471	-1.4567
TcCLB.456097.30	5.84347	5.77384	5.93499	5.46167	5.86632	5.72117	5.47822	5.31053	5.18495	4.86363	4.88708	4.49305	4.8775	4.86907	4.82517	4.74182	5.02427	4.94393	4.33389	4.54694	4.62576	5.67342	5.69901	6.05952
TcCLB.456139.10	4.28974	3.88317	4.32293	3.75279	3.88318	3.69515	3.92956	3.63078	3.43385	3.71115	4.01498	3.87317	3.8868	3.64813	4.0394	3.99378	3.81559	3.60939	3.05389	3.13707	2.91629	4.39211	4.46986	4.47107
TcCLB.456627.10	3.01045	2.33391	2.18886	0.7778	1.79572	2.66287	2.61383	3.45021	2.40568	2.61191	3.05296	3.01427	3.1606	1.89982	2.96562	2.92853	2.36948	2.8779	2.23638	2.07789	2.31226	0.467066	-0.711273	0.0407962
TcCLB.457109.9	1.54597	0.455858	0.677432	0.7778	-1.02057	-0.19542	-0.566869	-1.25874	1.70141	0.237191	1.57349	1.9477	-0.488888	1.45019	1.34459	0.288727	0.0557514	-0.686181	0.907047	-0.109536	-0.296235	4.12871	4.12738	4.02379
TcCLB.457547.9	6.03882	5.17225	6.04585	5.77942	5.50928	5.66561	5.69142	6.02114	5.89893	6.17378	6.15455	6.18876	6.18847	6.17266	5.80858	5.99839	5.83495	5.64365	5.27012	5.13685	4.88289	5.48702	5.74174	5.49903
TcCLB.458015.10	6.93867	7.04688	6.87508	6.58901	6.85941	6.77651	6.48678	6.37658	6.58932	6.57485	6.76972	6.58827	6.52545	6.37059	6.49202	6.61334	6.43714	6.87866	6.64782	6.58335	6.56714	6.64894	6.58713	6.75386
TcCLB.458015.4	7.06041	7.21283	7.06995	7.30449	7.38877	7.65673	7.49516	7.2524	7.28531	7.31094	6.84611	6.87331	6.87865	6.90053	6.62905	6.7712	6.96215	5.9614	6.30005	6.00688	6.08257	7.0391	7.09981	7.03801
TcCLB.458153.10	5.26603	4.95346	5.32871	4.98078	4.64569	5.23701	4.45056	4.71942	4.66531	4.53498	4.36611	4.60353	4.64303	4.14146	4.42487	4.51771	4.40931	5.10599	4.62639	4.76474	4.55847	4.00346	3.76929	3.88131
TcCLB.459793.10	1.54597	-1.1691	1.44737	-0.885917	0.50026	-0.19542	2.25998	-1.25874	0.424524	0.237191	1.06317	1.9477	1.3107	2.0408	0.543306	1.94569	0.777767	2.13091	4.24883	4.14299	4.58254	5.52243	5.55412	4.96474
TcCLB.459793.20	-0.829897	0.455858	-0.914798	-0.885917	0.50026	1.52194	1.04457	-1.25874	0.424524	-1.28678	0.237203	-1.41487	-2.66153	-1.41488	-2.71127	-1.41488	0.0557514	-1.69867	-1.39442	-1.17784	-1.0206	5.60551	5.81414	5.60177
TcCLB.460061.10	4.17824	4.83578	4.60114	5.17932	5.44668	5.11306	5.2201	5.07745	5.31248	5.1146	4.44169	4.42667	5.12128	5.39321	4.58706	4.53898	5.57332	4.18652	5.02759	4.66924	4.88105	3.86576	3.91168	4.08223
TcCLB.460061.20	3.91887	3.39397	3.83577	3.24214	4.0095	3.55487	4.18335	3.03423	3.65982	3.71115	3.47196	3.70674	3.09381	3.27282	3.66408	3.56436	3.28873	7.49459	6.87158	6.88144	6.97184	0.677426	1.47265	0.813386
TcCLB.461165.10	5.54257	5.59972	5.32871	5.36951	5.38401	5.195	5.28339	5.68407	5.73996	5.44912	5.75104	5.42712	5.52091	5.41602	5.74874	5.53682	5.19361	5.27012	4.51788	4.67803	4.43544	4.85298	4.92802	5.04174
TcCLB.461165.4	4.34612	4.63794	4.537	4.65891	4.53968	4.25877	4.49546	4.79152	4.54531	4.84412	4.84843	4.47301	4.4553	4.54628	4.67939	4.70169	4.33044	3.22319	2.69065	2.64998	2.80567	4.16837	4.2265	4.4349
TcCLB.461515.10	5.62594	6.75696	5.86125	6.74391	5.83213	5.94557	6.85896	6.24447	6.70993	6.28129	5.52747	6.44976	7.11847	5.96833	5.76326	6.45764	6.18227	8.29053	7.54707	8.14523	8.02945	7.57976	7.3498	7.16168
TcCLB.461927.9	2.84441	4.29919	2.18886	3.75279	3.49513	3.21157	3.48859	3.57187	3.5179	3.71115	3.14322	3.30486	3.54727	3.4789	3.13796	2.98136	3.55486	3.03892	2.71086	3.05435	3.05854	5.29021	5.44497	5.47924
TcCLB.462545.9	2.84441	0.455858	1.44737	-0.885917	1.79572	2.66287	1.04457	1.70378	3.13137	2.92242	1.89047	1.9477	2.01521	3.21614	2.51248	2.39321	2.11494	0.10689	2.27042	1.46426	1.04455	2.70495	2.55387	2.60304
TcCLB.462617.10	6.21523	6.0311	6.03109	6.05445	6.18766	6.30021	5.97819	6.27563	6.23512	6.12649	6.24242	6.3483	6.39642	6.04584	6.12284	6.21739	6.22299	7.29725	6.79464	7.03651	7.00219	6.40808	6.33743	6.46496
TcCLB.462761.10	6.10444	5.54614	6.09202	5.46167	5.88285	5.92123	5.6415	6.01068	5.71487	5.98306	5.98552	5.79389	5.86774	5.76553	5.9507	5.89456	5.98704	6.00634	5.97713	5.95792	5.8945	5.247	5.26621	5.3027
TcCLB.462761.16	5.62594	5.80279	5.42685	5.60403	5.56668	5.43206	5.6415	5.1134	4.96847	5.27341	5.32042	5.44453	5.46653	5.54479	5.34116	5.28298	5.78732	5.39725	5.40366	5.78843	5.64365	7.83762	7.8498	7.72127
TcCLB.462761.4	4.1163	2.92091	4.12827	3.63702	3.40241	3.4013	3.72673	3.51351	3.34612	3.23965	4.12007	4.04784	2.99013	3.36423	3.99209	3.91987	2.94769	1.89878	1.78563	1.91527	1.36873	4.86178	4.56305	4.78142
TcCLB.463155.10	5.37211	5.71074	5.38714	5.79899	5.84926	6.2817	5.88591	5.65897	5.96786	5.5619	4.83224	5.02784	5.42917	5.39045	5.07009	4.73283	5.12162	5.87586	5.46601	5.63536	5.63092	5.29563	5.33139	5.51973
TcCLB.463155.20	6.37677	6.38992	6.223	6.34485	6.13348	6.38963	6.16094	5.99028	5.81855	5.90098	5.85231	5.88872	5.81496	5.70213	5.90718	5.90531	5.50976	6.38283	6.22495	6.46663	6.53165	8.10994	8.17768	8.26294
TcCLB.463155.40	5.212	6.11507	5.03799	6.34485	5.86632	6.08623	6.06526	6.04293	5.88618	5.88981	5.0469	4.80872	5.93876	5.97061	5.20802	5.01067	5.88968	6.32611	5.75676	5.93612	5.97952	5.60876	5.68976	5.86814
TcCLB.463297.10	5.212	3.80043	5.12816	2.40278	3.94446	4.70022	2.25998	3.83035	3.65982	3.76928	4.36611	4.10038	3.87315	3.72672	3.8208	3.86576	3.19478	4.56453	3.9265	3.94518	3.84896	2.21073	1.89047	2.43311
TcCLB.463673.9	5.41848	5.42524	5.68849	5.68146	5.31326	5.06549	5.56045	5.57049	5.59445	5.5188	5.90718	5.66523	5.46653	5.34914	5.38103	5.42189	5.40967	5.14102	4.61602	5.06755	4.99123	5.45469	5.42558	5.36816
TcCLB.464807.10	4.98797	5.17225	5.36836	5.25293	5.09713	4.70022	4.94419	4.74515	4.51605	4.66315	4.745	4.55832	4.53431	4.81929	4.77128	4.79791	4.56893	8.11302	8.17971	8.24108	8.36219	5.79972	5.74945	5.77332
TcCLB.464807.20	6.49598	6.32892	6.45055	6.32797	6.13348	6.48168	6.28572	6.57431	6.33673	6.54884	6.65352	6.54099	6.52385	6.36188	6.35199	6.36863	6.23129	6.57859	6.15248	6.54081	6.46864	6.09371	6.20534	6.13449
TcCLB.466007.9	2.35521	0.455858	1.44737	-0.885917	-1.02057	-0.19542	2.61383	0.341551	0.424524	1.87368	2.53866	2.8134	1.57736	1.89982	2.57738	2.14932	1.54595	-0.384291	0.907047	0.0407982	0.170083	3.01808	3.06778	2.7619
TcCLB.466529.9	5.81121	5.64661	5.90744	5.46167	5.67624	5.77199	5.71493	5.82313	5.76789	5.79777	5.72774	5.84957	5.96263	5.93005	5.96895	5.96338	5.80981	5.85605	5.5118	5.33638	5.54702	5.68406	5.75333	5.79763
TcCLB.466823.10	7.09655	6.97347	7.08497	6.94132	7.13185	6.85155	6.9807	6.58835	6.57476	6.87507	6.7315	6.67373	6.96672	7.04045	6.68706	7.07365	7.26234	6.75404	7.67334	7.43262	7.26269	6.55222	6.69447	6.32803
TcCLB.466823.20	5.89153	4.80002	6.04585	5.40442	5.40861	5.53484	5.45356	4.69754	5.45304	5.48968	5.56404	5.60377	5.63543	5.76829	5.81463	5.78479	5.74909	4.03869	5.9973	5.62349	5.32002	5.1088	5.1845	4.88707
TcCLB.466879.10	3.71854	3.06134	3.51789	3.24214	3.01811	2.66287	3.6094	3.03423	3.65982	3.5941	3.41077	2.37843	2.11761	3.15628	2.87791	3.15714	2.68406	1.12826	0.276015	0.848153	0.679839	1.89463	2.93965	2.81339
TcCLB.466965.10	4.88369	4.59813	4.63295	4.93981	4.89388	4.62906	4.94419	4.5832	3.99986	4.51298	4.29268	4.34554	4.5793	4.37321	4.21926	4.19646	4.66742	4.14015	3.5118	3.78395	3.67016	4.6738	4.66483	4.53665
TcCLB.468217.14	4.7279	4.95346	4.97941	5.63189	4.53968	4.49751	5.71493	4.55898	5.06041	4.3646	4.83224	4.60353	4.46268	4.6469	4.72935	4.76475	4.71793	8.71714	8.15196	8.19234	8.44103	-1.18661	-0.711273	0.51653
TcCLB.468217.30	5.34574	5.31791	5.40549	5.14303	5.46744	5.5678	5.42739	5.26623	5.20353	5.36347	5.08486	5.04058	5.32369	5.19224	4.92549	4.81449	5.50976	6.97086	7.17156	6.90923	7.07551	3.41693	3.72672	3.57607
TcCLB.468405.9	2.84441	2.01715	0.677432	2.01429	0.50026	2.22899	1.04457	0.341551	2.40568	2.92242	1.89047	2.16666	2.3732	3.24374	2.57738	1.80346	0.467066	-0.655419	1.90292	1.06686	0.7273	1.66407	1.7308	1.09064
TcCLB.468941.9	7.19155	7.19155	7.47574	7.36492	7.20581	7.3293	7.36788	7.71733	7.30243	7.39031	7.49459	7.37748	7.39568	7.13309	7.14371	7.19751	7.02937	6.75598	6.18869	6.22278	6.27701	7.29194	7.34315	7.42926
TcCLB.469435.10	5.41848	5.82054	5.5934	4.80072	5.42947	5.49973	5.78998	5.54282	5.7813	5.71366	5.62099	5.46821	5.56843	5.64296	5.69902	5.69611	5.67727	4.68556	4.70554	4.74787	4.76503	5.46357	5.42558	5.40876
TcCLB.469435.4	4.88369	5.17225	5.20896	4.98078	5.12098	5.195	5.40166	5.57049	5.5782	5.46356	5.41512	5.43545	5.34248	5.40639	5.29918	5.30289	5.26952	4.21635	4.91424	4.31537	4.42054	5.63769	5.42756	5.44043
TcCLB.469785.10	6.9124	7.21897	7.05337	7.23559	7.14875	6.88826	7.09219	6.92534	6.81279	6.79481	6.92936	6.86604	6.75597	6.94264	6.85952	6.82833	6.77558	6.25259	6.7198	6.50108	6.43901	6.34201	6.39441	6.29533
TcCLB.469785.20	5.46306	5.58256	5.56143	5.40442	5.27265	5.53484	5.6415	5.63514	5.45304	5.46356	5.46199	5.30408	5.58977	5.59363	5.5629	5.6198	5.32109	4.90318	5.18333	5.03868	5.09778	5.37694	5.26982	5.38352
TcCLB.469785.30	5.95993	6.29151	5.834	5.77942	5.83213	5.85212	5.90494	5.81176	5.75421	5.60851	5.72774	5.92142	5.67485	5.89554	6.02011	5.93499	5.82857	5.04993	5.35482	5.10913	5.28258	5.20801	5.24445	5.34248
TcCLB.469785.40	6.17316	5.69367	6.33351	5.48921	5.93943	5.39185	4.70852	4.98894	4.9345	4.96944	5.23042	5.19953	5.08085	4.81421	4.86603	4.839	4.40931	4.14299	3.57737	3.44168	3.35179	4.23679	4.21135	4.23473
TcCLB.469785.5	5.34574	4.87529	5.12816	4.28361	4.71943	4.70022	4.65813	4.71942	4.63949	4.48581	4.98503	4.94394	4.52226	4.76218	4.72935	4.88707	4.61287	3.41221	3.92013	4.03986	3.8417	4.5565	4.5673	4.72321
TcCLB.470169.9	4.7279	4.44738	4.7008	4.89856	4.64569	4.86961	4.84884	4.83821	4.91426	5.01986	5.0953	4.99331	4.93612	5.13444	5.18185	5.04268	4.88263	3.76787	3.63014	3.41076	3.6176	4.95792	4.83562	5.0245
TcCLB.472253.10	5.82886	5.64661	5.7398	5.70328	5.46744	5.49973	5.42739	5.52698	5.3446	5.09698	5.57916	5.56012	5.48477	5.15584	5.5819	5.57583	4.71793	6.12106	5.25956	5.29789	5.56191	5.04724	5.09269	5.57453
TcCLB.473111.10	5.46306	5.9167	5.7398	5.63189	5.86632	6.17577	5.66774	6.13995	5.62179	5.5619	5.88708	6.06906	5.95829	5.58407	5.85912	5.7822	5.25208	5.84567	3.93258	4.49938	4.40402	5.99972	6.04402	6.27102
TcCLB.473619.9	2.63078	2.01715	2.69066	2.01429	1.28082	3.4013	3.05204	3.72673	3.65982	3.8615	3.47196	3.83901	3.92344	3.52461	3.20571	3.12738	3.07652	1.9794	1.72379	1.75962	1.20738	0.569581	-0.191016	0.813386
TcCLB.473633.9	4.28974	3.88317	4.45267	4.28361	4.0095	5.11306	4.49546	5.00756	4.69307	4.84412	4.88708	4.8487	4.82747	4.78142	4.66484	4.67213	4.47647	4.00731	3.16664	3.28397	3.27282	3.29504	3.52931	3.27681
TcCLB.474341.9	5.89153	5.67767	6.20425	5.68146	5.6192	5.66561	5.94256	6.37658	6.31578	6.24128	6.4598	6.50859	6.68536	6.09755	5.89619	6.14649	6.14693	6.94082	5.94179	6.41439	6.20015	6.51987	6.46803	6.38426
TcCLB.475705.9	6.36434	5.82054	6.29091	5.81987	5.65707	6.31849	5.81162	6.04293	5.84381	5.93042	5.77939	5.99961	6.342	5.62121	5.64998	5.5785	5.73472	6.52411	5.89839	5.89151	5.73617	5.22722	5.40949	5.17565
TcCLB.476421.9	5.85887	6.21491	6.16094	5.48921	5.92538	5.82756	5.90494	5.51368	5.8292	5.80794	5.57916	5.66523	5.89254	5.84976	5.76048	5.6932	6.06721	5.78696	5.84412	5.67893	5.65351	6.56052	6.4084	6.51129
TcCLB.477079.10	-0.829897	-1.1691	1.44737	-0.885917	-1.02057	1.52194	-0.566869	-1.25874	-1.24036	-1.28678	0.237203	0.106901	-2.66153	-0.789276	-0.344484	1.64566	-0.625298	-0.34449	-1.39442	-1.46735	-1.22223	2.68345	2.67379	2.69424
TcCLB.477983.10	3.51892	2.59413	3.24538	1.54068	2.6714	-0.19542	1.04457	1.15629	1.70141	1.87368	3.34839	3.80042	2.2776	2.31847	2.84601	2.98136	3.0133	2.19562	1.72379	1.98819	2.02474	2.82325	2.81778	2.89255
TcCLB.478671.9	7.60306	7.50728	7.50854	7.57939	7.50856	7.50374	7.50536	7.46367	7.2617	7.43302	7.45639	7.46117	7.4083	7.1437	7.37671	7.54326	7.34182	7.39422	7.34244	7.22547	7.31726	7.20579	7.1952	7.05316
TcCLB.478711.10	0.81341	3.18633	2.47544	2.01429	2.46219	2.97155	1.75963	2.58514	1.70141	0.975467	2.84063	2.68707	2.3732	2.31847	2.34763	2.14932	2.68406	2.01522	2.06963	2.2535	2.40858	7.17758	7.22929	7.35585
TcCLB.479253.9	5.64344	5.17225	5.23536	5.28619	4.89388	5.82756	5.50485	5.48549	5.69933	5.50483	5.63521	5.83712	5.39007	5.21364	5.66164	5.73414	5.5467	5.15107	5.06432	5.48917	5.24333	6.47877	6.52066	6.48439
TcCLB.479379.9	5.77786	5.44649	5.99149	5.70328	5.33545	5.79848	5.71493	6.60893	6.32661	6.08621	6.14813	6.23475	6.56574	6.0109	6.01773	6.03974	5.97006	6.87567	5.81874	6.32031	6.26661	6.46212	6.35925	6.4769
TcCLB.479517.30	3.51892	2.59413	3.13136	3.51454	3.58708	3.69515	2.84548	3.45021	3.43385	3.52997	3.57056	3.42955	3.24087	3.50296	3.01809	3.41946	3.63699	1.97547	2.53265	2.32311	2.26641	3.56893	3.35784	3.34534
TcCLB.479517.40	1.54597	2.33391	1.88525	1.54068	1.79572	3.21157	1.75963	1.15629	2.08065	2.78787	1.06317	1.35218	2.82761	2.39688	0.163203	0.288727	1.75505	0.7619	1.08155	1.22733	1.17864	2.13268	2.02189	1.90292
TcCLB.479517.50	4.88369	3.95645	5.54347	4.0502	4.611	4.49751	3.72673	3.72673	3.5179	3.14714	3.91168	3.80042	2.68345	2.97744	3.84897	3.69185	2.86788	1.53799	1.08155	1.65551	1.36873	3.52998	3.63947	3.82052
TcCLB.479721.10	3.14411	3.18633	3.34953	2.69905	3.66836	3.69515	2.84548	3.45021	2.40568	3.31769	3.21739	3.48376	3.27361	3.03185	3.13796	3.3616	3.28873	1.75046	1.44736	1.55912	1.40128	3.01808	3.40201	3.44594
TcCLB.480653.10	6.09203	6.11507	5.99149	6.03153	5.91119	6.25968	5.73995	5.69635	5.9437	6.02272	6.00587	5.90242	5.89254	5.72569	5.73044	5.74773	5.98038	5.46637	5.58753	5.84936	5.73849	6.07898	6.1292	5.99445
TcCLB.480785.10	-0.829897	0.455858	-0.914798	-0.885917	0.50026	-0.19542	-0.566869	-1.25874	-1.24036	-1.28678	0.237203	0.106901	-2.66153	-2.78928	-1.02059	-2.90031	-2.22223	-0.944249	-1.08473	-1.28678	-2.73681	-2.68618	-3.58997	-3.29624
TcCLB.480975.10	6.11897	5.94771	6.21334	6.05445	5.92538	5.74443	5.06295	5.99028	5.93273	5.71366	5.82694	5.844	5.90072	5.89813	6.05523	6.07388	5.79847	5.86986	5.51467	5.49149	5.68961	5.44931	5.3747	5.61192
TcCLB.480997.10	0.81341	1.20069	2.69066	-0.885917	0.50026	-0.19542	1.04457	1.15629	0.424524	0.975467	2.14322	0.106901	2.01521	-0.789276	1.98723	1.80346	0.777767	1.34458	0.579958	0.243738	0.0851937	3.97597	4.08063	4.11494
TcCLB.482097.10	4.95496	3.64661	4.02926	4.42166	4.32585	3.69515	4.18335	4.28002	3.78397	4.22195	4.38418	4.33045	4.0576	4.27741	4.44949	4.45372	4.14496	2.78114	3.42882	3.26077	3.25512	4.24558	4.31401	4.15671
TcCLB.482097.20	1.97942	1.20069	1.88525	0.7778	-1.02057	2.22899	1.04457	3.37024	2.82109	3.64966	4.01498	4.14737	3.87315	4.02165	3.62452	3.47299	3.63699	0.56958	0.276015	0.605583	1.01043	4.57721	4.76844	4.8967
TcCLB.482369.10	6.80389	6.49031	6.35681	6.40843	6.35182	6.05669	6.5602	6.18505	5.90887	5.80794	6.16568	6.10443	5.64982	5.74585	5.81772	5.84547	5.78732	5.94982	5.68405	5.98209	5.75254	6.00092	6.02854	6.13696
TcCLB.482369.20	7.67469	7.45039	7.82657	7.73693	7.59097	7.67789	7.78186	7.50311	7.46253	7.30088	7.67954	7.6587	7.4871	7.53645	7.52445	7.54479	7.48961	7.07365	7.38837	7.164	7.10812	7.47234	7.52315	7.37115
TcCLB.482369.29	5.79292	5.80279	6.37536	6.55588	5.86632	5.60242	6.50349	5.54282	5.67131	5.66254	5.77939	5.75806	5.99299	5.60225	5.98491	5.92535	6.24649	10.3475	10.0803	10.6273	10.6273	9.48171	9.32726	9.35108
TcCLB.482471.10	5.85887	5.67767	5.72409	5.9937	5.98298	6.21834	6.39442	6.95265	6.81958	7.07238	7.00491	6.81666	6.95854	7.05336	6.75905	6.62944	6.94016	5.69163	5.01772	5.53632	5.72248	7.37972	7.39031	7.51619
TcCLB.482471.19	5.90713	6.41319	6.35681	6.43815	6.28192	7.012	6.94432	7.50055	7.37672	7.36117	7.37308	7.29397	7.51589	7.29725	7.0015	7.02756	6.94016	5.4011	4.62951	5.22319	5.08724	7.26601	7.29509	7.28246
TcCLB.482971.9	2.63078	2.33391	2.18886	2.01429	2.1744	3.55487	2.84548	1.70378	1.21741	3.04079	2.53866	2.8134	2.61444	3.36423	3.01809	2.14932	3.0133	1.08519	2.07606	1.26641	1.09608	2.85885	3.09201	2.72788
TcCLB.483623.10	-0.829897	4.48601	1.44737	4.60212	3.49513	3.926	3.48859	4.28002	4.43421	4.14496	2.69902	2.68707	4.08405	4.3646	2.42379	2.92853	4.43544	5.80201	5.72992	5.92586	5.84674	5.59898	5.50313	5.692
TcCLB.483813.10	0.81341	1.20069	2.18886	0.7778	0.50026	1.52194	1.04457	1.70378	1.21741	0.237191	2.14322	0.852454	1.3107	1.34458	0.163203	1.09608	1.04455	2.38805	0.967589	0.813388	1.12472	0.310707	-0.12631	-0.944253
TcCLB.484299.10	4.88369	5.00588	5.23536	5.63189	5.22364	6.37341	6.54605	7.28531	6.98254	7.15144	7.32888	7.26343	7.10306	7.09218	7.32847	7.02854	6.94374	5.79777	5.47699	5.65275	5.69163	6.99412	7.15871	7.2521
TcCLB.484299.4	5.39489	4.97819	5.23536	4.85167	5.33545	4.92269	4.84884	4.48669	4.54531	4.30621	4.55765	4.40859	4.17265	4.32427	4.39579	4.35141	4.44842	2.90292	3.2644	3.23965	3.02948	4.94907	4.89917	4.98746
TcCLB.484311.10	4.6429	4.29919	4.22362	3.75279	4.1212	4.76277	4.18335	4.71942	4.35446	4.57542	4.63948	4.89308	4.73573	3.88786	4.30876	4.37321	3.94368	4.64952	2.60304	3.09969	2.78899	3.80041	3.7369	4.0061
TcCLB.484949.9	4.7279	1.20069	4.22362	1.54068	2.85354	4.56829	2.84548	4.42092	3.25109	2.78787	4.09496	4.19984	3.98111	2.57607	3.75161	4.14059	2.59283	4.17523	2.16836	1.93764	1.47265	2.41221	2.27841	2.60304
TcCLB.485845.9	3.27164	2.33391	2.18886	2.40278	3.16538	2.22899	2.84548	3.16149	2.98578	3.76928	3.62326	3.30486	3.80123	4.08405	3.64134	3.10689	3.24374	2.04455	3.90576	2.97744	2.54197	1.54595	1.7308	1.34153
TcCLB.485889.10	7.2524	7.49488	7.16401	7.50432	7.59909	7.19979	7.70781	7.54158	7.73773	7.68435	7.86613	7.7587	7.76516	7.67519	7.87097	7.79049	7.93369	7.64547	7.63131	7.99968	7.91847	6.34001	6.3144	6.18747
TcCLB.485889.16	5.32043	4.87529	5.23536	5.36951	4.75307	4.97438	4.18335	4.63327	4.89283	4.6902	4.67713	4.69097	4.89332	4.64133	4.62639	4.39413	4.74326	4.65551	3.81201	4.31537	3.99645	3.85432	4.02877	3.96808
TcCLB.485889.4	6.6332	6.31787	6.53074	6.27445	6.36445	6.13258	6.16094	5.69635	5.59445	5.99281	5.54488	5.46821	5.2973	5.46199	5.33638	5.35868	5.51594	4.97768	5.70109	5.40712	5.36536	4.4872	4.58641	4.58286
TcCLB.486465.9	3.78397	5.90294	4.22362	5.40442	5.4892	6.15418	6.16094	6.07068	5.45304	5.5188	5.01091	5.27363	5.92636	5.48823	4.98942	5.13883	5.42549	5.66217	5.84412	5.73892	5.54114	5.45469	5.30915	5.1619
TcCLB.486901.10	5.62594	5.46778	5.57681	5.21618	4.93084	5.35398	5.06295	5.39194	5.09904	4.91513	5.2417	5.24334	5.4493	4.839	5.31771	5.15508	4.95419	5.31032	5.20832	5.36723	5.48469	4.59475	4.75662	4.71411
TcCLB.487507.10	4.98797	6.63907	4.97941	6.98494	6.59622	6.86458	7.47392	8.46087	8.49266	8.43181	7.26887	7.27867	9.48911	9.285	7.39545	7.44563	9.50713	7.52138	7.56669	7.67334	7.5599	9.95349	9.92482	9.95348
TcCLB.492827.10	3.01045	2.01715	2.47544	2.40278	2.6714	2.97155	3.05204	2.58514	2.98578	2.13883	1.57349	2.8134	2.68345	2.67803	2.91937	2.52462	2.78339	6.9388	6.40059	6.41855	6.55214	2.2535	2.27841	2.43311
TcCLB.498829.10	5.89153	5.50732	5.81724	5.48921	5.7837	5.195	5.73995	5.06238	5.68618	5.39026	5.35897	5.18632	5.47603	5.28952	5.34649	5.44097	5.83495	7.84491	8.82987	8.65367	8.58238	4.28912	4.35633	4.28872
TcCLB.498829.21	2.63078	2.77891	2.69066	2.69905	2.85354	-0.19542	1.04457	2.06503	2.64445	2.78787	2.69902	3.01427	2.87263	3.09969	2.68706	2.73138	3.14321	2.78114	2.28477	2.54064	2.57478	1.72263	1.83522	2.13883
TcCLB.503391.10	5.34574	4.80002	5.42685	4.93981	5.25109	5.23701	5.17834	4.91823	4.95408	5.58608	5.30035	5.45981	4.97301	5.32022	5.106	5.19815	5.15259	4.25269	5.44452	5.02711	4.81146	6.29169	6.2798	5.96381
TcCLB.503393.10	5.29467	4.44738	5.01067	4.21201	4.45692	4.34269	1.75963	3.77298	3.84549	3.82106	4.27403	4.02476	4.56239	3.99524	4.23125	4.27761	4.39689	2.85672	2.56305	2.88629	2.79624	5.60376	5.55666	5.23381
TcCLB.503397.10	7.60911	8.19636	7.70833	8.22077	8.15433	8.12991	7.68397	8.23098	7.95003	8.09199	7.91847	7.90138	8.27825	8.07	8.06681	7.98611	8.00531	8.14072	7.87754	8.09955	8.25243	6.70354	6.86075	6.92973
TcCLB.503397.5	1.54597	-1.1691	0.677432	0.7778	1.28082	-0.19542	1.04457	1.15629	1.21741	0.237191	1.89047	1.9477	1.45018	0.929542	1.34459	2.08519	0.777767	-0.566882	-0.555479	0.0924603	-0.4567	1.05946	0.54595	1.64566
TcCLB.503401.11	1.54597	2.01715	2.18886	0.7778	1.28082	2.22899	-0.566869	2.06503	1.70141	1.51247	2.84063	2.55388	1.3107	1.96165	3.06086	2.80898	1.31382	-0.195434	0.276015	0.42162	0.458652	2.91834	3.06778	2.78899
TcCLB.503401.20	5.68122	5.97905	5.8491	5.57854	5.63562	5.63553	5.86259	5.3634	5.36434	5.67227	5.57916	5.48315	5.51424	5.52007	5.65644	5.64612	5.53857	5.19815	5.45284	5.53131	5.56436	4.23679	4.33389	4.30407
TcCLB.503401.29	5.58611	5.3406	5.52563	5.52061	5.8174	5.43206	5.61304	4.98894	5.09904	4.91513	4.96227	4.86325	4.67015	5.08531	5.11629	5.11806	4.93978	5.88799	6.13069	6.2976	6.29371	4.98588	4.93296	4.94906
TcCLB.503401.40	7.81922	7.98266	8.14125	8.07563	8.13127	8.71978	8.62323	7.77651	7.8428	7.75257	7.74723	7.93402	7.75004	7.83824	7.96178	8.08209	8.12389	7.98959	8.39105	7.97357	7.97633	6.53015	6.59359	6.71763
TcCLB.503405.10	9.09713	9.21269	8.78417	8.70573	8.99328	6.70155	5.95955	5.83395	6.06953	5.73667	5.69201	5.99495	5.92242	5.77176	5.96636	5.94317	6.19699	7.76261	7.68702	7.9912	8.02379	7.16088	7.21109	7.3653
TcCLB.503407.10	5.84347	5.24447	5.6585	5.25293	5.54796	4.81834	5.47822	5.35058	5.39654	4.91513	5.27482	5.04058	5.02105	5.0812	5.11059	5.14354	4.85325	5.72759	5.41176	5.46863	5.33953	4.56958	4.44736	4.71411
TcCLB.503407.20	5.73981	5.54614	5.87212	5.77942	5.6192	5.79848	5.83712	5.1134	5.45304	5.66254	5.74572	5.46821	5.61444	5.46531	5.72636	5.60939	5.65597	6.0748	6.14212	6.0232	6.02177	5.75748	5.72963	5.72934
TcCLB.503409.10	6.30897	5.76014	6.00527	5.33899	5.33545	5.46673	5.56045	5.9766	5.69933	5.74945	5.7369	5.93626	5.82488	5.44043	5.63389	5.69006	5.37898	6.26289	5.82863	6.10963	6.07652	4.76475	4.62826	4.71411
TcCLB.503409.20	5.11997	5.2228	5.23536	5.0281	4.81973	5.11306	5.31228	5.1134	4.77242	4.96944	5.07549	5.34278	5.28595	5.10946	5.18663	5.1308	5.33925	5.61097	5.9849	6.05911	5.97363	6.03374	6.07577	5.9558
TcCLB.503419.10	1.97942	1.66287	1.88525	-0.885917	-1.02057	1.52194	1.04457	2.06503	-1.24036	0.237191	-1.41487	1.35218	1.45018	0.777764	2.34763	2.23638	-0.625298	-1.32499	-1.48888	-1.97431	-2.73681	-3.54416	-3.58997	-2.33471
TcCLB.503419.20	6.45665	6.43247	6.38413	6.27445	6.43462	6.40604	6.36499	6.23619	6.00709	6.14014	5.9583	6.16569	6.27221	6.33494	6.37722	6.19298	6.37479	5.95394	6.20696	6.03951	6.04759	6.08753	5.99439	6.09359
TcCLB.503419.30	7.48962	7.79505	7.71999	7.72271	8.13127	7.68779	7.59248	7.93076	7.99122	8.11061	8.40213	8.30967	8.20567	8.45504	8.27005	8.2177	8.28534	6.9416	6.75848	6.88786	6.8513	10.3754	10.4591	10.6714
TcCLB.503419.40	5.68122	6.01774	5.834	5.60403	5.99636	5.63553	5.81162	5.68407	6.01792	6.01359	5.9343	5.88872	5.77027	5.81174	5.8382	5.83237	5.98038	5.7005	5.94537	5.61097	5.83954	5.66826	5.78598	5.77847
TcCLB.503419.50	5.95993	5.67767	5.9216	5.88952	5.6192	6.37341	6.72633	7.13184	7.44718	7.6509	7.04605	7.28247	7.27683	7.3198	6.93726	6.89112	6.79715	5.58407	5.12959	5.43954	5.50705	7.9752	8.02661	7.98264
TcCLB.503419.54	5.37211	5.31791	5.52563	5.25293	5.38401	5.39185	5.532	5.26623	5.25433	5.0642	5.12096	5.35473	5.07192	5.50483	5.28438	5.28298	5.13047	4.60304	4.54529	4.24537	4.25835	5.08109	4.99572	5.23719
TcCLB.503419.60	6.92034	7.23578	6.98704	7.11871	7.10341	7.06636	6.72633	6.8602	6.98681	6.88033	6.83333	6.87331	6.78331	6.74665	6.68444	6.82972	6.46567	6.71606	6.32186	6.16363	6.32798	5.89865	6.00472	6.21041
TcCLB.503425.10	5.66257	5.24447	5.44737	5.28619	5.50928	5.195	5.31228	4.97229	4.95408	5.13046	5.20435	5.14082	5.03373	5.2976	5.13708	5.20214	5.36132	4.5819	5.09879	4.91757	4.82625	6.35378	6.29912	6.21333
TcCLB.503425.20	4.6429	5.64661	5.32871	5.33899	5.29349	5.72117	5.50485	5.67108	5.9437	5.48968	5.98552	5.76582	5.663	5.63551	5.96636	5.89229	6.01516	5.12373	5.16255	4.60431	5.00706	6.02225	5.99984	6.17586
TcCLB.503425.29	5.23845	5.08806	5.57681	5.0281	5.44668	5.27623	5.42739	5.37695	5.36434	5.48968	5.47108	5.68407	5.47603	5.25066	5.47908	5.41765	5.23145	4.56958	4.63419	4.90808	4.64412	5.46199	5.52478	5.44363
TcCLB.503425.5	3.78397	3.18633	3.60305	2.69905	3.74646	3.21157	1.75963	3.77298	3.72907	3.5941	4.06687	3.80042	3.76189	3.58705	3.83793	3.95394	3.36348	2.62326	2.42738	2.52931	2.68466	3.95169	3.84547	4.059
TcCLB.503433.10	5.46306	5.78943	5.50731	5.97624	5.56668	5.74443	5.56045	5.37695	6.01792	5.37609	5.98552	5.88133	5.52091	5.75504	6.04233	6.00141	5.67727	6.79628	6.39821	6.56803	6.60646	6.31358	6.30289	6.35155
TcCLB.503433.20	6.74544	6.37956	6.60718	6.58901	6.40988	6.2817	6.06526	6.10298	6.22487	5.98306	6.19731	6.30545	6.1712	6.19593	6.31489	6.20665	6.07743	5.87902	5.90898	5.67637	5.63846	6.07354	6.10318	6.17586
TcCLB.503433.30	5.39489	5.44649	5.6585	5.91133	5.52766	5.60242	5.56045	5.3634	6.00709	5.65151	5.74572	5.88872	5.90072	6.20361	5.92383	5.79471	6.13196	5.83006	5.81311	6.00556	6.18099	6.74816	6.7312	6.81015
TcCLB.503435.14	6.90281	7.10354	7.09145	6.98494	7.17011	6.64807	6.77623	6.52673	6.57476	6.63146	6.58065	6.58336	6.69748	6.63532	6.72942	6.78801	6.62279	6.89437	6.83833	6.79171	6.74297	6.45244	6.46199	6.54826
TcCLB.503435.30	7.27801	7.19954	7.03192	7.03469	7.23063	6.92033	7.0203	6.67586	6.89397	6.72912	6.85248	6.85155	6.81993	6.77074	7.02261	6.88508	6.85385	6.84584	7.0748	6.89923	6.89547	6.69812	6.68172	6.72178
TcCLB.503441.10	6.49598	6.78334	6.34582	6.82342	6.84942	6.75388	6.61659	6.72856	6.65587	6.77041	6.67301	6.70681	6.77776	6.87052	7.01298	6.82172	6.51662	6.61602	6.31881	6.46286	6.71138	4.91501	4.93549	5.18948
TcCLB.503441.19	8.02948	8.24111	7.97933	7.97256	7.94314	7.92994	7.5667	7.82428	7.8954	7.72797	8.05004	7.96251	7.86863	7.73599	8.15197	8.01363	7.49429	7.7905	7.40562	7.38181	7.43843	5.55091	5.62122	5.85898
TcCLB.503441.5	3.51892	3.95645	3.60305	2.40278	3.29349	3.55487	3.22817	2.90397	2.64445	3.31769	3.05296	3.7343	3.49406	3.09969	3.34192	3.69185	3.28873	4.45531	3.20654	3.41873	3.48236	2.75333	2.67379	2.69424
TcCLB.503447.20	3.63047	2.77891	3.00947	0.7778	2.1744	-0.19542	1.75963	1.70378	1.21741	1.51247	1.57349	1.67502	1.57736	1.74816	1.34459	1.09608	0.0557514	7.1563	7.4162	7.75064	7.75064	2.98038	3.15454	3.29188
TcCLB.503447.40	2.63078	1.66287	0.677432	1.54068	2.85354	1.52194	1.04457	2.35974	1.21741	2.39981	2.14322	0.852454	1.68945	2.12117	1.89464	0.535322	2.48513	1.31382	1.23391	1.06686	1.6005	5.34201	5.49989	5.3599
TcCLB.503447.50	0.81341	1.20069	2.47544	0.7778	1.28082	1.52194	2.61383	1.15629	0.424524	0.237191	2.14322	1.67502	1.3107	0.170082	1.14933	0.288727	-0.625298	2.07147	1.08155	0.973505	1.55912	5.74269	5.75333	5.3262
TcCLB.503447.60	-0.829897	0.455858	-0.914798	0.7778	0.50026	-0.19542	1.75963	-1.25874	0.424524	-1.28678	0.237203	0.106901	-0.126318	0.40128	-2.71127	-1.41488	0.0557514	-0.885951	-1.08473	-0.885953	-1.22223	5.18631	5.348	5.1408
TcCLB.503449.10	9.21269	8.84633	9.3329	8.94218	8.90891	9.3209	9.43658	9.45036	9.46329	9.61008	9.57091	9.55439	9.15649	9.32316	9.67052	9.71575	9.55437	8.48446	8.92761	8.87586	8.80076	9.80023	9.97741	9.92482
TcCLB.503449.14	5.66257	6.20243	5.70518	5.84119	5.96836	6.03139	6.14213	6.3483	6.50639	6.42387	6.4598	6.23475	6.11983	6.43074	6.51578	6.31591	6.14693	5.00755	5.06432	5.06755	5.14736	7.31027	7.29978	7.45944
TcCLB.503449.20	6.51875	6.58731	6.67448	6.80757	6.60752	6.51663	6.41073	5.84629	6.2956	6.40073	6.57072	6.2817	6.04232	6.40484	6.29041	6.38426	5.99887	6.35468	6.09529	5.98953	6.05807	6.87958	6.8094	7.16371
TcCLB.503449.30	8.28466	8.78618	8.29655	8.06808	8.22076	7.99504	7.8925	7.50055	7.78285	7.63626	7.67603	7.54008	7.46854	7.56215	7.85325	7.78039	7.31773	7.74845	7.37851	7.24847	7.38971	7.77375	7.77784	8.00197
TcCLB.503449.40	6.45665	6.57804	6.20425	6.32797	6.27125	6.59764	5.73995	5.9766	6.01792	5.5619	6.07984	5.86272	5.69498	5.72876	6.07835	5.96338	5.5231	6.2806	6.18237	5.94769	6.00092	6.3911	6.36779	6.7702
TcCLB.503449.5	0.81341	2.01715	2.69066	2.69905	2.6714	2.97155	2.25998	2.76078	2.08065	3.04079	2.84063	3.01427	2.53665	2.39688	3.01809	2.39321	2.36948	0.7619	0.508404	0.813388	0.527299	2.59986	2.71028	3.29188
TcCLB.503453.100	7.01509	7.14028	6.95893	6.82342	6.80037	7.24696	6.87982	6.87344	7.00492	6.81098	6.87297	6.97665	6.83856	6.91341	7.08007	7.14728	6.54098	6.17405	5.92688	6.36507	6.04197	7.34406	7.31726	7.27152
TcCLB.503453.10	5.26603	4.97819	4.94832	5.33899	5.29349	4.92269	5.02393	5.20321	5.41332	5.37609	5.31032	5.25108	5.78156	5.59619	5.2628	5.35868	5.27572	5.6404	5.34724	5.71778	5.75848	5.67205	5.52007	5.51298
TcCLB.503453.20	6.69449	6.83801	6.75455	6.79175	6.78514	6.72117	6.63035	7.42304	7.55438	7.56851	7.3349	7.4782	7.29331	7.60304	7.25902	7.29038	7.29726	6.35009	6.53461	6.7986	6.6932	7.04203	7.04015	6.90427
TcCLB.503453.30	9.04538	9.24897	9.23256	9.3232	9.20819	9.3209	9.6225	9.66526	9.57092	9.62248	9.77088	9.70564	9.33918	9.46327	9.844	9.78967	9.65189	8.65639	9.05932	9.00667	8.93334	8.69101	8.73198	8.70987
TcCLB.503453.40	4.44099	6.67945	4.36705	6.97317	6.94615	6.92033	7.53958	7.50668	7.57771	7.42899	5.66667	5.53758	7.21087	7.42578	5.45338	5.49184	7.5372	6.51535	7.02756	6.69312	6.78745	8.67748	8.72901	8.64872
TcCLB.503453.4	4.17824	4.24641	4.22362	4.54416	4.75307	4.01068	4.65813	4.42092	4.43421	4.59953	4.88708	4.70526	4.53431	4.56338	4.68946	4.81449	4.33044	3.25997	2.80456	3.38287	3.79234	3.46006	3.78114	3.78759
TcCLB.503453.50	6.96743	7.00964	6.90264	6.80757	6.70657	6.5491	6.87982	6.41839	6.44959	6.64133	6.54223	6.47514	6.63457	6.70869	6.4598	6.50445	6.50858	6.92297	7.49098	7.09955	7.01853	6.38528	6.44412	6.34524
TcCLB.503453.60	6.16057	6.55767	6.03109	6.31123	6.21268	6.03139	6.21668	5.71993	5.72776	5.81846	5.66667	5.78845	5.79665	5.81888	5.91751	5.76218	5.87231	5.56044	5.86589	5.69678	5.64952	5.7235	5.80013	5.74051
TcCLB.503453.64	6.10444	6.29151	6.25254	6.57181	6.31627	6.31849	6.75348	6.88493	7.151	6.91856	6.64868	6.64806	6.61025	6.7729	6.56449	6.75637	6.7899	5.49321	5.66932	5.54255	5.73979	6.34525	6.34952	6.05952
TcCLB.503453.70	8.00917	7.85909	8.00441	7.79358	7.80179	7.71182	7.67468	7.59096	7.62676	7.56517	7.56093	7.59935	7.824	7.67334	7.36822	7.55761	7.59906	7.67179	7.73225	7.85102	7.6678	7.42927	7.35338	7.31963
TcCLB.503453.80	5.84347	5.93102	5.68849	5.75436	5.83213	5.60242	5.42739	5.42218	5.31248	5.33561	5.63521	5.59476	5.42107	5.53132	5.53932	5.6839	5.07491	5.40484	5.63738	5.72963	5.72905	5.22722	5.24445	5.35717
TcCLB.503453.90	7.13517	7.32082	7.21939	7.40198	7.36332	7.12795	7.44527	7.03947	7.06469	7.32542	7.29165	7.29136	7.20902	7.40297	7.25343	7.30927	7.46116	6.72697	6.93442	6.85618	6.75426	6.6738	6.62114	6.53353
TcCLB.503455.10	6.45665	6.34783	6.56429	6.15534	6.49135	6.25968	6.08623	6.02114	5.98126	5.94831	6.17052	6.12235	6.22711	5.82938	6.13796	6.12638	5.89684	6.90143	6.6274	6.83369	6.86354	5.23853	5.16815	5.17105
TcCLB.503455.20	6.41196	6.49031	6.43942	6.49834	6.39719	6.21834	6.10528	5.90513	6.13198	5.79777	6.07383	5.99495	5.90871	5.90859	6.14693	6.13828	6.01516	6.76925	6.6836	6.77399	6.91783	6.17576	6.12372	6.25704
TcCLB.503455.30	7.12286	6.83801	7.2111	6.92771	7.03892	7.40927	6.65977	6.40964	6.21543	6.37535	6.4144	6.68053	6.74923	6.16255	6.41168	6.51417	6.59795	7.09507	6.36188	6.62231	6.75883	5.68976	5.84183	5.62027
TcCLB.503457.10	5.71795	4.80002	6.18674	5.0281	5.12098	6.01068	5.02393	6.0007	5.09904	4.88367	5.72774	5.69366	6.15193	4.94418	5.37694	5.53682	4.93978	6.30905	5.13422	5.33226	5.10644	4.90137	4.93549	4.77776
TcCLB.503457.4	4.55405	4.39837	4.7008	4.42166	4.81973	4.34269	4.3947	4.45445	5.09904	4.74729	4.84843	4.87897	4.689	4.55551	4.72935	4.72233	4.8417	3.48029	3.09969	2.97744	3.14102	4.32389	4.39688	4.57866
TcCLB.503467.20	5.41848	5.38178	5.72409	5.21618	5.33545	5.60242	5.66774	5.82313	5.54795	5.48968	5.70762	5.74911	5.72306	5.68308	5.47465	5.65811	5.84116	5.25107	4.81449	4.99693	5.10262	6.29026	6.39077	6.32803
TcCLB.503467.30	8.2127	7.46324	8.00441	7.34754	7.81005	7.06636	7.42236	7.80552	8.12691	8.21985	8.01028	8.06806	8.11994	7.98001	7.87544	7.97186	8.09388	6.59607	7.14851	6.92789	6.84963	7.36066	7.33748	7.117
TcCLB.503467.9	3.63047	3.29939	3.60305	3.39251	3.01811	2.66287	4.3947	4.48669	4.31462	4.18588	5.12096	4.97917	4.75418	4.32427	4.93701	4.86018	4.36686	4.18333	3.07651	3.70673	3.55189	6.92268	7.0423	6.89547
TcCLB.503477.10	5.05774	4.87529	5.32871	4.13425	5.19364	5.11306	4.94419	4.67805	4.69307	5.05016	5.14475	4.95594	4.97301	5.02806	4.78031	4.74182	5.00297	3.82816	4.04923	4.49938	4.08747	5.59603	5.55412	5.47664
TcCLB.503477.20	7.12286	6.75696	7.25419	7.08181	6.55472	5.9019	6.12318	6.94219	6.73844	6.91856	7.04605	7.23084	7.20434	7.16489	7.26295	7.35269	6.86118	8.30162	8.27004	8.58478	8.64396	8.19079	8.11466	8.08779
TcCLB.503477.30	5.71795	5.72951	5.70518	5.48921	5.54796	5.82756	5.81162	5.52698	5.8292	5.86602	5.85912	5.59476	5.68254	5.84412	5.68661	5.73414	5.42549	5.31226	5.64982	5.4281	5.49647	5.74953	5.69439	5.70798
TcCLB.503479.10	6.46586	6.14945	6.32061	5.81987	6.18766	6.17577	5.92384	6.18505	5.95545	6.25734	6.16568	6.31072	6.24292	6.00688	6.02267	6.124	5.68376	6.71771	6.26067	6.64905	6.68743	6.28149	6.27442	6.19814
TcCLB.503479.20	4.1163	4.39837	4.63295	4.48412	4.85835	4.62906	4.45056	4.79152	4.9887	4.82297	5.10487	4.90809	4.95418	4.79402	4.93701	4.96833	5.13047	4.99572	4.78843	5.08872	5.11316	4.84869	4.89333	4.89333
TcCLB.503479.30	4.39727	5.14258	4.97941	5.28619	5.22364	5.69478	5.81162	5.8578	5.54795	5.57493	6.09891	6.2817	6.39017	6.21926	6.56241	6.6824	6.72898	6.36545	6.38111	6.50475	6.56501	7.1	6.99905	7.07258
TcCLB.503479.40	7.58288	7.47575	7.66692	7.66924	7.728	7.3384	7.36788	7.2524	7.333	7.22546	6.93755	7.01839	7.41057	6.82045	6.99094	7.08866	7.04109	8.31949	7.98264	8.31438	8.23468	6.32832	6.37503	6.3944
TcCLB.503479.49	6.32236	5.94771	6.16094	6.17451	6.09747	6.30021	6.21668	6.05913	6.33673	6.20853	6.19731	6.21147	6.25638	6.19277	6.21521	6.21541	6.36714	5.9614	6.4859	6.39385	6.50356	5.63404	5.78843	5.54247
TcCLB.503479.60	5.68122	6.24809	5.68849	6.5435	6.2931	5.97007	6.57508	4.74515	5.96786	5.34837	5.264	5.22445	5.31011	5.02806	5.36339	5.27781	5.50976	7.21323	7.15009	7.03512	7.00706	5.03963	4.96115	4.9751
TcCLB.503479.70	8.12577	7.89819	8.02702	7.71622	7.81005	7.82453	7.60083	7.4269	7.61338	7.65991	7.98002	8.10446	7.88938	7.96805	8.2422	8.05822	7.59906	8.0325	8.94864	8.41439	8.32126	7.42063	7.34463	7.26841
TcCLB.503483.9	0.81341	-1.1691	-0.914798	-0.885917	-1.02057	-0.19542	-0.566869	-1.25874	-1.24036	-1.28678	2.35973	1.9477	-2.66153	-2.78928	1.62452	0.535322	-2.22223	-2.22223	-2.33471	-1.97431	-1.41488	9.78967	9.88812	10.1679
TcCLB.503485.20	4.98797	4.80002	4.91348	4.42166	5.0199	5.27623	4.32467	4.98894	4.72323	4.80124	5.21417	5.21366	5.03373	4.35198	4.96747	4.92522	4.81559	4.98075	4.0061	4.60431	4.55189	4.99609	5.13157	5.29169
TcCLB.503487.10	6.43582	5.855	6.25254	5.93274	6.17424	5.87746	6.08623	5.9766	5.75421	5.64195	5.69201	5.86974	5.99493	5.81888	5.70844	5.57316	5.58536	5.72686	5.41602	5.49149	5.3838	6.65432	6.68394	6.46027
TcCLB.503487.20	7.00402	7.17091	7.07767	7.06222	7.23063	6.85155	7.05064	6.75187	6.8524	6.85454	6.86765	7.00804	6.91295	6.80664	6.88649	6.76829	6.99369	6.52201	6.83572	6.73813	6.69827	7.81833	7.7633	7.76399
TcCLB.503487.30	5.02465	4.59813	4.83116	4.80072	4.1212	4.70022	4.65813	5.2824	5.06041	5.14528	5.45249	5.56012	5.18152	5.60225	5.37424	5.44097	5.36132	4.36686	4.68465	4.87895	4.69424	6.90053	6.84634	6.84808
TcCLB.503487.40	7.2334	7.09146	7.31633	7.20438	7.45974	7.51405	7.49516	7.35233	7.30243	7.15968	7.33169	7.29136	7.0605	7.20544	7.25619	7.33211	7.11472	6.82972	7.08177	6.97964	6.90001	7.61303	7.61776	7.56092
TcCLB.503487.50	5.08908	5.3406	5.23536	5.70328	5.07333	4.76277	5.40166	4.60972	4.86604	4.89916	4.87422	4.93158	5.15106	4.91142	5.15888	5.18291	5.04479	5.90124	6.2233	6.05272	6.00827	6.43446	6.41403	6.35679
TcCLB.503487.60	5.94257	5.24447	5.78312	5.57854	5.56668	5.79848	5.66774	5.37695	5.27544	5.53223	5.55437	5.60377	5.22112	5.47186	5.42604	5.48556	5.35368	4.32794	4.88524	4.73748	4.62576	6.61658	6.47325	6.49535
TcCLB.503487.70	5.90713	5.71074	5.87212	6.03153	5.76698	6.35634	6.53187	6.70497	6.79414	6.95262	6.97867	7.01271	6.85237	6.98035	6.95563	6.95892	6.97058	6.13091	6.22629	6.54222	6.38463	8.2583	8.24703	8.27826
TcCLB.503489.10	6.48566	6.49031	6.17481	6.42449	5.93943	6.51663	5.94256	6.11986	5.95545	6.18232	6.39221	6.20446	6.4446	6.15736	6.39331	6.38833	6.24068	6.78616	6.74934	6.65336	6.68428	6.42347	6.35501	6.39141
TcCLB.503489.20	5.95993	6.27564	5.9216	5.93274	5.98298	5.72117	6.01475	5.92333	5.93273	6.01359	5.83901	5.91451	5.80096	5.89554	5.96636	5.93068	5.78732	5.66079	5.83278	5.72533	5.84674	5.80623	5.65643	5.78689
TcCLB.503489.24	7.8031	8.01989	7.72689	7.67565	7.9185	7.40927	7.40011	7.56795	7.39003	7.27226	7.78617	7.66397	7.45618	7.6165	7.85732	7.73014	7.40096	7.02373	6.95213	6.87217	6.98056	6.94462	6.88105	7.01246
TcCLB.503489.30	6.45665	6.23496	6.50331	6.53018	6.50286	6.462	6.48678	6.10298	5.99599	6.36778	6.2099	6.23475	6.14605	6.56526	6.14388	6.28169	6.46567	6.0694	6.52684	6.52226	6.41484	5.79527	5.90008	5.64921
TcCLB.503493.10	6.33745	6.34783	6.52278	6.71767	6.26	6.83604	6.45594	6.80202	6.82709	6.70339	6.88545	6.86951	6.71888	6.91042	6.8647	6.86728	6.97597	6.61658	6.37302	6.51535	6.57429	7.19261	7.16807	7.31362
TcCLB.503493.20	5.69851	5.48722	5.23536	5.28619	5.46744	5.31442	5.2201	5.43528	5.0132	5.34837	5.33944	5.4044	5.39431	5.29346	5.53274	5.33226	5.39542	4.87567	4.90318	5.2035	5.22547	4.87092	4.86735	4.96177
TcCLB.503493.30	5.87516	5.90294	5.7705	5.86593	5.69345	5.195	5.56045	5.55865	5.67131	5.83879	5.38455	5.67229	5.70027	5.67228	5.66484	5.65244	5.57332	4.90808	5.33963	5.14004	5.0583	5.47186	5.51771	5.44913
TcCLB.503493.40	3.14411	2.33391	3.51789	2.90811	3.49513	3.82654	3.05204	3.16149	3.34612	3.31769	3.28794	3.30486	2.2776	2.45584	3.01809	3.01234	2.59283	1.91527	1.45302	1.44877	1.45019	1.59539	1.93157	2.56109
TcCLB.503501.14	1.97942	2.01715	2.85886	3.24214	2.85354	-0.19542	3.22817	1.70378	1.70141	1.51247	1.89047	2.16666	1.45018	1.83196	1.62452	2.32774	1.04455	3.84547	3.65918	3.51687	3.95144	2.57153	1.97547	2.56109
TcCLB.503501.30	2.84441	1.66287	2.85886	1.54068	3.49513	2.66287	2.84548	1.70378	2.40568	2.61191	-1.41487	0.106901	2.11761	1.96165	1.89464	1.80346	2.11494	3.4245	3.38916	3.2648	3.36985	2.41221	2.27841	2.07514
TcCLB.503501.50	4.28974	4.02239	4.22362	3.63702	4.17654	4.34269	4.02309	4.15152	4.19289	4.06824	4.12007	3.96884	4.20339	3.70968	4.0641	4.07972	4.12649	6.51535	6.13971	6.16222	6.18673	3.62702	3.84547	3.67258
TcCLB.503501.60	1.54597	2.77891	2.47544	2.69905	2.85354	2.66287	2.61383	2.06503	3.34612	3.71115	2.14322	0.852454	2.3732	2.85885	2.08064	1.80346	2.68406	1.09789	1.4245	1.12649	1.32002	2.29504	1.89047	2.31537
TcCLB.503501.70	3.85032	3.80043	3.43598	3.75279	3.74646	4.0868	4.02309	3.8816	4.43421	4.33465	4.14868	4.34554	3.66528	4.02165	4.1051	4.07972	3.99063	5.29366	4.43097	4.34629	4.61634	3.26078	3.24374	3.43311
TcCLB.503501.7	1.54597	1.66287	-0.914798	0.7778	0.50026	-0.19542	1.75963	1.15629	-1.24036	2.13883	0.237203	-1.41487	-0.126318	1.04455	1.14933	0.288727	1.31382	2.66285	2.04455	2.42738	2.56175	0.677426	1.28397	1.01425
TcCLB.503503.15	2.35521	3.29939	2.69066	3.75279	3.40241	3.21157	3.48859	3.37024	3.13137	3.76928	2.95419	1.67502	3.31148	3.4789	2.57738	2.65121	3.40639	3.49338	3.38324	3.36947	3.21573	3.92802	3.95119	3.78759
TcCLB.503503.30	-0.829897	-1.1691	-0.914798	1.54068	0.50026	1.52194	1.75963	1.15629	-1.24036	-1.28678	-1.41487	-1.41487	-1.02061	0.170082	-1.02059	-1.41488	-0.625298	0.7619	0.625761	0.743548	0.755045	3.47021	3.28397	3.0576
TcCLB.503503.40	-0.829897	0.455858	-0.914798	2.40278	1.28082	1.52194	-0.566869	-1.25874	1.21741	-1.28678	1.57349	1.35218	0.230617	0.777764	1.47543	1.88315	1.04455	3.17266	2.78899	2.27042	2.72905	2.53865	2.47543	2.60304
TcCLB.503509.10	7.75114	7.62441	7.90812	8.06808	7.94314	8.38997	8.2347	8.33685	8.26179	8.19403	8.38179	8.27717	8.22373	8.19156	8.38083	8.48223	8.51223	8.47408	8.29654	8.3661	8.41553	6.68537	6.85662	6.87276
TcCLB.503511.10	8.12577	8.20688	8.23772	8.38999	8.33171	8.3674	8.30089	8.35978	8.32039	8.20785	8.39105	8.38675	8.22984	8.20148	8.47512	8.52144	8.3771	8.18986	7.56758	7.78885	7.9438	7.08032	7.1131	7.24567
TcCLB.503513.10	6.55307	6.74624	6.51439	6.60542	6.19933	7.0279	6.72633	6.64869	6.43144	6.38333	6.50476	6.5786	6.342	6.27037	6.605	6.54864	5.74211	6.63458	6.20014	6.60089	6.60061	3.86576	3.9024	4.33043
TcCLB.503513.20	7.79713	8.00307	7.97439	8.00534	8.12087	7.63545	8.01477	7.79226	7.85166	7.83824	7.85849	7.85496	7.72508	7.99687	7.97933	7.86257	7.75737	7.63501	7.77734	7.70302	7.69054	6.43736	6.42446	6.33369
TcCLB.503513.40	6.78488	6.82109	6.8444	7.22437	6.73653	6.83604	7.02997	7.2998	6.94376	6.92935	7.16861	7.08124	6.89417	6.95668	7.12309	7.13345	6.71098	7.25096	6.67069	7.04972	7.24847	6.32505	6.45883	6.63045
TcCLB.503515.14	6.83858	6.64977	6.51439	6.55588	6.58768	6.42267	6.77623	6.25453	6.42182	6.35231	6.15455	6.31475	5.98294	6.20843	6.06202	6.05819	5.88119	5.61097	5.97018	5.78843	5.76581	5.57048	5.54661	5.67425
TcCLB.503515.20	7.51311	7.16343	7.31633	7.24597	7.14067	7.05637	7.32236	7.52897	7.47428	7.52738	7.4981	7.55801	7.50052	7.72167	7.38397	7.50309	7.43303	6.71606	7.0165	7.01838	6.88903	6.44266	6.50734	6.36634
TcCLB.503515.7	6.34954	6.10394	5.86125	5.52061	5.99636	5.60242	5.81162	5.4982	5.59445	5.4324	5.59683	5.50978	5.46119	5.36929	5.49425	5.4969	5.48349	4.93991	5.06432	5.30446	5.13268	5.22423	5.2643	5.25592
TcCLB.503525.10	6.11897	6.59653	6.09202	6.51585	6.58768	6.83604	6.65977	6.4949	6.3679	6.43713	6.55281	6.40932	6.2544	6.4626	6.7179	6.63333	6.52226	5.97363	6.21879	5.91706	6.12544	6.06986	5.91219	6.124
TcCLB.503525.20	7.66295	7.72129	7.56979	7.5471	7.69057	7.25978	7.37518	6.99677	6.98681	6.90078	7.15672	7.08575	6.84512	7.08006	7.03097	7.23633	6.92935	6.88858	7.33508	7.02581	6.99597	6.86443	6.73305	6.75074
TcCLB.503525.30	5.64344	5.94771	5.81724	6.17451	5.91119	5.63553	6.34745	6.30877	6.20698	6.27411	6.23633	6.17052	6.35311	6.04911	6.59444	6.55781	6.35788	7.31726	6.93138	6.8047	6.93865	6.83515	6.77981	6.8979
TcCLB.503525.40	7.19822	7.30526	7.25419	7.15972	7.25153	7.31934	7.22155	7.1168	7.05972	6.79481	6.9154	7.12551	7.08695	7.08194	6.98628	7.0832	6.78585	6.64605	6.75705	6.8695	6.84422	6.96097	6.98865	7.01393
TcCLB.503525.4	6.96743	7.12053	6.7445	6.53018	6.61999	6.40604	5.99646	5.9766	5.56291	5.54661	5.74572	5.99173	5.62693	5.43562	5.72636	5.79798	5.48349	6.45857	5.88929	6.31624	6.37652	6.11984	6.18083	6.23273
TcCLB.503525.50	5.79292	5.24447	5.834	5.79899	5.65707	5.35398	5.56045	4.95645	5.22197	4.88367	5.264	5.25108	5.13619	5.08883	5.23495	5.20214	5.32928	5.10947	4.94091	4.91757	4.91399	5.53857	5.5905	5.59786
TcCLB.503527.10	7.04983	6.80514	7.15498	7.10681	7.0649	6.83604	6.61659	7.28531	7.27229	7.22546	7.53109	7.51591	7.50508	7.1816	7.3349	7.29332	7.32104	7.68357	7.30382	7.73599	7.60133	8.1357	8.13919	8.19572
TcCLB.503527.20	6.11897	5.87252	5.99149	6.17451	5.7837	5.60242	5.81162	6.81485	6.88683	6.94128	7.0411	6.90403	6.83097	7.08667	6.96846	6.80408	6.88968	5.27232	5.5215	5.42198	5.34115	6.59635	6.64828	6.65244
TcCLB.503527.29	5.26603	5.03211	5.09699	5.48921	5.4892	5.74443	5.76696	6.02114	6.19838	5.9214	6.22986	6.2919	6.16405	6.15552	6.29041	6.37461	6.43714	5.78955	6.33024	6.48439	6.48132	6.52478	6.63072	6.5218
TcCLB.503527.40	6.00769	6.11507	6.33351	6.51585	6.31627	5.82756	5.71493	5.90513	5.7932	6.01359	6.28418	6.2465	6.11571	6.22867	6.48995	6.39178	6.30651	5.8859	5.81634	5.89007	5.92688	7.04613	7.08798	7.24913
TcCLB.503527.4	5.62594	6.48022	6.19531	6.26036	6.13348	6.59764	6.53187	6.77517	7.01272	7.03096	7.07199	7.06604	6.89417	6.96536	6.88825	6.94484	6.89174	5.36028	5.16879	4.92089	5.16481	6.71595	6.62294	6.81764
TcCLB.503527.50	4.76675	5.31791	5.23536	4.98078	5.33545	5.63553	4.89672	5.2824	5.20353	5.16254	5.10487	5.19953	4.95418	4.97879	4.98515	5.10622	5.19361	3.94969	4.39908	4.5565	4.30309	5.31022	5.24068	5.31808
TcCLB.503527.60	4.84361	5.14258	4.76774	5.48921	5.25109	5.35398	5.40166	4.69754	4.91426	4.80124	5.12096	4.80042	4.88406	4.67863	4.93208	5.03374	4.77889	5.93448	5.94179	5.90447	5.86841	5.25107	5.21863	5.18482
TcCLB.503529.10	3.27164	3.18633	2.18886	3.24214	2.85354	2.97155	3.48859	3.51351	4.10039	3.5941	3.98966	3.90397	2.95568	3.27282	3.88106	3.63947	3.5226	1.86204	1.9214	1.83954	1.73196	3.59155	3.3208	3.45865
TcCLB.503529.20	6.93867	7.01739	7.17908	7.28559	7.21942	7.34868	7.16116	7.38625	7.25701	7.2206	7.19752	7.06604	7.12837	7.1112	7.11567	7.15145	6.96605	6.2418	6.12528	5.81476	5.88707	6.91514	6.92433	7.09036
TcCLB.503529.30	6.78488	6.8294	6.27483	6.51585	6.83141	5.74443	5.94256	6.4797	6.24743	6.12649	6.06583	6.27138	6.06489	6.11125	6.22826	6.20162	5.86264	5.32109	5.1718	5.16222	5.1419	6.11003	6.11611	6.05121
TcCLB.503531.10	3.85032	4.02239	3.94092	4.60212	4.49889	4.56829	4.25756	3.67744	4.31462	4.39339	4.20739	4.06918	3.98111	4.40712	4.18419	4.28912	4.26239	2.7447	2.97104	2.79346	3.01138	3.59922	3.64936	3.80401
TcCLB.503531.20	5.71795	6.04715	5.94695	6.07357	5.65707	5.9019	5.95955	5.69635	5.60767	5.59666	5.39285	5.45197	5.44531	5.25714	5.51036	5.54056	5.435	5.97461	5.33561	5.39431	5.23032	5.71212	5.77861	5.80276
TcCLB.503531.30	6.38821	6.5506	6.29091	6.36295	6.50286	5.99088	5.47822	6.14814	5.95545	5.90098	6.14213	6.3483	5.94172	6.23632	6.44062	6.64365	6.05279	6.16697	6.36414	6.16987	6.28358	5.31226	5.28813	5.23719
TcCLB.503531.40	5.97697	5.48722	6.03109	5.88952	5.8174	6.05669	6.12318	5.64691	5.54795	5.80794	5.53649	5.42712	5.24923	5.68308	5.37042	5.50858	5.42549	3.78395	4.01879	3.85298	3.73516	4.72847	4.74758	4.65888
TcCLB.503531.49	5.39489	5.14258	5.18451	5.10916	4.57772	5.77199	4.89672	5.4744	5.27544	5.03468	5.264	5.63607	5.25552	4.87816	5.45804	5.35463	4.68826	4.05761	3.02189	3.30368	3.27761	4.90808	5.2013	5.34771
TcCLB.503535.9	8.23773	8.01145	8.23772	8.16237	7.96762	7.97254	7.69761	7.75456	7.76778	7.5034	7.79906	7.82009	7.80611	7.63396	7.81114	7.82339	7.61476	7.79656	7.6219	7.57202	7.56154	7.21775	7.23479	7.29823
TcCLB.503547.20	5.76049	5.2228	5.94695	5.68146	5.22364	5.92123	5.71493	6.05913	5.99599	6.06697	5.92828	6.14115	6.26167	6.14551	5.83238	5.87356	5.69871	6.32562	6.33024	6.07078	5.9816	4.47334	4.67273	4.32292
TcCLB.503551.20	0.81341	-1.1691	1.44737	0.7778	-1.02057	-0.19542	-0.566869	0.341551	0.424524	-1.28678	2.35973	2.37843	0.464258	-0.789276	1.76646	1.72613	0.467066	0.243741	-0.829918	-1.46735	-1.0206	-0.177839	-0.885951	-0.467351
TcCLB.503557.10	5.08908	5.40267	5.30818	5.21618	4.9618	4.70022	4.70852	5.07745	4.66531	4.72963	5.13081	5.07492	4.65918	5.18184	5.16676	5.06409	4.85325	5.07789	4.94944	5.19667	5.1879	5.00851	4.95094	5.02984
TcCLB.503557.14	6.77391	6.66942	6.80226	6.69099	6.78514	6.44116	6.59048	6.85487	6.67843	6.88033	6.86285	6.78659	6.90304	6.99724	6.85208	6.84651	6.77074	6.22423	6.25481	6.51222	6.61894	6.58214	6.57506	6.60395
TcCLB.503557.20	5.62594	5.48722	5.48634	5.75436	5.7837	5.195	5.86259	5.39194	5.69933	5.57493	5.264	5.27363	5.12128	5.36667	5.25735	5.3899	5.53857	3.96363	5.16481	4.67349	4.56974	4.84869	4.82516	4.60017
TcCLB.503557.30	5.39489	5.58256	4.83116	5.10916	5.35899	4.56829	4.80444	6.43778	6.25908	6.24128	6.57072	6.37434	6.38786	6.33245	6.52617	6.31401	6.5265	4.77085	5.23576	5.21801	4.90692	6.57567	6.50488	6.44474
TcCLB.503557.40	4.39727	5.08806	4.36705	4.35447	4.75307	4.70022	4.84884	4.86046	5.36434	5.5188	5.46199	5.57843	5.37971	5.52822	5.604	5.64875	5.53857	3.71116	4.13729	4.21988	4.29465	5.54247	5.40311	5.49689
TcCLB.503557.49	4.49546	4.83578	4.17652	4.75708	4.53968	4.41947	4.45056	4.76675	4.69307	4.57542	4.80623	4.80872	4.56239	4.91142	4.80899	4.88707	4.74326	3.3747	3.76758	3.56501	3.54197	4.50569	4.55255	4.57364
TcCLB.503561.10	5.79292	5.93102	5.54347	5.81987	6.0101	5.49973	5.73995	5.73459	5.6533	5.65151	5.65705	5.98552	5.77388	5.86589	5.98491	5.79471	5.56404	5.89774	6.0456	6.12439	5.98825	5.79972	5.87158	5.86522
TcCLB.503561.20	5.34574	5.46778	5.48634	5.63189	5.4892	5.66561	5.61304	5.33754	5.51503	5.44912	5.47882	5.51655	5.39825	5.46829	5.55667	5.44532	5.29278	5.24303	5.14736	5.0309	4.99123	5.56616	5.61634	5.52411
TcCLB.503571.10	6.96743	6.90081	7.34502	7.20438	7.21942	7.35964	6.82067	6.9314	7.1609	6.96022	6.76972	6.9664	6.90104	6.94568	6.88969	6.81318	6.70421	6.76112	6.17448	6.88308	6.66719	6.85278	6.67965	6.76382
TcCLB.503571.19	6.47545	6.19131	6.50331	6.07357	5.84926	6.38963	6.08623	6.56418	6.43144	6.38333	6.39717	6.64806	6.6322	6.26148	6.30613	6.45346	5.90292	7.29897	6.69748	6.79523	6.89502	6.73632	6.71286	6.69316
TcCLB.503575.27	6.80389	7.11348	6.81861	6.99763	6.86784	7.12795	7.07739	6.68189	6.58159	6.70339	6.85679	6.79778	6.69748	6.89878	6.74971	6.74478	6.84668	6.14769	6.24949	6.32186	6.33446	6.4486	6.51031	6.46396
TcCLB.503575.34	7.92213	8.41441	8.27325	8.38999	8.47294	8.61637	8.89357	8.95586	8.83283	8.92658	8.3991	8.23334	8.34232	8.6593	8.35111	8.2606	9.01719	7.66563	8.15863	8.19078	8.10273	8.49645	8.54349	8.56375
TcCLB.503575.40	5.82886	5.77384	5.67274	5.95223	5.7837	5.66561	5.58538	5.7775	5.14214	5.18269	5.60749	5.53758	5.39007	5.52344	5.61477	5.63185	5.37041	4.46846	4.94393	4.74153	4.8696	5.42126	5.35463	5.32292
TcCLB.503575.50	6.84841	6.57804	6.86709	6.34485	6.39719	6.68343	6.16094	6.76487	6.46778	6.29474	6.6675	6.61997	6.72364	6.10251	6.49489	6.68616	6.05773	7.1828	6.34129	6.56982	6.57559	6.81336	6.85662	6.88857
TcCLB.503575.54	6.2384	6.11507	5.99149	5.95223	5.99636	5.85212	5.92384	5.96303	6.00709	6.09545	6.17052	5.98552	5.90356	6.10251	6.07835	6.08753	5.9423	5.65152	5.80691	5.60875	5.71573	6.16675	6.03898	5.95848
TcCLB.503575.60	6.41196	6.36068	6.42936	6.32797	6.36445	5.74443	6.06526	6.03187	5.90887	5.67227	6.00587	6.0966	5.81496	6.14332	5.96895	6.07388	6.22676	5.86602	5.96536	5.84116	5.86986	6.47877	6.42266	6.41837
TcCLB.503577.20	7.55545	7.66054	7.50854	7.78111	7.83597	7.85908	7.70781	7.52526	7.62676	7.52738	7.7406	7.67258	7.42791	7.60606	7.80308	7.6765	7.71779	7.70884	7.84411	7.75737	7.84847	7.39725	7.37479	7.51505
TcCLB.503577.9	5.85887	5.72951	5.42685	5.60403	5.52766	5.15759	5.45356	5.68407	5.76789	5.71366	6.26792	6.22233	6.34562	6.36188	6.12284	6.27901	6.32167	5.0634	5.24251	5.28873	5.26922	7.53174	7.32321	7.35117
TcCLB.503579.100	6.20101	6.54349	6.58065	6.83559	6.47402	6.51663	6.9807	6.9314	7.11635	6.89501	6.88168	6.8145	6.9346	6.85755	6.96004	6.97581	7.07643	6.30005	6.76012	6.49184	6.61073	7.11567	6.96357	7.04525
TcCLB.503579.10	6.6104	6.67945	6.70966	6.36295	6.63103	6.59764	6.31592	6.33983	6.06012	5.91154	6.10487	6.12739	6.42809	5.6387	6.19831	6.15346	6.0816	7.83264	7.0127	6.96941	7.0447	6.35963	6.47976	6.44594
TcCLB.503579.110	7.00402	6.74624	7.02184	7.02246	7.09323	7.23634	7.20904	6.97008	6.92327	7.07685	6.79917	6.61997	6.7329	6.47299	6.66773	6.50445	6.71098	6.37321	6.46374	6.48439	6.40603	6.44186	6.59507	6.52998
TcCLB.503579.119	4.68302	4.91811	4.56698	4.35447	4.9618	4.86961	4.65813	5.1134	4.63949	4.95293	4.98503	4.93158	5.21343	4.97879	5.18185	5.09766	5.17566	4.14671	4.42342	4.42846	4.7506	5.69193	5.66674	5.54562
TcCLB.503579.130	6.82068	6.49031	6.53074	6.63927	6.54606	6.49896	6.39442	6.07962	6.0794	5.91154	6.24807	6.27633	6.00634	5.98056	6.29579	6.18546	5.97006	5.86761	6.01474	5.87336	5.95718	5.87158	5.92954	5.92891
TcCLB.503579.140	6.80389	6.68967	6.70966	6.48123	6.53593	7.29348	7.22984	6.61423	6.75707	6.81634	6.69148	6.70237	6.75368	6.60304	6.66773	6.6283	7.09014	6.27207	7.06189	6.60304	6.61815	6.83816	6.62294	6.72247
TcCLB.503579.150	6.48566	6.59653	6.48103	6.53018	6.57635	6.68343	6.70815	6.57431	6.49777	6.54238	6.64868	6.44453	6.58688	6.45478	6.76869	6.6283	6.64994	6.51535	6.31712	6.47877	6.61689	6.78262	6.7936	6.9064
TcCLB.503579.20	5.97697	6.06192	5.90744	6.46548	6.02537	6.21834	6.23675	6.69814	6.87411	6.82085	6.64868	6.93231	6.80207	6.90621	7.18217	7.1553	7.09014	7.17089	7.45434	7.27955	7.33255	7.4407	7.40965	7.39518
TcCLB.503579.30	6.54332	6.75696	6.34582	6.42449	6.51665	6.19837	5.86259	5.90513	6.1885	6.00261	5.97517	6.03652	5.74354	6.00177	5.99148	5.87632	5.86642	6.16028	6.04806	6.10543	6.12206	5.63994	5.47064	5.84922
TcCLB.503579.40	6.06596	6.00624	6.33351	6.49834	6.0834	6.19837	6.37899	6.56418	6.57476	6.39127	6.38413	6.38686	6.2774	6.32422	6.22268	6.46199	6.22676	5.80767	6.24308	6.10543	6.03898	6.16546	6.24231	6.0828
TcCLB.503579.50	7.66963	7.6864	8.01028	7.7458	7.76825	7.83596	7.52198	7.37672	7.38625	7.45704	7.48935	7.50999	7.42157	7.39001	7.46504	7.468	7.62086	7.59683	7.88158	7.7797	7.70356	7.20036	7.16471	7.13143
TcCLB.503579.60	8.78057	8.96883	8.80899	8.92559	9.18153	8.67575	8.44105	8.10359	8.08905	8.00369	8.30635	8.26385	8.13494	8.20148	8.49079	8.61151	8.25374	7.07643	7.29396	7.24491	7.27646	7.85325	7.82007	7.90959
TcCLB.503579.70	6.62179	6.49031	6.56429	6.75737	6.55472	6.5491	7.46367	7.81554	8.2057	8.14851	8.28373	8.07561	8.0194	8.52363	8.2744	8.21483	8.33329	6.26771	6.76535	6.63306	6.75146	8.75844	8.78815	8.62816
TcCLB.503579.80	6.75507	6.90081	7.02184	7.03469	7.13185	7.10325	7.18775	6.64123	6.56679	6.72912	6.62905	6.55335	6.62113	6.32051	6.81782	6.71392	6.84278	7.23392	7.35368	7.34719	7.28246	6.09586	6.06328	6.21499
TcCLB.503579.90	5.62594	5.42524	5.87212	5.40442	5.69345	6.17577	6.12318	6.13995	6.38766	6.51441	6.26792	6.22806	6.51644	6.29356	6.3463	6.48883	6.59359	4.663	5.3107	5.38065	5.17105	6.4692	6.48861	6.38989
TcCLB.503589.10	6.6332	6.8132	6.72709	7.07222	6.76641	6.64807	6.75348	6.78635	6.88683	6.76011	6.51113	6.51333	6.51433	6.77685	6.65367	6.61334	6.37097	6.78815	6.61018	6.79436	7.00002	6.97314	7.01981	7.1103
TcCLB.503589.19	5.52388	5.44649	5.52563	5.81987	5.54796	5.63553	5.94256	5.2824	5.36434	4.93207	5.05657	5.23577	4.98514	5.13444	5.23986	5.13883	5.15259	4.09879	4.65842	4.21468	4.19055	4.53432	4.55847	4.77776
TcCLB.503595.10	8.06365	8.24862	7.63995	7.61927	7.91097	7.61	7.6472	7.31165	7.51944	7.44682	7.25097	7.15162	7.18614	7.28209	7.12694	7.06801	7.10338	7.17907	7.16917	7.18689	7.0165	7.26601	7.14851	7.03945
TcCLB.503595.19	5.48704	5.36256	5.46637	5.14303	5.29349	5.9019	5.73995	5.44924	5.38067	5.14528	5.16773	5.27363	5.07192	5.39321	5.24578	5.33226	5.15259	4.83467	5.20832	5.2658	4.99996	5.26561	5.23812	5.2471
TcCLB.503599.10	6.37677	6.21491	6.16094	5.75436	5.91119	5.15759	4.61257	5.54282	5.18495	5.14528	5.35897	5.57008	5.81496	5.36929	5.37042	5.27392	5.08611	5.76801	4.92064	5.47682	5.48719	5.88916	5.88007	5.88171
TcCLB.503599.20	4.9204	5.08806	5.03799	4.80072	4.98932	4.62906	4.45056	5.07745	5.0132	4.76389	4.96227	5.01523	4.97939	4.77353	4.68946	4.86018	4.76617	4.45531	4.25269	4.74787	4.70954	5.16255	5.09269	5.0049
TcCLB.503599.30	4.28974	4.34688	4.40895	4.48412	4.36707	4.49751	4.70852	5.26623	5.29467	5.60851	5.49425	5.63607	5.73224	5.68308	5.53015	5.32505	5.61397	3.56893	3.60272	4.14867	3.93005	5.6198	5.64025	5.57299
TcCLB.503599.40	6.94708	6.55767	6.50331	6.75737	6.15826	6.64807	7.0013	6.75885	6.71578	6.78878	6.73951	6.58336	6.65427	6.3753	6.54239	6.49792	6.28457	6.15498	5.67296	6.30191	6.15172	6.5362	6.48297	6.40393
TcCLB.503599.50	4.98797	5.50732	4.60114	5.0281	5.04972	4.34269	4.61257	5.4982	5.39654	5.46356	5.64165	5.69366	5.48968	5.75103	5.4124	5.50858	5.52998	4.76617	5.68405	5.64009	5.33733	5.52008	5.58625	5.29169
TcCLB.503599.60	5.02465	4.55849	4.97941	5.14303	5.0199	5.66561	5.40166	5.86684	5.3446	5.3023	5.40695	5.44453	5.40848	5.48555	5.64659	5.60939	5.45125	5.6165	4.86231	4.99995	5.34658	5.70858	5.56657	5.92331
TcCLB.503599.70	4.60163	4.55849	5.06756	5.07288	4.53968	5.63553	5.17834	5.73459	5.56291	5.32021	5.69201	5.28478	5.37367	5.38028	5.55116	5.46776	4.91091	5.55666	4.54529	4.90808	5.22547	5.33934	5.19741	5.68975
TcCLB.503601.10	4.34612	4.14061	4.27363	4.21201	4.22818	4.49751	4.32467	4.04082	3.95046	4.10509	4.03869	3.99791	4.35632	4.04969	4.14606	4.04315	3.90602	8.24494	7.27152	7.41954	7.74023	2.72672	2.85938	2.63885
TcCLB.503601.20	3.91887	3.47614	3.51789	3.63702	3.94446	3.69515	2.84548	3.63078	3.78397	4.03609	3.62326	3.30486	3.54727	3.66924	3.40749	3.56436	3.66925	3.48029	3.31459	3.58415	3.58512	1.72263	2.07055	2.47959
TcCLB.503611.10	7.56795	7.2617	7.3633	7.07222	7.04733	7.17157	6.90574	6.72856	6.75267	6.57485	6.94782	7.03781	6.81572	6.63668	6.93487	6.93106	6.62279	6.79074	6.3381	6.45244	6.56019	6.40617	6.50879	6.59754
TcCLB.503611.20	7.99122	6.67945	8.07561	7.2669	7.58243	7.94676	8.28128	7.9983	8.30164	8.65502	8.47934	8.40859	8.21556	8.65639	8.45766	8.57269	8.72628	7.20209	8.63328	8.37069	8.2583	8.47408	8.64396	8.20685
TcCLB.503611.30	6.10444	6.31787	6.30119	6.57181	6.31627	6.44116	6.21668	6.54365	6.71578	6.44221	6.39717	6.57463	6.23878	6.22485	6.36057	6.3499	6.48676	6.44168	6.27427	6.22278	6.21879	5.4341	5.45399	5.44913
TcCLB.503611.40	4.6429	4.83578	5.56143	5.84119	5.42947	6.44116	6.79841	6.86511	7.11635	7.4176	6.94782	6.90944	7.08496	7.41539	6.78038	6.80871	7.13014	5.95718	7.35609	6.86807	6.8223	7.53795	7.68033	7.30296
TcCLB.503611.50	4.7279	5.46778	5.12816	5.36951	5.60148	4.56829	4.5552	4.89996	4.84051	4.82297	5.0469	4.87897	5.27481	4.86907	5.23495	5.09766	5.40311	5.38102	5.88354	5.65275	5.69536	5.44931	5.49356	5.42738
TcCLB.503613.10	0.81341	0.455858	1.44737	-0.885917	-1.02057	-0.19542	-0.566869	0.341551	0.424524	-1.28678	1.89047	-1.41487	0.708495	0.170082	-2.71127	1.55913	-0.625298	0.291888	0.326201	-0.762805	-1.22223	-2.90031	-2.25876	-1.25876
TcCLB.503613.20	6.86604	6.72699	6.96537	7.28559	6.56562	6.86458	7.37518	7.75978	7.85412	7.79223	7.70462	7.82279	7.70073	7.78332	7.6976	7.79767	7.57666	6.72445	6.59619	6.95484	6.93865	7.18949	7.28501	7.25005
TcCLB.503613.30	6.10444	6.27564	6.01952	6.07357	6.4235	6.2817	6.16094	6.14814	6.2956	6.54884	6.07383	6.13368	6.439	6.35027	6.15964	6.12638	6.46199	5.56665	5.89709	5.72963	5.72013	5.78843	5.77219	5.64921
TcCLB.503613.40	5.69851	5.90294	5.70518	5.97624	6.09747	5.79848	5.6415	6.40964	6.59888	6.48538	6.51974	6.38686	6.31798	6.63769	6.54926	6.43901	6.81799	4.10509	4.66879	4.57818	4.60654	6.24241	6.13532	6.14812
TcCLB.503613.50	5.60751	4.83578	5.79771	5.46167	5.56668	5.82756	6.33218	6.01068	6.00709	6.11739	5.11339	5.51655	5.60144	5.66993	5.53633	5.45804	5.66666	7.08195	6.94192	6.99002	7.26601	5.2804	5.1916	5.49784
TcCLB.503613.60	7.1144	7.09146	7.49718	7.49432	7.68399	7.97254	7.60831	7.83704	7.6489	7.67953	7.70158	7.53279	7.6313	7.76154	7.90754	7.90079	7.65869	7.21039	7.31772	7.37963	7.35772	7.00803	6.98068	7.02596
TcCLB.503613.70	4.49546	5.17225	5.09699	5.17932	4.57772	4.76277	5.31228	4.63327	4.89283	4.51298	4.67713	4.47301	4.27441	4.72321	4.66484	4.74758	4.59954	4.01522	4.50976	4.37395	4.52462	3.97597	4.03868	4.26158
TcCLB.503613.79	5.32043	5.27044	5.38714	5.0281	4.93084	5.27623	5.34031	5.35058	5.09904	5.27341	5.54488	5.6503	5.44149	5.53815	5.57365	5.66071	5.73472	5.90718	5.70569	5.52864	5.76304	4.75505	4.80926	4.98087
TcCLB.503615.10	5.62594	5.24447	5.9216	5.57854	5.29349	5.72117	5.83712	4.79152	5.25433	5.25714	5.08486	5.32293	5.5835	5.26108	5.32235	5.43204	5.66217	6.71896	7.21315	7.17212	7.08821	6.40466	6.44789	5.9558
TcCLB.503619.10	4.80265	5.14258	4.88342	4.85167	4.98932	4.97438	4.84884	4.67805	4.5782	4.30621	4.52445	4.54265	4.81228	4.60002	4.72468	4.60415	4.47647	4.54661	4.85298	4.69827	4.76503	4.68691	4.53132	4.68495
TcCLB.503619.20	6.53075	6.79731	6.5726	6.57181	6.45472	6.85155	6.51874	6.15754	6.35493	6.34457	6.27443	6.05524	5.93485	5.93005	5.9532	6.05621	6.03763	5.72606	5.61326	5.67198	5.83576	5.81518	5.82605	5.74816
TcCLB.503619.25	4.98797	5.27044	5.20896	5.40442	4.81973	4.86961	5.17834	4.71942	5.16257	4.74729	5.18153	5.22445	4.93612	5.08883	5.07009	5.23597	5.23145	4.30876	4.98209	4.48616	4.57364	4.85298	4.84869	4.93245
TcCLB.503619.29	5.58611	5.48722	5.50731	5.79899	5.40861	5.43206	5.56045	5.59844	5.60767	5.67227	5.3734	5.56012	5.15106	5.62513	5.25209	5.45143	5.40311	4.39872	4.4133	4.75175	4.87856	4.98258	5.09958	5.01891
TcCLB.503619.39	2.63078	2.33391	2.18886	2.01429	1.79572	3.21157	1.75963	2.35974	2.08065	3.31769	2.53866	3.23967	2.61444	3.0733	3.01809	3.01234	1.75505	0.786755	0.786753	1.18715	1.25835	1.4975	1.41003	1.01425
TcCLB.503623.10	1.97942	1.20069	0.677432	2.40278	2.85354	3.55487	2.25998	3.45021	2.98578	3.71115	2.95419	2.68707	3.05853	3.66924	3.10105	2.52462	3.07652	1.73196	2.86946	2.14758	1.77777	3.89515	3.63947	3.33312
TcCLB.503627.20	8.15561	8.32743	8.01546	7.85248	8.07428	7.61854	7.77344	7.4761	7.60083	7.6756	7.60658	7.61187	7.72327	7.54006	7.68357	7.5462	7.8432	8.02946	8.18676	8.38389	8.20785	6.81112	6.80622	6.73537
TcCLB.503627.9	6.33745	5.5665	6.51439	5.97624	6.23492	6.462	6.51874	6.18505	6.53813	6.84892	6.81388	6.9492	6.4992	7.06351	6.88027	6.84439	6.58986	5.94431	6.64994	6.30191	6.20015	6.11126	5.95119	5.66673
TcCLB.503629.10	7.20478	6.80514	7.46635	6.84614	6.96521	7.18547	6.79841	6.99677	6.75707	6.8901	6.79548	6.8479	7.27683	6.63107	6.45765	6.55601	6.82687	7.59615	7.08619	7.1437	7.05801	6.14234	6.18684	5.96931
TcCLB.503637.10	5.08908	5.03211	5.12816	5.31259	5.07333	4.49751	5.42739	6.10298	6.23512	6.49633	6.08429	5.99495	6.05208	5.93195	5.86311	5.91751	6.09902	6.18269	6.44266	6.52747	6.5457	6.00526	6.05761	6.09563
TcCLB.503637.20	8.24414	7.78699	7.67698	7.53488	7.81836	6.96742	7.24493	6.83371	6.92327	6.99835	7.15227	7.04597	7.11847	6.88681	7.11383	6.94066	7.25644	6.99742	7.27838	7.3767	7.35934	6.89053	6.92611	6.78188
TcCLB.503637.30	7.46857	7.67918	7.55762	7.7561	7.62734	7.53254	7.63774	7.40148	7.55802	7.5034	7.47819	7.4782	7.5939	7.437	7.60868	7.58631	7.54905	6.92612	7.06542	6.92433	6.89456	7.59649	7.52661	7.53569
TcCLB.503637.40	-0.829897	0.455858	0.677432	0.7778	-1.02057	-0.19542	1.04457	-1.25874	-1.24036	0.975467	0.237203	-1.41487	-0.126318	-0.109536	0.543306	0.90292	0.467066	0.291888	0.156276	0.743548	0.386574	1.66407	1.59539	1.90292
TcCLB.503637.50	-0.829897	0.455858	-0.914798	-0.885917	-1.02057	2.97155	-0.566869	0.341551	-1.24036	-1.28678	1.06317	1.35218	-0.126318	-1.41488	0.543306	-0.00500399	0.0557514	-0.0888348	0.0851929	0.508404	-0.384292	-2.22223	-2.25876	-3.58997
TcCLB.503637.60	-0.829897	0.455858	0.677432	0.7778	-1.02057	-0.19542	-0.566869	-1.25874	0.424524	2.13883	-1.41487	1.35218	-0.126318	-0.789276	-1.02059	-0.749747	-2.22223	-1.24038	-0.686183	-0.686183	-0.296235	3.19983	2.97547	3.03232
TcCLB.503639.10	5.62594	5.44649	5.38714	5.68146	5.35899	7.25978	7.20904	7.8925	7.75871	7.79464	8.03687	7.99577	7.9206	7.35828	7.79906	7.67118	7.26601	5.34115	4.27621	4.75461	4.8306	6.1126	6.34344	6.33144
TcCLB.503639.20	5.44099	5.69367	5.12816	5.97624	5.7301	5.49973	5.532	5.20321	5.46988	5.16254	5.35897	5.50978	5.38416	5.42171	5.70214	5.71676	5.69365	6.55933	6.79548	6.77917	6.80691	6.06317	5.85151	6.01318
TcCLB.503639.30	6.2384	6.32892	6.00527	6.22602	6.06654	5.77199	6.33218	6.44414	6.44028	6.69729	6.4598	6.53683	6.48348	6.56526	6.50041	6.44132	6.53436	5.83278	5.82277	5.88243	5.85572	6.19983	6.13532	6.22485
TcCLB.503639.40	1.54597	2.01715	-0.914798	0.7778	1.79572	-0.19542	1.75963	1.70378	0.424524	0.237191	1.06317	0.852454	-0.488888	1.34458	1.89464	0.7273	0.0557514	-0.711272	0.197303	-0.456701	-0.384292	-0.704958	-1.18661	0.0407962
TcCLB.503641.10	7.24248	6.92056	7.12088	7.0469	7.27255	6.97895	7.0203	6.91737	6.62339	6.69289	7.09145	6.928	6.88759	6.9263	7.08007	7.17359	6.90279	6.54562	6.82959	6.57198	6.55214	6.59359	6.60447	6.52554
TcCLB.503641.19	5.34574	5.50732	5.46637	5.75436	5.74912	5.63553	5.13687	5.32294	5.68618	5.69192	5.66667	5.64351	5.34248	5.70821	5.37042	5.36817	5.34648	4.7235	4.55896	4.79151	4.77974	5.31022	5.29563	5.2236
TcCLB.503643.10	5.81121	5.61794	5.46637	5.33899	5.65707	6.08623	5.58538	5.76547	5.84381	5.77126	5.69201	5.86272	5.82883	5.91962	5.87594	5.75948	5.89684	4.37675	4.61917	4.65382	4.43544	6.21562	6.31818	6.22624
TcCLB.503643.20	6.77391	6.90081	6.83536	7.03469	6.80037	6.68343	6.54605	6.54365	6.72367	6.47216	6.61011	6.71099	6.64893	6.73914	6.78487	6.56403	6.86586	7.40626	7.26706	7.62674	7.44993	7.19451	7.11656	7.1002
TcCLB.503643.30	5.05774	5.20059	5.15888	5.36951	5.25109	5.11306	5.37136	5.37695	5.45304	5.32021	5.69946	5.69366	5.56843	5.67825	5.93512	6.03533	6.2125	6.52839	6.90124	7.11438	7.16758	7.39849	7.29361	7.21322
TcCLB.503643.3	8.67046	7.94447	8.54349	8.27829	8.40139	8.30357	8.4105	8.10665	8.70989	8.8328	8.69898	8.67045	8.57649	8.98603	8.80076	8.77456	8.97431	7.69495	9.06834	8.66599	8.57925	9.14414	9.18721	8.88318
TcCLB.503643.39	5.41848	5.40267	5.57681	5.4344	5.63562	6.15418	5.45356	5.3634	5.16257	5.0642	5.55437	5.3814	5.208	5.54843	5.31771	5.48909	5.14146	4.92827	5.16082	4.79624	4.76346	5.31022	5.24068	5.25106
TcCLB.503643.6	5.60751	5.82054	5.44737	5.21618	5.86632	5.49973	5.40166	5.42218	5.45304	5.36347	5.46199	5.34278	5.33599	5.48823	5.50646	5.55206	5.48349	4.89567	5.09879	5.11338	4.93296	5.80981	5.68706	5.84116
TcCLB.503649.10	5.89153	5.67767	5.87212	5.93274	5.16667	5.35398	5.61304	4.93614	5.23896	5.24251	5.60749	5.29564	5.12128	5.23103	5.59643	5.66552	5.26952	8.78416	8.33168	8.20148	8.44481	3.46006	3.48788	3.38916
TcCLB.503649.20	1.54597	2.59413	2.18886	2.90811	3.58708	2.97155	3.6094	2.90397	2.98578	3.71115	2.14322	2.16666	3.43024	3.78339	3.13796	2.89255	3.36348	3.44239	5.68405	4.40292	4.65735	2.13268	2.67379	1.52192
TcCLB.503651.10	6.32236	6.31787	6.16094	6.22602	6.09747	6.08623	5.37136	6.28518	6.15473	6.20151	6.03138	6.37992	6.11983	6.52998	6.2529	6.23361	6.30651	6.38907	6.81829	6.66628	6.71138	6.62243	6.60447	6.53836
TcCLB.503651.20	5.60751	5.82054	5.6585	5.65853	5.52766	5.31442	5.90494	5.46236	5.84381	5.66254	5.59683	5.62028	5.42107	5.79895	5.51974	5.46776	5.75576	5.36667	5.79874	5.59475	5.5283	5.61232	5.63076	5.59786
TcCLB.503651.30	5.66257	5.87252	5.68849	5.91133	5.83213	5.92123	5.73995	5.86684	5.84381	5.90098	5.69946	5.94945	5.67091	5.84976	5.79088	5.74268	6.01516	5.00586	5.32321	5.59954	5.43856	5.91968	5.97946	5.93877
TcCLB.503651.40	6.2384	6.27564	6.1214	6.01022	5.74912	6.08623	6.08623	6.03187	5.88618	5.86602	5.81119	5.87528	5.74354	6.10251	5.82148	5.76432	5.75576	4.66925	5.36639	5.23309	4.99123	5.72013	5.64303	5.55929
TcCLB.503651.4	5.87516	5.69367	6.07938	5.52061	5.50928	5.11306	5.58538	5.37695	5.4326	5.27341	5.55437	5.49091	5.26981	5.31031	5.604	5.24364	5.37898	5.6352	5.24251	5.6818	5.663	5.04467	5.34382	5.3027
TcCLB.503651.49	4.6429	4.80002	4.7008	4.42166	4.64569	4.34269	4.84884	4.71942	5.0132	4.95293	4.96227	5.00587	4.90807	5.0772	5.13708	4.94443	4.9933	3.40128	3.75562	3.91885	3.52931	5.15758	5.11137	5.08724
TcCLB.503653.104	4.04948	4.14061	3.83577	3.8695	3.66836	3.926	4.45056	3.67744	4.10039	4.06824	4.18121	4.22362	3.94668	3.92038	3.89412	3.8876	3.78648	2.66285	2.83954	2.73603	2.69185	-0.0483065	0.386574	-0.143287
TcCLB.503653.20	5.15141	4.63794	5.25977	5.46167	4.7844	4.49751	5.17834	4.60972	4.95408	4.71204	5.02261	4.97917	5.39007	5.02391	5.29012	5.43204	5.46619	6.95596	6.35788	6.79011	6.87217	6.32832	6.29263	6.10408
TcCLB.503653.30	6.69449	6.85407	6.68301	6.80757	7.0288	7.012	7.30482	6.22776	6.48255	6.44877	6.21968	6.0966	6.05208	6.38083	6.10566	6.21166	6.61929	5.50688	6.19065	5.78619	5.76964	5.55625	5.35463	5.3027
TcCLB.503653.50	6.831	6.95408	7.05337	7.06222	6.83957	7.15765	7.02997	6.88493	6.8524	7.04823	6.77509	6.84306	6.95723	6.85895	6.88384	6.86058	6.89174	7.04999	6.7984	7.19904	7.23391	6.51755	6.67107	6.61708
TcCLB.503653.60	5.15141	5.14258	4.94832	5.28619	5.0199	5.06549	4.84884	5.67108	5.71487	5.4324	5.99863	6.19521	5.92242	5.7736	5.95588	6.21166	5.63365	3.97547	3.74557	4.33197	3.87948	6.60749	6.52617	6.40027
TcCLB.503653.70	5.94257	5.61794	6.20425	5.9937	6.0393	6.2817	6.30007	6.55018	6.76405	6.59134	6.45333	6.47039	6.26771	6.83832	6.51316	6.54421	6.58278	5.30739	5.6741	5.54678	5.64009	4.8083	4.83562	5.01066
TcCLB.503653.90	6.82068	6.57804	7.06292	6.97317	6.9176	7.24696	7.46367	6.7156	6.8524	6.98703	6.78002	6.76972	6.75818	6.78584	6.7829	6.7748	7.02644	6.55822	6.8342	6.93138	6.81504	6.32056	6.43758	6.37446
TcCLB.503653.9	5.41848	4.91811	5.03799	5.25293	5.1428	5.66561	5.34031	5.55865	5.36434	5.53223	5.47882	5.3814	5.5021	5.66674	5.4463	5.46593	5.64009	4.37675	4.04174	4.53299	4.73748	4.64597	4.49115	4.60415
TcCLB.503659.10	-0.829897	-1.1691	-0.914798	-0.885917	-1.02057	-0.19542	-0.566869	-1.25874	-1.24036	-1.28678	-1.41487	0.106901	-2.66153	-1.41488	-2.71127	-2.90031	-0.625298	-1.92945	-2.73681	-1.97431	-2.73681	1.25835	2.1194	1.16319
TcCLB.503659.20	1.54597	-1.1691	0.677432	0.7778	-1.02057	1.52194	1.04457	0.341551	1.21741	0.237191	0.237203	2.16666	-1.02061	0.579957	0.886296	1.41584	0.0557514	0.41294	0.326201	0.368725	0.326202	3.82161	3.96264	3.73428
TcCLB.503659.30	1.97942	2.01715	3.00947	2.40278	1.79572	2.97155	2.61383	1.70378	1.70141	1.51247	2.14322	2.55388	1.68945	0.929542	2.68706	2.02189	1.04455	6.70902	5.92827	5.87961	6.06213	2.53865	2.79179	2.89255
TcCLB.503665.10	5.32043	4.63794	5.609	4.60212	5.07333	5.195	4.89672	4.65767	4.5782	4.39339	4.49236	4.67517	4.20339	3.84547	4.44949	4.32234	4.06755	3.93739	3.22237	3.34838	3.36348	0.759619	-0.00500407	0.727297
TcCLB.503665.15	5.32043	5.855	6.05878	5.93274	6.15826	6.21834	5.94256	6.15754	5.88618	5.50483	4.96227	5.08498	5.78156	5.1126	4.91988	5.13883	5.02427	6.2233	5.74268	5.81778	5.78002	1.76418	1.47265	1.34153
TcCLB.503665.21	1.54597	3.72674	2.18886	3.39251	3.81945	3.69515	4.02309	4.07791	3.72907	3.71115	3.05296	2.8134	3.38731	3.70968	2.68706	2.65121	4.01139	2.41149	2.86946	2.79346	2.60177	2.622	2.64998	2.66772
TcCLB.503665.30	4.1163	4.39837	4.40895	4.89856	4.36707	4.70022	5.13687	4.86046	4.81506	4.45847	4.93436	4.95594	4.64303	4.65704	4.98515	5.32234	4.7008	7.02243	6.00092	6.2101	6.47647	3.58641	3.61697	3.71086
TcCLB.503665.40	6.11897	5.54614	5.89438	5.70328	5.33545	5.39185	5.2201	5.1134	4.43421	4.82297	5.05657	5.02784	5.05841	4.83386	4.91988	5.04268	4.97117	6.83305	6.40059	6.16546	6.29583	3.34952	3.49407	3.20151
TcCLB.503667.10	4.84361	4.83578	4.45267	4.85167	5.22364	4.70022	4.25756	4.60972	4.14673	4.28079	4.59251	4.33045	4.3105	4.38417	4.39579	4.41475	4.35671	4.76844	4.53932	5.22319	4.99123	4.61382	4.78142	4.82052
TcCLB.503667.20	3.51892	3.64661	3.77298	4.0502	3.94446	3.69515	3.36349	3.57187	3.84549	4.14496	3.98966	3.93664	4.10643	4.12516	4.14606	4.059	4.0511	1.94969	3.27282	2.96165	2.52998	-0.177839	-0.4567	-0.944253
TcCLB.503667.31	4.04948	4.29919	5.12816	4.54416	4.53968	4.81834	4.89672	4.5832	4.69307	4.66315	4.59251	4.47301	4.49715	4.53565	4.29288	4.46881	4.62639	3.61318	4.12295	3.9055	3.79234	0.569581	1.1194	-0.344494
TcCLB.503667.39	5.54257	5.46778	5.48634	5.63189	5.40861	5.79848	5.66774	5.37695	5.59445	5.28744	5.50535	5.3814	5.24923	5.55107	5.18663	5.24027	4.74326	5.78955	5.5364	5.35084	4.95032	2.13268	2.53198	1.90292
TcCLB.503669.10	6.69449	6.88386	6.78473	6.94132	6.82403	7.27153	6.99094	6.87739	6.84549	6.8308	6.90306	7.01839	6.80345	6.82768	7.20294	7.0832	6.72577	6.46418	6.30876	6.22029	6.45333	6.34334	6.29386	6.39358
TcCLB.503669.20	5.79292	6.23496	6.09202	6.15534	6.19933	6.48168	6.42681	6.3483	6.40377	6.07743	6.15455	6.17052	6.342	6.37059	6.29579	6.32818	6.36714	5.82312	5.82011	5.90447	5.93486	5.6249	5.67674	5.66056
TcCLB.503669.30	5.76049	5.64661	5.38714	5.52061	5.8174	5.74443	5.13687	5.4982	5.4326	5.65151	5.7369	5.62028	5.33599	5.56289	5.58931	5.63528	5.29278	5.18758	5.04759	5.11338	5.27751	4.84641	5.02391	5.08724
TcCLB.503669.39	4.60163	4.52464	4.80208	4.85167	4.611	4.76277	4.89672	4.83821	4.69307	4.91513	5.22237	4.99331	5.12128	5.1126	5.22009	5.18631	4.92853	3.56142	3.73661	3.68345	3.81339	4.57721	4.71013	4.76928
TcCLB.503671.10	6.49598	6.44281	6.55445	6.60542	6.70657	6.56613	6.69947	7.38625	7.24412	7.32234	7.53278	7.47257	7.42396	7.48935	7.43741	7.53453	7.20613	6.45681	5.76168	5.90898	6.14682	7.32572	7.43616	7.4779
TcCLB.503671.20	6.1875	6.00624	5.90744	6.17451	6.05241	6.11144	5.95955	5.57049	5.8292	5.93984	5.66667	5.77383	5.70465	5.98722	5.79945	5.68698	5.97584	5.46234	5.84049	5.66734	5.66064	5.7629	5.78465	5.60939
TcCLB.503671.30	5.69851	5.29467	5.68849	5.0281	5.63562	5.87746	5.76696	6.43778	6.3679	6.40073	6.3381	6.19521	6.2477	6.64365	6.51316	6.41357	6.28457	4.964	5.45979	5.32292	5.36254	5.82011	5.86091	5.99111
TcCLB.503671.39	7.20478	7.01739	7.01409	7.06222	6.86784	6.9523	7.07739	6.60893	6.76405	6.86661	6.76319	6.76972	6.70524	6.78472	6.52617	6.66125	6.7324	6.60304	6.35618	6.6161	6.63765	6.5893	6.46803	6.3787
TcCLB.503675.10	5.54257	5.48722	5.30818	5.52061	5.60148	5.46673	6.21668	5.69635	5.59445	5.70213	5.69946	5.53066	5.5793	5.76297	5.67652	5.68142	5.90292	4.98698	5.42738	5.4171	5.42738	5.29917	5.31828	5.23719
TcCLB.503675.20	6.55307	6.77542	6.67448	6.8698	6.56562	6.11144	6.0295	5.99028	5.98126	5.80794	6.1827	5.96773	5.97005	5.95119	6.02011	6.03173	5.84722	5.84116	5.92827	6.11494	6.24771	5.8116	5.89209	5.74441
TcCLB.503675.40	5.73981	5.78943	6.13522	5.84119	5.83213	5.23701	5.86259	5.55865	5.32738	5.47681	5.57916	5.52396	5.66658	5.36103	5.62491	5.44097	5.80429	6.22918	6.25481	6.28204	6.09936	5.44266	5.49167	5.49355
TcCLB.503677.10	6.1322	6.31787	6.1214	6.40843	5.79988	6.15418	6.70815	7.32139	7.23947	7.03927	7.60372	7.75422	7.59648	7.68917	7.77735	7.91147	7.878	7.34182	7.3651	7.3242	7.46746	7.46584	7.33043	7.40447
TcCLB.503677.20	5.11997	4.63794	5.42685	4.75708	5.07333	5.31442	4.94419	4.74515	4.51605	4.53498	4.90034	4.93158	4.8186	4.57348	4.88263	4.81833	4.75505	4.74124	4.33043	4.34115	4.06778	5.22423	5.22216	5.11772
TcCLB.503677.29	6.16057	6.44281	5.94695	6.24398	6.2931	5.02262	5.69142	6.15754	6.58159	6.34457	6.38413	6.35502	6.07393	6.5218	6.2869	6.38144	6.41221	5.47265	5.75311	5.74773	5.5364	6.03633	5.88929	5.79297
TcCLB.503677.4	4.95496	4.67518	4.91348	4.42166	4.49889	4.34269	4.49546	3.96365	4.10039	3.92751	4.38418	3.93664	3.83033	4.02165	4.02475	3.89697	3.66925	3.64751	4.15628	4.12826	4.02308	4.11962	4.10532	3.97645
TcCLB.503683.11	4.1163	2.92091	3.77298	1.54068	1.79572	3.69515	1.75963	2.90397	2.40568	1.87368	2.69902	2.91835	3.05853	1.65673	2.34763	2.77438	2.11494	2.43883	1.58254	1.26641	1.6005	3.95169	4.10532	3.54064
TcCLB.503683.20	7.89026	7.32082	7.89179	7.41922	7.68399	7.47257	7.84525	7.1676	7.24789	7.17939	7.20537	7.06604	6.9234	7.076	6.98866	7.14728	7.3048	6.46776	6.89923	6.78248	6.68278	7.43343	7.43843	7.20578
TcCLB.503683.30	4.60163	4.24641	4.27363	3.63702	4.27804	4.34269	3.48859	3.83035	3.72907	3.89228	3.72672	3.76191	3.43024	3.24374	3.40749	3.40128	3.36348	3.91194	3.37097	3.32543	3.36985	3.98868	3.82734	3.33312
TcCLB.503685.10	5.66257	5.83794	6.04585	5.60403	6.06654	6.11144	5.99646	6.22776	6.32661	6.43114	6.53799	6.41897	6.46137	6.44474	6.35199	6.48314	6.54529	5.99069	6.57177	6.43651	6.43276	6.42158	6.48478	6.24669
TcCLB.503685.20	5.54257	5.0618	5.48634	5.14303	5.27265	4.81834	5.31228	5.21865	5.32738	5.3023	5.3734	5.47613	5.43633	5.61097	5.34649	5.34743	5.63365	4.49115	5.04244	5.14277	4.9394	5.45196	5.45169	5.27322
TcCLB.503685.30	5.79292	5.855	5.7398	5.72908	5.58322	5.39185	5.78998	5.96303	5.7932	5.91154	6.1265	6.33025	5.98294	5.96629	6.10122	6.09902	5.5231	5.54297	5.09223	5.56338	5.51569	5.89242	5.94242	5.87514
TcCLB.503685.5	3.27164	1.20069	3.34953	1.54068	1.79572	1.52194	1.75963	2.90397	1.21741	2.61191	1.89047	1.35218	2.11761	1.34458	1.76646	1.94569	2.11494	2.01522	1.18376	1.58254	1.75962	1.66407	1.1973	1.16319
TcCLB.503689.10	4.95496	5.44649	4.7008	5.28619	5.09713	5.06549	5.28339	5.40714	5.22197	5.01986	5.39285	5.57843	5.24312	5.17362	5.38501	5.49356	4.93978	5.53466	5.46951	5.60177	5.86264	5.46199	5.50696	5.60177
TcCLB.503689.20	4.98797	4.52464	4.537	4.42166	4.611	4.25877	5.02393	4.53467	4.96847	4.84412	5.02261	4.58706	4.48062	5.13938	4.53766	4.75876	4.96215	3.15541	3.76304	3.73661	3.50023	4.79374	4.69782	4.57866
TcCLB.503689.30	6.34954	6.43247	6.42936	6.40843	6.3282	6.42267	7.0203	7.4106	7.31728	7.40146	7.32322	7.36211	7.42634	7.38083	7.54007	7.56705	7.60372	7.61571	7.53956	7.88433	7.93075	8.15687	8.01405	8.13124
TcCLB.503689.34	4.49546	4.39837	4.45267	4.28361	4.85835	4.01068	4.94419	4.60972	5.03694	4.82297	4.745	4.80042	4.4553	5.16912	4.86603	4.81449	4.67773	2.95568	4.21614	4.059	3.90705	5.01903	4.82271	4.82052
TcCLB.503689.40	7.49957	7.29934	7.66114	7.49432	7.54623	7.34868	7.42236	7.38146	7.29609	7.33134	7.45377	7.2524	7.22861	7.26168	7.38397	7.30128	7.25259	6.81891	6.92032	6.7748	6.74895	6.63045	6.63306	6.64535
TcCLB.503689.4	5.99186	6.13721	5.90744	6.20945	6.18766	5.87746	5.90494	6.05123	6.06953	6.3174	6.26149	6.05524	6.3753	6.21666	6.21833	6.089	6.06721	5.86761	5.45443	5.61097	5.83305	6.43954	6.48702	6.48521
TcCLB.503697.100	7.31934	7.76647	7.43102	7.65439	7.61963	7.43782	7.60831	7.48475	7.7151	7.61885	7.80177	7.76777	7.6927	7.60868	7.87097	7.8731	7.86612	8.23771	8.19696	8.30355	8.31178	7.82969	7.83149	7.78233
TcCLB.503697.110	6.6429	6.76782	6.72709	6.51585	6.78514	6.2817	6.86951	6.59493	6.71578	6.65366	6.79548	6.67373	6.43244	6.49792	6.78487	6.77268	6.49707	6.07399	6.3125	6.14589	6.19012	6.11739	6.05877	6.16352
TcCLB.503697.120	7.46227	7.41875	7.42613	7.08181	7.29349	7.30672	7.0013	6.60246	6.45902	6.72254	6.87738	6.86215	6.85237	6.2642	6.79144	6.64064	6.67965	7.80723	7.37228	7.71263	7.76645	6.41629	6.28437	6.34524
TcCLB.503697.130	7.72637	7.87628	7.80891	7.9412	7.90022	7.76431	7.26888	7.12391	7.31097	7.28141	7.28784	7.34102	7.46003	7.15985	7.57701	7.48448	7.5642	7.6003	7.60632	7.77102	7.65582	7.25005	7.24975	7.30885
TcCLB.503697.140	5.89153	5.08806	5.18451	4.89856	5.04972	5.27623	4.89672	5.52698	5.18495	5.5619	5.55437	5.70244	5.74354	5.41602	5.39616	5.23597	5.67727	6.0645	6.1592	6.65152	6.51974	6.24593	6.21489	6.07072
TcCLB.503697.20	6.43582	6.58731	6.43942	6.19301	6.14554	6.64807	6.18228	6.64869	6.46778	6.35943	6.44807	6.53066	6.52545	6.15183	6.58899	6.47038	6.28457	6.2866	6.1175	6.34086	6.37652	6.13796	6.15297	6.24669
TcCLB.503697.30	7.04983	7.40928	6.85966	7.14467	7.09323	7.05637	7.03929	6.46651	6.76405	6.64133	6.69608	6.78249	6.97344	6.45151	6.93897	6.84584	6.75175	7.44993	7.59515	7.56041	7.43164	6.47273	6.4114	6.44824
TcCLB.503697.40	3.98626	4.39837	4.76774	3.8695	4.1212	4.16838	3.92956	4.04082	4.35446	4.25673	4.44169	4.42667	4.44043	4.20591	4.50365	4.43383	4.58157	4.29524	3.8511	3.98185	3.91757	5.03963	4.98429	4.97178
TcCLB.503697.50	7.48962	7.46927	7.32958	7.31123	7.21942	7.21358	7.18034	7.18433	7.04808	7.13295	7.21597	7.32821	7.31595	7.09608	7.26295	7.29824	7.34615	6.74838	7.24657	7.11165	6.98435	7.0092	6.91824	6.94081
TcCLB.503697.60	7.30887	7.00964	7.05337	7.31123	7.0288	7.06636	7.17112	7.26813	7.01965	7.08746	7.19452	7.39694	7.14162	6.90621	7.2101	7.15969	7.00171	6.58826	6.73871	6.56428	6.49416	6.64064	6.60089	6.59826
TcCLB.503697.70	5.50698	5.97905	6.17481	5.86593	5.98298	6.01068	5.81162	5.90513	5.63561	5.40402	6.1827	6.05524	5.54991	6.07382	6.23207	6.20665	5.42549	5.8859	5.54702	6.00357	6.10801	7.03096	6.95263	7.02809
TcCLB.503697.90	6.89504	6.98382	7.2111	7.06222	6.9176	6.90384	7.1193	6.89721	7.07456	6.88033	6.98753	6.95383	6.99493	6.97126	7.13015	7.14163	7.01811	6.55601	6.90621	6.70654	6.52214	6.94242	6.93461	6.85424
TcCLB.503697.9	5.99186	5.9932	6.18674	6.13744	6.304	5.99088	6.36499	6.27563	6.46778	6.32634	6.32818	6.3686	6.28148	6.44474	6.37419	6.45346	6.30192	6.44097	6.42558	6.70143	6.67788	6.72241	6.70569	6.73083
TcCLB.503713.10	4.23311	4.97819	4.60114	4.48412	5.07333	5.35398	5.17834	5.7775	5.45304	5.39026	5.52747	5.43545	5.16911	5.23576	5.21428	5.17158	5.18482	3.56893	3.7337	3.84976	3.87158	5.38547	5.39119	5.43293
TcCLB.503713.20	5.87516	6.2257	5.97781	6.42449	6.21268	5.99088	6.01475	5.59844	5.96786	5.9214	5.88708	5.78193	5.65335	5.69871	5.74874	5.85251	5.92789	5.53865	5.95767	5.67425	5.67198	5.24027	5.14627	5.05621
TcCLB.503713.30	5.79292	5.93102	5.81724	5.86593	5.60148	5.69478	5.88591	6.22776	5.95545	5.91154	5.96382	6.12235	5.90871	6.02545	5.84863	5.93814	5.9423	5.59475	5.49715	5.55115	5.71808	6.67909	6.65474	6.56677
TcCLB.503713.40	4.9204	3.64661	4.49887	4.54416	4.49889	4.97438	4.02309	4.53467	4.31462	4.30621	4.29268	4.42667	4.17265	3.94669	4.40293	4.32234	4.21531	3.83413	3.31925	3.17351	3.33695	3.91987	3.91168	3.96808
TcCLB.503713.50	3.98626	4.08339	3.88839	3.8695	3.81945	3.4013	3.36349	4.11228	4.10039	4.002	4.35199	4.51181	4.09833	3.86602	4.35822	4.33963	4.12649	2.90292	2.64443	2.93359	2.66407	3.07514	3.06778	3.0576
TcCLB.503715.10	7.39033	6.74624	7.26782	6.83559	6.80037	7.15765	7.4154	7.14787	7.37672	7.39031	6.88168	7.27053	7.4083	7.02013	6.84635	7.03427	7.10338	6.85177	6.4668	6.61775	6.59866	7.9271	7.79165	7.65991
TcCLB.503715.20	5.71795	4.63794	5.834	4.35447	4.27804	5.06549	4.18335	5.04668	4.9345	4.96944	5.83305	5.82817	4.92229	4.83386	5.637	5.73936	4.4209	3.88786	2.09427	3.0861	3.36985	6.61603	6.65413	6.84089
TcCLB.503715.30	7.44279	7.48963	7.42125	7.10681	7.32575	6.9523	7.07739	7.15562	6.94376	7.28141	7.1649	7.55477	7.35434	7.50853	7.50216	7.56387	6.8494	7.63244	7.28971	7.92799	8.01321	7.82745	7.86403	7.84919
TcCLB.503715.40	4.17824	3.80043	4.49887	3.51454	4.1212	4.62906	2.61383	4.04082	3.25109	3.92751	3.93815	4.17524	4.11961	2.51856	3.8208	3.89697	3.40639	4.31731	2.89255	2.01426	1.97547	3.32312	3.35784	3.44594
TcCLB.503717.10	1.54597	2.01715	1.44737	2.01429	2.1744	2.66287	2.61383	2.76078	1.21741	2.61191	2.53866	2.16666	2.01521	1.65673	2.08064	2.28714	1.75505	4.15367	2.78114	2.95568	3.51755	3.36348	3.56436	3.0576
TcCLB.503717.120	4.84361	4.39837	4.76774	4.98078	4.75307	4.41947	4.3947	4.45445	4.5782	4.59953	4.40238	4.38474	4.72276	4.40091	4.67107	4.55156	4.62639	7.16223	6.53299	6.60796	6.72336	3.39615	3.58705	3.52998
TcCLB.503717.130	4.1163	3.80043	4.17652	3.51454	4.27804	3.82654	4.25756	4.19289	3.78397	4.002	3.62326	3.80042	4.18481	4.19751	4.14059	3.96586	3.90602	3.30446	3.48374	3.46076	3.50976	3.51721	3.63947	3.72642
TcCLB.503717.15	1.54597	-1.1691	0.677432	-0.885917	1.28082	1.52194	1.04457	-1.25874	1.70141	0.975467	1.06317	1.35218	0.230617	1.04455	0.163203	1.41584	0.0557514	-0.456699	-0.18222	-0.344492	-0.384292	2.16492	1.59539	2.47959
TcCLB.503717.20	3.51892	4.24641	3.83577	3.51454	3.49513	4.01068	4.32467	3.67744	3.13137	3.23965	2.35973	3.1731	3.68645	3.20067	3.73661	3.71116	3.28873	6.64697	6.0456	6.30103	6.51607	3.51044	3.16492	3.59026
TcCLB.503717.31	3.63047	3.80043	3.69186	4.28361	3.58708	3.926	3.83577	2.58514	3.34612	3.31769	3.57056	3.66835	3.27361	3.58705	3.73661	3.78675	3.36348	5.89411	6.21067	5.99196	6.36498	2.82325	2.55387	2.13883
TcCLB.503717.40	3.51892	4.29919	4.32293	4.35447	4.1212	4.25877	3.83577	4.38844	4.51605	4.06824	4.2333	4.38474	4.18481	4.14146	4.44026	4.58705	3.78648	6.71315	5.92293	6.19699	6.45001	2.75333	2.93965	3.36122
TcCLB.503717.50	3.63047	2.59413	3.60305	3.39251	3.58708	2.66287	4.02309	3.45021	3.65982	2.78787	3.34839	3.42955	3.43024	3.12738	3.17309	3.60876	3.19478	5.7803	5.35217	4.98929	5.48978	2.65306	2.995	3.21822
TcCLB.503717.5	-0.829897	2.01715	1.44737	2.90811	1.28082	2.22899	3.22817	2.35974	2.64445	2.92242	1.06317	0.852454	2.2776	2.57607	1.14933	1.09608	2.78339	2.62326	3.03515	2.68465	2.68466	1.89463	1.47265	2.07514
TcCLB.503717.60	1.97942	1.66287	1.44737	1.54068	1.28082	2.66287	2.61383	2.35974	1.70141	1.51247	1.06317	0.852454	0.955676	0.777764	1.62452	1.80346	1.31382	1.45302	1.10329	1.37321	1.25835	-1.18661	-1.61343	0.0407962
TcCLB.503717.71	2.84441	3.18633	3.00947	3.24214	3.49513	2.97155	3.36349	2.06503	3.34612	2.13883	2.35973	1.67502	2.2776	2.45584	2.51248	2.56632	2.68406	2.22898	2.30602	2.27042	2.26641	1.94167	2.07055	1.22402
TcCLB.503717.80	4.23311	4.29919	4.32293	4.13425	4.0095	3.926	4.10511	4.3076	4.48825	4.03609	4.38418	4.30916	4.3105	4.25936	4.43133	4.39413	4.27781	6.82086	6.3125	6.29386	6.63792	2.7862	2.89671	2.92852
TcCLB.503717.90	3.14411	1.66287	2.18886	2.01429	1.28082	2.22899	3.36349	2.06503	3.34612	2.92242	3.28794	3.30486	2.91629	3.03185	2.96562	3.05761	2.78339	1.58512	2.06963	2.13091	1.77777	1.84816	2.50976	2.01998
TcCLB.503745.10	6.47545	6.10394	6.29091	6.19301	6.24744	6.35634	5.90494	6.40084	6.25908	6.24933	6.44186	6.53066	6.21946	6.4268	6.66484	6.58335	6.31741	6.65013	6.13768	6.05464	6.45593	6.01199	6.04981	6.46584
TcCLB.503745.20	6.82068	7.07602	6.5726	6.8782	6.7767	6.99349	6.95822	6.95974	7.04017	7.04823	7.22983	7.07916	6.93864	6.9849	7.32573	7.22314	6.99827	6.56677	6.11572	5.94982	6.07072	6.75265	6.77389	6.91933
TcCLB.503745.25	5.44099	5.24447	5.18451	4.93981	5.25109	4.81834	4.25756	4.3076	4.72323	4.10509	4.27403	4.47301	4.0576	4.23473	4.23125	4.35141	4.16277	3.84278	3.14932	3.54529	3.69782	4.64288	4.58641	5.13289
TcCLB.503745.30	8.8361	9.29899	9.0951	9.20258	9.36168	7.21358	7.20904	6.74299	6.83422	6.34457	6.75075	6.74778	6.51221	6.97664	6.78683	6.65528	5.77219	9.02589	8.83281	9.07982	9.20952	7.22929	7.14851	7.26931
TcCLB.503747.10	5.32043	5.3406	4.97941	4.21201	4.7844	4.0868	4.7572	4.07791	4.27644	4.14496	4.18121	4.14737	4.25875	4.10958	4.23125	4.25997	4.40931	3.68195	3.86204	3.99645	3.8889	8.00647	7.93337	7.84319
TcCLB.503747.20	5.56299	5.48722	5.78312	5.86593	5.93943	6.13258	5.83712	5.82313	5.73996	5.74945	5.52747	5.72439	5.64009	5.65566	5.58585	5.58085	6.02724	5.46322	6.06698	5.69529	5.66483	5.11461	5.17158	5.10655
TcCLB.503747.30	4.49546	4.34688	3.94092	4.85167	4.41242	5.11306	4.80444	3.72673	4.23291	4.18588	4.27403	4.44062	4.19561	4.22733	4.61981	4.37321	4.52831	4.98258	4.32447	4.94342	5.1419	4.2263	4.31925	4.51602
TcCLB.503747.40	4.39727	3.06134	4.94832	3.63702	4.22818	5.39185	4.84884	5.18409	4.31462	4.53498	4.57202	4.60353	5.06408	4.14146	4.53766	4.46881	4.51468	3.24863	2.23638	2.56828	2.32774	1.89463	1.7308	2.07514
TcCLB.503749.10	6.49598	6.30389	6.5726	6.42449	6.23492	5.92123	6.50349	6.54365	6.28439	6.30215	6.38413	6.40413	6.45821	6.46959	6.23454	6.31217	6.42648	5.47682	6.09337	6.04946	5.60701	6.16992	6.32056	6.15682
TcCLB.503749.20	5.79292	5.90294	5.94695	6.12087	5.79988	6.13258	6.28572	6.20536	6.41305	6.42387	6.27443	6.30545	6.25885	6.55863	6.32003	6.20665	6.33351	4.81146	5.38491	5.2806	5.12317	6.23648	6.12815	6.24067
TcCLB.503749.30	6.59796	6.24809	6.26204	6.57181	6.24744	6.37341	6.60345	6.79675	6.8524	7.03927	6.85679	6.77668	6.81032	6.74275	6.88384	6.7857	6.89846	5.75705	5.96821	5.98429	5.83711	6.58512	6.54736	6.49166
TcCLB.503749.5	5.29467	4.80002	5.44737	5.48921	5.22364	5.31442	5.31228	6.14814	6.28439	6.40073	6.01391	6.21147	6.18098	6.22485	5.86616	5.99233	5.99887	5.39725	4.52931	5.24027	5.24903	6.27442	6.36606	6.43159
TcCLB.503749.60	5.37211	5.40267	5.15888	5.10916	5.4892	4.62906	4.94419	5.54282	5.54795	5.50483	5.50535	5.48315	5.03915	5.52007	5.40366	5.49184	5.50976	3.96685	3.65918	4.27002	4.03468	5.54496	5.54479	5.39394
TcCLB.503751.10	5.66257	5.08806	5.18451	5.25293	5.12098	5.195	4.5552	5.21865	4.7476	5.1974	5.12096	5.31286	5.73761	5.16492	5.23495	5.39459	4.82898	5.18482	4.01234	4.03539	4.28199	5.18991	5.11583	5.15454
TcCLB.503751.20	3.14411	2.33391	2.69066	2.01429	1.79572	2.97155	2.25998	2.76078	2.40568	2.92242	3.14322	2.91835	3.09381	3.00947	2.91937	2.92853	2.48513	1.37619	0.813388	0.8779	1.52193	1.05946	1.04455	0.41003
TcCLB.503751.30	5.56299	4.76718	6.1214	5.31259	4.81973	5.60242	5.40166	5.57049	5.46988	5.28744	5.5877	5.90861	5.97362	5.32022	5.52722	5.54925	5.08611	6.52302	5.69946	6.13768	6.09201	6.10476	6.08023	6.03043
TcCLB.503753.10	6.21523	6.14945	6.1214	6.42449	6.31627	6.35634	6.37899	5.67108	5.6533	5.8817	5.69201	5.54679	5.63138	5.70554	5.68	5.70762	5.86642	5.45645	5.61587	5.75125	5.58157	5.44577	5.48762	5.41846
TcCLB.503753.20	6.32236	6.11507	6.4105	6.43815	6.17424	7.39003	7.30482	7.2409	7.17091	7.07685	6.64289	6.85155	6.80839	6.57543	6.59683	6.66822	6.75175	6.05877	5.59922	6.08849	5.99839	6.22774	6.31964	6.28427
TcCLB.503753.29	6.2384	5.71074	5.99149	6.08887	5.89661	6.33811	6.30007	6.65422	6.61612	6.54238	6.42757	6.3686	6.57724	6.25481	6.18849	6.22758	6.2976	5.94267	5.36423	5.77713	5.77847	6.68691	6.86602	6.79992
TcCLB.503755.10	6.74544	6.44281	6.76276	6.42449	6.66825	6.6143	6.63035	6.22776	6.19838	6.34457	6.41919	6.46664	6.21946	6.24527	6.33495	6.37889	6.24068	6.2024	6.30539	6.24149	6.10997	5.94374	5.86091	5.78142
TcCLB.503755.20	6.79452	6.77542	6.5726	6.58901	6.61999	6.42267	6.41073	6.46651	6.19838	6.2656	6.51974	6.38353	6.29749	6.28437	6.2529	6.31401	6.37479	6.04127	6.13218	6.19593	6.26832	5.91968	5.83189	5.81709
TcCLB.503755.30	4.9204	5.31791	4.73386	5.33899	4.71943	4.70022	5.13687	4.86046	4.77242	4.93207	4.90034	4.93158	5.12936	4.93435	4.99972	4.98929	5.36132	4.54529	4.37842	4.58173	4.37209	4.67152	4.80926	4.54297
TcCLB.503755.50	7.09655	7.01739	6.95893	6.94132	7.18458	7.04316	7.10584	7.1955	7.11635	7.22546	7.1331	7.09592	7.1103	7.14283	6.99412	7.16044	7.25644	7.03845	7.29541	7.17474	7.19549	6.72912	6.73632	6.84496
TcCLB.503755.54	6.4252	6.71773	6.55445	6.53018	6.48382	6.85155	6.48678	6.30154	6.23512	6.29474	6.08901	6.22806	5.87842	6.12084	6.01289	6.04244	6.05773	5.93852	6.12649	5.98429	5.86071	5.38102	5.3747	5.42333
TcCLB.503755.60	5.68122	5.5264	6.03109	5.72908	5.46744	5.77199	5.78998	5.54282	5.39654	5.5619	5.67622	5.91451	5.84701	5.39045	5.76858	5.7144	5.53857	5.9979	6.01963	5.61586	5.69886	4.3072	4.33389	4.29307
TcCLB.503757.10	7.55545	6.51579	7.55268	6.78023	7.13185	7.35964	7.55918	6.88028	7.55438	7.93074	7.95961	7.96251	7.21889	8.28603	8.76686	8.25689	7.6765	6.16444	8.42549	7.2803	7.16169	7.7353	7.62674	7.16371
TcCLB.503757.20	5.23845	5.46778	5.40549	5.60403	5.50928	5.195	5.58538	6.26552	6.43144	6.17378	6.3462	6.43076	6.22267	6.25259	6.53903	6.40201	6.27292	6.21583	6.32918	6.48227	6.55527	6.79812	6.59359	6.80269
TcCLB.503757.30	5.68122	5.96384	5.86125	6.1049	5.7301	6.56613	6.75348	6.89721	6.75707	6.84338	6.92574	7.27053	7.18487	7.01506	7.3428	7.55113	6.99827	7.4162	6.7736	7.34213	7.34434	7.05337	7.13831	6.97581
TcCLB.503757.40	5.77786	6.29151	6.09202	5.75436	5.92538	5.5678	6.18228	6.05913	6.11128	6.01359	6.05866	5.78845	5.78675	5.923	5.87962	5.94116	5.79847	6.28333	6.07754	6.44939	6.58765	6.23412	6.16012	6.14212
TcCLB.503757.49	4.84361	3.29939	4.63295	3.96515	4.27804	4.34269	3.92956	4.5832	4.14673	3.96758	4.59251	4.19984	4.28892	4.38417	4.21926	4.17416	4.38251	2.65674	2.68345	3.60622	3.39137	4.04291	4.47838	4.33043
TcCLB.503759.10	6.47545	5.20059	6.92077	4.93981	4.9618	5.72117	5.61304	4.67805	4.81506	4.48581	4.59251	4.52463	4.82747	4.08405	4.49305	4.58705	4.61287	11.2179	10.8565	11.1736	11.1736	3.89515	4.01067	3.59026
TcCLB.503759.30	2.63078	1.66287	1.88525	1.54068	1.28082	2.97155	-0.566869	0.341551	2.08065	2.39981	3.05296	2.68707	1.57736	0.579957	2.34763	1.72613	2.11494	0.869466	0.579958	0.508404	0.326202	3.50126	3.56436	3.31537
TcCLB.503759.59	6.55307	6.49031	6.4105	6.82342	6.53593	6.33811	6.25513	5.92333	5.87186	6.04079	5.83901	5.90861	5.70027	5.8725	5.82148	5.88871	5.7929	6.05436	5.71573	5.95792	5.9214	5.28378	5.42558	5.29464
TcCLB.503761.20	3.14411	2.59413	3.34953	3.24214	2.85354	3.4013	1.04457	2.76078	2.08065	3.04079	2.35973	2.37843	2.11761	1.96165	2.08064	1.72613	1.94569	3.08656	3.33771	3.06317	2.8821	3.84547	3.83576	3.74297
TcCLB.503761.30	2.35521	3.47614	2.47544	0.7778	2.6714	1.52194	3.22817	2.06503	2.98578	2.92242	2.69902	2.8134	1.57736	2.62701	2.26159	1.88315	2.68406	2.16664	1.80678	1.62576	1.52193	3.34952	3.26077	3.14321
TcCLB.503761.40	3.01045	2.92091	3.24538	2.01429	2.1744	2.22899	3.36349	3.16149	2.08065	2.13883	3.5216	3.23967	2.01521	2.39688	3.13796	3.45725	1.94569	4.11762	3.1362	3.34458	3.83494	3.73661	3.58705	3.86522
TcCLB.503761.50	4.34612	5.54614	4.63295	5.10916	5.46744	5.06549	5.25169	4.95645	5.12097	5.28744	4.7175	4.02476	4.73573	5.1619	4.12915	4.28912	4.72847	4.12073	5.35482	4.79624	4.57867	4.48288	4.41511	4.51923
TcCLB.503767.10	6.03882	6.24809	6.14715	5.9937	6.24744	5.66561	5.86259	5.35058	5.67131	6.02272	5.60749	5.79389	5.83223	5.65857	5.74874	5.82843	5.7929	7.42257	8.06181	8.75082	8.83281	3.32312	3.51755	3.67258
TcCLB.503767.20	2.63078	3.72674	2.85886	4.42166	3.74646	3.82654	4.25756	3.72673	3.99986	3.14714	3.05296	3.1731	3.66528	3.00947	3.06086	3.15714	3.84116	3.75619	2.93056	3.33695	3.32466	1.84816	1.97547	2.47959
TcCLB.503767.5	5.29467	4.67518	4.91348	4.85167	5.27265	5.60242	4.7572	4.69754	4.89283	5.07926	5.2531	4.74616	4.689	4.60685	4.81929	4.9767	4.79151	3.18461	3.58512	3.66041	3.3335	3.03232	2.89671	2.86681
TcCLB.503777.10	6.51875	6.50285	6.72709	6.48123	6.69911	6.35634	6.65977	6.79675	6.83956	6.8308	6.87297	6.91912	6.97005	6.86509	6.91021	7.04999	6.99827	6.73979	6.6929	6.71164	6.66894	6.62365	6.60598	6.6055
TcCLB.503777.19	5.66257	6.18016	5.79771	5.77942	5.69345	5.39185	5.56045	5.61036	5.59445	5.90098	5.90718	6.31475	5.86243	6.00177	6.14125	6.04935	5.45125	5.52688	4.74859	5.46636	5.55863	6.0213	6.09783	5.86814
TcCLB.503777.4	4.88369	4.14061	4.56698	4.42166	4.32585	4.34269	4.02309	4.11228	4.48825	4.59953	4.55765	4.36124	4.41945	4.35727	4.43133	4.51771	4.46146	3.81751	3.68586	4.49304	4.01856	4.32582	4.21656	4.2236
TcCLB.503779.100	6.66489	6.49031	6.54654	6.46548	6.63103	6.38963	6.30007	6.05913	6.28439	6.33599	6.22986	6.26672	6.17479	6.2642	6.41838	6.23068	6.27831	5.67622	6.16879	5.78367	5.86986	6.18588	6.02112	6.0283
TcCLB.503779.10	5.05774	4.83578	4.80208	5.21618	5.09713	4.56829	4.84884	5.2824	4.86604	5.0642	5.07549	5.08498	5.22907	4.94418	5.07606	5.00586	5.14146	5.70325	5.13707	5.70109	5.69886	5.44266	5.46864	5.46741
TcCLB.503779.109	5.76049	5.87252	5.96122	5.57854	5.86632	5.69478	5.56045	5.52698	5.4326	5.47681	5.57178	5.60377	5.66658	5.51619	5.6435	5.48909	5.82189	5.77085	5.80816	5.84116	5.80816	5.83671	6.00472	5.85898
TcCLB.503779.20	6.21523	6.32892	6.33351	6.48123	6.49135	5.69478	6.25513	5.82313	6.04194	5.83879	5.98552	6.05524	6.01018	6.16557	6.18084	6.06888	6.19012	5.79972	5.97713	6.02854	6.20717	7.05523	6.84809	6.96096
TcCLB.503779.30	4.49546	4.52464	4.76774	4.35447	4.68198	4.49751	5.13687	4.67805	4.54531	4.61854	4.75562	4.96711	4.80068	4.72817	4.65797	4.87816	4.75505	3.88132	4.22733	4.23822	4.49064	5.63092	5.55863	5.52209
TcCLB.503779.40	6.00769	5.72951	5.70518	5.95223	5.76698	5.53484	5.37136	5.48549	5.29467	5.22711	5.39285	5.45197	5.46653	5.35321	5.5819	5.52822	5.64798	5.6059	5.60248	5.62027	5.72905	6.3462	6.36475	6.38713
TcCLB.503779.50	4.88369	4.24641	4.7008	4.21201	4.45692	3.55487	4.49546	4.07791	4.43421	4.33465	4.29268	4.47301	4.08405	4.30505	4.30876	4.11047	4.16277	3.25997	3.41076	3.42953	3.31615	4.33312	4.26339	4.4399
TcCLB.503779.60	5.29467	5.69367	5.48634	5.60403	5.92538	6.05669	5.50485	5.8953	5.88618	5.58608	5.68526	5.74911	5.61096	5.82938	5.73683	5.85251	5.71911	6.28149	6.36854	6.41855	6.46724	6.09586	5.98209	6.09138
TcCLB.503779.70	5.50698	5.48722	5.30818	5.25293	5.7301	5.11306	5.10095	5.18409	5.23896	5.16254	5.08486	5.07492	5.02782	5.02391	5.03138	5.1024	5.18482	4.26641	4.65121	3.94518	3.92089	4.6067	4.59026	4.5673
TcCLB.503779.80	7.10584	7.19155	7.02184	6.92771	6.8817	7.4566	7.46367	6.82709	6.78684	6.86074	6.48366	6.45576	6.53681	6.42194	6.44542	6.38685	6.67478	5.90357	6.0456	6.09178	5.83305	6.83572	6.93606	6.8979
TcCLB.503783.17	3.63047	2.33391	3.13136	2.90811	2.6714	1.52194	2.84548	1.70378	2.40568	2.39981	2.14322	2.91835	1.91321	2.39688	2.51248	2.73138	1.94569	5.27012	6.01963	5.7227	5.8945	2.95069	2.40128	2.63885
TcCLB.503783.34	3.98626	4.29919	3.77298	4.13425	3.40241	3.4013	4.10511	4.38844	4.10039	3.82106	4.47752	4.49305	3.94668	4.40091	4.56241	4.61255	4.18206	6.80678	6.26651	6.05761	6.45914	4.25936	4.19203	4.21156
TcCLB.503783.50	1.54597	3.06134	2.18886	3.07884	1.79572	2.22899	3.22817	-1.25874	1.70141	2.92242	2.69902	1.9477	2.61444	2.19055	1.62452	2.65121	1.31382	3.13135	3.19983	2.73603	3.12206	1.25835	0.88629	0.813386
TcCLB.503783.70	3.39984	3.39397	3.13136	4.21201	3.16538	3.55487	4.02309	3.45021	3.34612	3.31769	3.05296	2.8134	3.02426	2.92344	3.54926	3.5226	3.14321	4.72686	4.73152	4.67349	4.78311	3.14103	3.22898	2.83413
TcCLB.503783.80	4.17824	3.47614	3.69186	3.96515	3.74646	3.926	3.83577	3.63078	3.90346	3.23965	3.47196	3.83901	3.64442	3.33733	3.91168	3.6659	3.4509	7.05906	6.35925	6.69095	6.95263	3.64628	3.62701	3.89489
TcCLB.503789.10	4.80265	4.44738	4.97941	4.60212	5.04972	4.92269	4.80444	4.89996	4.77242	5.05016	4.83224	4.74616	4.88406	5.30211	4.57203	4.78142	5.3027	3.51991	4.3631	4.15411	4.14452	6.09744	6.17896	5.90717
TcCLB.503789.20	6.33745	6.47023	6.34582	6.49834	6.49135	6.68343	6.45594	6.43224	6.3679	6.13245	6.48366	6.55782	6.63768	6.48366	6.60718	6.71392	6.57275	7.19314	7.24119	7.00706	7.1982	7.55436	7.59615	7.57023
TcCLB.503789.30	5.23845	5.27044	5.28458	5.21618	5.33545	4.81834	5.17834	5.00756	5.22197	5.22711	5.16773	5.12916	5.12128	5.06928	4.75948	5.10622	5.25208	3.9838	4.86827	4.65382	4.49064	6.03633	5.85965	5.6281
TcCLB.503789.34	5.44099	5.67767	5.56143	5.77942	5.76698	6.462	6.23675	6.3483	6.31578	6.34457	6.04655	6.02523	6.19835	6.13218	6.15411	6.16815	6.42072	5.07652	5.45284	5.42198	5.45125	6.94901	7.03927	7.08439
TcCLB.503789.40	7.1144	6.66942	7.16401	7.36492	7.25942	7.23634	7.35695	7.32422	7.40751	7.45118	7.43977	7.50238	7.45779	7.34703	7.44717	7.429	7.46707	7.38662	7.54123	7.37391	7.52197	8.11873	8.10664	8.14948
TcCLB.503789.60	5.34574	5.2228	5.09699	4.60212	5.04972	5.23701	4.70852	5.40714	5.25433	5.07926	5.47108	5.57008	5.51424	4.95842	5.40366	5.5004	5.09676	5.20099	5.13157	5.13234	4.8223	6.7748	6.72218	6.67787
TcCLB.503789.70	5.66257	5.67767	6.29091	5.97624	5.58322	6.70155	6.85896	6.4797	6.84549	6.85454	6.86603	6.84306	6.81032	6.967	6.81319	6.89577	7.32394	6.76275	7.42509	7.33298	7.29292	7.39597	7.50469	7.36573
TcCLB.503793.10	7.41541	7.10354	7.35789	6.88861	7.1779	6.83604	6.95822	7.24788	7.07456	7.04542	7.41711	7.10179	7.21087	7.01506	6.95341	6.88508	6.72898	7.25618	6.46483	6.83616	6.84547	6.68537	6.56346	6.72828
TcCLB.503793.20	4.98797	4.80002	4.88342	4.71562	4.9618	4.49751	4.49546	4.74515	5.14214	4.95293	4.90034	4.71941	4.84788	4.58254	4.77128	4.85351	4.91091	4.02379	3.60272	3.67076	3.82352	4.44878	4.75247	4.67364
TcCLB.503795.10	3.39984	2.33391	3.43598	1.54068	2.85354	3.55487	2.61383	3.37024	2.08065	2.39981	3.41077	3.37098	2.78057	1.1973	3.01809	3.20067	2.11494	2.87369	1.88629	1.37321	1.17864	3.48063	3.20151	3.21822
TcCLB.503799.10	7.42351	7.49488	7.48176	7.3393	7.21942	7.30672	6.97007	7.48264	7.44718	7.48123	7.54707	7.43978	7.57432	7.4559	7.32986	7.35146	7.39569	7.01784	6.96069	7.25466	7.15698	7.46116	7.52483	7.48262
TcCLB.503799.4	5.02465	5.31791	4.85806	5.52061	5.40861	4.70022	4.84884	6.46651	6.66333	6.36778	6.35104	6.01289	6.08085	6.41103	6.25977	6.18848	6.24068	4.48236	4.90705	4.90318	4.55847	6.07766	5.82918	6.15682
TcCLB.503801.20	8.732	8.72903	8.91092	8.66928	8.86759	8.94626	9.38749	8.98605	9.3812	9.43251	8.91823	8.81392	8.75276	9.00027	8.89068	8.89356	9.10825	7.90195	8.72901	8.44481	8.31668	9.35108	9.22795	9.11653
TcCLB.503801.30	7.84722	8.11997	7.8789	7.89732	7.95107	7.84412	8.04293	7.74061	7.65766	7.82785	7.76039	7.65583	7.7421	7.78039	7.7441	7.7349	7.93141	7.42612	7.6165	7.50624	7.48176	7.97252	8.0024	7.98151
TcCLB.503801.50	7.03976	7.05589	6.99543	7.13312	7.21258	7.06636	7.27957	6.90429	6.86047	6.97495	6.79917	6.82374	6.49556	6.71444	6.68158	6.75865	6.84278	6.08968	6.14703	5.95294	6.15454	6.81634	6.75304	6.71138
TcCLB.503801.60	6.03882	5.71074	5.67274	5.65853	5.67624	5.63553	5.83712	5.63514	5.81855	5.68224	5.80512	5.68407	5.66658	5.79895	5.6435	5.64195	5.77219	5.13047	5.6914	5.73653	5.68698	5.76759	5.84183	5.70035
TcCLB.503801.70	6.51875	6.54349	6.30119	6.53018	6.38573	6.42267	6.10528	6.23619	6.30575	6.29474	6.29372	6.21147	6.30982	6.28437	6.35812	6.12904	6.40749	6.20602	6.3108	6.4094	6.25249	6.2298	6.29475	6.30318
TcCLB.503801.79	5.62594	5.82054	5.7567	5.91133	5.74912	5.49973	5.88591	6.07068	5.93273	6.23411	5.91387	5.92981	6.06922	6.15552	6.03699	6.10879	5.88119	4.94393	5.20832	5.15801	5.13268	6.01007	5.86814	5.80939
TcCLB.503801.9	7.38183	7.45707	7.23966	7.43436	7.20007	7.0279	6.64189	7.42092	7.34826	7.23906	7.45639	7.42636	7.43132	7.23786	7.3748	7.31464	7.09246	6.8647	6.66772	6.9388	6.85825	7.16044	7.27327	7.22254
TcCLB.503803.10	8.53351	8.17343	8.31438	8.30552	8.32795	7.98376	8.33512	7.78186	7.77274	7.69619	7.70832	7.81632	7.54416	7.63811	7.60082	7.76154	7.61032	7.35991	7.49398	7.31362	7.36821	7.16861	7.21323	7.1131
TcCLB.503803.20	5.212	5.71074	5.42685	5.36951	5.7837	5.195	5.532	5.16408	5.20353	5.4324	5.32042	5.19953	5.51009	4.95842	5.4124	5.11806	5.26952	5.36254	5.56101	5.93801	5.70094	4.81504	4.90189	4.70998
TcCLB.503803.4	5.46306	5.5665	5.50731	5.25293	5.42947	5.39185	5.13687	5.8578	6.06012	5.85029	5.87132	5.70244	5.76161	5.56583	5.92135	5.62576	5.74909	5.02463	4.83981	5.37582	5.21416	5.00851	5.16255	5.12095
TcCLB.503805.10	6.47545	6.54349	6.45055	6.85995	6.66825	7.1423	7.14339	7.06021	7.40299	7.17418	7.30569	7.21574	7.04963	7.18431	7.25343	7.18064	7.18748	6.09744	6.4899	6.37218	6.3899	6.29425	6.25669	6.25875
TcCLB.503805.20	6.2384	6.06192	6.24324	6.03153	6.40988	6.13258	6.18228	6.20536	6.44959	6.41647	6.44807	6.23475	6.32918	6.51235	6.40412	6.31401	6.63458	6.26405	6.53565	6.38685	6.4576	5.61437	5.54056	5.65082
TcCLB.503805.30	5.64344	5.93102	5.52563	5.63189	5.71112	5.49973	6.16094	5.82313	6.08885	5.80794	6.02071	5.74911	5.8527	5.85284	5.92383	5.77621	6.11215	6.05494	6.24404	6.21281	6.29946	5.52008	5.45169	5.71778
TcCLB.503805.3	5.48704	5.40267	5.25977	5.31259	5.29349	5.23701	4.94419	5.13137	5.12097	5.16254	5.0953	5.08498	5.26369	4.86907	5.07009	4.91808	5.16794	5.154	5.30544	5.61097	5.51569	4.72555	4.63544	4.46005
TcCLB.503805.40	7.61526	8.05123	7.76518	7.76803	7.76825	7.90138	7.68397	7.43103	7.34826	7.38396	7.46585	7.29776	7.31997	7.24618	7.54198	7.42473	7.45518	7.28246	7.46566	7.35609	7.35519	6.41317	6.46518	6.44061
TcCLB.503805.6	5.87516	6.24809	5.7398	6.01022	5.98298	6.01068	6.20074	6.45224	6.3679	6.44221	6.39717	6.17577	6.50967	6.4431	6.41838	6.32505	6.3472	5.38288	5.67712	5.88746	5.72905	5.70332	5.57316	5.74988
TcCLB.503805.9	6.73449	6.65951	6.43942	6.65201	6.66825	6.88826	6.72633	6.55549	6.42182	6.42387	6.31251	6.27633	6.47273	6.43459	6.35511	6.41552	6.55716	5.96623	6.36291	6.27062	6.00092	5.75948	5.75662	5.7569
TcCLB.503811.10	10.3755	10.5357	10.5357	10.3953	10.5944	9.88813	9.77089	10.0803	9.93968	9.89576	9.97741	9.87534	9.84399	9.55437	9.85172	9.75043	9.39305	7.67001	7.27327	7.36488	7.2608	7.97633	7.98685	8.00197
TcCLB.503811.20	8.22877	7.62441	8.02258	7.95107	7.86949	7.79285	7.99041	7.50668	7.51944	7.72551	7.67603	7.75667	7.53644	7.65763	7.58935	7.5462	7.57935	6.91418	7.28189	7.41003	7.24392	7.4554	7.53173	7.30025
TcCLB.503811.40	6.77391	6.48022	6.56429	6.62282	6.90862	6.9523	7.14339	6.76959	7.15673	7.29292	6.73553	6.87798	6.78001	6.94975	6.72942	6.91655	7.13653	5.99196	6.53682	6.28571	6.24588	6.36568	6.3632	6.19814
TcCLB.503811.45	5.212	5.08806	5.34934	5.21618	5.29349	4.76277	5.532	4.81478	5.0132	4.86363	4.70555	4.63109	4.82747	4.89333	5.106	4.98929	5.06409	7.28942	7.75257	7.65294	7.71016	5.11148	5.11137	5.03468
TcCLB.503811.50	6.62179	6.36068	6.70966	6.48123	6.7767	7.08953	6.59048	6.72107	6.53	6.89501	6.60305	6.51333	6.59714	6.70436	6.76578	6.8173	6.62279	5.85898	5.93271	5.85271	5.88871	6.39514	6.30054	6.43347
TcCLB.503811.60	6.29546	6.11507	5.99149	6.13744	6.0834	5.77199	5.90494	6.07068	5.98126	6.14703	6.20341	6.25584	6.12881	6.36812	6.27223	6.34053	6.3978	5.75103	5.9827	6.03633	5.97117	6.86881	6.83643	6.7246
TcCLB.503811.70	6.75507	6.52619	6.85248	7.07222	6.75532	6.63101	7.10584	6.99131	7.22215	7.18983	6.98436	6.98409	7.04759	7.07428	6.99845	6.96171	7.19952	6.33024	6.3125	6.54081	6.36122	7.36489	7.32104	7.36751
TcCLB.503811.80	6.21523	6.20243	6.16094	5.95223	6.34004	6.13258	6.37899	6.43224	6.41305	6.51986	6.47877	6.46664	6.28912	6.48366	6.46243	6.61638	6.45883	6.12815	6.36606	6.32971	6.27901	6.22144	6.22619	6.29533
TcCLB.503813.10	7.44279	6.87621	7.29106	6.97317	6.90862	6.59764	6.39442	6.13995	6.62339	6.53694	6.48366	6.65977	6.40707	6.71808	6.4869	6.55601	6.21739	6.74708	7.03465	7.05488	6.99263	6.29583	6.08764	5.89502
TcCLB.503813.20	7.10584	6.99183	7.29106	7.09439	7.42512	7.29348	7.53958	7.50668	7.31728	7.49954	7.41004	7.49785	7.35434	7.47911	7.37275	7.27893	7.48961	6.49921	6.64994	6.67167	6.55642	6.90763	7.01838	6.82526
TcCLB.503813.30	6.82068	6.65951	6.50331	6.48123	6.61999	6.08623	6.39442	5.9766	5.9204	5.93984	6.22986	6.06906	6.02046	5.96375	6.00623	5.97964	6.0213	6.17608	6.37526	6.30558	6.15454	6.12738	6.0322	5.90717
TcCLB.503819.10	6.73449	6.5683	6.77668	6.80757	6.58768	6.99349	7.1193	7.40778	7.42881	7.26251	7.50535	7.4001	7.19548	7.34101	7.1952	7.21718	6.85385	6.2055	5.92293	6.23581	6.30573	7.49154	7.61303	7.635
TcCLB.503819.20	5.212	5.17225	4.73386	5.10916	4.9618	5.43206	4.94419	4.93614	5.25433	4.96944	5.16773	5.08498	5.03373	5.10666	4.89282	4.94443	5.17566	3.15974	3.59155	3.92903	3.7447	4.4872	4.46986	4.52461
TcCLB.503819.30	8.31074	8.80357	8.11467	7.88161	8.25377	8.18148	8.62705	8.14415	8.21411	8.2433	7.8996	7.9451	8.02379	8.14072	8.02519	7.96323	8.10192	7.59878	7.58681	7.934	7.76822	8.30013	8.3723	8.28603
TcCLB.503821.10	5.56299	5.61794	5.38714	5.60403	5.7837	5.49973	5.47822	5.63514	5.9437	5.57493	5.63521	5.50041	5.40848	5.4104	5.38501	5.36817	5.4915	4.13135	3.84547	3.96709	4.32369	5.33743	5.1916	5.33542
TcCLB.503821.19	5.15141	5.03211	5.06756	5.07288	5.0199	5.02262	4.80444	5.68407	5.5782	5.53223	5.50535	5.57843	5.62105	5.48555	5.61902	5.63528	5.09676	6.63792	6.46374	6.85618	6.79576	6.82666	6.73813	6.75386
TcCLB.503821.5	4.6429	4.76718	4.85806	4.89856	4.49889	4.97438	4.45056	4.89996	4.79529	4.6902	4.96227	4.7622	4.44771	4.57866	4.75505	4.53065	4.54793	3.90756	3.00177	3.17351	3.63885	4.46881	4.47838	4.67364
TcCLB.503829.10	5.08908	5.855	5.62491	5.36951	5.46744	5.06549	4.7572	5.23434	5.4988	5.34837	5.21417	5.31286	5.23637	5.13938	5.40366	5.33226	5.25208	5.2298	5.14736	5.23679	5.40922	5.19815	5.06548	5.33752
TcCLB.503829.30	5.71795	5.855	5.6401	5.91133	5.69345	5.46673	5.66774	5.2824	5.16257	5.3023	5.33025	5.26179	5.4801	5.32966	5.32679	5.26359	5.40967	5.36104	5.8859	5.9428	5.68698	5.06479	5.04631	5.01282
TcCLB.503829.40	7.40532	7.16343	7.17908	7.06222	7.07946	7.1423	7.29269	6.90429	6.88683	6.94718	6.63948	6.67698	6.48994	6.58882	6.61074	6.65421	6.64994	6.31231	6.3108	6.45883	6.39578	6.93726	6.99263	6.96672
TcCLB.503829.50	6.08088	5.96384	6.00527	5.81987	6.02537	5.72117	5.76696	5.71993	5.6533	5.73667	5.87132	5.77383	5.71969	5.7205	5.78704	5.77931	5.48349	5.54479	5.42522	5.74607	5.61713	5.69566	5.60543	5.70035
TcCLB.503829.70	6.71766	6.5683	6.70966	6.65201	6.52687	6.51663	6.47057	6.29388	6.17664	6.30215	6.41095	6.46161	6.37795	6.42369	6.24792	6.33752	6.25239	6.37246	6.40059	6.57267	6.4661	6.16314	6.20534	6.08547
TcCLB.503829.80	6.97832	6.9998	6.94976	7.09439	7.08642	7.48086	7.55918	8.26725	8.11997	8.07702	8.23833	8.32953	8.27553	8.10664	8.34149	8.16446	8.09388	7.37982	6.71771	6.94113	6.91088	7.57328	7.5907	7.6509
TcCLB.503829.89	5.05774	5.11318	5.57681	5.07288	5.4892	5.49973	5.25169	4.98894	4.9345	5.39026	5.23042	5.39414	5.05841	5.3381	5.05459	5.28794	5.28338	4.11427	5.20571	4.70525	4.79791	5.23576	5.09586	5.02794
TcCLB.503831.20	5.48704	5.11318	5.30818	5.36951	5.04972	4.16838	5.25169	5.26623	5.46988	5.44912	5.45249	5.73923	5.77388	5.61381	5.67486	5.70376	5.59347	4.82843	4.98795	5.60177	5.28744	6.09891	6.12815	5.99257
TcCLB.503831.40	5.39489	5.59972	5.38714	5.52061	5.56668	5.39185	5.47822	6.75885	6.58932	6.78878	7.0411	6.85926	7.13514	7.02278	7.02555	6.91335	6.90279	4.76432	4.99609	5.12228	4.93296	7.4053	7.43101	7.44784
TcCLB.503833.10	7.35169	6.94527	7.19478	7.10681	7.08642	7.47257	7.07739	7.24452	7.44112	7.30609	7.50949	7.29136	7.14463	7.30189	7.40122	7.40242	6.98435	7.18033	6.79032	6.81015	7.04189	6.75683	6.67818	6.90104
TcCLB.503833.20	7.34465	7.55006	7.14371	7.25672	7.30092	6.92033	6.86951	6.94219	6.84549	6.96845	7.21357	7.16832	7.04525	6.95518	7.21256	7.19928	6.7442	7.15346	7.07915	7.21315	7.26811	6.34525	6.31294	6.53836
TcCLB.503833.30	6.03882	6.2257	6.27483	5.91133	6.22395	6.05669	6.12318	6.11094	6.1885	6.16443	6.19731	5.96773	6.06489	6.04309	6.15411	5.85251	6.03203	5.89774	5.68661	6.15725	6.0487	6.07577	6.29263	6.34239
TcCLB.503833.40	10.0061	8.96883	10.1047	9.27836	9.34411	9.22291	9.51135	8.8361	9.34761	9.4212	10.249	10.19	9.08812	9.34408	10.4237	10.2707	9.46327	8.40942	9.51133	8.99568	8.93686	9.40504	9.29091	8.99567
TcCLB.503833.50	8.56944	8.90771	8.5611	8.95086	8.98436	8.55703	8.83609	8.65641	8.70208	8.70986	8.66703	8.66298	8.53348	8.74304	8.7777	8.75472	8.62703	7.558	7.59299	7.45476	7.47234	8.32844	8.38179	8.42549
TcCLB.503833.60	6.54332	6.9998	6.53849	6.6767	6.72788	6.37341	6.42681	6.01068	5.90887	5.87421	6.02071	5.82817	6.02046	6.04309	5.96339	6.08753	5.99257	6.28516	6.25689	6.45244	6.40329	5.90769	5.82918	5.94568
TcCLB.503833.69	5.92359	6.2257	6.03109	6.13744	5.92538	6.21834	6.20074	6.45224	6.31578	6.38333	6.32235	6.3935	6.24292	6.42369	6.35199	6.05819	6.23129	4.391	4.19772	5.10183	4.79388	6.29425	6.72642	6.63201
TcCLB.503835.10	5.54257	5.67767	5.44737	5.28619	5.67624	5.23701	5.73995	5.52698	5.72776	5.80794	5.50535	5.42712	5.35434	5.34153	5.42604	5.3287	5.5231	4.72555	5.23576	4.92954	5.10644	5.71859	5.33561	5.58584
TcCLB.503835.20	5.64344	5.44649	5.7567	5.79899	5.86632	5.79848	5.94256	5.7998	5.87186	5.64195	5.46199	5.53066	5.58624	5.77176	5.47908	5.56485	5.72643	5.08849	5.37003	5.46636	5.45865	5.4172	5.35463	5.5004
TcCLB.503835.30	6.6332	6.50285	6.35681	6.31123	6.58768	6.81995	6.30007	6.64123	6.35493	6.28783	6.50476	6.40932	6.3582	6.60697	6.39331	6.50296	6.34258	5.87961	6.08434	5.99087	6.04197	6.21832	6.1319	6.32186
TcCLB.503835.39	5.68122	5.78943	5.36836	4.65891	5.86632	5.39185	5.76696	6.09514	5.95545	5.85029	6.08901	6.05524	5.73224	5.75504	5.59986	5.84547	5.57332	4.44789	4.61255	4.70998	4.1748	6.46124	6.39716	6.45469
TcCLB.503835.5	3.85032	3.88317	3.60305	3.75279	4.32585	3.69515	3.92956	3.8816	4.27644	3.96758	4.20739	3.80042	3.61318	4.08405	4.21177	4.10509	3.66925	3.3747	2.29189	2.96759	3.18461	3.84547	3.78955	4.40183
TcCLB.503841.10	5.26603	5.61794	5.15888	5.88952	5.63562	5.63553	5.92384	6.08754	6.40377	6.40073	6.03893	6.08162	6.55032	6.29356	6.0953	6.11928	6.30192	5.91367	5.68661	6.10543	6.13719	7.4272	7.4644	7.42473
TcCLB.503841.20	6.06596	6.30389	6.42028	6.2935	6.304	6.11144	6.36499	6.19553	6.16699	6.29474	6.35963	6.40932	6.47273	5.91962	6.33949	6.19646	6.48349	6.32447	6.20162	6.34086	6.3071	6.62177	6.78472	6.66574
TcCLB.503841.30	6.09203	6.20243	6.17481	6.08887	6.35182	6.01068	6.0295	5.83395	5.75421	5.87421	5.95245	5.76582	5.81159	5.81559	5.69298	5.93499	5.96339	5.05168	5.78703	5.52864	5.2804	5.85325	5.75333	5.73341
TcCLB.503841.40	5.79292	5.67767	5.834	5.97624	6.02537	5.46673	6.14213	5.7775	5.76789	5.85918	5.96895	5.97892	5.77748	5.73574	5.85526	5.92179	5.91232	5.54678	5.82639	5.86589	5.8304	5.97946	5.90975	5.81887
TcCLB.503841.50	5.69851	5.97905	6.04585	6.12087	5.99636	6.13258	5.73995	5.39194	4.84051	5.4324	5.60749	5.33409	5.54991	5.46829	5.66484	5.54347	5.73472	5.07388	5.53848	5.59475	5.47855	5.08109	5.04946	5.05051
TcCLB.503841.60	7.44279	7.14853	7.16401	7.14467	7.40968	7.012	7.18775	6.11094	6.41305	6.24933	6.49288	6.3686	6.37003	6.10509	6.43839	6.41783	6.4431	6.61208	6.7365	6.64489	6.56501	5.84278	5.79464	5.82414
TcCLB.503841.70	5.58611	4.71325	5.68849	4.75708	4.93084	6.93693	5.37136	6.27563	5.03694	5.28744	5.49425	5.68407	6.09461	4.9214	5.19815	5.40293	5.08611	7.89674	5.86417	6.02094	5.92891	4.97117	5.00466	4.81187
TcCLB.503841.80	4.68302	4.34688	4.32293	3.51454	3.49513	4.25877	4.32467	4.04082	4.23291	3.76928	4.81792	4.52463	4.25875	3.87948	4.51856	4.48943	4.36686	4.51856	3.09969	3.70109	3.29976	4.62764	4.89333	4.58286
TcCLB.503853.10	7.16171	7.23578	7.40449	6.88861	7.21942	6.88826	7.06439	6.58111	6.43144	6.44877	6.64459	6.68579	6.47577	6.56526	6.4012	6.62278	6.33351	6.42747	6.54909	6.42891	6.49946	6.50087	6.55173	6.40393
TcCLB.503855.10	6.4457	5.31791	6.34582	5.52061	5.38401	5.11306	5.28339	5.4744	5.60767	5.418	6.1265	6.12739	5.20266	5.57064	6.21833	6.17864	5.4583	4.63154	5.34268	4.83562	4.86071	5.00851	5.01067	4.91987
TcCLB.503855.20	7.48962	7.21897	7.73854	7.42692	7.34028	7.65673	7.9997	8.09624	8.22876	8.06271	8.58962	8.48224	8.06873	8.09283	8.53795	8.50824	8.21557	7.06161	7.30463	7.25833	7.17816	7.24695	7.27993	7.27992
TcCLB.503855.30	6.86604	6.97347	7.17908	7.13312	6.99908	6.85155	7.07739	7.36575	7.29609	7.37036	7.48935	7.61371	7.51589	7.50215	7.64548	7.63812	7.57068	7.66563	7.90811	7.76822	7.74722	6.94719	6.93896	6.94947
TcCLB.503855.40	6.67465	6.75696	6.76276	6.51585	6.80815	6.5828	6.16094	6.41839	6.6318	6.36778	6.77509	6.79778	6.73979	6.53486	6.59683	6.80131	6.53736	6.92166	6.77798	7.20536	6.94666	7.64222	7.60606	7.62439
TcCLB.503855.50	10.1397	10.0061	10.3475	10.249	10.1397	10.5503	10.1679	9.84402	9.85173	9.80691	10.0061	10.1047	10.0622	9.75043	9.98733	10.0622	9.96548	10.2707	9.75043	9.96548	9.91374	9.23255	9.38118	9.42303
TcCLB.503855.60	7.18373	6.98382	7.21939	6.60542	6.87543	6.19837	6.10528	6.30877	5.89893	5.90098	5.98552	6.3686	6.29454	5.93005	5.95892	6.1733	5.69871	7.53795	6.92745	7.32345	7.6165	5.75948	5.77861	5.67425
TcCLB.503855.80	6.82068	6.58731	6.82646	6.65201	6.38573	6.63101	6.33218	6.15754	6.25908	6.11739	6.44186	6.49451	6.58688	6.35027	6.53015	6.21166	6.39064	7.03945	7.0199	7.10082	7.11237	6.37647	6.34629	6.19509
TcCLB.503859.10	1.97942	2.77891	1.88525	2.01429	2.85354	3.21157	2.25998	3.03423	3.13137	1.51247	2.53866	2.55388	1.91321	2.82106	2.63077	2.32774	2.36948	1.94969	1.68946	1.58254	1.34458	2.90085	2.93965	2.96165
TcCLB.503859.25	3.39984	4.19606	3.24538	4.60212	4.17654	4.56829	3.72673	3.83035	3.99986	3.14714	3.41077	2.91835	3.89877	3.70968	3.20571	3.26801	4.0511	2.82653	3.56109	3.07055	2.85351	3.86576	3.75505	3.8519
TcCLB.503859.40	3.01045	3.39397	2.47544	3.24214	2.1744	2.97155	3.22817	2.58514	2.08065	2.78787	2.53866	2.68707	3.09381	2.62701	2.57738	3.17864	2.86788	6.42423	6.24949	6.32186	6.33446	3.15541	3.21406	2.98624
TcCLB.503859.45	0.81341	0.455858	1.44737	-0.885917	1.79572	-0.19542	2.25998	2.06503	1.70141	2.61191	1.06317	1.9477	2.19054	0.40128	1.47543	1.41584	0.0557514	1.45302	1.62576	0.955682	1.14932	2.85885	2.9214	2.52327
TcCLB.503859.50	-0.829897	0.455858	0.677432	0.7778	1.28082	-0.19542	1.04457	1.15629	2.64445	1.51247	-1.41487	1.35218	1.3107	1.1973	0.543306	-0.34449	1.75505	1.03327	0.455836	0.894628	0.458652	0.677426	1.65428	1.96462
TcCLB.503859.60	-0.829897	-1.1691	0.677432	-0.885917	-1.02057	1.52194	-0.566869	1.15629	-1.24036	0.237191	-1.41487	1.35218	0.230617	-0.789276	1.14933	0.288727	-2.22223	-1.32499	-0.749748	-1.68618	-2.08473	-0.177839	-0.00500407	-0.467351
TcCLB.503863.9	6.00769	6.27564	6.13522	6.20945	6.37506	5.99088	5.92384	6.21564	5.9437	6.38333	6.01391	5.77383	5.86243	6.16255	6.15411	5.97964	5.95693	5.68856	5.93429	5.87501	5.68225	5.28814	5.40073	5.39615
TcCLB.503865.20	8.04192	8.22877	8.08386	7.97256	7.9185	8.36099	7.91576	8.04085	8.006	7.7353	8.20885	8.06627	8.07842	7.80488	8.33115	8.44103	7.88822	8.91823	8.28372	8.25028	8.37986	7.02142	7.09778	7.45561
TcCLB.503865.30	6.94708	7.55669	7.06995	7.3393	7.47428	7.04316	6.65977	6.45224	6.51664	6.40073	6.3337	6.19905	6.31798	6.49029	6.41168	6.38994	6.30651	6.25967	6.29386	6.03668	6.28927	5.79527	5.75074	6.10059
TcCLB.503865.40	6.62179	6.8132	6.36682	6.42449	6.61999	6.53333	6.69947	6.15754	5.93273	6.08621	6.02617	5.79389	5.85911	5.77861	5.89892	5.7892	5.88119	5.47439	5.29789	5.37218	5.23576	5.43517	5.61634	5.71219
TcCLB.503865.50	9.00472	9.27033	8.84848	8.76409	9.0313	7.87979	7.46367	7.4269	7.62126	7.32542	7.57202	7.32421	7.28528	7.34923	7.02261	7.0127	6.83721	6.98533	6.86946	6.63924	6.55748	7.12732	7.11547	7.29292
TcCLB.503865.60	6.74544	6.44281	6.76894	6.57181	6.31627	6.21834	6.23675	6.47188	6.50639	6.39127	6.17598	6.40413	6.78692	6.11271	6.53903	6.24522	6.04244	7.73628	7.4411	7.5858	7.84847	7.25211	7.10902	7.24913
TcCLB.503865.70	5.71795	6.01774	5.6585	5.79899	5.99636	5.49973	5.92384	5.69635	5.96786	5.85918	6.04655	6.19521	6.26369	6.14332	6.29579	6.39514	6.23129	7.45619	7.15068	7.29541	7.41414	6.52226	6.53965	6.70698
TcCLB.503865.80	6.26638	6.24809	5.97781	5.91133	6.17424	5.63553	5.73995	5.68407	5.23896	5.67227	5.7869	5.86974	5.78996	5.79297	5.74052	5.85538	5.74211	6.15584	5.93764	6.0561	6.10526	5.23576	5.39835	5.45495
TcCLB.503867.10	6.09203	6.16106	6.03109	6.42449	6.36445	6.64807	6.04685	6.0007	6.00709	5.83879	5.87132	5.99961	5.83514	5.92815	6.17785	6.08086	5.74211	6.10138	5.88158	5.58464	5.90137	5.17416	5.27392	5.65696
TcCLB.503867.20	5.44099	5.17225	5.48634	5.57854	5.63562	5.99088	5.56045	5.62155	5.09904	5.5619	5.28338	5.12916	5.28595	5.17362	5.00587	5.21843	5.13047	4.61634	4.29543	4.53299	4.38343	3.66224	3.7447	3.89489
TcCLB.503867.5	4.68302	3.95645	4.49887	3.63702	4.1212	4.92269	4.5552	4.53467	4.61004	4.45847	4.745	4.54265	4.33885	4.61492	4.86603	4.80898	4.29288	3.82816	3.48892	3.18418	3.54628	4.05668	4.18588	4.4399
TcCLB.503873.10	6.58619	6.64977	6.77668	7.06222	6.82403	7.4566	7.49516	7.65673	7.87756	7.87543	7.76331	7.83079	7.51589	7.82277	7.64223	7.74845	7.49895	7.15763	7.03559	7.25259	7.2943	8.81634	8.75844	8.99325
TcCLB.503875.10	2.63078	3.06134	2.69066	2.40278	1.28082	-0.19542	-0.566869	1.70378	0.424524	2.61191	3.14322	3.53866	2.11761	2.2535	3.36236	3.5226	1.75505	3.7238	2.81778	2.91936	2.84385	3.15541	2.95568	3.21822
TcCLB.503875.30	3.39984	4.14061	3.60305	4.13425	3.49513	4.16838	3.72673	2.76078	3.90346	3.8615	3.88237	3.48376	3.36872	3.76815	3.64134	3.41946	3.58416	6.149	5.33255	5.47682	5.663	3.63699	3.41946	3.89489
TcCLB.503875.40	2.35521	2.92091	0.677432	2.90811	2.1744	2.66287	1.75963	0.341551	1.21741	2.61191	1.89047	2.37843	1.3107	2.12117	1.89464	1.09608	1.94569	1.91527	1.87052	1.60685	1.85565	1.80788	2.47543	1.52192
TcCLB.503881.10	6.55307	6.58731	6.64644	6.75737	6.35182	6.19837	6.08623	6.64123	6.6318	6.52562	6.34221	6.5645	6.67087	6.36531	6.52839	6.50296	5.97584	7.75808	7.33386	7.91472	8.06735	6.07995	6.11928	6.10801
TcCLB.503881.20	7.06804	7.10354	7.22896	7.09439	7.09323	7.15765	6.90574	6.74299	6.42182	6.49633	6.48366	6.63035	6.48598	6.52747	6.49489	6.47829	6.47003	6.34153	6.01581	6.0725	6.215	6.26812	6.28705	6.35943
TcCLB.503881.30	4.88369	4.95346	5.15888	4.42166	4.75307	4.70022	4.7572	4.79152	4.5782	4.80124	4.76915	4.57089	4.44771	4.5118	4.50365	4.56762	4.5893	3.69185	3.9666	4.26158	4.01186	4.35255	4.41511	4.46005
TcCLB.503881.39	8.2227	8.29836	7.84595	7.76803	8.03565	8.06273	8.16658	7.85908	7.77274	7.9206	7.45082	7.4075	7.43842	7.73894	7.35633	7.32846	7.94924	6.84439	7.50143	7.18487	7.20537	6.53474	6.46518	6.37953
TcCLB.503881.4	3.39984	3.06134	3.43598	3.24214	3.01811	3.4013	3.36349	3.77298	3.65982	3.92751	4.46147	4.38474	3.61318	4.45513	4.40293	4.31207	4.08474	2.60431	3.08337	3.03609	2.67501	4.11962	4.33389	4.14146
TcCLB.503881.50	3.39984	3.88317	3.83577	3.63702	3.58708	3.4013	3.83577	4.3076	3.95046	4.002	4.31402	4.10038	4.33885	4.41511	4.36649	4.26721	4.43544	2.59986	2.79346	2.93359	2.74008	4.31479	4.30681	4.2539
TcCLB.503883.10	0.81341	-1.1691	-0.914798	0.7778	-1.02057	-0.19542	-0.566869	-1.25874	0.424524	0.237191	1.57349	0.852454	0.955676	1.1973	0.543306	-0.749747	0.0557514	-1.6253	0.579958	-0.00500552	-0.649345	-1.92945	-2.63727	-3.29624
TcCLB.503885.100	1.97942	2.01715	2.47544	-0.885917	-1.02057	1.52194	1.04457	2.35974	2.08065	0.975467	2.14322	1.67502	1.68945	1.45019	1.98723	2.65121	0.467066	1.6005	0.410033	-0.177842	0.458652	-2.33471	-1.0206	-0.344494
TcCLB.503885.10	6.09203	6.12607	6.223	5.91133	5.91119	5.97007	5.92384	5.91535	5.9204	5.9214	5.87981	5.66523	5.82488	5.77861	5.62491	5.59898	5.49989	5.26561	5.44025	5.35084	4.90885	6.60177	6.46199	6.51492
TcCLB.503885.20	7.36068	7.14028	7.07767	7.06222	6.93757	6.68343	7.0013	6.73568	6.72367	6.80608	6.70655	6.82933	6.86306	6.84177	6.81075	6.80998	7.01811	6.514	6.76275	6.82243	6.68991	7.78381	7.76822	7.72551
TcCLB.503885.30	5.58611	5.50732	4.97941	5.40442	5.33545	5.39185	5.81162	5.61036	5.41332	5.69192	5.57178	5.69366	5.67485	5.72876	5.76624	5.71676	5.71352	5.40985	5.79422	6.01527	5.9317	6.93783	6.98959	6.79839
TcCLB.503885.40	6.32236	6.57804	6.35681	6.31123	6.67821	6.59764	6.37899	5.88787	6.16699	6.20151	6.06583	6.26672	5.96263	6.24527	6.00911	6.05354	6.58065	5.98935	6.63598	6.36066	6.30378	7.12226	7.07972	7.07972
TcCLB.503885.50	6.08088	6.0311	5.9216	6.15534	6.10966	5.87746	5.6415	6.05123	6.40377	6.10565	6.01391	6.03652	5.86774	5.93688	5.92688	5.80691	6.14693	5.23186	5.18662	5.37218	5.35897	6.69006	6.65029	6.64334
TcCLB.503885.60	5.94257	5.87252	6.03109	5.4344	5.88285	5.85212	6.06526	6.18505	6.33673	6.08621	6.32235	6.26672	6.25167	6.06155	6.0877	6.15346	6.35245	5.38019	5.86589	5.8116	5.78955	7.28596	7.32056	7.28528
TcCLB.503885.70	5.02465	5.03211	4.91348	5.31259	4.68198	4.81834	5.25169	5.13137	5.09904	5.39026	5.05657	5.04058	4.95418	5.06928	5.08121	5.2534	5.3027	5.22009	5.81311	5.46181	5.63092	5.93562	5.91847	5.85898
TcCLB.503885.80	6.06596	6.19131	5.94695	6.24398	6.22395	6.03139	6.34745	6.28518	6.03021	6.18232	6.12051	5.97892	6.13915	6.11795	6.074	6.21166	6.22299	5.36817	5.83135	5.63536	5.67198	6.89531	6.92433	6.85541
TcCLB.503885.90	7.01509	7.00964	7.09778	7.14467	7.0649	7.06636	7.61612	7.71059	7.60572	7.71407	7.64889	7.63449	7.55168	7.54448	7.54198	7.60133	7.60725	6.8804	7.26811	7.00706	7.03748	8.36098	8.32844	8.21408
TcCLB.503887.10	5.66257	5.69367	5.40549	5.40442	5.38401	5.63553	5.25169	5.33754	5.54795	5.418	5.85231	5.56012	5.64535	5.54479	5.64659	5.48909	5.37041	4.85592	4.70228	4.79151	4.77974	5.84695	5.75333	5.72686
TcCLB.503887.20	6.4252	6.6197	6.31081	6.24398	6.76641	5.69478	5.78998	5.32294	5.76789	5.59666	5.64906	5.50978	5.4801	5.52629	5.45338	5.55625	5.74211	5.28635	5.85231	5.70843	5.61909	4.90808	4.85324	5.0245
TcCLB.503887.30	6.87411	6.8132	6.99543	6.85995	7.0288	6.9523	7.09219	6.98107	6.84549	6.99835	6.94782	6.86604	6.80608	6.88968	6.86855	6.88286	6.98886	6.03362	6.4497	6.23632	6.23145	6.49707	6.54164	6.45151
TcCLB.503887.40	6.34954	6.26251	6.36682	6.53018	6.54606	6.13258	6.63035	7.0253	7.20975	7.36117	7.40243	7.31208	7.42396	7.60725	7.23192	7.30824	7.64108	6.8511	6.84251	7.39385	7.3767	8.2177	8.20627	8.21985
TcCLB.503887.50	6.98681	6.75696	6.94114	6.74391	6.83957	7.15765	7.24493	7.07814	7.1902	7.12333	7.01785	7.11004	7.00661	7.19073	6.94976	7.00851	6.94374	6.6575	6.77007	6.67618	6.75605	6.74315	6.69312	6.66939
TcCLB.503887.60	5.69851	5.29467	5.834	5.68146	5.25109	5.39185	5.50485	6.15754	6.23512	5.88981	6.01391	6.06191	6.09856	6.14551	5.95588	6.06582	6.13196	6.42994	6.36414	6.68548	6.63559	6.51197	6.44789	6.58898
TcCLB.503887.70	6.00769	5.67767	5.96122	5.86593	5.92538	5.5678	5.69142	5.29663	5.45304	5.50483	5.68526	5.71714	5.62105	5.53132	5.41603	5.63528	5.64798	6.09744	5.72401	5.99475	5.9024	4.93537	4.90189	4.91373
TcCLB.503887.79	7.02375	7.24294	7.13675	6.63927	7.09323	7.012	7.20904	7.04472	6.908	7.03096	6.99182	6.91912	6.98627	7.06888	6.91239	6.94706	7.10338	6.1973	6.78472	6.61318	6.65421	5.88498	5.77396	5.84277
TcCLB.503893.100	4.98797	5.36256	4.537	4.71562	4.75307	4.97438	4.84884	4.89996	4.69307	4.57542	4.97364	4.83793	4.28892	4.75132	4.59492	4.70169	4.19773	2.67803	2.57478	2.89359	2.7447	4.84224	4.81847	5.0971
TcCLB.503893.10	-0.829897	4.24641	1.44737	2.69905	3.40241	3.69515	3.22817	2.58514	3.43385	3.92751	-1.41487	0.106901	3.63169	3.50296	0.163203	-0.34449	3.4509	3.22319	2.96214	3.21739	3.03327	4.20738	4.06062	4.11494
TcCLB.503893.120	5.90713	5.82054	5.52563	5.65853	5.71112	5.66561	5.2201	4.71942	5.03694	4.72963	5.18153	4.87897	5.1633	4.96635	5.19815	5.09766	5.28338	6.03998	5.87389	6.11906	5.97117	5.46558	5.61634	5.71491
TcCLB.503893.130	5.89153	6.31787	5.96122	6.26036	6.46473	6.462	6.44187	6.68189	6.48255	6.49633	6.65352	6.60472	6.63044	6.75883	7.02261	7.04379	7.05906	6.49158	6.17645	6.28932	6.14234	6.87247	6.8754	7.05801
TcCLB.503893.140	5.95993	6.34783	6.03109	6.03153	6.15826	5.63553	5.50485	5.68407	5.69933	5.63341	5.49425	5.8007	5.5793	5.71499	5.75333	5.76432	5.50976	5.85992	5.90376	5.91706	5.92402	5.30681	5.25835	5.3599
TcCLB.503893.150	7.73315	7.51563	7.75666	6.80757	7.57772	7.49155	6.91605	7.05449	6.78684	6.97495	6.82025	6.89607	7.41665	6.55666	7.07142	7.01736	7.35633	8.06874	7.10641	7.52407	7.61524	6.63189	6.55732	6.5537
TcCLB.503893.160	6.51875	6.63907	6.85966	6.82342	6.85941	6.70155	6.61659	6.35861	6.17664	6.35231	6.45333	6.31936	6.08085	6.33024	6.35378	6.45764	6.08724	6.459	6.43553	6.0381	6.15454	6.23925	6.23299	6.40027
TcCLB.503893.170	6.9124	7.10354	6.80999	7.25672	7.14067	6.99349	6.8434	6.79173	6.87411	6.76011	6.92217	7.0604	6.85484	6.92834	7.00677	7.03022	6.8494	6.84893	6.75415	6.80207	6.88903	6.86443	6.8777	6.9724
TcCLB.503893.181	4.04948	4.52464	3.9882	4.80072	4.49889	4.34269	4.65813	4.81478	4.04808	4.57542	4.61208	4.36124	4.3732	4.60002	4.30876	4.23884	4.59954	3.03232	3.7002	3.73661	3.6176	4.59475	4.66483	4.55518
TcCLB.503893.30	5.37211	5.78943	5.20896	5.79899	5.35899	5.43206	5.66774	6.77517	6.55804	6.71005	6.7037	6.72698	6.85484	6.93631	6.46681	6.64064	6.91684	5.2298	4.93776	5.34029	5.32002	7.39519	7.46584	7.55953
TcCLB.503893.40	6.11897	6.09316	6.07938	5.60403	5.7301	6.08623	5.56045	5.7998	5.48428	5.62144	5.71463	5.74911	5.60144	5.46829	5.83238	5.6198	5.65597	5.76347	5.27841	5.26339	5.3838	5.54056	5.52989	5.54562
TcCLB.503893.50	6.49598	6.51579	6.60718	6.46548	6.50286	6.462	6.41073	6.10298	6.16699	6.19223	6.28418	6.18876	6.05208	6.4093	6.14125	6.23361	6.2907	5.91367	6.18869	5.90072	5.88132	5.57324	5.47734	5.69871
TcCLB.503893.60	6.30897	6.34783	6.14715	6.43815	5.95222	6.17577	5.88591	6.11094	5.96786	5.98306	6.05273	5.94945	5.83514	6.07382	6.04923	6.13196	5.98038	6.15329	6.20371	5.98691	6.09365	5.39119	5.33139	5.6051
TcCLB.503893.70	6.38821	6.16106	6.17481	6.46548	6.3282	6.64807	6.30007	6.4797	6.41305	6.07743	6.16148	6.18876	6.22711	6.25117	6.08224	6.14004	6.07331	5.65352	5.62145	5.59058	5.56648	6.23412	6.2372	6.29533
TcCLB.503893.80	6.06596	6.49031	6.07938	6.34485	6.31627	5.92123	5.78998	5.96303	5.71487	5.78843	5.93947	5.80879	6.02533	6.2419	6.03138	6.01844	6.06201	6.03362	6.07754	6.47577	6.48706	6.75926	6.76503	6.82945
TcCLB.503893.90	5.212	5.69367	5.23536	5.5511	5.44668	5.49973	5.88591	6.3483	6.31578	6.54884	6.28418	6.25113	6.33412	6.44061	5.94632	6.21166	6.8876	5.56044	6.14562	5.79304	5.75848	6.42446	6.25669	6.22278
TcCLB.503895.10	5.99186	5.94771	5.78312	5.81987	5.76698	5.9019	5.71493	5.8578	5.81855	5.70213	5.97959	5.92142	5.90871	5.76829	6.13108	5.79471	5.7025	5.69163	5.70109	5.73458	5.82605	5.4172	5.50313	5.35396
TcCLB.503895.19	7.99122	8.08456	8.36421	8.25949	8.19699	8.48878	8.26725	8.09389	8.09494	7.99538	8.17658	8.13571	8.20148	7.95266	8.11996	8.20884	8.11302	7.88822	7.79999	7.67993	7.51733	7.32321	7.40146	7.4162
TcCLB.503897.100	6.84841	6.43247	6.61639	6.51585	6.57635	6.44116	6.50349	6.46029	6.31578	6.63146	6.54777	6.43536	6.58278	6.36399	6.39533	6.48883	6.46567	6.51974	6.6135	6.81682	6.64867	6.53836	6.44594	6.43472
TcCLB.503897.10	6.65246	6.45224	6.72709	6.36295	6.53593	7.12795	6.89266	6.69814	6.52422	6.65366	6.64868	6.67373	6.78001	6.54628	6.5695	6.67841	6.72248	6.47708	6.31881	6.18413	6.21046	6.23576	6.26977	6.21687
TcCLB.503897.110	6.57431	6.70923	6.45055	6.32797	6.54606	6.35634	6.53187	6.47188	6.39567	6.53694	6.53799	6.54885	6.66612	6.7408	6.59959	6.7051	6.60892	5.7005	6.38764	6.43495	6.15172	6.38528	6.38352	6.25375
TcCLB.503897.120	7.12286	7.19155	7.46635	7.57161	7.64343	7.74295	7.83645	7.39491	7.48106	7.49954	7.2627	7.16832	7.08496	7.28529	7.13791	7.2652	7.40892	6.35925	6.34448	6.28069	6.28645	7.35307	7.32591	7.41538
TcCLB.503897.130	6.26638	6.24809	6.30119	6.24398	6.45472	6.05669	6.08623	5.74976	5.75421	5.80794	5.95245	5.77383	5.78675	6.06778	5.91751	5.94317	5.94944	5.88923	6.43432	6.10963	6.10419	5.68676	5.69439	5.52595
TcCLB.503897.140	6.20101	6.21491	6.14715	5.9937	5.89661	5.94557	6.0295	5.86684	5.87186	5.72554	5.99863	5.84957	5.64009	5.84075	5.98491	6.0207	5.90718	6.22288	6.00634	6.36507	6.49416	5.83135	6.01318	5.88007
TcCLB.503897.150	6.70571	6.31787	6.53849	6.2935	6.43462	6.19837	6.12318	5.92333	6.06953	5.85918	6.05273	6.03021	5.80767	5.98722	6.03534	5.97277	5.97006	6.46287	6.44363	6.65336	6.67667	5.96462	6.02581	5.83006
TcCLB.503897.170	5.50698	5.38178	5.48634	5.72908	5.74912	6.01068	5.81162	5.64691	5.6533	5.4324	5.59683	5.52396	5.61444	5.46829	5.62491	5.7822	5.59347	6.93423	6.39716	6.62365	6.73102	6.2536	6.29386	6.25096
TcCLB.503897.20	7.79052	7.6864	7.42613	7.51187	7.728	7.86865	8.15198	8.75846	8.68623	8.82576	9.10405	8.92557	9.14413	8.90888	9.03948	8.98603	8.96529	7.2608	7.63947	7.54706	7.36209	8.82678	8.77769	8.70569
TcCLB.503897.30	6.5645	6.49031	6.77668	6.57181	6.68889	6.87555	6.86951	7.2524	7.06469	7.2521	6.99579	7.15162	7.20805	7.08006	6.94807	7.05998	6.77868	6.19983	6.17448	6.56428	6.55527	7.23786	7.24657	7.16508
TcCLB.503897.40	6.70571	6.45224	6.60718	6.49834	6.38573	6.64807	6.51874	6.83371	6.48255	6.71005	6.76589	6.69014	6.71285	6.67379	6.90428	6.86854	6.43714	6.84963	6.60832	6.66871	6.68342	6.89619	6.85991	6.97495
TcCLB.503897.50	6.74544	6.20243	6.60718	6.32797	6.39719	6.31849	6.59048	6.72856	6.77292	6.78878	6.76589	6.72698	6.7329	6.80207	6.67016	6.7312	6.89502	6.2976	6.84688	6.7102	6.61334	6.53015	6.49878	6.37698
TcCLB.503897.60	5.46306	5.44649	5.40549	5.60403	5.40861	5.5678	5.66774	5.1134	5.39654	5.48968	5.19225	5.48315	5.39825	5.41846	5.53015	5.47855	5.77784	6.85958	6.80225	6.94593	6.92297	7.01324	6.94129	6.94706
TcCLB.503897.70	7.00402	5.96384	6.61639	6.2935	6.17424	6.83604	6.44187	6.3317	6.51664	6.7506	6.76972	6.94218	6.9184	6.95228	6.82769	7.01109	6.33351	6.47795	6.28902	6.67754	6.64334	6.08485	6.04062	5.84654
TcCLB.503897.80	5.71795	5.69367	5.54347	5.52061	5.69345	5.53484	5.61304	5.43528	5.4988	5.46356	5.31032	5.29564	5.06408	5.21072	5.12218	5.34287	5.31324	4.66178	5.44194	5.18322	5.1953	5.13774	5.08883	5.02794
TcCLB.503897.90	7.46857	6.92056	7.50854	7.08181	7.34784	7.54327	7.20904	6.91336	6.69292	6.86661	6.40229	6.61039	6.70287	6.45319	6.46681	6.48426	6.41221	6.43758	6.46549	6.50283	6.28927	6.42531	6.43616	6.37302
TcCLB.503899.100	6.00769	5.46778	6.19531	5.36951	5.74912	6.17577	5.37136	6.40964	5.53175	5.67227	5.64165	5.81848	6.17479	5.54843	5.604	5.68142	5.55387	5.3787	4.76019	4.68526	4.46146	5.12937	5.18694	5.06374
TcCLB.503899.10	6.73449	6.63907	6.90264	6.66521	6.63103	6.81995	7.27957	7.12391	7.01965	7.08746	7.1794	7.24013	7.20066	7.21315	7.20639	7.30297	7.16508	6.39578	6.46483	6.50475	6.47647	7.14297	7.21619	7.17992
TcCLB.503899.110	7.49957	7.74579	7.32958	7.08181	7.39363	6.99349	6.8434	7.38625	7.38625	7.20774	7.87626	7.77735	7.6161	7.51826	7.821	7.89578	7.67001	7.6404	8.04133	7.95795	8.09116	7.24134	7.16734	7.30296
TcCLB.503899.119	7.65871	7.49957	7.47912	7.38522	7.71101	7.64548	8.01477	8.33062	8.35562	8.30012	8.42677	8.37711	8.14359	8.5765	8.30163	8.27554	8.63223	7.06366	7.16371	7.27137	7.45659	9.05932	9.11353	9.32726
TcCLB.503899.130	6.28131	5.97905	5.81724	5.75436	5.8174	6.05669	6.16094	6.59493	6.34546	6.3174	6.3462	6.4144	6.44753	6.16992	6.56097	6.46199	6.21739	6.18673	5.92611	6.07393	6.04021	7.04824	7.09399	7.06452
TcCLB.503899.139	8.34489	8.45257	8.40774	8.51227	8.46397	8.31179	8.43183	7.7581	7.86457	7.78107	7.76331	7.83079	7.86612	7.95469	7.8492	8.0024	8.02844	8.00156	8.0871	7.97633	7.98001	7.75666	7.77784	7.75976
TcCLB.503899.20	9.57092	9.07718	9.50714	9.29095	9.25908	9.25402	9.58176	9.37067	9.51135	9.47309	9.67052	9.60167	8.98262	9.23255	9.55913	9.50713	9.53976	8.16233	8.69897	8.53157	8.5765	8.97897	9.10825	9.02247
TcCLB.503899.30	7.91149	9.19844	8.18395	9.35865	9.26897	9.21781	9.6356	9.63128	9.58177	9.54947	8.59984	8.45871	9.06834	9.33289	8.41976	8.44796	9.5252	8.16828	8.58864	8.60169	8.52004	9.47309	9.69643	9.5333
TcCLB.503899.40	7.37141	7.29934	7.34502	7.29611	7.28532	6.99349	7.06439	7.47392	7.31728	7.42301	7.50258	7.56829	7.35828	7.55169	7.45183	7.38814	7.46995	6.80543	6.80034	6.98679	6.98179	7.20665	7.22061	7.23719
TcCLB.503899.50	8.07209	7.75007	7.93714	7.85248	7.69057	7.51405	7.59248	7.59517	7.56795	7.59564	7.80308	7.73981	7.59877	7.6765	7.63587	7.79355	7.73432	7.30798	7.53484	7.47911	7.37036	7.55878	7.56093	7.58016
TcCLB.503899.60	7.46857	7.43305	7.47178	7.58994	7.47428	7.68779	7.37518	7.37886	7.35965	7.30088	7.3621	7.30242	7.30056	7.35117	7.32929	7.40892	7.36714	6.94694	7.03801	7.24847	7.1828	7.13158	7.24057	7.2537
TcCLB.503899.70	7.03976	7.07602	7.27178	7.20438	7.27255	7.4566	7.29825	7.56287	7.61338	7.65991	7.45945	7.50238	7.56153	7.76799	7.51185	7.51826	7.31465	6.21265	6.50138	6.64828	6.57834	7.0356	7.06051	6.96245
TcCLB.503899.80	8.64875	8.94867	8.79101	8.88121	8.85549	8.52819	8.71716	8.44649	8.38997	8.43481	8.78417	8.56943	8.44103	8.45661	8.74305	8.67908	8.39507	8.30013	8.08849	8.12989	8.14072	8.01895	7.93075	8.08208
TcCLB.503899.90	6.93867	6.48022	7.49099	6.32797	6.61999	7.93715	7.50536	8.246	7.53111	7.52738	7.93635	7.99041	8.08385	7.39422	7.46504	7.63187	7.20613	7.85164	6.82833	7.13309	7.01222	7.07643	7.10338	7.27786
TcCLB.503901.18	6.94708	6.94527	6.96537	6.69099	6.75532	6.9523	6.42681	6.44414	6.53	6.2656	6.53799	6.63599	6.62861	5.95119	6.59067	6.49792	6.30651	7.08417	6.67478	6.63625	6.65421	6.10228	6.21915	6.19667
TcCLB.503901.9	5.11997	4.97819	5.56143	5.10916	5.19364	4.62906	5.42739	5.18409	5.14214	4.96944	5.31032	5.44453	5.31011	4.90808	5.15107	5.35463	5.32928	6.03433	5.96041	5.96159	6.06698	6.06074	5.98844	6.02224
TcCLB.503903.10	5.05774	5.14258	4.91348	5.07288	5.46744	5.02262	4.5552	4.86046	4.84051	5.00345	4.83224	4.7622	4.78142	4.83386	5.18663	5.17758	4.95419	4.55321	4.85003	4.97768	5.00706	4.72847	4.683	5.0049
TcCLB.503903.20	4.7279	4.55849	4.60114	5.10916	5.29349	4.97438	4.84884	5.32294	5.07894	5.18269	5.39285	5.6503	5.31011	5.28119	5.54678	5.47064	5.4583	4.66925	4.87527	4.95493	5.02379	5.45795	5.50066	5.41275
TcCLB.503903.30	6.6104	6.68967	6.45055	6.37799	6.56562	6.21834	6.50349	6.40084	6.3679	6.19223	6.21968	5.97892	6.20171	5.73574	6.2569	6.09902	6.18227	5.85211	5.64982	5.96363	5.80816	5.79972	5.97946	6.0198
TcCLB.503903.50	6.32236	6.30389	6.1214	6.40843	6.45472	6.5491	6.36499	6.73568	6.64842	6.57485	6.85248	6.85926	6.98434	6.50402	6.77481	6.84439	6.87685	6.04233	5.59922	5.97964	5.79255	6.38098	6.44412	6.60733
TcCLB.503903.60	6.1322	6.47023	6.24324	6.58901	6.34004	6.462	6.67797	6.98107	7.15673	7.08746	7.24293	6.99264	7.03715	7.2792	7.13015	7.12353	7.21895	5.80767	5.71182	5.77198	5.74441	7.14103	7.16066	7.31026
TcCLB.503903.70	5.18325	5.36256	5.15888	5.52061	5.42947	5.23701	5.61304	6.19553	6.15473	6.00261	6.07383	6.22806	6.10475	6.21406	6.30896	6.4042	6.30192	6.55765	6.7456	6.96183	7.05656	6.96215	7.00267	6.95356
TcCLB.503903.79	5.64344	5.94771	5.54347	6.17451	5.83213	5.82756	5.58538	6.08754	6.40377	6.10565	6.31251	6.16569	6.14151	6.12084	6.44062	6.19034	6.32167	5.63092	5.51467	5.87501	5.66666	6.4358	6.51974	6.66574
TcCLB.503905.10	5.60751	5.66219	5.46637	5.9937	6.15826	5.49973	6.12318	5.93361	5.81855	5.85029	5.94632	6.05524	5.87368	5.90376	5.90422	5.97964	5.74909	5.41937	5.36423	5.57632	5.4463	5.79228	5.94794	5.98301
[truncated: 9,607 more rows]
