# Supplementary material for: Transcriptome Remodeling in Trypanosoma cruzi and Human Cells during Intracellular Infection
Source: PLoS Pathog. 2016 Apr 5;12(4):e1005511. doi: 10.1371/journal.ppat.1005511 (PMC4821583; doi:10.1371/journal.ppat.1005511)
Supplement: S3 Table — Tophat was used to align human cDNA reads to align to the reference genome as described in Methods. The abundance of reads mapping to each coding sequence (CDS) was determined using HTSeq (Raw reads). Weakly expressed genes, defined as having less than 1 read per million in ‘n’ of the samples, where ‘n’ is the size of the smallest group of replicates (here n = 3) were removed from subsequent analyses. A quantile normalization scheme was applied to all samples. Following log2 transformation of the data, the count per million values (cpm) were calculated for each gene using in-house script. All components of our statistical pipeline, named cbcbSEQ, can be accessed on GitHub (https://github.com/kokrah/cbcbSEQ/). (XLSX) [file ppat.1005511.s013.xlsx]

## Sheet: Raw Counts
Supplementary Table 3. Number of Raw Read Counts mapped to human genes.
									RNA-SEQ Library Identifier
	HPGL0063	HPGL0064	HPGL0111	HPGL0112	HPGL0065	HPGL0066	HPGL0113	HPGL0114	HPGL0067	HPGL0068	HPGL0115	HPGL0069	HPGL0070	HPGL0116	HPGL0117	HPGL0055	HPGL0071	HPGL0257	HPGL0056	HPGL0060	HPGL0072	HPGL0258	HPGL0057	HPGL0255	HPGL0058	HPGL0061	HPGL0256
ENSG00000000003	523	1010	650	856	475	1109	774	843	573	674	621	578	737	574	494	476	876	1077	487	489	602	472	634	827	243	412	777
ENSG00000000005	0	0	0	0	0	1	0	0	0	0	0	0	0	0	0	0	0	0	0	0	0	0	0	0	0	0	0
ENSG00000000419	1066	1806	927	1563	890	2095	1662	1469	969	1362	1290	1013	1346	1087	819	752	1014	1103	831	614	795	726	828	563	357	437	655
ENSG00000000457	201	466	383	326	256	561	337	336	240	304	305	292	338	288	249	210	359	404	171	188	251	164	289	342	150	179	329
ENSG00000000460	425	719	251	595	361	722	490	585	363	457	460	227	521	418	351	197	130	147	169	113	194	102	102	108	34	69	135
ENSG00000000938	3	6	0	4	1	5	1	8	1	0	4	0	0	6	1	3	3	3	2	5	4	3	2	8	2	4	19
ENSG00000000971	560	949	955	982	495	1198	841	693	612	790	706	959	1419	1378	812	753	2129	2666	819	1431	2146	2427	1902	3218	2200	4975	5082
ENSG00000001036	2271	3949	2400	2958	1749	4348	3155	2796	1977	2696	2366	1796	2600	2312	1748	1309	1643	2021	1477	1467	2019	1928	1381	1541	1013	1473	2377
ENSG00000001084	418	796	494	707	431	819	527	540	468	586	574	501	674	543	518	366	741	839	474	414	558	547	614	594	342	510	639
ENSG00000001167	1262	2414	2306	1995	1070	2467	1918	1760	1226	1683	1720	940	1338	1083	1011	703	836	762	684	667	799	505	552	767	264	365	705
ENSG00000001460	404	590	410	531	364	769	518	414	351	481	451	318	405	353	391	207	242	322	209	240	234	177	223	274	54	106	294
ENSG00000001461	3377	5097	3202	2979	3249	6454	4059	3165	3662	4434	4021	3072	3670	2613	2285	1935	2716	2486	2084	2183	2206	1204	1863	2250	503	827	2506
ENSG00000001497	1557	2609	1187	1761	1328	2741	1891	1664	1275	1522	1846	1118	1721	1458	1331	980	857	1041	847	758	1004	765	778	895	358	453	908
ENSG00000001561	13	11	15	35	8	22	14	35	8	16	15	10	14	23	34	11	15	38	15	18	14	20	15	22	6	9	32
ENSG00000001617	892	1477	487	1004	694	1529	1104	1058	687	799	1081	728	753	916	1082	547	611	1608	415	421	581	714	728	712	168	305	580
ENSG00000001626	0	1	0	5	0	0	0	3	0	0	0	0	0	0	0	1	0	5	1	4	1	1	2	2	1	2	0
ENSG00000001629	2685	4540	3833	3396	2461	5833	3975	3151	2702	4006	3269	2803	4648	3869	3052	2055	3475	3441	2075	2381	4095	3485	2620	2639	2247	3774	4799
ENSG00000001630	3	0	0	0	0	0	1	0	1	0	2	0	0	0	2	0	2	1	0	0	0	1	0	0	0	0	0
ENSG00000001631	954	1737	1712	1633	832	2073	1644	1172	1014	1317	1130	1070	1362	1001	829	806	1195	1270	669	752	941	643	953	984	409	664	802
ENSG00000002016	344	545	464	311	347	731	551	402	409	429	495	376	379	364	326	294	442	430	243	323	329	199	341	422	104	150	313
ENSG00000002079	1	2	0	2	4	2	1	2	2	1	3	2	1	1	3	1	3	5	2	0	1	3	3	3	0	3	7
ENSG00000002330	84	186	7	94	73	188	109	100	106	88	71	112	36	79	97	65	48	240	84	115	88	127	105	168	102	88	89
ENSG00000002549	2108	3553	1056	2160	1837	3901	2556	2171	1873	2679	3060	1581	6037	7963	4199	1229	1413	1581	1897	2403	7774	10515	1233	1209	7132	10054	15611
ENSG00000002586	32	146	0	1	4	0	0	0	29	0	0	9	0	0	0	6	0	0	8	21	0	0	11	0	0	0	0
ENSG00000002587	0	1	0	2	0	1	3	1	0	0	0	0	1	0	0	0	0	0	1	0	1	0	0	0	0	0	1
ENSG00000002726	0	0	0	0	0	0	0	0	0	0	0	0	0	0	0	0	0	0	0	0	0	0	0	0	0	0	0
ENSG00000002745	4	12	5	12	2	11	4	10	6	8	4	4	6	3	4	2	6	7	11	11	8	4	4	4	1	1	3
ENSG00000002746	190	352	101	267	206	395	215	196	230	243	225	180	206	127	139	123	187	197	105	156	148	112	153	172	49	105	128
ENSG00000002822	1139	2007	691	1098	974	2066	1180	1158	933	1029	1176	774	943	884	985	575	608	987	519	570	683	502	560	795	203	253	700
ENSG00000002834	31290	53122	17082	29002	25687	61239	40640	34265	28576	34294	36268	27350	31130	25228	25145	19323	21037	24084	18125	16734	17785	12052	16089	20400	6252	7580	20952
ENSG00000002919	731	1365	433	902	622	1447	1090	885	609	841	903	573	882	878	692	450	586	728	531	485	723	734	474	513	321	486	1031
ENSG00000002933	0	0	0	5	0	0	1	6	0	0	0	2	1	0	13	2	4	165	2	5	1	31	8	0	1	17	0
ENSG00000003056	2706	4653	2295	3137	2181	5010	3709	3476	2272	2981	3458	2096	3561	3133	2796	1831	1898	2697	1920	1813	2589	2635	2023	2214	1272	1735	2845
ENSG00000003096	4	12	7	57	5	6	3	65	6	4	2	5	3	2	16	8	8	139	11	17	4	19	30	44	5	7	24
ENSG00000003137	18	18	9	11	8	40	16	24	14	14	16	44	15	22	11	50	156	230	25	46	57	15	97	215	25	32	146
ENSG00000003147	1	5	1	9	4	10	4	2	10	13	9	5	7	9	8	5	14	6	2	5	5	5	8	8	4	4	8
ENSG00000003249	332	591	246	237	290	662	485	247	289	368	374	316	276	242	170	172	218	280	164	163	231	114	176	172	29	53	113
ENSG00000003393	2498	5084	4211	3462	2036	5207	3322	3246	2200	2752	2766	2310	2868	2408	2023	1821	2324	2359	1798	1574	1934	1311	1995	2053	801	1038	2033
ENSG00000003400	63	111	46	61	60	152	83	54	78	92	76	114	137	121	76	49	134	126	61	102	153	142	90	96	74	189	251
ENSG00000003402	1272	2560	1872	1530	993	2672	1800	1628	978	1391	1531	1025	1527	1408	1274	723	1132	1411	595	757	1090	1163	871	1128	668	1158	2100
ENSG00000003436	844	1645	1231	1305	767	1628	870	824	741	965	624	917	1276	772	840	588	1274	1609	779	831	885	691	1064	1310	431	717	1017
ENSG00000003509	364	506	536	437	271	709	506	413	330	434	440	387	504	393	367	316	466	564	304	262	349	255	409	455	164	222	368
ENSG00000003756	2751	4650	3181	3907	2539	5578	4223	3368	2916	3468	3583	3358	3792	3221	3086	2426	4664	5712	2451	2856	2898	2092	3753	4690	1385	2194	3907
ENSG00000003987	33	77	100	54	22	67	44	37	34	44	40	39	42	32	24	28	34	14	16	18	19	11	34	27	5	9	19
ENSG00000003989	68	126	96	123	67	150	83	119	53	93	60	27	77	48	114	28	22	86	76	46	47	48	34	27	17	30	12
ENSG00000004059	1548	2856	1061	2145	1296	3229	2148	2222	1368	1622	1904	1523	1571	1220	1441	1114	1351	2596	1099	1064	1085	972	1374	2074	485	569	1651
ENSG00000004139	129	257	82	157	114	286	155	152	122	145	149	135	112	143	127	72	127	188	110	84	121	109	121	175	34	69	157
ENSG00000004142	4443	7627	2146	4826	3602	8344	5079	4847	3803	4712	4741	3440	4265	3301	3245	2607	2774	3572	2447	2320	2816	2174	2504	2907	944	1297	2969
ENSG00000004399	7216	13311	3761	7421	5698	13818	9710	7156	5913	6456	7733	6746	6197	6334	5575	4434	6949	9297	4495	4399	6308	4297	6266	8852	2042	2836	7576
ENSG00000004455	2784	4601	2633	3158	2308	4788	3610	3058	2499	3054	3201	2226	3217	2847	2279	1841	1892	2243	1750	1575	2164	1874	1742	1735	952	1183	2377
ENSG00000004468	1	0	0	0	2	0	0	0	0	1	0	0	1	6	3	0	0	1	0	1	2	29	0	0	17	31	27
ENSG00000004478	2534	4352	1923	2721	2182	4185	3361	2854	2387	2881	3411	1549	2878	2496	2157	1302	1029	1143	1478	1090	1569	1099	871	1140	467	554	1173
ENSG00000004487	2911	5082	2649	3933	2494	5520	4101	3659	2622	3606	3522	2353	3261	2565	2202	1907	2434	2750	1907	1655	2062	1488	2110	2026	678	891	1685
ENSG00000004534	2230	3748	3040	2690	1935	4308	3533	2305	2352	2768	3334	2621	3309	2735	2482	2100	3278	2947	1803	2022	2251	1427	2760	3789	1044	1435	3088
ENSG00000004660	495	1084	360	970	389	1082	725	848	377	459	511	270	481	400	535	267	251	498	475	254	375	301	340	321	108	116	209
ENSG00000004700	1957	3759	3325	3178	1819	4361	3490	2785	1730	2875	2493	1435	2473	1842	1643	1082	1515	1265	1104	1079	1495	1034	1120	1146	696	1103	1327
ENSG00000004766	654	871	688	824	585	1217	805	699	704	986	751	685	962	773	672	571	868	806	518	583	687	529	690	610	296	518	618
ENSG00000004776	3107	5047	1540	4013	2661	5673	3180	3827	2937	3035	2934	3498	2815	2275	2932	1868	2442	3433	1402	1816	2251	1344	2235	2706	530	997	2235
ENSG00000004777	321	549	104	406	229	445	414	281	202	202	281	132	163	186	297	152	79	117	107	122	78	71	85	115	20	27	61
ENSG00000004779	681	1241	483	1179	550	1340	1128	1083	605	897	842	498	726	630	559	402	442	608	478	399	459	421	422	520	230	323	586
ENSG00000004799	2	2	3	22	1	10	5	18	17	5	8	7	3	6	7	0	12	53	0	2	0	5	1	30	2	5	12
ENSG00000004809	1	0	0	1	3	0	0	1	0	2	0	0	0	0	0	0	0	0	0	0	1	0	0	0	0	0	1
ENSG00000004838	36	62	15	53	33	80	60	41	33	45	41	27	33	32	32	25	18	19	30	28	24	5	20	20	7	13	16
ENSG00000004846	0	0	0	0	0	0	0	0	0	0	0	0	0	0	0	0	0	0	0	0	0	0	0	1	0	0	0
ENSG00000004848	0	0	0	0	0	0	0	0	0	0	0	0	0	0	1	0	0	0	0	0	0	0	0	0	0	0	0
ENSG00000004864	534	919	663	829	458	1101	742	833	440	625	582	299	668	570	510	313	245	325	367	288	468	450	303	203	229	233	327
ENSG00000004866	707	1293	765	1377	528	1257	906	1058	571	728	788	630	767	645	614	574	977	1509	575	537	657	615	936	680	366	500	728
ENSG00000004897	4861	8817	8606	7523	3863	9243	6875	6696	4200	5571	4652	3741	6050	4377	3669	3153	3369	2938	2936	2630	3396	2365	2673	2233	1585	2083	3000
ENSG00000004939	0	0	0	0	0	0	0	0	0	1	0	0	0	0	0	0	0	0	0	0	0	0	0	0	0	0	0
ENSG00000004948	0	0	0	0	0	0	0	0	0	0	0	0	0	0	0	0	0	0	0	0	0	0	0	0	0	0	0
ENSG00000004961	913	1591	1076	1142	781	1832	1382	1269	831	1163	1201	689	1085	932	746	571	644	886	514	474	672	588	558	630	248	363	761
ENSG00000004975	1172	2075	309	1399	838	2081	1500	1481	895	1137	1502	1040	1252	1214	1468	963	1131	2602	1150	1154	1270	1309	1441	1994	582	844	1734
ENSG00000005001	0	0	0	0	0	0	0	0	0	0	0	0	0	0	0	0	0	0	0	0	0	0	0	1	0	0	0
ENSG00000005007	4782	8242	2569	4656	3737	8698	5576	4864	3523	4434	5187	3393	3731	3768	3549	2585	2854	4625	2182	2169	2937	1898	2940	3750	1018	1564	3624
ENSG00000005020	687	1109	837	707	652	1343	980	588	821	1066	930	795	980	847	538	551	993	820	617	632	882	572	671	708	353	499	740
ENSG00000005022	7434	12812	10590	8463	5932	12238	9085	8420	5502	6976	7188	4017	5801	4773	4299	3186	2675	3457	3440	2775	3163	2457	2352	2323	1208	1244	2424
ENSG00000005059	476	793	843	831	403	926	636	660	449	597	553	490	751	669	608	390	434	585	406	356	552	578	418	343	399	500	729
ENSG00000005073	865	1202	868	941	769	1832	1353	1061	986	1122	1074	986	941	893	695	789	1577	1975	797	865	928	567	1277	1881	368	604	1742
ENSG00000005075	870	1166	79	875	630	1415	833	1173	436	683	809	384	465	801	521	259	332	632	365	272	368	275	381	714	93	158	502
ENSG00000005100	1919	3088	2376	2302	1503	3541	2453	2219	1507	2059	2006	1224	1756	1324	1327	887	937	982	860	720	878	633	688	837	241	399	812
ENSG00000005102	5	18	11	24	2	34	13	40	2	8	3	0	1	0	0	2	2	5	1	0	0	0	2	9	1	0	1
ENSG00000005108	1	0	1	11	0	3	0	13	0	0	0	2	2	0	1	4	4	14	3	1	2	4	4	3	1	2	1
ENSG00000005156	1253	2088	1223	1353	1138	2455	1801	1482	1276	1555	1619	1025	1555	1199	1222	799	758	726	793	684	904	602	544	629	265	349	674
ENSG00000005175	1236	2367	2147	2052	1110	2617	1924	1479	1093	1615	1287	1082	1572	1243	902	929	1079	702	807	731	1010	726	818	580	489	644	710
ENSG00000005187	8	8	8	10	5	9	6	6	4	6	12	8	8	3	3	10	12	18	6	4	8	16	5	14	2	6	13
ENSG00000005189	330	567	171	511	274	587	306	453	268	344	293	194	359	242	219	123	96	93	158	124	129	78	56	66	19	32	38
ENSG00000005194	1173	2034	1072	1497	967	2450	1908	1686	1060	1304	1539	910	1303	1188	1058	766	915	1144	715	662	898	786	719	938	261	436	1012
ENSG00000005206	847	1450	112	644	673	1664	956	770	786	878	1039	851	667	839	952	599	776	1581	597	683	846	761	825	1217	332	464	956
ENSG00000005238	1436	2651	1141	1400	1481	3768	2900	2034	1496	1904	1978	1060	1195	1140	1011	875	948	1097	897	784	947	676	844	1262	328	427	1322
ENSG00000005243	1697	2680	317	1554	1435	3206	2101	1743	1753	2110	2233	1770	1897	1853	1640	1190	1700	2476	1229	1353	1445	1002	1464	2224	554	831	2237
ENSG00000005249	451	743	662	765	403	789	571	690	377	514	379	270	456	270	334	284	287	386	283	288	217	216	331	228	192	278	261
ENSG00000005302	1038	1803	1086	1363	922	2189	1565	1517	976	1224	1178	973	1277	1093	982	718	1008	1023	675	711	898	764	708	767	478	698	1115
ENSG00000005339	4452	8501	3960	6779	3858	8663	5676	4723	3999	4522	5035	4304	4419	4023	4341	2729	4709	6312	2722	3053	4035	2988	3719	5799	1452	2297	4868
ENSG00000005379	131	199	48	181	106	169	135	144	141	121	140	211	143	162	237	152	338	685	137	167	165	264	370	595	65	116	386
ENSG00000005381	1	1	0	2	0	2	1	0	0	0	0	0	0	1	0	0	0	0	0	0	0	1	0	0	0	0	0
ENSG00000005421	0	0	0	0	0	0	0	0	0	0	0	0	0	0	0	0	0	0	0	0	0	0	0	0	0	0	0
ENSG00000005436	409	663	584	582	325	750	499	400	397	535	386	379	536	326	338	307	478	405	274	251	290	160	349	279	105	174	204
ENSG00000005448	542	1084	313	714	482	1189	805	760	534	608	736	417	490	487	550	329	264	443	337	369	342	299	260	318	80	122	340
ENSG00000005469	564	981	687	818	540	1184	637	739	608	819	500	572	656	469	426	393	607	702	351	335	438	289	471	446	109	242	373
ENSG00000005471	14	21	13	32	11	23	13	30	13	11	16	18	29	20	29	13	46	134	12	29	23	44	42	80	10	33	53
ENSG00000005483	1970	3774	4256	3713	1815	4510	3219	2475	2155	2615	2309	2371	2498	1993	1970	1830	2761	2632	1651	1763	1978	1236	2343	2372	742	1083	1694
ENSG00000005486	1333	2357	788	1258	1076	2635	1545	1307	1008	1173	1326	1072	1074	1007	965	661	1036	1582	765	790	1033	774	926	1386	377	508	1247
ENSG00000005513	17	54	30	27	4	36	27	26	9	11	13	5	7	5	11	8	17	35	6	11	9	12	12	37	6	14	19
ENSG00000005700	2859	5263	4467	3734	2863	7019	4865	3555	3302	4963	3700	3125	4321	3273	2673	2453	3639	2587	2209	2432	3057	1948	2634	2070	1191	1695	2175
ENSG00000005801	432	789	945	529	408	830	595	409	410	530	438	352	543	469	324	269	427	283	235	283	359	208	248	324	126	198	320
ENSG00000005810	3885	6451	5139	4637	3516	7747	5188	3901	4097	4712	4319	3559	5542	4777	4119	2775	4401	3901	2781	3098	4508	3987	3396	3537	2287	4115	4646
ENSG00000005812	1442	3220	4357	2754	1308	3497	2371	2401	1336	2109	1615	1442	1803	1341	1409	1116	1944	2157	1019	1058	1217	929	1404	1668	555	909	1388
ENSG00000005844	0	1	0	0	2	2	0	1	1	0	1	1	1	0	4	0	0	1	1	1	0	1	0	0	1	1	1
ENSG00000005882	350	630	200	578	300	695	468	466	393	341	475	448	414	345	484	345	553	1165	439	452	473	412	557	1214	161	273	832
ENSG00000005884	12908	23246	7076	10630	10360	26180	16991	12504	9792	11985	14478	7522	10324	10276	9034	5880	4197	3633	5147	3901	6074	4053	3353	4002	1877	1814	5992
ENSG00000005889	1147	1995	1664	1332	993	2231	1270	1109	1152	1358	1032	1120	1369	931	888	800	1467	1152	684	831	1061	616	1057	863	360	643	906
ENSG00000005893	5265	9474	8738	7788	4670	11019	7954	6959	4975	6687	6062	4823	6583	5590	5179	4151	5926	9054	3962	3973	5174	6000	6290	6438	3196	4843	7424
ENSG00000005955	2094	3778	3331	2762	1819	4288	3334	2752	1984	2634	2527	2099	2642	2189	1974	1715	2308	2506	1519	1491	1793	1494	2046	1820	809	1169	1788
ENSG00000005961	8	9	4	11	2	9	9	5	6	2	6	6	4	7	6	1	7	20	4	4	6	7	10	19	2	4	9
ENSG00000005981	0	0	0	0	1	0	0	0	0	0	0	1	0	0	0	0	0	0	0	0	0	0	1	0	0	0	1
ENSG00000006007	2051	3529	3313	2451	1753	4163	2747	2484	2048	2601	2476	2390	2845	2330	2071	1760	2792	3692	1758	1828	2278	2177	2490	2579	1119	1631	2831
ENSG00000006015	165	308	97	151	138	358	226	198	150	164	211	135	96	136	147	102	73	277	107	106	102	144	100	172	72	52	163
ENSG00000006016	157	387	80	484	100	371	273	483	98	147	215	56	60	95	195	105	41	177	120	47	56	106	90	64	42	40	85
ENSG00000006025	329	421	130	283	274	616	505	297	312	321	426	329	274	295	346	271	366	545	261	343	292	197	344	499	95	163	392
ENSG00000006042	2199	3958	2437	3212	1758	4754	3082	3431	1958	2552	2759	2394	2903	2454	2636	1855	3528	6573	1955	2374	2324	2436	3181	5486	1181	2121	4990
ENSG00000006047	1	0	0	2	1	1	1	2	0	0	0	0	2	0	0	1	0	2	0	0	0	1	3	7	0	1	6
ENSG00000006059	0	0	3	1	0	0	0	0	0	0	0	1	0	0	0	0	0	0	0	0	0	0	0	0	0	0	0
ENSG00000006062	750	1365	593	1016	614	1632	1153	957	642	894	999	747	760	808	689	553	625	826	549	478	640	546	631	799	247	346	1012
ENSG00000006071	0	1	0	0	0	0	0	0	0	0	0	0	0	0	0	0	0	0	0	0	0	0	0	0	0	0	0
ENSG00000006074	0	3	0	0	0	0	0	0	0	0	0	0	0	0	0	0	0	0	0	0	0	0	0	0	0	0	0
ENSG00000006075	0	0	1	0	0	0	0	0	0	0	1	0	1	1	0	0	0	0	0	0	0	3	0	0	2	1	6
ENSG00000006114	1661	2762	3019	1931	1411	3233	2351	1906	1429	1782	1723	1344	1965	1549	1325	1093	1418	1728	1176	1096	1236	991	1204	1481	552	801	1697
ENSG00000006116	0	0	0	0	0	0	0	0	0	0	0	0	0	0	0	0	0	0	0	0	0	0	0	0	0	0	0
ENSG00000006118	1349	2476	630	1374	1103	2676	1946	1499	1101	1251	1837	1005	1281	1760	1475	752	812	1501	691	634	1586	1467	903	1280	632	852	1785
ENSG00000006125	9358	16628	14045	11739	8190	19577	13498	11340	8901	11318	10460	8935	11528	8850	7938	6635	8744	10323	7163	6906	7762	5901	7323	7228	2957	4163	8231
ENSG00000006128	0	0	0	0	0	0	1	0	1	0	0	0	0	0	0	0	0	1	1	0	0	0	2	0	1	0	0
ENSG00000006194	799	1419	1009	988	679	1704	1332	1093	656	969	959	640	878	786	693	535	720	1091	604	553	638	525	689	976	403	489	993
ENSG00000006210	0	0	0	2	0	2	1	2	0	0	1	0	1	0	1	0	0	0	1	0	0	1	0	1	0	2	4
ENSG00000006282	2257	3630	1078	2299	1890	4235	2766	2266	2167	2407	2809	2852	2748	2602	2770	1876	3190	4519	2019	2306	2610	1997	2802	4577	818	1403	3963
ENSG00000006283	4	20	5	41	4	22	19	44	5	5	6	1	6	5	8	3	9	39	3	0	1	5	4	29	0	6	7
ENSG00000006327	6924	13127	1751	4882	4680	11208	5893	6926	3824	5139	5757	2674	4520	3490	3855	2260	1656	2278	1994	1731	1971	1732	1220	2611	833	847	3538
ENSG00000006377	0	0	3	0	0	0	0	0	0	1	2	0	2	1	1	0	0	0	0	0	1	0	0	0	0	0	0
ENSG00000006432	62	97	46	56	59	125	94	61	61	59	88	43	63	71	57	30	37	22	70	40	61	29	29	27	21	26	39
ENSG00000006451	2410	5021	5070	3667	2195	6512	4822	3998	2092	3749	3007	2070	3017	2318	2324	1731	2232	2722	1734	1619	1683	1414	1966	1985	775	1142	1931
ENSG00000006453	452	748	483	482	388	836	625	439	444	492	508	463	487	451	349	293	428	365	281	203	271	162	271	335	91	88	272
ENSG00000006459	423	1015	776	926	366	884	490	416	255	345	338	369	353	267	292	269	544	593	243	300	329	236	466	381	202	245	338
ENSG00000006468	140	171	92	190	86	196	76	210	77	111	48	67	110	65	198	130	98	200	207	224	123	182	123	159	129	182	192
ENSG00000006530	965	1490	714	1250	801	1748	1299	1044	856	1132	1124	848	1041	879	776	639	716	832	599	577	675	532	595	560	273	359	669
ENSG00000006534	1116	1791	416	1056	1005	2140	1055	1164	1225	1138	1169	1682	1489	1271	1663	1120	1887	3671	1284	1559	1592	1420	2090	2850	594	1000	2188
ENSG00000006555	0	0	0	0	0	0	0	0	0	0	0	0	0	0	0	0	0	0	0	0	0	1	0	0	0	0	0
ENSG00000006576	3181	5331	5214	4093	2502	5754	4080	3779	2447	3368	2714	1954	3066	1987	2127	1874	1837	1939	1347	1259	1284	1038	1676	1599	586	907	1372
ENSG00000006606	6	16	6	12	5	18	11	4	8	7	10	4	12	5	2	2	2	1	3	2	6	8	2	0	5	3	5
ENSG00000006607	612	1165	517	785	438	1187	775	757	498	547	551	523	607	460	487	401	567	786	368	320	391	324	520	579	173	267	517
ENSG00000006611	0	0	0	0	0	0	0	0	0	0	0	0	0	0	0	0	0	0	0	0	0	0	0	1	0	0	0
ENSG00000006625	811	1329	1092	1171	639	1513	1231	1081	655	1077	1117	517	893	771	756	523	472	561	411	295	475	377	440	333	160	265	359
ENSG00000006634	560	1114	1508	935	441	1035	720	814	405	574	504	332	656	425	426	307	173	159	288	226	296	181	120	118	69	124	84
ENSG00000006638	94	151	42	80	80	182	81	103	85	82	82	51	60	57	64	32	48	88	31	49	41	30	38	65	9	19	34
ENSG00000006652	1570	2984	2290	1910	1479	3695	2743	2157	1497	2268	2241	1346	1904	1578	1387	1041	1615	1762	1007	1042	1306	1076	1375	1615	869	1245	1896
ENSG00000006659	0	0	0	0	0	0	0	0	0	0	0	0	0	0	0	0	0	0	0	0	0	0	0	0	0	0	0
ENSG00000006695	487	869	716	541	407	911	667	560	411	548	567	431	588	557	417	295	358	445	258	276	392	360	313	359	177	234	487
ENSG00000006704	875	1464	417	908	654	1364	915	806	663	743	925	736	734	628	684	518	776	1117	494	465	614	467	821	1018	224	329	775
ENSG00000006712	2710	4839	1647	3161	2307	5118	3229	3283	2336	2747	2874	2125	2808	2163	2201	1690	1847	2503	1698	1683	2028	1279	1506	2119	575	893	1968
ENSG00000006715	1554	2707	1350	1949	1432	3214	2044	1846	1615	2105	1641	1761	2331	1704	1743	1421	2472	3171	1339	1499	1818	1678	2471	2511	862	1396	2447
ENSG00000006740	44	56	19	92	37	86	49	55	53	43	49	29	40	30	44	28	27	83	18	12	24	24	21	52	6	14	42
ENSG00000006744	2788	4504	1353	3310	2279	5032	3539	3342	2361	2929	3214	2013	3190	2779	2735	1539	1490	2023	1794	1802	2309	1943	1400	1781	771	1136	2214
ENSG00000006747	9	21	8	23	6	10	7	27	10	7	1	10	12	11	43	19	7	61	16	11	10	39	20	16	14	28	37
ENSG00000006756	505	694	378	419	465	937	466	377	561	553	512	604	632	461	419	402	778	915	450	532	533	465	654	597	227	353	592
ENSG00000006757	198	298	99	218	136	336	187	225	166	213	215	201	206	174	152	171	252	418	146	169	165	177	237	516	74	102	499
ENSG00000006788	0	0	0	0	0	0	0	0	0	0	0	0	0	0	0	0	1	0	0	1	0	0	0	0	0	0	1
ENSG00000006831	2614	4726	3573	3802	2182	5299	3917	3465	2598	3501	3497	2501	3497	2790	2711	1987	2554	3656	2123	2138	2319	2211	2331	2790	1179	1566	3107
ENSG00000006837	43	80	47	72	45	65	67	61	42	68	45	52	53	62	64	49	83	116	51	58	52	51	76	61	26	41	60
ENSG00000007001	0	0	0	1	0	1	1	0	0	1	0	0	0	0	1	0	0	0	0	0	0	0	2	0	0	1	0
ENSG00000007038	0	3	1	0	0	2	4	2	2	0	0	0	0	0	1	0	1	1	0	0	0	1	0	1	0	1	2
ENSG00000007047	1077	1962	372	959	741	1889	1146	1108	818	894	954	759	827	756	823	564	830	1436	594	597	736	676	854	1370	371	478	1287
ENSG00000007062	0	0	1	0	0	2	0	0	0	0	0	0	0	0	0	0	1	6	0	1	0	0	1	0	2	2	0
ENSG00000007080	1355	2573	238	1126	1139	2787	1369	1326	1214	1254	1400	1171	826	1015	1273	780	578	1336	860	852	834	826	744	1033	336	438	881
ENSG00000007129	0	0	0	0	0	1	0	0	0	0	0	0	0	0	0	0	0	0	0	0	0	0	0	0	0	0	0
ENSG00000007168	6171	10613	9092	8437	5244	12078	8840	7517	5998	7625	6856	5829	7035	5119	4914	4386	6484	6787	3965	3977	4370	3098	5227	5463	1789	2522	4784
ENSG00000007171	0	1	2	1	0	2	0	2	1	0	0	0	0	0	2	0	0	3	0	0	1	1	0	2	1	1	3
ENSG00000007174	0	0	0	0	0	3	1	0	0	1	1	0	0	0	0	0	1	0	0	0	1	0	3	0	1	0	0
ENSG00000007202	9705	15877	9046	9527	7997	17839	11235	9626	8632	10359	10290	8454	11008	8571	7788	6071	7142	8188	6172	5747	7124	5048	5940	6763	2471	3505	6652
ENSG00000007216	0	0	0	1	0	0	0	0	0	0	0	0	0	0	0	0	0	0	0	0	0	0	0	0	0	0	0
ENSG00000007237	285	621	344	395	261	828	564	371	269	340	314	385	351	274	335	284	886	1549	375	476	385	268	577	905	208	358	442
ENSG00000007255	46	82	2	24	49	107	46	45	61	54	69	90	74	78	107	45	134	315	79	130	150	193	178	242	59	99	190
ENSG00000007264	0	1	0	0	0	0	1	1	1	0	0	0	0	0	0	0	0	0	0	0	0	0	0	1	0	0	0
ENSG00000007306	0	0	0	0	0	0	0	0	0	0	0	0	0	0	0	0	0	0	0	0	0	0	0	0	0	0	0
ENSG00000007312	6	6	1	8	1	7	6	13	2	4	2	8	10	6	14	11	5	26	11	9	8	27	9	20	3	7	26
ENSG00000007314	0	1	0	1	0	1	0	0	0	1	0	0	0	0	2	0	0	0	1	0	0	0	0	2	0	0	0
ENSG00000007341	388	638	487	539	345	737	519	494	392	483	471	540	559	447	357	393	641	756	356	372	426	374	491	400	202	246	489
ENSG00000007350	0	0	0	0	0	0	0	0	0	0	1	0	0	0	0	0	0	0	0	0	0	0	0	0	0	0	0
ENSG00000007372	17	30	43	40	8	35	25	28	21	30	25	17	24	16	9	13	24	17	15	11	18	12	26	22	10	7	4
ENSG00000007376	811	1532	198	749	594	1506	973	835	539	623	787	429	416	555	549	291	280	683	338	291	384	428	330	635	176	250	593
ENSG00000007384	2158	3906	1509	2173	1573	4137	3100	2366	1657	1778	2219	1837	1599	1732	1958	1412	1833	3394	1569	1632	1673	1418	1969	3960	729	996	3108
ENSG00000007392	1287	2515	1652	1930	991	2511	2070	1710	1180	1400	1551	1226	1407	1196	1211	900	1351	1785	814	857	923	698	1131	1599	452	640	1389
ENSG00000007402	9	19	12	15	17	39	24	20	13	12	20	20	6	16	19	7	27	40	6	18	17	4	24	34	10	8	29
ENSG00000007516	12	30	1	10	8	23	16	5	11	8	5	12	6	6	12	8	11	24	8	13	4	7	18	33	3	4	16
ENSG00000007520	1006	1712	111	911	804	1872	1064	1051	731	933	1087	691	757	783	838	483	462	879	550	507	608	509	541	806	259	356	697
ENSG00000007541	568	1043	128	565	469	1105	701	633	416	483	652	390	375	467	560	287	285	651	366	383	377	394	393	707	186	232	563
ENSG00000007545	1175	2065	923	1277	980	2401	1644	1401	1054	1294	1463	1013	1101	995	1045	749	1048	1583	745	761	818	654	943	1464	294	445	1171
ENSG00000007866	2701	5139	1944	2766	1888	5178	3809	3341	2077	2350	2719	2667	2566	2354	2619	1721	2731	3337	1592	1720	2142	1683	2163	3508	704	974	3038
ENSG00000007908	0	0	0	0	0	0	0	0	0	0	0	0	0	0	0	0	0	0	0	0	0	0	0	0	0	0	0
ENSG00000007923	1939	3195	986	2086	1496	3403	2311	2110	1558	2019	2184	1304	1867	1664	1447	1119	1084	1321	1041	987	1243	929	983	1061	473	605	1394
ENSG00000007933	1	5	0	3	0	3	5	3	4	0	1	10	4	2	3	10	37	50	3	6	13	17	45	67	11	18	63
ENSG00000007944	75	92	66	71	63	115	64	45	65	62	55	180	142	107	122	287	490	966	265	271	271	357	668	544	309	449	513
ENSG00000007952	5	9	8	9	10	8	5	6	6	10	3	8	6	7	6	7	1	6	5	2	4	1	9	4	2	2	3
ENSG00000007968	174	145	88	115	172	223	172	145	157	248	265	82	228	174	173	67	22	9	49	34	52	12	12	11	8	6	23
ENSG00000008018	4133	7255	3390	5346	3248	8096	5844	5428	3499	4613	4772	3268	4319	3654	3360	2729	2899	4059	2845	2432	2752	2581	2549	2657	1173	1584	3276
ENSG00000008056	13	41	23	31	6	45	35	32	13	21	30	14	13	10	22	8	5	11	6	5	7	6	8	16	3	3	10
ENSG00000008083	566	1397	774	804	431	1271	834	927	444	562	562	586	532	397	515	479	830	1179	634	674	583	498	643	1107	287	424	893
ENSG00000008086	200	431	406	474	171	427	302	263	190	216	192	154	209	185	168	88	203	153	112	128	202	138	115	103	105	187	216
ENSG00000008118	259	457	114	239	218	473	206	254	149	178	117	91	71	37	49	68	81	61	63	71	37	10	54	25	8	10	20
ENSG00000008128	680	1029	432	651	540	999	753	517	528	607	684	541	568	480	473	567	563	559	372	344	379	259	452	547	190	247	443
ENSG00000008130	1892	2872	1009	1830	1530	3298	2229	2013	1531	1883	2176	1425	1818	1727	1683	1098	1353	2079	1023	975	1526	1380	1227	1822	572	1018	2287
ENSG00000008196	0	0	0	0	0	0	0	0	0	0	0	0	0	0	0	0	0	0	0	0	0	0	0	0	0	0	0
ENSG00000008197	0	0	0	0	0	0	0	0	0	0	0	0	0	0	0	0	0	0	0	0	0	0	0	0	0	0	0
ENSG00000008226	3	12	1	4	5	5	9	3	6	11	5	10	5	8	3	3	13	14	5	12	9	7	8	13	3	8	15
ENSG00000008256	3430	5868	4385	3788	2834	7401	5536	4134	3201	3799	4101	3348	3262	3045	2935	2839	4212	7213	3233	3367	2977	2737	4162	5945	1947	2555	4708
ENSG00000008277	17	28	19	56	20	28	21	33	27	20	17	28	34	13	33	28	80	236	23	46	24	39	81	51	19	57	8
ENSG00000008282	3141	5120	4666	3660	2709	5831	4167	3858	2901	4104	3388	2676	4288	3202	2707	2079	2937	3235	2164	1850	2362	2100	2304	2417	1229	1645	2827
ENSG00000008283	924	1621	845	819	776	2201	1420	1038	1044	1473	1406	889	1158	1044	925	616	684	899	672	582	975	824	653	527	269	423	809
ENSG00000008294	4204	7291	4635	5158	3704	8511	5829	5109	4148	5591	4863	3558	5199	3801	3447	2911	3923	4060	3091	2829	3503	2958	3412	3357	1965	2762	3453
ENSG00000008300	171	282	80	195	145	403	280	132	263	240	364	264	254	308	269	174	273	268	177	216	318	170	200	232	75	120	296
ENSG00000008311	501	686	395	458	455	821	521	299	571	637	492	619	664	535	397	514	878	622	426	580	613	354	654	669	240	311	517
ENSG00000008323	18	27	8	20	5	23	16	10	5	13	8	11	19	11	15	13	7	24	6	7	11	10	14	7	2	4	14
ENSG00000008324	287	439	339	393	212	512	377	448	229	325	325	171	319	283	241	187	179	308	184	170	193	205	166	204	102	128	234
ENSG00000008382	275	453	20	247	218	463	268	285	222	223	273	190	234	194	228	164	197	317	151	165	209	195	184	225	70	91	203
ENSG00000008394	2622	4536	4639	5014	2212	5050	3314	4739	2494	3429	2603	2751	4128	2735	3888	2271	2424	3401	2550	2348	2396	2998	2626	2636	1233	1686	4149
ENSG00000008405	1166	2173	1134	1583	1008	2313	1652	1474	979	1274	1350	809	1641	1211	1234	579	713	705	817	768	898	823	544	629	397	439	612
ENSG00000008438	1	1	1	2	2	4	3	1	2	3	2	2	0	1	3	1	8	4	2	5	4	1	0	1	0	1	1
ENSG00000008441	5334	9374	3451	6926	4047	9480	5726	6718	4356	4762	4952	5634	4850	4199	5245	3789	7047	11288	3538	3946	4912	4213	6477	9232	2310	4090	8416
ENSG00000008513	3547	7851	6212	8027	2560	6450	5028	5212	2626	3470	4246	2642	3783	3496	3451	1944	2426	3647	1594	1577	2197	1774	2205	1914	852	1276	2147
ENSG00000008516	24	48	11	22	13	43	39	17	27	22	21	26	24	18	32	21	30	48	19	30	28	15	32	46	14	22	45
ENSG00000008517	95	133	64	98	88	212	174	147	102	142	219	172	253	231	371	107	178	247	35	60	254	238	187	59	37	77	77
ENSG00000008710	5103	8963	1052	3394	4514	11002	6674	4615	4511	4807	6128	4831	3402	4915	5929	3346	4347	8272	3169	3810	4947	4691	4807	7697	1936	2769	6502
ENSG00000008735	22	31	4	14	12	27	18	17	18	20	22	23	52	50	44	17	30	45	24	37	65	47	39	37	18	47	108
ENSG00000008838	2600	4478	1092	3096	2008	4708	3221	3032	2063	2430	2800	1706	2195	2083	2117	1343	1432	1933	1311	1270	1716	1360	1355	1662	618	907	1993
ENSG00000008853	707	1194	381	711	595	1482	918	880	567	779	779	505	685	563	589	401	468	874	378	403	453	364	476	680	146	214	550
ENSG00000008869	1037	2008	1596	1528	994	2464	1813	1598	1218	1532	1386	1078	1409	1097	1005	867	1218	1327	848	870	902	680	1026	979	284	525	810
ENSG00000008952	4000	7622	7303	5697	3685	8704	6158	4892	3964	5770	4691	4101	5177	4221	3280	3179	4805	4151	2448	2744	3610	2478	3704	4134	1458	2450	3458
ENSG00000008988	12831	22160	16081	16842	10324	21942	15744	14663	10466	11919	12962	11096	11470	9263	9216	7906	10864	19687	8333	8006	7244	7485	10892	14649	3467	5021	13699
ENSG00000009307	19438	33967	26686	25274	16620	37713	24954	22686	17844	23899	19623	18558	23827	16653	15008	14136	21636	22460	14421	13088	15153	11925	17387	16777	7838	11419	17160
ENSG00000009335	5938	10265	6204	7012	4896	11303	8111	6987	4719	6798	6513	4267	6233	4813	4279	3300	3843	4270	3112	2906	3442	2637	3066	3479	1321	1873	3841
ENSG00000009413	2203	3350	3868	3994	2134	4903	2974	2501	2860	3078	2144	4254	3678	2598	3030	3575	8610	9962	2528	3793	4433	3192	9052	5819	2452	5934	4307
ENSG00000009694	1	0	1	0	1	2	0	0	1	1	0	0	0	0	0	0	0	0	0	0	0	0	0	0	0	0	0
ENSG00000009709	0	0	0	0	0	0	0	0	0	0	0	0	0	0	0	0	0	0	0	0	0	0	0	0	0	0	0
ENSG00000009724	38	53	51	64	50	74	59	43	49	54	38	53	55	33	67	38	93	98	38	47	42	47	79	111	27	54	80
ENSG00000009765	0	0	0	0	0	0	0	0	0	0	0	0	0	0	0	0	0	0	0	0	0	0	0	0	0	0	0
ENSG00000009780	220	352	190	267	171	413	307	304	217	305	271	222	340	303	239	168	243	267	208	217	295	240	201	196	218	223	360
ENSG00000009790	50	53	41	38	40	77	46	49	36	62	43	38	48	33	23	24	25	23	27	14	20	19	28	21	8	4	17
ENSG00000009830	909	1700	418	1228	878	1915	1414	1164	854	1152	1253	842	1103	1082	1018	641	826	1109	744	787	958	842	692	1011	419	577	1067
ENSG00000009844	2454	4372	3576	3725	1978	4722	3751	3159	2121	3095	2801	2004	3176	2661	2034	1763	1890	1734	1447	1148	1728	1293	1371	1422	734	1008	1762
ENSG00000009950	0	0	0	0	0	1	0	0	0	0	1	0	0	0	0	0	1	1	0	1	0	2	1	2	0	0	4
ENSG00000009954	6676	11514	9410	8136	5614	12530	8108	7329	5630	7193	6681	5149	7646	5309	5007	3879	5041	5162	3374	3238	4109	2826	3992	4081	1702	2679	4151
ENSG00000010017	1506	2688	3313	2209	1249	3069	2304	1989	1358	2090	1958	1421	1888	1418	1366	1068	1540	1925	1028	1016	1251	971	1442	1466	532	850	1364
ENSG00000010030	7	17	6	9	8	32	19	3	12	29	66	31	202	361	161	27	47	60	36	66	441	824	49	82	481	768	1674
ENSG00000010072	472	822	903	731	341	863	605	541	381	557	473	341	495	370	359	257	329	336	262	217	279	217	256	291	104	139	313
ENSG00000010165	1526	2544	1434	1590	1355	3194	1959	1935	1396	1782	1921	1231	1892	1575	1528	1063	1178	1838	1068	1075	1483	1168	1080	1434	512	833	1687
ENSG00000010219	417	714	539	636	465	954	737	670	535	624	688	538	561	488	421	390	525	694	428	414	435	323	525	499	156	189	457
ENSG00000010244	7007	12426	12491	10271	5816	13699	10507	9019	5871	7826	7924	5159	7246	6005	5089	4046	4497	4792	3729	3604	4217	3266	3855	3821	1942	2655	4723
ENSG00000010256	6140	11196	1594	7224	4938	12296	8449	7557	4949	6253	7511	4721	5619	4916	5047	3364	3661	5049	3328	3081	3874	2855	3215	3970	1154	1386	4079
ENSG00000010270	1354	2383	1387	1955	1131	2585	2175	2069	1122	1643	1501	1001	1614	1302	1101	797	923	1105	895	803	929	856	791	951	410	664	1135
ENSG00000010278	3646	7090	2423	4080	3153	8213	5676	5101	3170	4487	4703	3059	3962	3217	3082	1995	3275	5303	2500	2338	2746	2575	2904	3122	1170	1918	2931
ENSG00000010282	0	0	0	0	0	0	0	0	1	0	0	0	0	0	0	0	0	0	0	0	0	0	0	0	0	0	0
ENSG00000010292	8366	14320	5798	10335	6596	14188	9128	9801	5737	6755	7469	4399	7518	5421	5816	3484	2620	2618	3385	2667	3667	2135	1750	1569	668	876	1541
ENSG00000010295	1469	2427	808	1025	1198	2678	1919	1483	1179	1247	1636	1073	1097	1022	1069	875	1150	2062	855	967	1027	734	1263	1891	392	653	1407
ENSG00000010310	29	65	9	10	30	58	39	19	29	26	28	39	23	25	13	23	55	63	11	21	28	17	45	50	6	11	40
ENSG00000010318	58	103	75	109	55	131	101	99	72	82	89	65	107	58	68	52	77	122	44	50	70	57	71	69	23	32	52
ENSG00000010319	3	4	2	1	1	2	9	2	3	2	3	3	2	0	3	2	7	15	0	1	7	0	1	2	3	1	1
ENSG00000010322	3262	5732	2100	3771	2748	6121	4463	3372	3516	3337	3968	4711	3797	3508	3733	3289	6405	9052	3206	3750	4338	2917	5912	9258	1464	2368	6921
ENSG00000010327	0	1	1	2	3	1	2	1	2	1	5	0	3	0	2	2	2	6	3	3	4	2	3	5	1	0	2
ENSG00000010361	241	419	25	299	194	447	254	294	220	296	286	255	184	227	252	198	238	466	200	232	255	250	278	323	91	144	276
ENSG00000010379	0	4	2	7	1	2	0	2	0	2	0	1	2	0	1	0	0	1	0	0	1	0	0	0	0	0	0
ENSG00000010404	2197	4446	5548	3059	1935	4934	4050	2833	2130	2696	2497	2055	2195	1927	1698	1476	2458	2727	1397	1500	1619	1333	1989	2999	829	1063	2696
ENSG00000010438	252	549	236	370	203	580	379	454	184	262	265	89	111	85	127	106	57	112	74	101	55	37	68	83	18	28	53
ENSG00000010539	271	515	421	373	232	596	484	404	223	354	312	239	334	253	247	189	207	276	196	158	212	135	207	205	129	152	241
ENSG00000010610	20	41	16	19	18	49	36	21	34	21	24	28	30	18	21	17	42	28	21	23	15	21	26	24	6	8	25
ENSG00000010626	82	146	108	134	71	219	143	111	109	120	135	138	161	109	95	101	147	238	76	108	91	96	133	193	52	59	186
ENSG00000010671	0	1	0	1	2	0	1	0	0	1	1	1	0	0	0	0	0	2	0	0	0	1	0	0	0	1	0
ENSG00000010704	632	998	611	710	591	1247	694	674	689	755	566	677	905	736	622	568	767	806	578	650	843	624	636	539	275	507	856
ENSG00000010803	1414	2194	1034	1601	1158	2514	1685	1494	1125	1313	1581	1107	1711	1374	1458	857	1364	1884	869	969	1256	939	1199	1590	418	583	1414
ENSG00000010810	878	1465	1111	972	888	2121	1314	1005	1086	1296	1105	1339	1431	1135	1359	997	1853	3145	1074	1280	1419	1433	1631	2250	604	888	2066
ENSG00000010818	2530	5729	5847	5630	1754	4954	3495	3297	1571	2261	2046	1433	2003	1563	1602	1249	1532	2004	936	996	1400	1105	1377	1603	640	971	1600
ENSG00000010932	0	3	0	1	1	2	0	0	1	2	0	14	3	4	3	21	68	182	11	14	24	14	185	177	22	52	121
ENSG00000011007	2484	4173	3756	2999	2052	4951	3662	2970	2261	3361	3147	1732	2648	2100	1800	1445	1369	1606	1432	1111	1480	1025	1294	1416	589	790	1641
ENSG00000011009	1482	2435	350	1159	1029	2378	1576	1277	937	1044	1183	710	819	866	788	550	467	736	549	476	570	442	465	767	228	256	777
ENSG00000011021	637	1110	733	968	575	1631	1333	1037	820	987	1202	939	1125	1058	1218	881	1122	2148	1317	1321	1310	1462	1368	1474	782	948	1510
ENSG00000011028	26980	48323	10116	26074	21994	55192	34932	29565	23630	27579	33080	27964	23927	25866	27707	19547	36487	69056	17005	18875	25849	23067	35209	56299	11707	18484	47534
ENSG00000011052	10	16	6	10	12	24	12	10	9	9	2	7	14	15	8	6	11	12	7	5	8	5	11	8	4	3	11
ENSG00000011083	1	0	0	2	0	3	4	4	0	0	3	2	2	1	0	0	3	3	1	1	2	0	0	2	0	0	0
ENSG00000011105	1603	2856	554	1254	1293	3352	2245	1556	1355	1695	1897	1848	1820	1683	1401	1294	2456	3807	1808	1848	2027	1528	2073	4051	928	1322	3508
ENSG00000011114	2205	4140	4246	3232	1899	4469	2943	2434	2030	2653	2226	1797	2073	1420	1509	1312	2022	2149	1309	1136	1282	895	1618	1699	412	628	1403
ENSG00000011132	273	482	114	249	218	580	362	347	259	341	422	226	225	263	304	166	208	454	170	145	198	215	176	392	68	142	279
ENSG00000011143	378	498	118	453	373	679	421	418	386	432	466	347	407	328	352	293	386	466	267	270	325	221	314	346	67	105	276
ENSG00000011198	818	1462	1132	1115	749	1760	1220	1175	678	1138	1008	614	1009	824	761	619	658	919	447	451	553	403	663	648	164	279	602
ENSG00000011201	17	43	29	74	26	60	54	78	36	47	41	24	36	26	55	29	28	73	26	45	16	28	15	36	10	17	34
ENSG00000011243	1012	1830	796	1276	791	1834	1372	1042	802	905	1175	941	1071	996	922	716	1011	1404	724	804	1022	948	994	1393	485	785	1716
ENSG00000011258	320	563	573	490	306	776	532	427	353	472	414	416	444	397	354	338	664	702	339	338	453	318	491	620	203	313	447
ENSG00000011260	1213	1819	745	1485	878	2249	1665	1562	930	1427	1314	700	1381	1123	1018	667	632	846	679	576	756	666	700	620	370	529	761
ENSG00000011275	2566	4535	2488	2797	2097	5251	3559	3147	2402	3144	3103	2295	2766	2364	2223	1660	2390	3433	1708	1651	2058	1631	2090	2696	788	1255	2801
ENSG00000011295	704	1153	1057	754	670	1442	1101	857	795	1048	996	827	1036	851	730	584	862	877	616	537	647	459	690	589	250	297	544
ENSG00000011304	12400	23817	9208	14423	9574	23234	15825	14603	8393	10767	12571	7046	8847	8542	8792	5380	5303	7244	4834	4590	5837	4859	4561	6997	2279	2917	7477
ENSG00000011332	170	304	61	141	120	269	180	182	105	138	180	78	129	107	117	63	34	22	60	54	44	30	15	31	11	11	24
ENSG00000011347	3	30	12	23	4	32	21	19	6	12	13	8	4	3	23	4	10	88	18	12	4	10	16	58	7	7	29
ENSG00000011376	1350	2294	985	1586	1194	2594	1775	1711	1147	1526	1499	1041	1599	1407	1227	872	812	883	801	746	1076	886	709	849	412	590	1187
ENSG00000011405	2827	4838	4509	3841	2640	5697	3763	2610	2921	3920	2912	2771	3936	2913	2500	2476	3432	2472	2164	2569	2995	1946	2686	2290	1451	2359	2434
ENSG00000011422	3449	6093	4317	3196	2492	6023	5155	3512	2033	2917	4041	1340	2125	2123	1719	1027	740	1114	890	747	1115	987	787	1236	506	586	1866
ENSG00000011426	12868	21748	17179	18574	9960	19796	14766	15202	9031	11382	10449	5770	14645	8835	8073	4440	1641	570	3468	2165	3475	1390	709	364	447	465	620
ENSG00000011451	2483	4676	1423	2453	1944	4828	3071	2732	1952	2294	2734	1906	1602	1838	2093	1346	1443	2567	1297	1324	1400	1152	1443	2409	539	755	1986
ENSG00000011454	1740	3206	2148	2671	1542	3722	2502	2543	1814	2231	2048	2228	2483	2125	2160	1697	2748	4167	1629	1637	2179	1826	2573	2532	881	1498	2284
ENSG00000011465	5994	10259	6637	14748	5075	13272	9331	14708	7051	8218	7385	12699	11308	8923	11762	14238	27732	93183	10631	15506	12288	19280	43590	89666	12652	27786	68032
ENSG00000011478	587	914	180	412	474	1047	674	557	464	589	652	475	520	478	493	301	373	464	416	413	427	348	267	416	188	215	454
ENSG00000011485	2629	4580	854	3182	2134	4815	3290	3340	2092	2635	3032	1712	2315	2040	2299	1453	1369	2380	1344	1220	1576	1334	1405	1949	571	820	1989
ENSG00000011523	559	870	567	609	522	1120	656	667	576	620	581	693	637	541	569	534	949	1441	507	528	515	442	768	835	172	295	511
ENSG00000011566	1198	2290	1457	1962	1033	2514	1994	1397	1125	1660	1442	1401	1708	1401	1133	1015	1712	1649	960	1152	1287	1204	1281	1472	738	1110	1586
ENSG00000011590	1	5	2	1	3	8	2	0	1	3	6	0	2	0	4	5	2	4	0	0	3	3	0	6	0	0	2
ENSG00000011600	0	0	0	0	0	0	0	0	0	0	0	0	0	0	0	0	0	0	0	1	0	1	2	0	0	0	0
ENSG00000011638	359	570	243	409	361	784	397	529	395	478	407	564	727	529	665	411	790	1329	393	456	614	582	709	568	244	454	710
ENSG00000011677	0	0	0	0	0	0	1	0	0	0	0	0	0	0	0	0	0	0	0	0	0	0	0	0	0	0	0
ENSG00000012048	1335	2172	1752	2469	1251	2086	1400	1460	1273	1798	1692	838	1759	1362	1338	607	335	179	441	421	566	334	157	115	132	210	195
ENSG00000012061	1965	4018	1010	2289	1488	4117	2623	2298	1482	1916	2037	1407	1605	1407	1446	1025	1231	1983	959	1037	1072	975	1147	1685	424	572	1486
ENSG00000012124	3	7	0	11	4	2	2	4	2	1	3	3	3	2	3	3	0	1	3	1	0	1	0	1	0	1	1
ENSG00000012171	811	1404	232	806	621	1892	1318	950	897	916	1192	1629	1118	1294	1384	1069	2026	4479	1269	1584	1644	1556	2047	3441	939	1364	3543
ENSG00000012174	1465	2329	1902	1659	1355	2858	1862	1660	1274	1800	1670	1206	1628	1365	1101	852	1150	1270	778	801	993	787	871	1026	389	629	1129
ENSG00000012211	224	348	142	190	173	452	310	264	225	230	276	203	229	242	222	147	173	264	162	151	241	210	182	270	86	146	289
ENSG00000012223	0	0	0	2	0	0	0	2	0	0	0	0	0	0	0	0	1	0	0	0	0	1	1	0	0	1	0
ENSG00000012232	5042	7699	4195	4223	3867	8446	5549	4617	4153	4677	5067	4644	5273	4439	3673	2948	4853	5224	3042	3064	3858	2627	3581	4486	1443	2153	4448
ENSG00000012504	0	0	0	0	0	0	0	0	0	0	0	0	0	0	0	0	0	0	0	0	1	0	0	0	1	0	0
ENSG00000012660	5667	9443	9977	7544	4606	10491	7903	7417	5290	7029	6830	6033	7900	6252	5259	4815	7213	8917	5783	5704	5559	5089	6232	7280	3255	4282	7961
ENSG00000012779	0	0	0	0	0	0	1	0	0	0	0	0	0	0	1	0	0	0	0	1	2	0	0	0	0	0	0
ENSG00000012817	1167	2215	1409	1602	1162	2733	1980	1547	1431	1725	2024	1561	1786	1579	1718	1101	1884	2236	1053	1371	1531	1052	1623	2060	504	814	1612
ENSG00000012822	1899	3655	1982	2423	1755	5041	3824	2960	2420	3053	3480	2870	2595	2480	2647	2232	4443	8199	2357	2954	2889	2811	4816	7954	1505	2522	6694
ENSG00000012963	1851	3465	2958	2916	1520	3600	2559	2966	1401	2021	2036	1081	1786	1350	1373	806	982	1172	739	740	772	568	728	838	243	454	859
ENSG00000012983	3052	5679	2973	4826	2639	6164	4681	3838	2937	4030	3583	2966	3811	2822	2606	2275	3503	3554	2053	2175	2326	2024	2903	2516	1054	1644	1863
ENSG00000013016	6762	9725	6295	5036	5231	12438	8719	6082	5064	7640	8163	4799	5673	4955	4853	4364	5451	10468	5733	5240	4190	3573	5187	9125	2065	2768	6962
ENSG00000013275	3210	5742	3448	4133	2479	6080	4573	4047	2315	3144	4053	2022	2784	2632	2445	1585	1540	1961	1608	1505	1891	1416	1381	1709	732	896	2063
ENSG00000013288	2706	4623	2633	2636	2311	5354	3749	2687	2551	2796	3418	3091	3067	3034	2779	1948	3371	4994	2046	2403	3323	2916	2939	4887	1527	2527	5526
ENSG00000013293	23	22	15	16	25	41	7	30	40	31	17	47	25	14	60	58	100	253	135	193	31	51	116	143	20	52	95
ENSG00000013297	1181	1326	430	1739	878	1680	494	1944	949	936	483	1711	1307	521	2506	2128	2534	9379	2788	3269	1478	2401	3392	1640	962	1766	1623
ENSG00000013306	1660	2973	199	1748	1370	3103	2006	1824	1376	1649	1999	1206	1495	1461	1421	841	883	1403	857	830	1107	800	868	1322	337	500	1115
ENSG00000013364	9450	15745	3520	7304	7698	18605	11129	8704	8052	9237	11084	8064	9662	9299	9703	6884	7837	11867	7288	7182	10359	9051	8504	10005	3986	5363	13618
ENSG00000013374	1350	2297	1514	1804	1236	2676	1892	1736	1505	1872	1825	1664	2127	1923	1484	1254	2040	2412	1217	1216	1837	2198	1553	1913	1600	2181	3701
ENSG00000013375	2567	4875	4379	4383	2312	6207	4853	4296	2698	4495	3457	2185	3055	2500	2289	1922	2827	2813	1808	1723	2058	1410	2114	2463	911	1336	2471
ENSG00000013392	215	350	444	309	203	535	365	292	224	322	307	258	268	239	202	186	364	489	207	166	235	162	287	406	109	173	365
ENSG00000013441	916	1724	1233	1881	997	2088	1493	1235	1044	1482	1248	1349	1422	1126	957	835	2239	2862	859	1079	1057	725	1791	1546	821	1444	1356
ENSG00000013503	912	1402	721	1010	767	1751	1110	1043	859	1101	932	800	1081	770	699	642	714	589	597	521	593	385	514	451	182	254	482
ENSG00000013523	388	574	263	440	401	995	590	517	499	567	638	549	609	520	581	419	649	938	475	511	597	527	618	849	175	305	631
ENSG00000013561	1286	2093	1682	1550	1105	2650	1868	1749	1222	1801	1516	1300	1772	1365	1219	973	1441	1548	1012	960	1231	879	1100	1131	446	705	1184
ENSG00000013563	571	958	343	471	438	1096	723	590	489	639	748	484	545	492	444	372	418	666	370	332	361	237	410	855	154	194	662
ENSG00000013573	1124	1660	522	1176	836	1758	1490	1015	902	1105	1545	626	1227	972	1058	509	438	402	454	364	513	274	393	398	118	220	368
ENSG00000013583	922	1432	853	935	775	1685	1124	886	877	1067	1060	1014	1214	1028	886	741	1128	1541	694	796	880	749	1062	1263	433	664	1198
ENSG00000013588	3285	4540	2602	1931	2618	4873	3257	1683	3182	3042	3054	4235	4312	3482	2200	3016	3417	2427	2187	2276	2969	1580	2226	2529	723	959	4200
ENSG00000013619	1058	1992	1706	794	735	2140	1791	1255	784	826	1112	995	1071	965	928	739	1237	1756	874	1003	1009	885	977	1772	509	617	1797
ENSG00000013725	0	1	0	0	0	0	1	0	0	0	0	0	0	0	0	0	0	0	0	0	0	0	0	0	0	0	0
ENSG00000013810	3141	5244	2121	3987	2331	5402	3474	4026	2010	2272	2827	1276	2741	2253	2388	1060	424	273	822	605	986	469	236	245	95	156	317
ENSG00000014123	1291	2508	2161	2150	1393	3132	2046	1679	1644	2355	1773	1516	1696	1269	1120	1113	1611	1191	971	1033	1141	660	1060	1134	379	634	817
ENSG00000014138	1528	2238	400	1976	1246	2067	1470	1641	1156	1607	1921	742	1648	1529	1310	608	295	342	427	364	709	575	231	229	268	458	709
ENSG00000014164	646	1072	255	446	490	1136	696	612	469	513	585	472	402	455	551	315	345	657	321	334	428	362	370	621	210	259	644
ENSG00000014216	7655	13358	1981	6365	6105	14656	8883	7231	6053	7092	8286	6055	6408	5935	6145	4244	5154	7294	4717	4596	5575	4565	4441	6350	2056	2802	7105
ENSG00000014257	5	18	18	32	9	20	20	47	8	13	19	8	20	13	29	21	13	45	27	31	12	46	15	16	18	19	30
ENSG00000014641	4256	7514	4112	5641	3639	8571	6652	5662	4089	5410	5204	3499	4927	4288	3534	2953	3318	4051	3170	2582	3170	2739	2776	2819	1135	1539	3130
ENSG00000014824	2513	4196	2914	3212	2157	4808	3071	2723	2238	3384	2498	2248	2890	2016	1808	1802	2214	2033	1604	1525	1819	1363	1711	1579	785	1099	1689
ENSG00000014914	481	843	603	625	446	1111	880	668	558	604	706	509	600	562	602	424	590	698	500	623	621	578	474	712	374	602	1175
ENSG00000014919	1200	1789	1179	1281	1066	2164	1310	1188	1263	1486	1312	1264	1444	1022	934	946	1309	1288	861	895	1010	679	1003	811	304	440	826
ENSG00000015133	1	14	7	4	0	10	15	5	6	10	12	2	6	8	14	0	3	2	15	3	4	3	1	3	11	0	1
ENSG00000015153	493	901	1332	728	383	940	691	726	404	588	525	382	444	437	324	274	340	371	240	182	281	229	281	378	128	185	437
ENSG00000015171	3184	5068	4750	4170	2737	5873	4195	3588	3017	4069	3618	3172	3626	2585	2622	2371	3644	4187	2100	2169	2312	1864	3027	3660	1080	1650	2640
ENSG00000015285	1	7	1	7	0	6	2	4	5	5	7	5	4	5	0	2	6	6	5	4	3	4	8	13	0	1	4
ENSG00000015413	0	0	0	0	0	2	0	0	0	1	0	0	1	0	0	0	2	7	0	1	7	7	0	2	0	1	1
ENSG00000015475	990	1492	1414	964	797	1833	1391	1126	837	1136	1318	840	1226	1207	1110	639	765	959	702	585	802	639	577	868	265	394	1018
ENSG00000015479	10339	17871	18535	15446	8625	19124	13429	12463	9202	11831	9874	9650	12798	9338	8338	7596	9280	9024	7102	6152	7602	5585	7947	6916	3355	4454	6535
ENSG00000015520	0	2	2	1	0	0	2	0	0	0	2	0	1	0	3	0	0	1	4	0	0	0	0	1	4	0	1
ENSG00000015532	1366	2287	666	993	1201	2792	1648	1407	1324	1527	1651	1204	1334	1205	1236	789	919	1429	890	973	1084	768	872	1335	342	466	1212
ENSG00000015568	46	36	0	15	40	3	8	1	44	5	2	3	3	0	1	56	1	0	27	2	0	0	3	0	0	0	0
ENSG00000015592	0	1	0	0	0	0	0	0	1	0	1	0	0	0	0	0	0	2	0	0	0	1	0	3	0	1	1
ENSG00000015676	3180	5074	2569	3170	2791	6206	3918	3574	3018	3811	4183	2575	3567	3156	3012	1988	2482	3760	2010	2077	2623	2161	2284	3096	1001	1467	3456
ENSG00000016082	169	249	256	226	103	244	175	206	174	198	168	167	167	162	136	116	183	303	206	160	156	160	208	108	104	135	86
ENSG00000016391	29	32	13	35	33	62	41	42	43	43	49	53	62	57	71	24	94	389	26	44	62	79	119	188	27	51	125
ENSG00000016402	1	3	0	5	1	1	0	1	2	1	4	0	4	4	4	3	4	14	2	1	2	11	10	6	3	4	9
ENSG00000016490	0	0	0	0	0	0	0	0	0	0	0	0	0	0	0	0	0	1	0	0	0	0	0	3	0	0	2
ENSG00000016602	0	0	0	0	0	0	0	0	0	0	0	0	0	1	0	0	0	0	0	0	0	0	0	0	0	0	0
ENSG00000016864	1727	2799	1943	2357	1643	3975	2869	2533	2073	2907	2711	2030	2367	1929	1715	1552	2400	3297	1650	1747	1567	1320	1976	2572	678	1061	2156
ENSG00000017260	5544	9909	5713	6363	4858	11290	7759	6111	5316	7299	5738	4579	6681	4999	4155	3604	4945	5169	3766	3571	4153	3124	4197	3970	1938	2722	4459
ENSG00000017373	1	6	2	7	3	8	1	1	4	0	3	1	1	2	4	1	3	1	0	2	1	3	3	9	0	2	1
ENSG00000017427	14	28	41	46	12	37	18	31	13	9	5	24	9	9	4	21	106	109	9	16	27	22	119	85	6	26	59
ENSG00000017483	298	539	112	455	239	562	429	468	201	312	440	168	326	302	329	159	109	175	195	170	206	265	87	91	88	113	125
ENSG00000017621	27	50	20	20	22	50	33	24	29	25	31	33	23	23	17	10	20	29	17	16	14	8	11	21	4	13	24
ENSG00000017797	3187	5535	3775	3891	2766	6315	4212	3972	3005	3905	3549	2960	3571	2787	2876	2358	2931	3891	2233	2189	2473	2018	2753	2959	1027	1441	2486
ENSG00000018189	1178	1908	1489	1524	1062	2226	1651	1184	1224	1518	1138	1213	1366	1009	977	912	1807	1926	841	1020	1099	825	1505	1367	402	724	1106
ENSG00000018236	2	6	3	14	0	9	8	16	2	10	4	1	6	7	4	3	3	35	5	6	5	10	8	13	3	9	5
ENSG00000018280	8	17	1	11	9	17	29	13	7	12	7	4	5	6	6	6	11	14	4	7	11	6	5	13	2	0	10
ENSG00000018408	2309	4612	4944	3990	1689	4230	3110	3395	1635	2286	2077	1957	2245	1792	1838	1674	2781	3581	1630	1549	1842	1687	2389	3110	1292	1653	2894
ENSG00000018510	1605	2835	1951	2472	1461	3174	2307	2046	1615	2272	1870	1388	2028	1631	1253	1054	1503	1068	1092	858	1298	885	978	844	455	622	926
ENSG00000018607	0	0	0	0	0	0	0	0	0	0	0	0	0	0	0	0	0	0	0	0	0	0	0	0	1	0	0
ENSG00000018610	560	977	487	593	439	965	624	697	477	517	542	374	515	424	397	352	413	512	345	292	324	261	364	375	148	182	330
ENSG00000018625	0	0	2	1	0	0	0	1	0	1	0	6	0	0	10	1	12	79	1	7	5	12	25	34	0	6	20
ENSG00000018699	1018	1703	920	1268	855	1933	1293	1200	927	1222	1179	833	1344	983	925	664	717	784	635	555	720	655	557	429	283	369	584
ENSG00000018869	50	82	61	44	44	96	64	53	45	61	61	45	46	55	35	29	67	82	17	19	34	36	42	58	20	41	67
ENSG00000019102	0	4	2	1	1	1	4	5	0	0	0	1	0	1	0	0	1	1	0	1	2	0	0	0	1	0	0
ENSG00000019144	5726	12388	2487	7681	4093	10087	6507	6825	4050	4033	4430	3795	3516	3199	3473	2720	3579	5433	2492	2185	2588	1836	3181	4954	996	1331	3513
ENSG00000019169	0	0	0	0	0	0	0	0	0	0	0	0	0	0	0	0	0	0	0	0	0	0	0	0	0	0	0
ENSG00000019186	2	6	1	14	1	1	2	13	0	0	2	0	0	1	7	1	3	47	2	0	5	7	12	4	4	8	8
ENSG00000019485	64	140	57	90	67	138	118	90	79	84	89	76	89	101	104	56	77	144	63	82	102	64	81	103	29	58	103
ENSG00000019505	0	0	0	0	0	1	1	0	0	0	0	0	0	1	0	0	0	0	0	0	1	0	0	0	0	0	0
ENSG00000019549	1882	3477	4468	4786	1737	4358	2943	2812	1544	2034	1810	1746	1796	1451	1293	1422	2163	2566	1625	1635	1295	778	1890	2496	779	1070	2311
ENSG00000019582	1	9	4	8	4	5	3	8	7	3	3	2	7	5	13	6	12	24	2	8	13	34	6	23	7	10	46
ENSG00000019991	114	325	214	183	87	380	170	167	114	186	105	195	238	120	94	147	466	551	107	187	184	102	457	165	55	149	114
ENSG00000019995	1277	2359	2014	2323	1168	2621	1937	1733	1288	1697	1550	1314	1637	1236	1274	1078	1577	2099	892	978	1179	1062	1383	1651	540	748	1661
ENSG00000020129	1766	2976	948	1608	1332	3055	1977	1729	1399	1602	2003	1262	1235	1355	1483	998	1142	1857	1152	1026	1198	1209	1108	1761	555	722	1891
ENSG00000020181	6564	11465	1818	6720	5635	13745	8354	8427	6376	6879	8185	8845	6638	7468	8530	6140	10133	20142	4749	4943	7855	7489	11373	15166	3484	5422	13350
ENSG00000020219	0	0	0	1	0	0	0	2	0	0	0	0	0	0	0	0	0	0	0	0	0	0	1	0	0	0	0
ENSG00000020256	706	1302	765	794	655	1648	1095	1123	726	850	863	771	805	734	870	572	771	1066	641	657	743	568	601	864	224	357	850
ENSG00000020426	749	1344	1052	1258	619	1950	1490	1127	811	1098	1066	682	1018	871	684	548	630	626	532	471	580	483	442	485	244	324	518
ENSG00000020577	4853	10925	7773	7267	3511	9372	6712	5774	3059	4184	4252	3014	3302	2814	2695	2268	3380	3308	1944	2043	2408	2109	2435	3870	1486	1881	4105
ENSG00000020633	346	507	366	128	297	662	648	140	290	362	497	284	380	468	135	138	259	167	120	118	351	152	128	37	127	150	49
ENSG00000020922	630	1053	777	1106	546	1097	802	855	594	709	749	523	967	702	666	421	482	468	341	359	470	360	429	337	157	271	321
ENSG00000021300	1	10	0	6	1	8	5	3	2	1	3	6	8	1	3	1	16	34	8	8	2	8	15	24	0	2	15
ENSG00000021355	722	1153	885	744	631	1386	839	669	777	890	789	991	1188	943	804	766	1109	1098	736	786	1063	947	892	972	508	776	1615
ENSG00000021461	0	1	1	4	0	0	0	0	0	0	0	0	0	0	0	0	0	0	0	0	0	0	0	0	0	0	0
ENSG00000021488	0	0	0	5	3	5	0	1	0	0	0	3	0	1	1	0	2	4	0	1	1	0	2	2	0	1	4
ENSG00000021574	598	1040	766	745	518	1386	894	667	702	982	688	770	954	628	531	557	961	786	525	577	630	388	589	635	230	356	532
ENSG00000021645	57	58	111	23	64	212	264	30	72	162	178	98	103	99	31	43	65	34	42	49	75	13	29	107	19	17	110
ENSG00000021762	1839	3327	363	1733	1429	3827	2258	1849	1519	1819	1913	1575	1431	1384	1670	1245	1510	3076	1176	1169	1512	1289	1841	2850	590	915	2659
ENSG00000021776	2268	3658	2494	3002	1832	4013	2810	2542	1923	2539	2302	1920	2644	1919	1785	1533	2005	1810	1348	1282	1598	1162	1512	1426	613	943	1551
ENSG00000021826	607	1034	522	666	560	1200	705	598	697	782	638	663	822	636	468	378	674	571	352	400	621	381	491	384	135	262	426
ENSG00000021852	2	3	1	1	0	1	2	2	1	0	0	2	0	0	0	0	0	0	0	0	0	0	1	0	0	0	0
ENSG00000022267	16963	23805	29096	15390	14608	27894	21489	14745	19242	18654	20268	28068	21026	18058	13163	17543	32019	32788	11599	13569	15484	9824	21093	20732	5093	7473	19172
ENSG00000022277	3550	6253	1666	3891	2994	7232	5018	4127	3378	4392	4242	3471	4311	3195	3014	2846	3077	3478	2746	2445	2469	1839	2668	2636	1248	1379	2770
ENSG00000022355	0	4	13	2	0	4	8	2	0	1	4	0	5	6	1	0	0	0	4	0	1	0	0	0	9	2	0
ENSG00000022556	1	3	0	6	4	0	0	6	2	1	3	2	3	0	3	3	4	6	6	4	3	3	10	0	1	0	1
ENSG00000022567	214	284	146	182	170	407	285	168	222	271	318	166	213	239	220	150	215	337	115	132	194	156	171	291	62	95	268
ENSG00000022840	4003	6706	2620	4186	3351	7850	4907	4405	3829	4678	4359	4362	5067	4053	3961	3076	4233	5217	3120	3019	3943	3134	3836	3971	1442	2133	4301
ENSG00000022976	448	631	413	420	395	973	521	414	440	570	498	358	438	364	307	238	363	430	224	241	280	174	256	352	74	93	343
ENSG00000023041	1317	2105	2122	1796	1177	2676	2101	1737	1297	1849	1769	1214	1857	1532	1367	935	1240	1383	856	830	1036	776	1102	1099	394	610	997
ENSG00000023171	2009	3147	2002	1622	1674	3747	3354	1516	1320	1839	2099	841	1312	1255	734	639	787	725	482	491	734	562	607	427	312	435	505
ENSG00000023191	5417	9822	939	4630	4543	10933	6187	6157	4648	5615	6268	4685	4033	4925	6427	3479	3473	7554	3722	3753	4494	4904	4305	6362	1961	2485	6395
ENSG00000023228	3422	5727	2543	4212	2841	6645	4498	4210	3028	4153	3902	2842	4160	3092	2851	2333	2441	2392	2435	1999	2530	1974	2043	1704	911	1373	2149
ENSG00000023287	1458	2889	3213	2418	1539	3860	2255	1863	1708	2346	1653	2024	2125	1445	1497	1582	3176	2615	1310	1646	1994	1407	2505	2285	832	1507	1726
ENSG00000023318	2093	3518	2298	2698	1869	4230	3279	2331	2146	2804	2674	2336	2998	2811	1952	1670	2172	2627	1348	1213	2205	1890	1910	2213	1285	1731	3301
ENSG00000023330	1794	3233	1684	2495	1330	3695	2671	2790	1514	2131	2290	1481	2348	1793	1797	873	1157	1725	983	797	1584	1529	956	1100	616	773	1454
ENSG00000023445	116	388	786	369	122	470	432	354	126	324	271	80	198	186	161	56	122	118	27	44	110	151	49	50	61	122	137
ENSG00000023516	2830	5098	5769	3894	2641	6128	3939	3189	2811	3521	2645	2471	3574	2408	2484	2026	2912	2397	1647	1879	2233	1425	2200	1963	746	1216	1565
ENSG00000023572	330	546	566	462	246	722	557	473	308	479	418	259	364	361	295	213	233	217	227	133	238	183	163	141	117	103	199
ENSG00000023608	974	1656	1192	1348	880	1950	1506	1149	816	1191	1154	728	1042	856	648	609	572	530	387	399	518	347	439	599	162	246	653
ENSG00000023697	932	1474	1083	1310	828	1729	1039	1176	889	1225	1071	889	1215	885	919	631	869	963	599	551	660	575	653	716	228	358	787
ENSG00000023734	5633	10208	7149	6687	4812	11054	7455	6593	4909	7088	6376	4513	5873	4348	3919	3549	4053	4150	3296	2740	3485	2496	3319	3127	1399	1797	3434
ENSG00000023839	35	87	64	107	33	47	55	32	20	35	34	12	35	19	22	14	18	27	14	17	13	8	10	20	2	6	12
ENSG00000023843	1	0	0	2	1	1	0	0	0	2	0	0	0	0	1	0	0	1	0	0	3	2	0	1	0	1	0
ENSG00000023892	185	264	71	125	167	316	218	125	172	170	218	151	177	146	113	100	141	135	94	81	132	58	97	121	24	32	113
ENSG00000023902	1485	3069	1430	2548	1109	2677	1973	2547	1098	1368	1601	1046	1281	1292	1357	808	845	1317	716	631	927	884	834	1142	414	391	1167
ENSG00000023909	2349	4308	4354	3334	2055	4487	3062	2676	2089	3041	2107	1788	2490	1827	1802	1808	1634	1271	1447	1615	1048	761	1661	991	558	751	994
ENSG00000024048	1766	3380	1480	2191	1603	4109	2635	2269	1872	2227	1870	2037	2408	1928	1543	1463	2524	2534	1441	1437	1913	1495	2008	1936	908	1547	2096
ENSG00000024422	17690	31504	12723	15273	14739	35207	22941	16691	16018	17917	20219	20070	16457	15515	16216	12260	16498	22009	11336	12000	13367	9016	14303	19108	3947	4834	16343
ENSG00000024526	1403	2514	2331	2438	1239	2855	1999	2070	1044	1603	1148	671	1597	1032	1012	536	237	57	395	308	471	180	91	20	42	51	55
ENSG00000024862	258	444	236	303	228	605	321	328	286	347	294	310	342	240	263	211	416	539	215	255	288	251	355	357	139	214	358
ENSG00000025039	1	1	0	3	0	3	1	2	2	4	1	1	1	2	6	0	1	5	1	0	1	10	3	7	0	5	15
ENSG00000025156	355	546	499	622	314	710	548	494	346	541	525	393	658	482	418	363	412	493	389	312	363	309	408	376	176	203	372
ENSG00000025293	1482	2225	1768	1625	1265	2754	1936	1783	1459	1932	1825	1451	1883	1456	1462	1152	1600	1791	1044	1028	1226	858	1402	1535	389	622	1144
ENSG00000025423	59	67	89	48	31	87	80	66	54	54	65	71	95	64	50	38	74	64	13	23	35	15	32	42	5	5	32
ENSG00000025434	245	428	138	303	247	559	276	275	273	296	282	385	306	261	284	314	522	986	293	388	381	345	627	999	165	317	837
ENSG00000025708	117	164	44	114	93	226	181	155	152	180	251	181	606	1129	951	182	231	509	204	353	1500	2777	308	344	1282	1894	3103
ENSG00000025770	1913	3361	284	2279	1480	3175	1987	2218	1212	1652	2053	780	1394	1300	1473	633	442	776	559	505	740	554	478	719	234	353	849
ENSG00000025772	4266	7977	5883	4822	3383	8687	5992	4915	3264	4456	4713	2294	3355	2450	2270	1887	1377	1362	1809	1503	1634	1153	1236	907	503	580	1203
ENSG00000025796	3311	5723	3651	3910	3068	6372	4405	3408	3554	4334	3594	3838	3962	3132	2681	3088	4500	3906	2544	2750	2942	2222	4068	3297	1501	1930	2889
ENSG00000025800	4404	7514	3668	4105	3666	8468	4483	4197	4061	5089	3904	3642	4793	3211	2763	2343	3482	3267	2264	2166	2931	1732	2618	2338	890	1296	2433
ENSG00000026025	109243	206420	181888	131882	94785	220879	146431	136855	90116	117633	112618	72096	85686	66300	76186	55310	59313	99411	59364	56637	48074	42657	52463	65667	22944	26114	55413
ENSG00000026036	1732	2739	587	1720	1445	3075	2150	1495	1354	1534	1937	942	1158	1069	1415	841	676	975	620	695	798	527	721	1107	233	332	897
ENSG00000026103	1419	2484	2716	2281	1118	2706	2082	1875	1159	1501	1525	1228	1696	1472	1114	892	1298	1274	883	973	1304	1282	911	1134	838	1264	1725
ENSG00000026297	79	142	64	79	60	178	148	81	122	109	124	161	133	117	72	66	174	222	68	77	149	96	116	138	75	85	169
ENSG00000026508	37169	67696	54564	39958	30148	73218	48345	40786	27130	37260	30354	19718	25718	18182	15301	15306	16956	23162	14528	13768	12370	10053	15277	12906	5700	7781	13480
ENSG00000026559	50	82	32	65	46	111	69	71	41	46	61	36	46	45	54	22	34	49	15	19	41	26	21	25	12	7	24
ENSG00000026652	259	529	321	533	259	562	418	373	259	286	299	292	316	302	339	236	468	779	329	366	417	488	482	502	232	319	470
ENSG00000026751	0	0	0	0	0	0	0	1	0	0	1	0	0	0	0	0	0	1	0	0	0	0	0	0	0	0	0
ENSG00000026950	446	643	533	631	479	935	614	658	671	750	718	860	1403	1546	1065	679	1211	1828	877	992	1898	2096	1137	981	1143	2172	3303
ENSG00000027001	406	740	461	609	365	833	533	646	409	576	476	433	555	438	430	323	345	483	357	304	379	317	386	332	161	191	294
ENSG00000027075	23	52	68	61	19	45	40	32	15	21	26	24	20	20	28	22	22	62	8	25	25	16	27	22	6	12	19
ENSG00000027644	1	2	0	1	1	3	1	1	1	0	1	0	0	0	1	0	3	3	0	1	0	0	0	2	0	0	2
ENSG00000027697	1340	2701	2807	1910	988	2491	2077	1639	1010	1671	1574	1308	1635	1458	1101	891	1671	2154	807	799	1176	1112	1439	1480	565	826	1684
ENSG00000027847	919	1612	505	842	768	1840	1157	918	888	1004	1290	802	902	901	913	546	628	981	579	651	828	660	624	1117	291	447	1174
ENSG00000027869	6	4	3	7	5	10	6	8	8	13	9	4	5	6	3	2	2	6	1	3	2	1	1	0	1	0	3
ENSG00000028116	599	1062	718	1029	535	1207	749	738	498	683	659	479	790	578	542	401	453	357	330	348	468	359	373	289	245	369	374
ENSG00000028137	62	63	10	92	46	84	48	90	51	66	60	47	114	128	210	84	54	188	76	78	110	194	93	126	71	95	260
ENSG00000028203	2071	3696	3595	2752	1964	4448	3189	2604	2212	3026	2458	2670	3138	2298	2132	1911	3060	2700	1833	1899	2211	1584	2362	2002	861	1154	1941
ENSG00000028277	1006	2453	1064	831	857	2666	1859	1174	698	897	955	651	697	618	493	350	598	358	379	370	411	174	293	380	77	147	234
ENSG00000028310	2029	3395	1692	2114	1572	3725	2532	2078	1531	2006	2081	1300	1713	1373	1510	976	1023	1408	976	917	1084	748	955	1271	359	502	1205
ENSG00000028528	3370	5752	3195	4415	2811	6811	4751	4385	3185	3726	3745	3272	3902	3199	3188	2769	3796	4838	2630	2575	2982	2547	3722	3655	1347	1886	3626
ENSG00000028839	473	1007	628	959	425	980	752	790	446	626	578	445	551	520	446	408	454	691	369	307	359	369	407	444	175	238	518
ENSG00000029153	1536	2871	2047	2231	1334	3182	2352	2336	1352	2098	1642	809	1611	981	1145	563	503	358	528	511	577	332	277	168	196	288	249
ENSG00000029363	7399	13158	11734	9446	6683	14256	9109	7552	6692	8622	6602	6288	7690	5585	4838	5409	5935	4079	4364	4197	4585	3086	4837	3547	1992	2734	3095
ENSG00000029364	2428	4367	2975	2765	2119	5125	3019	2773	2344	3360	2632	2261	2863	2140	1793	1591	2544	2673	1700	1611	2031	1473	1925	2126	846	1227	2385
ENSG00000029534	401	604	185	273	337	574	372	236	469	387	428	630	550	527	346	284	528	468	268	329	510	219	290	734	103	218	808
ENSG00000029559	0	0	0	1	1	0	0	0	0	0	0	0	0	0	0	0	0	0	0	0	0	0	0	0	0	0	0
ENSG00000029639	431	671	462	431	372	890	656	477	421	487	525	319	517	408	302	288	262	224	234	247	296	208	181	165	105	111	230
ENSG00000029725	3059	5613	4204	3844	2684	6050	3802	3507	2749	3672	3103	2724	3814	2575	2367	2294	3078	2930	2039	1934	2303	1729	2841	2343	995	1674	2098
ENSG00000029993	1615	2921	2175	2296	1337	2476	1716	2015	1283	1391	1248	1142	1577	1158	1101	846	1040	940	932	783	875	597	836	666	267	303	493
ENSG00000030066	2067	3425	1481	3190	1767	3790	2652	2936	1797	2495	2346	1548	2755	2041	1962	1314	1424	1773	1186	1105	1557	1478	1266	1319	941	1302	2086
ENSG00000030110	680	1643	416	753	559	1544	950	987	440	607	696	426	602	500	518	344	370	521	389	312	441	459	344	327	180	257	507
ENSG00000030304	7	11	8	14	4	16	11	12	7	8	3	4	7	6	6	4	1	3	1	1	5	3	4	4	0	0	3
ENSG00000030419	201	414	493	272	212	467	263	251	296	355	211	236	370	226	193	211	389	224	135	201	266	223	209	225	149	282	357
ENSG00000030582	6438	11086	2810	6598	5090	12439	8629	7114	5275	6336	8393	6455	6533	7683	7494	4530	8468	23174	5136	6023	9353	12409	10473	26029	6271	9899	26194
ENSG00000031003	1581	2978	2572	2560	1246	3255	2637	2040	1443	1955	1719	1449	1891	1423	1317	1247	1984	2310	1056	1094	1119	956	1668	1850	563	881	1495
ENSG00000031081	3839	9799	7974	4826	2663	7704	5303	5612	2217	3131	3031	2239	2813	2333	2006	1580	2120	1707	1884	1650	1978	1195	1381	1359	638	714	1358
ENSG00000031544	7	6	3	1	2	8	8	0	4	4	3	3	4	5	10	4	6	13	2	4	3	2	5	14	1	2	5
ENSG00000031691	314	605	388	688	294	619	489	554	274	427	410	178	450	360	363	200	149	125	142	147	140	125	106	81	54	83	89
ENSG00000031698	6669	12183	6099	7037	6579	16398	9875	7620	7182	9896	9914	9304	10789	8653	9538	6353	11202	15047	7107	7211	8928	7391	8814	10856	3537	4854	10246
ENSG00000031823	2319	4059	912	2759	1916	4187	2843	2771	1719	2203	2523	1749	1853	1881	1887	1208	1384	2337	1167	1209	1444	1263	1312	2126	599	809	2118
ENSG00000032219	441	1046	1073	1282	533	1250	812	733	648	725	626	880	711	515	522	681	1233	823	561	746	704	433	777	825	322	544	471
ENSG00000032389	852	1372	777	924	773	1580	1010	895	683	862	969	640	830	754	682	535	482	536	559	500	633	534	392	439	179	307	573
ENSG00000032444	3516	6324	642	2528	2860	7201	4058	3124	3007	3402	3894	3392	2916	3031	3144	2184	2577	3549	2188	2419	3026	2078	2292	3085	814	1193	2734
ENSG00000032742	339	547	221	536	305	673	480	458	334	503	308	372	455	308	332	338	472	443	304	305	317	199	380	300	128	204	223
ENSG00000033011	730	1349	126	758	616	1435	907	808	703	760	902	618	686	713	648	410	489	696	509	431	527	430	457	634	222	295	702
ENSG00000033030	998	1686	1085	1188	814	1888	1274	1031	791	961	1084	770	1015	878	830	532	819	841	493	472	705	427	602	802	273	418	735
ENSG00000033050	4102	6726	3303	4762	3275	7220	5146	4474	3309	4160	4549	3084	4154	3366	3159	2554	2158	2503	2207	1792	2400	1769	2010	2232	765	1070	2470
ENSG00000033100	4941	8585	2787	4761	3738	9676	6361	5574	3678	4466	4997	3209	4027	3993	3810	2432	2850	4963	2665	2498	2926	2665	3057	4955	1373	1732	5197
ENSG00000033122	1	4	3	3	1	1	0	2	2	1	2	2	2	0	2	4	5	11	1	4	2	4	4	22	1	2	8
ENSG00000033170	1864	3099	2817	2462	1505	3403	2172	2274	1705	2324	1789	1895	2314	1562	1547	1380	2509	3068	1301	1557	1614	1319	2117	1989	651	1361	1762
ENSG00000033178	2925	5322	3451	3825	2475	5903	4043	3324	2601	3767	2751	2215	3583	2541	2155	1814	2074	1457	1607	1564	2285	1506	1366	1228	990	1435	1727
ENSG00000033327	792	1415	899	684	821	1813	1545	812	992	1074	1326	1094	1504	1189	1208	749	1550	1886	816	904	1183	909	1164	1364	437	617	1179
ENSG00000033627	1172	2096	1320	1098	914	2573	2051	1201	1007	1357	1492	828	999	936	806	629	791	1035	680	611	819	564	736	866	322	419	945
ENSG00000033800	891	1580	1024	1503	704	1535	1199	1067	807	986	979	882	1106	855	803	572	890	1053	565	562	788	577	736	922	328	552	943
ENSG00000033867	2886	5691	5371	3679	2457	6499	4893	3780	2658	3943	3192	1968	2621	2044	1746	1646	1832	1926	1033	955	1309	949	1749	1619	453	704	1388
ENSG00000034053	475	796	275	467	411	874	495	442	441	478	551	401	473	440	518	265	362	565	281	310	368	421	302	566	205	385	715
ENSG00000034063	2527	3816	1478	2102	2140	3894	2458	2216	1776	2440	2641	1009	1920	1546	1662	952	323	240	737	528	620	280	226	250	65	118	284
ENSG00000034152	6432	10903	2549	6492	4394	10464	6905	7591	3635	4766	5508	2493	3273	2908	2925	2106	1280	1989	1604	1242	1435	1183	1328	1771	592	680	2367
ENSG00000034239	4	12	8	18	5	4	4	9	8	5	2	3	11	4	8	4	3	8	4	7	8	1	6	8	3	6	4
ENSG00000034510	42115	76514	30366	56624	35041	83857	60993	57308	34682	41979	52566	32017	44019	36876	38014	23458	21203	33856	24401	21217	25110	24048	18928	23938	10042	14975	35023
ENSG00000034533	216	360	357	250	159	353	261	276	174	284	233	182	238	187	165	133	204	235	137	126	160	88	180	175	57	114	152
ENSG00000034677	1337	2636	3067	2455	1079	2509	1883	1643	1151	1532	1368	1217	1438	1228	1029	928	1357	1342	753	856	1006	719	1008	1104	538	721	1179
ENSG00000034693	556	967	591	849	408	990	735	721	442	698	582	449	679	546	453	392	501	519	374	355	427	469	400	396	194	311	457
ENSG00000034713	1276	2090	1310	1497	1089	2552	1780	1592	1160	1554	1516	1223	1479	1345	1115	959	1357	2206	1057	1038	1158	1070	1260	1651	588	795	1585
ENSG00000034971	0	0	0	0	1	1	2	0	0	1	1	2	4	1	0	3	6	12	0	1	7	3	10	0	5	4	0
ENSG00000035115	289	492	435	479	364	732	572	425	494	606	525	610	566	460	443	405	964	1119	408	518	482	343	813	865	195	359	610
ENSG00000035141	1159	1894	2254	1497	996	2174	1702	1593	1054	1578	1450	1067	1486	1238	1033	904	925	1035	873	677	878	677	776	657	349	425	714
ENSG00000035403	32731	60416	52193	44845	26826	66770	50793	43270	27584	33765	33178	29073	33227	27730	26053	21771	25477	25912	21825	19821	21106	15516	20169	21284	9294	10323	22338
ENSG00000035499	394	704	389	803	342	693	557	635	333	382	361	199	512	359	330	175	81	38	152	93	151	81	32	11	25	24	36
ENSG00000035664	319	483	258	225	224	809	532	435	286	362	296	525	449	426	446	490	804	1253	427	498	445	364	905	1121	267	437	971
ENSG00000035681	2123	3380	1446	2561	1749	3677	2576	2522	1949	2493	2246	1825	2578	1933	1877	1510	2141	2772	1319	1236	1682	1349	2057	1937	728	1040	1921
ENSG00000035687	1632	2835	1173	2251	1397	3366	2496	2375	1414	2152	2012	1334	2038	1763	1544	1146	1361	1252	1138	1011	1291	978	1018	1111	613	715	1217
ENSG00000035720	0	0	0	0	1	0	0	0	0	0	0	0	0	0	0	0	0	0	0	0	0	0	0	0	0	0	0
ENSG00000035862	32740	56459	44976	41449	27696	64933	49244	42465	30079	36329	40563	32894	36808	34492	31818	22221	37396	60093	20928	22164	27246	25150	33595	49248	13674	21302	45841
ENSG00000035928	2398	4338	2696	3574	2167	4790	3167	2695	2215	3257	2701	2242	3223	2254	2157	1807	2343	2137	1404	1455	1914	1203	1745	1783	787	1143	1492
ENSG00000036054	2091	4030	3563	3576	1829	4732	3355	3397	2005	2939	2200	1766	2414	1761	1721	1504	1829	1837	1375	1297	1493	1184	1427	1437	627	1017	1649
ENSG00000036257	2791	4891	3918	4207	2267	5086	3742	3377	2461	3448	2816	2485	3106	2228	1993	1845	2489	2455	1655	1523	1913	1399	2008	1876	739	1093	1621
ENSG00000036448	21	22	25	42	21	35	27	31	18	23	45	9	31	16	24	22	15	23	14	21	24	26	16	8	1	12	9
ENSG00000036473	0	0	0	0	0	0	0	0	0	0	0	0	0	0	0	0	0	0	0	0	0	0	0	0	0	0	0
ENSG00000036530	1	1	0	4	0	3	6	2	7	1	3	6	2	1	3	2	2	8	0	5	2	3	1	3	0	1	2
ENSG00000036549	1802	3029	2829	2307	1686	3744	2555	1971	1829	2526	2204	1811	2529	1907	1532	1421	2017	1720	1175	1302	1644	1058	1503	1468	719	1081	1407
ENSG00000036565	0	0	0	0	0	0	0	0	0	0	0	0	0	0	0	0	0	0	0	0	0	0	0	0	0	0	0
ENSG00000036672	34	42	21	41	32	51	36	40	25	30	38	47	60	50	66	25	50	70	33	26	55	47	59	56	19	27	35
ENSG00000036828	0	0	0	0	0	0	0	0	0	0	0	0	0	2	0	0	0	0	1	0	1	0	0	0	0	0	0
ENSG00000037042	355	591	292	353	290	667	377	350	332	382	451	384	349	316	356	264	340	485	304	302	307	158	411	538	86	141	436
ENSG00000037241	524	843	574	670	427	862	674	651	402	520	547	329	445	377	313	274	239	303	245	195	248	198	198	250	96	102	263
ENSG00000037280	5	10	0	5	4	5	5	7	5	1	6	2	4	6	7	1	4	7	1	4	5	6	6	10	6	6	13
ENSG00000037474	3663	6644	3970	4582	2846	7022	5626	4333	2765	3994	4140	2251	3718	3145	2556	1855	1702	1826	1875	1584	2039	1614	1431	1518	986	1185	2153
ENSG00000037637	813	1530	818	1076	680	1749	1232	1002	820	1039	1054	802	975	870	750	606	872	1180	624	590	704	603	716	1035	296	358	944
ENSG00000037749	1655	2860	3129	2229	1347	3267	2371	2050	1416	2142	1800	1490	1989	1571	1267	1107	1755	1770	1030	953	1247	975	1303	1368	522	850	1435
ENSG00000037757	1330	1906	1020	1081	1018	2152	1514	1249	1032	1319	1315	855	1096	966	869	624	909	1174	608	626	715	570	744	1390	259	374	1084
ENSG00000037897	775	1182	572	783	580	1417	993	868	514	732	1011	363	886	802	732	353	256	359	409	332	551	421	217	265	188	225	456
ENSG00000037965	28	31	32	43	25	47	34	30	26	26	23	29	23	18	27	19	25	41	20	17	13	12	28	72	8	12	46
ENSG00000038002	1151	1985	962	1219	1010	2372	1549	1268	1195	1604	1431	1394	1726	1415	1012	928	1640	1592	651	700	1229	960	1294	1172	385	707	1580
ENSG00000038210	1826	2802	2275	2075	1594	3490	2394	2023	1567	2521	2188	1146	2723	2487	1614	934	1072	956	1078	1014	1844	2132	755	736	1609	2137	2851
ENSG00000038219	2375	4685	5416	4129	2294	5592	3667	2583	2542	2964	2586	2374	2853	2146	2294	2075	3150	2349	1564	1818	2307	1405	2284	2377	949	1571	1769
ENSG00000038274	1800	3148	2709	2559	1626	4096	2813	2739	1860	2644	2310	1906	2544	2012	1784	1493	2351	2687	1536	1467	2008	1761	1814	1758	1005	1422	2438
ENSG00000038295	51	89	52	49	45	87	50	68	54	67	47	49	65	23	43	49	28	21	37	42	25	19	33	27	12	10	23
ENSG00000038358	3347	5914	1222	3659	2610	6236	4052	3670	2596	3227	3728	2335	2763	2564	2529	1692	1746	2560	1560	1436	1943	1286	1638	2332	605	725	1988
ENSG00000038382	17762	33980	19659	17948	16374	44806	33865	26964	15367	19582	20816	12045	15422	13111	12700	8886	9615	9066	8567	7445	8953	5675	7409	8077	2953	3577	8807
ENSG00000038427	724	1585	1794	4800	687	1597	1009	3371	727	779	611	673	904	480	2230	1008	1083	3576	1274	1620	802	1430	1449	2847	821	1258	1830
ENSG00000038532	1533	2610	1138	1450	1321	3315	2263	1827	1329	1648	1770	1169	1435	1234	1235	874	1148	1365	795	886	1091	811	927	1324	304	508	1255
ENSG00000038945	3	2	1	1	0	1	4	1	0	1	3	1	3	6	0	0	4	1	0	0	1	1	1	4	1	2	1
ENSG00000039068	8	6	0	3	1	11	2	2	12	5	9	8	4	5	5	2	13	4	1	3	4	0	7	19	0	1	13
ENSG00000039123	2522	4315	2330	3201	2178	4837	3309	2770	2346	3331	2709	2166	3014	2344	1920	1739	2136	1949	1455	1381	1703	1151	1667	1563	708	1004	1416
ENSG00000039139	176	311	250	170	176	454	276	163	187	251	217	236	217	230	136	114	201	61	108	93	173	63	96	61	24	41	98
ENSG00000039319	1504	2858	3154	2597	1290	3175	2183	1811	1484	2049	1658	1449	2109	1511	1406	1221	2027	1644	933	1098	1360	866	1514	1626	566	1034	1141
ENSG00000039523	4854	8631	3030	3804	3637	8950	6633	4447	3156	3952	4944	2697	3247	2955	3038	1995	2156	2961	1968	1665	2163	1428	2028	2989	749	990	2629
ENSG00000039537	1	0	0	0	2	0	0	1	0	1	0	0	0	1	1	0	0	2	0	0	0	0	0	0	0	0	0
ENSG00000039560	12317	22294	23559	12648	10662	26549	18608	13743	10221	14313	12944	9790	13285	10559	7950	9011	9918	8631	6306	6428	7862	5030	8441	7623	3489	4931	7732
ENSG00000039600	4	13	3	14	7	18	11	14	6	12	6	12	5	2	4	4	15	7	5	6	11	5	8	4	5	3	9
ENSG00000039650	799	1491	130	755	587	1446	959	845	583	701	781	495	551	558	710	418	434	622	446	433	449	368	366	576	155	253	595
ENSG00000039987	1	1	0	0	0	0	1	1	1	0	1	1	0	0	0	1	1	1	0	0	0	0	0	0	0	0	0
ENSG00000040199	1603	3150	2393	2064	1274	3147	2159	1952	1268	1542	1458	1132	1651	1230	1177	855	1036	1027	925	762	936	643	783	742	312	451	829
ENSG00000040275	4895	8302	9101	6109	4082	8667	6675	5053	3228	4994	4648	1528	2755	2049	1609	1107	717	313	747	601	939	314	349	277	150	237	318
ENSG00000040341	836	1334	1212	1000	756	1494	1062	831	890	1070	984	928	1199	930	739	665	1035	913	676	644	786	506	765	675	271	431	629
ENSG00000040487	548	730	180	465	406	985	679	579	414	466	690	293	425	468	511	323	309	752	347	263	378	350	444	646	172	228	542
ENSG00000040531	524	850	424	601	433	1107	763	616	535	656	778	523	657	578	688	453	689	1474	503	573	797	849	967	1132	369	585	997
ENSG00000040608	19	42	8	28	15	49	16	29	25	20	35	51	20	40	58	18	21	52	36	60	26	76	16	74	27	17	60
ENSG00000040633	1557	2962	1758	2110	1334	3468	2305	2158	1420	1784	1887	1386	1783	1548	1402	1318	1399	2028	1221	963	1315	857	1476	1892	524	730	1794
ENSG00000040731	0	0	0	1	0	0	2	0	0	1	0	0	1	0	0	1	1	0	0	0	1	0	0	1	1	1	3
ENSG00000040933	1114	1800	1117	1136	1008	2195	1434	1091	1008	1232	1172	920	1179	1059	1066	698	1084	1390	708	722	893	757	929	1111	302	521	1027
ENSG00000041353	127	231	169	161	89	202	93	89	129	149	106	134	236	228	97	131	173	63	110	108	320	130	131	19	99	177	83
ENSG00000041357	3752	6566	4341	5606	3242	7311	5384	5033	3353	4894	4146	3178	4947	4407	3427	2616	2904	3043	2588	2167	3375	3695	2271	2077	2209	3119	5176
ENSG00000041515	4	4	7	1	5	7	3	4	5	5	8	5	2	5	3	3	10	23	0	1	5	7	2	6	2	5	3
ENSG00000041802	1702	2996	2319	2327	1519	3359	2314	2146	1531	2017	2011	1295	2252	1808	1614	1086	1118	1345	1128	1033	1332	1006	917	906	531	761	1122
ENSG00000041880	764	1190	560	850	673	1518	933	940	724	814	944	758	860	722	851	564	666	1014	687	631	672	653	679	1059	272	447	1468
ENSG00000041982	27265	66057	47406	58342	23237	78185	55295	70528	22953	37864	39605	17495	29324	24563	38161	19720	11896	13666	16412	13984	16572	14388	15350	23967	4672	4786	22940
ENSG00000041988	355	611	240	344	291	728	514	473	320	345	461	317	354	435	337	214	294	537	181	259	329	306	305	508	129	267	623
ENSG00000042062	33	74	24	186	20	75	34	97	57	42	31	163	132	116	266	96	543	2072	116	261	419	812	648	873	306	782	1160
ENSG00000042088	933	1542	1078	1331	812	1781	1236	1319	773	1037	939	594	1022	644	684	440	434	393	410	322	415	295	289	280	98	172	329
ENSG00000042286	887	1498	559	881	769	1729	1166	903	775	828	1000	790	1155	1074	1116	567	735	1101	644	632	895	940	729	890	382	629	1182
ENSG00000042304	0	0	0	0	0	0	0	0	0	0	0	0	0	0	0	0	0	0	0	0	0	0	0	0	0	0	0
ENSG00000042317	169	299	283	238	169	393	250	225	212	250	156	227	234	180	142	159	342	370	145	172	154	140	227	240	71	153	197
ENSG00000042429	917	1763	1138	1653	786	1741	1453	1198	812	1150	1027	692	1003	857	743	579	640	746	492	482	584	492	540	647	304	373	739
ENSG00000042445	1465	2328	1334	1388	1270	3024	2109	1548	1550	2098	2159	1583	1914	1651	1472	1186	1929	2637	1452	1449	1725	1328	1696	2142	628	973	2098
ENSG00000042493	1785	2875	893	1742	1355	3538	2056	2119	1527	1855	2071	1489	1854	1565	1939	1030	1361	2123	1533	1449	1408	1141	1027	2251	442	653	2060
ENSG00000042753	4298	7469	4002	4654	3447	8064	5869	4982	3447	3990	5094	3218	3813	3607	3430	2348	2227	3330	2301	2140	2882	2520	2104	2557	973	1402	3120
ENSG00000042781	6	12	12	3	3	18	10	9	2	5	4	3	3	4	3	0	3	3	0	0	2	0	1	5	0	0	3
ENSG00000042813	0	0	0	0	0	0	0	0	0	0	0	0	0	0	0	0	0	0	0	0	0	0	0	0	0	0	0
ENSG00000042832	7	48	12	18	6	23	11	7	4	10	13	13	11	16	9	4	43	54	10	19	26	15	35	44	10	20	31
ENSG00000042980	1	0	1	2	1	5	2	2	0	2	0	2	1	2	0	0	4	15	2	0	1	2	5	7	1	1	4
ENSG00000043039	0	0	0	0	0	0	0	0	0	0	0	0	0	0	0	0	0	0	0	0	0	0	0	0	0	0	0
ENSG00000043093	1138	2020	2078	1373	947	2132	1388	1171	1081	1495	1091	1103	1398	1007	923	788	1309	950	720	735	939	590	855	780	377	646	788
ENSG00000043143	1366	1828	785	1067	1285	2612	1603	1538	1184	1252	1279	1236	1896	1670	1408	969	1309	1626	948	886	1847	1777	1189	1472	1045	1444	2979
ENSG00000043355	0	2	8	2	0	1	6	3	0	2	6	1	2	2	1	0	0	0	10	0	6	1	0	0	7	1	0
ENSG00000043462	0	0	0	0	0	0	0	0	0	0	0	0	1	0	0	0	0	0	0	0	0	0	0	0	0	1	0
ENSG00000043514	548	994	797	811	451	1089	805	702	465	690	675	494	647	553	489	456	540	622	376	403	446	360	444	527	167	241	551
ENSG00000043591	5	0	0	0	2	1	1	2	0	4	1	3	1	2	0	0	3	1	2	0	4	0	2	1	3	0	2
ENSG00000044012	0	0	0	0	0	0	0	0	0	0	0	0	0	0	0	0	0	0	0	0	0	0	0	0	0	0	0
ENSG00000044090	2394	3840	1272	2433	1903	4817	3012	2469	2552	2968	3290	2792	2892	2579	2628	1941	2987	3585	2180	2229	2557	1585	2376	3445	652	992	2864
ENSG00000044115	14820	27829	20297	18186	12490	30951	21968	18862	13160	17251	17804	13397	17046	13442	12837	10653	13163	15446	11539	11195	12207	10813	11695	12945	6108	8321	15302
ENSG00000044446	726	1264	678	1067	575	1414	1010	914	663	783	872	649	675	611	646	483	723	1019	466	537	523	383	675	865	223	263	702
ENSG00000044459	424	756	629	848	406	763	476	505	386	580	439	515	677	462	485	349	571	578	290	346	479	347	426	401	164	361	359
ENSG00000044524	16	65	27	53	21	47	30	41	15	11	8	12	9	5	7	9	20	28	9	14	14	11	21	12	3	13	7
ENSG00000044574	41182	71113	74829	43668	42214	101387	80058	55629	53979	75993	61889	30846	43741	38237	30773	25648	23077	25393	24485	21172	23922	19615	18652	21413	11249	12811	32015
ENSG00000046604	26	52	47	59	18	47	34	54	30	33	24	21	42	25	45	18	38	54	31	36	35	37	45	2	26	16	3
ENSG00000046647	253	338	257	246	219	423	283	242	265	267	284	301	269	241	260	236	414	631	218	238	204	173	372	459	79	146	388
ENSG00000046651	290	628	430	547	267	668	424	427	325	383	292	408	325	275	268	310	462	554	263	300	332	266	426	517	169	263	351
ENSG00000046653	27	31	61	57	17	42	50	52	36	36	28	50	31	32	63	30	82	193	31	42	45	42	73	132	25	53	114
ENSG00000046774	0	1	0	0	0	0	0	0	0	0	0	0	0	0	0	0	0	0	0	1	1	0	0	0	0	0	0
ENSG00000046889	224	275	189	215	166	301	179	146	216	171	100	227	184	134	95	132	350	304	82	89	165	129	237	117	58	181	103
ENSG00000047056	1095	1850	1064	1476	859	2037	1484	1184	920	1169	1182	812	930	709	788	620	883	1174	694	641	625	518	881	1090	258	382	877
ENSG00000047188	1321	1928	1382	1551	1131	2287	1526	1168	1359	1582	1256	1352	1665	1247	1112	1119	1609	1226	930	1033	1223	707	1332	1111	430	641	805
ENSG00000047230	407	669	329	609	329	680	478	518	400	510	461	387	524	441	396	282	442	578	258	280	335	313	360	398	149	244	384
ENSG00000047249	1334	2362	917	1681	1061	2463	1878	1672	1113	1628	1476	1088	1590	1297	1147	937	1100	1370	953	863	1029	1060	1157	948	469	710	1140
ENSG00000047315	4491	7824	5850	6212	3497	8351	6265	5826	3729	5036	4630	3819	5360	3946	3480	3111	3810	4250	3338	2811	3299	2814	3360	3388	1508	1837	3226
ENSG00000047346	353	660	690	821	379	905	564	403	493	584	458	621	491	384	406	464	998	1046	389	528	484	390	907	821	224	434	526
ENSG00000047365	1	10	15	6	3	6	6	0	0	0	4	0	0	3	1	1	0	0	4	0	5	1	1	1	2	1	3
ENSG00000047410	5420	10896	8377	8799	5476	12137	7789	5820	5495	6953	5512	5563	7118	4729	4709	4743	6560	3975	3057	4262	5019	2647	4655	3968	1768	3240	2677
ENSG00000047457	2	4	4	0	3	5	1	3	0	4	2	2	3	1	2	2	2	3	0	4	1	2	3	3	1	0	4
ENSG00000047578	940	1667	791	1173	854	2089	1333	1111	1023	1104	1269	1079	1215	1011	1088	750	1141	1681	782	868	1088	960	1056	1376	416	624	1362
ENSG00000047579	370	520	251	394	262	580	366	371	280	370	408	370	494	453	382	298	388	573	252	238	335	391	378	374	176	230	439
ENSG00000047597	0	0	0	1	0	0	0	0	0	0	0	0	0	0	0	0	0	0	0	0	0	0	0	0	0	0	0
ENSG00000047617	0	3	7	3	0	4	4	1	3	5	5	3	2	2	4	0	1	13	4	4	2	7	2	6	7	8	11
ENSG00000047621	766	1297	1138	1259	664	1352	1043	938	770	1009	889	648	1065	831	746	531	698	631	481	469	583	464	548	551	213	399	567
ENSG00000047634	633	932	1168	966	466	1032	826	757	514	755	811	540	1120	980	903	477	755	1061	576	661	898	1012	709	687	677	1076	1106
ENSG00000047644	1789	3018	1955	1565	1498	3560	2479	1931	1319	1678	1864	1372	1588	1369	1415	916	1935	3013	1047	1302	1454	1471	1558	2530	790	1215	2215
ENSG00000047648	76	106	63	129	61	92	50	71	93	85	83	137	107	105	137	83	188	340	73	114	145	122	147	139	61	98	81
ENSG00000047662	185	298	286	233	170	357	223	213	206	200	193	204	249	161	144	152	259	389	149	149	176	106	261	183	79	134	169
ENSG00000047849	22785	39900	23608	26174	19552	46228	32503	25828	21134	26762	27449	22656	25976	20423	21292	16561	21648	24871	18236	18304	19988	15190	18937	20715	8370	10812	23288
ENSG00000047932	3218	5453	6493	5096	2861	7160	6097	4197	3857	5609	4911	3318	4082	3496	2587	2602	4021	3092	2406	2352	2551	1517	2772	3426	969	1462	2900
ENSG00000047936	27	42	44	54	22	55	50	38	20	44	34	17	16	24	14	20	16	9	15	13	21	7	9	7	1	5	16
ENSG00000048028	857	1362	819	1134	725	1662	1212	1155	946	1160	1056	891	1436	1300	1131	709	1153	1371	746	786	1292	1422	985	985	870	1258	1888
ENSG00000048052	305	653	418	400	291	549	285	349	270	350	306	236	310	213	267	173	392	581	125	211	258	237	308	421	111	306	448
ENSG00000048140	2126	3668	1110	2144	1757	4094	2491	2547	1753	2113	2293	1742	2168	1975	1852	1266	1634	2265	1370	1385	1732	1469	1431	1825	655	871	2161
ENSG00000048162	697	1127	745	707	502	1173	1045	803	455	713	819	352	615	547	478	322	211	291	253	205	267	276	191	234	94	147	302
ENSG00000048342	810	1265	710	1180	647	1372	884	917	866	996	825	887	1044	652	899	748	1185	1520	742	810	771	647	1105	789	263	432	605
ENSG00000048392	1667	2842	2965	1771	1491	3402	2399	1610	1719	2169	1703	1687	1850	1581	1008	1072	2104	1589	1195	1267	1629	1088	1454	1667	710	1228	1661
ENSG00000048405	690	1501	1720	1458	522	1337	991	710	644	916	699	520	758	599	475	402	649	530	356	364	463	345	434	447	208	267	400
ENSG00000048462	1	2	5	2	1	5	2	1	2	0	2	3	1	1	1	0	1	3	5	1	1	1	0	1	0	0	1
ENSG00000048471	1411	2147	1296	1353	1141	2864	1849	1489	1370	1697	1528	1637	1331	1057	1142	1099	1888	2626	1239	1359	1074	860	1702	2216	389	617	1598
ENSG00000048540	4	4	11	15	2	9	9	4	3	4	3	7	4	5	4	2	7	2	2	5	5	0	2	1	1	4	1
ENSG00000048544	1795	3043	2244	2046	1527	3095	2149	2098	1616	1917	1801	1416	1727	1469	1236	1176	1166	1252	1051	918	1002	777	1037	885	385	564	1035
ENSG00000048545	15	15	10	17	13	33	16	22	17	21	9	7	15	6	13	9	14	17	9	20	14	8	15	10	1	10	8
ENSG00000048649	1648	3420	3366	2518	1611	3930	2368	1793	1803	2290	1873	2035	2279	1741	1462	1472	2601	1812	1236	1378	1924	1280	1853	1651	840	1483	1492
ENSG00000048707	2483	3825	2695	2601	2094	4842	3350	2512	2438	2751	2418	2452	3246	2422	2430	1873	3607	4299	1741	2008	2457	1897	3083	3150	960	1685	3235
ENSG00000048740	713	1064	733	791	545	1110	611	563	515	577	510	572	998	628	973	516	799	2250	680	822	733	884	868	1143	337	661	979
ENSG00000048828	9613	16546	12299	10170	8267	18483	12201	9554	8811	11053	10255	8565	10414	7664	7104	6263	8069	8524	5679	5329	6493	4312	6471	6494	2254	3189	6209
ENSG00000048991	2104	3547	2302	2674	1709	3694	2589	1986	1892	2179	2173	1736	2115	1623	1519	1269	1569	1420	1165	1206	1424	872	1210	999	401	543	893
ENSG00000049089	22	28	2	29	6	37	17	39	22	11	15	12	12	16	13	12	9	43	13	15	16	18	12	36	5	12	23
ENSG00000049130	5532	11713	12211	8051	4287	10254	6817	6181	4101	6738	4917	3417	5046	3674	3201	2892	3916	3121	2017	2085	2676	1698	2761	3194	969	1753	3100
ENSG00000049167	293	463	342	349	263	560	424	391	331	417	347	270	349	294	261	250	279	276	238	188	219	172	213	188	90	117	186
ENSG00000049192	1255	2766	3013	1592	1237	3037	2653	1723	1089	1665	1981	997	1395	1302	1124	607	895	651	491	737	810	551	545	645	287	462	804
ENSG00000049239	3138	4765	1891	2838	2670	6221	3260	3039	3107	3375	3253	3998	3795	3251	3709	2495	5207	8418	2667	3201	3423	2777	4825	6255	1371	2114	4900
ENSG00000049245	4079	7274	9086	5600	3702	8354	5994	5266	3919	5338	4531	3973	5022	3518	3106	2884	3964	4783	2820	2648	2954	2534	3378	3646	1342	1907	4199
ENSG00000049246	368	598	420	585	270	578	475	430	253	346	389	488	694	456	492	313	748	903	375	460	518	331	651	739	229	432	626
ENSG00000049247	0	0	0	0	0	0	0	0	0	0	0	0	0	0	0	0	0	0	0	1	0	0	1	0	0	0	0
ENSG00000049249	1	0	1	0	1	1	0	0	1	0	0	0	0	0	2	1	0	0	1	1	0	1	0	1	0	0	0
ENSG00000049283	4	3	1	4	9	5	6	4	6	8	13	8	9	6	6	9	21	6	8	13	5	5	20	24	0	4	19
ENSG00000049319	69	89	72	170	43	91	48	164	35	38	42	35	68	33	76	63	70	232	94	117	27	40	100	80	33	66	50
ENSG00000049323	3964	7478	4896	12307	3486	8935	5886	12231	3786	5091	4395	4263	4889	3446	8230	4488	6392	10956	4913	5488	4067	5453	6010	5227	2295	3712	5619
ENSG00000049449	5256	8870	9025	6344	4780	9325	6787	5870	5528	6676	5976	7165	7714	6394	5054	5349	6735	7246	5910	5783	5511	4658	6559	5442	3387	4272	6827
ENSG00000049540	4596	12253	1974	12068	3693	12822	7877	14516	3503	6181	7963	1854	2563	2874	4556	1317	1225	6103	304	301	933	1191	1254	7724	166	438	3373
ENSG00000049541	1152	1861	839	1700	948	1756	1399	1394	883	1099	1308	560	1184	856	855	490	237	279	371	283	390	271	199	186	122	176	297
ENSG00000049618	2404	4597	2424	3640	2114	4307	2716	2614	2147	2671	2676	2165	2532	2074	2153	1439	2564	3107	1431	1593	2189	1655	1871	2809	786	1212	2705
ENSG00000049656	4090	7194	1860	3940	3374	7875	4968	4284	3532	4254	4614	2673	3837	3573	3068	1987	2086	2992	1975	1767	2788	2218	1883	2692	987	1589	3437
ENSG00000049759	1284	2521	1394	1557	937	2351	1956	1153	901	1268	1537	863	1416	1180	838	569	764	826	626	635	830	523	460	660	244	375	813
ENSG00000049768	9	14	3	8	7	16	5	5	3	2	12	7	7	2	6	2	4	10	7	7	5	3	5	4	3	4	8
ENSG00000049769	88	157	53	114	84	187	113	94	84	128	147	97	96	94	95	68	92	153	58	63	74	106	91	147	50	64	136
ENSG00000049860	3278	5685	2315	4191	2871	6639	4815	3931	3207	4410	3805	3094	4774	4060	2879	2455	3519	5363	2453	2336	3902	4065	3752	4123	2267	3328	5604
ENSG00000049883	238	391	289	389	231	549	390	294	329	389	347	297	369	308	217	196	318	282	210	230	290	184	225	225	93	165	216
ENSG00000050030	0	0	0	0	0	0	0	0	0	0	0	0	0	0	1	0	0	0	0	0	0	0	0	1	0	0	1
ENSG00000050130	1321	2366	2670	2039	1270	2884	2243	1909	1315	1976	1708	1227	1792	1355	1154	858	1245	1454	1003	890	1145	994	970	1073	586	721	1358
ENSG00000050165	18801	32979	19836	21746	15843	38457	29611	23282	17273	21297	26217	18162	23724	22091	17615	13153	17226	20621	13613	12917	17809	16185	15091	20032	9285	13107	27862
ENSG00000050327	100	184	42	130	81	198	115	111	105	112	100	132	103	79	134	86	150	220	82	108	102	97	143	191	32	71	160
ENSG00000050344	438	681	900	513	403	923	788	476	507	691	707	557	909	856	531	381	569	527	362	361	713	603	419	266	398	675	628
ENSG00000050393	492	833	135	697	422	970	689	621	442	598	533	374	593	442	391	294	356	393	296	271	347	294	277	319	136	198	302
ENSG00000050405	20227	33343	39046	23912	16643	38182	29394	20636	18768	23387	22284	24298	28004	22730	14115	17717	22356	13410	13888	13028	18118	12870	14525	11343	8878	11755	17826
ENSG00000050426	645	921	493	694	531	1113	852	705	616	796	750	648	882	747	648	522	1020	1706	541	607	759	663	946	1459	349	533	1171
ENSG00000050438	659	1201	755	913	541	1371	830	823	583	611	533	377	598	429	479	339	308	257	383	343	315	187	241	173	81	182	234
ENSG00000050555	1	2	1	3	0	1	0	3	0	1	0	0	0	0	3	0	0	2	1	3	2	5	0	1	0	0	2
ENSG00000050628	23	40	41	29	32	35	27	32	18	31	25	10	17	18	16	7	5	9	4	4	5	3	5	15	0	1	7
ENSG00000050730	16	44	21	15	16	49	26	23	32	43	28	17	30	18	25	7	8	7	14	14	12	11	3	9	4	8	9
ENSG00000050748	1531	2532	1825	1779	1296	2665	1962	1759	1305	1808	1659	1143	1801	1286	1174	835	1305	1454	825	832	987	755	1034	1074	387	630	1107
ENSG00000050767	0	0	0	0	0	0	0	0	0	0	0	1	1	0	0	2	0	3	1	0	1	1	0	1	1	0	1
ENSG00000050820	4560	9329	1784	5360	3312	8242	5147	5513	3343	4018	4591	2985	2347	3186	3497	2035	1762	3518	1830	1751	2201	2106	1805	4087	968	1097	3145
ENSG00000051009	720	1331	499	844	678	1511	1078	936	754	833	1003	630	738	743	714	505	743	999	495	550	595	512	679	1082	212	340	845
ENSG00000051108	2637	5499	3709	3095	3176	9620	7214	6137	3039	4275	3848	2828	2866	2482	2505	2144	3467	4457	2044	2253	2283	2321	2789	3733	1239	1677	3843
ENSG00000051128	2192	4200	775	2082	1929	4512	2935	2453	1717	2085	2313	1317	1411	1358	1470	997	870	1596	906	848	1018	712	972	1670	346	481	1420
ENSG00000051180	535	823	480	796	453	1072	935	804	444	857	899	271	772	544	605	221	114	105	213	150	187	115	52	63	57	70	115
ENSG00000051341	884	1531	1348	1260	720	1425	999	914	701	1001	892	439	1190	848	736	369	107	33	235	211	327	157	41	20	57	66	58
ENSG00000051382	688	1027	845	855	599	1336	1006	750	791	1126	859	759	1020	742	734	533	750	753	558	561	609	451	558	478	233	263	454
ENSG00000051523	1036	1754	8	500	883	2170	1096	764	937	1026	1172	978	715	1094	1004	532	789	1355	494	539	1083	758	697	1767	276	376	1755
ENSG00000051596	340	570	231	350	323	611	314	362	321	441	365	231	326	293	293	178	151	182	162	143	228	163	112	123	59	81	122
ENSG00000051620	812	1328	1581	1291	670	1626	1163	1395	824	1055	876	981	1126	903	1009	817	958	1351	786	799	727	645	1035	1024	348	442	1069
ENSG00000051825	159	256	182	189	126	268	174	160	147	222	172	128	238	155	144	87	120	85	71	73	115	54	85	74	24	55	50
ENSG00000052126	892	1805	1414	1345	824	1957	1252	975	997	1060	857	1559	1317	997	872	1036	2577	2529	924	1225	1391	925	2150	2333	643	1180	1736
ENSG00000052344	0	0	1	0	1	1	0	0	0	1	1	0	0	0	1	2	0	2	1	0	0	0	0	0	0	0	2
ENSG00000052723	1114	1914	2054	1572	1078	2559	1669	1348	1347	1686	1261	1228	1406	1193	957	910	1519	1351	816	903	1092	752	1149	964	409	676	920
ENSG00000052749	1946	3428	467	1647	1600	4267	2585	1677	1440	2214	2467	1080	1800	1658	1485	802	692	729	858	820	1275	818	528	861	358	445	1032
ENSG00000052795	1440	2203	2010	1802	1155	2334	1939	1361	1144	1687	1794	1110	1536	1360	876	933	1215	1104	725	755	1034	765	1173	1061	683	842	1159
ENSG00000052802	1086	2092	2245	1727	1196	3933	3303	2657	2245	3453	3723	3298	4526	3808	3333	1767	3660	5124	4047	3830	3649	4182	2370	2730	2580	3262	4287
ENSG00000052841	1848	3405	2668	2946	1390	3350	2533	2003	1807	2254	2315	2392	2809	2304	2070	1725	2986	3717	1460	1739	2075	1903	2696	3119	1185	1817	2958
ENSG00000052850	632	841	374	361	511	1083	727	380	725	732	734	1015	703	679	362	504	1311	919	546	485	848	303	888	266	160	274	229
ENSG00000053108	0	0	0	0	0	1	0	0	0	0	1	0	0	0	0	0	0	0	0	0	0	0	0	0	0	0	0
ENSG00000053254	2072	3896	3694	3224	1960	4499	3113	3260	2059	2514	2400	2087	2133	1550	1916	1681	3890	5633	1865	1928	2263	2255	3983	4090	1250	2066	2994
ENSG00000053328	1	4	1	3	2	8	3	5	4	4	5	8	8	8	12	6	35	83	5	15	14	25	31	50	6	31	39
ENSG00000053371	1179	2063	937	1195	948	2000	1400	1209	1059	1003	1293	974	921	976	883	773	869	1436	788	749	704	644	969	1219	331	390	981
ENSG00000053372	2396	4229	1571	2719	1872	4011	2856	2567	1810	2393	2596	1240	2118	1757	1672	1076	729	1014	924	724	892	675	682	733	269	366	942
ENSG00000053438	30	64	31	33	32	67	50	39	34	35	32	37	36	20	30	16	26	30	21	27	24	22	15	12	8	16	15
ENSG00000053501	495	839	318	521	355	884	577	548	378	499	495	394	409	360	413	294	408	698	340	277	365	340	410	576	127	181	544
ENSG00000053524	3	5	5	3	1	1	2	4	4	1	2	1	2	2	3	1	3	3	4	1	4	8	3	1	3	3	3
ENSG00000053702	65	75	35	59	48	83	69	52	48	55	50	38	48	34	38	22	64	75	23	46	39	13	59	69	11	23	37
ENSG00000053747	341	514	218	685	280	640	491	455	383	330	387	489	630	564	617	457	638	1882	338	494	531	534	1037	826	256	497	791
ENSG00000053770	1141	2150	2507	1495	973	2345	1694	1335	1131	1498	1246	1338	1463	1187	855	886	1427	1180	875	837	990	709	957	894	379	641	934
ENSG00000053900	817	1323	524	1127	780	1706	1379	1104	859	1132	1041	827	1094	927	848	758	1031	1120	650	652	760	587	815	746	368	530	824
ENSG00000053918	1	6	1	2	1	5	1	2	2	0	0	1	2	1	3	0	2	2	5	3	3	1	1	1	0	3	0
ENSG00000054116	1554	2578	1978	1993	1304	3085	2311	2136	1402	1840	1993	1205	1703	1640	1466	1066	1192	1816	994	941	1127	1090	1171	1383	480	702	1541
ENSG00000054118	7470	12315	7514	7743	6314	13981	8636	7651	6230	7813	7114	6303	9032	6304	5960	5257	6046	6005	4959	4398	6109	4099	5185	4629	2155	2912	5243
ENSG00000054148	1440	2551	924	1481	1180	2861	2065	1626	1194	1399	1944	1465	1471	1532	1389	853	1307	1843	982	976	1255	928	988	1940	421	545	1695
ENSG00000054179	3	4	0	1	1	1	1	5	1	1	3	3	7	4	3	2	1	5	0	2	2	1	2	7	1	0	7
ENSG00000054219	17	15	20	41	8	31	13	16	14	25	7	20	27	29	31	30	45	83	26	34	39	56	63	30	31	38	54
ENSG00000054267	1186	2435	2235	2027	1272	2640	1801	1329	1319	1606	1279	1357	1601	1273	1018	1098	1932	1355	934	1103	1406	926	1392	1418	751	1201	1237
ENSG00000054277	200	336	100	198	174	429	254	208	218	288	296	224	207	203	172	127	236	282	110	170	178	128	182	322	65	122	284
ENSG00000054282	602	895	588	714	508	1195	791	616	590	753	656	560	661	500	476	460	703	768	386	441	472	396	591	642	259	351	595
ENSG00000054356	241	465	84	767	185	534	386	806	180	257	349	155	176	248	650	138	100	341	180	159	173	360	108	100	81	100	123
ENSG00000054392	196	365	229	209	188	471	356	228	271	263	308	266	306	321	178	178	382	372	173	204	295	236	257	433	123	201	442
ENSG00000054523	3870	7285	5390	5871	3027	7458	4934	4803	3285	4060	3454	2823	3677	2610	2591	2253	2769	2785	2571	2022	2317	1473	2451	1885	896	1179	1596
ENSG00000054598	629	994	1060	735	552	1205	910	611	711	865	778	973	852	719	489	481	1058	780	377	429	715	466	537	857	309	474	929
ENSG00000054611	823	1474	569	877	687	1614	1102	928	687	847	966	739	794	784	698	533	747	1076	574	576	659	607	691	940	294	356	874
ENSG00000054654	1329	2334	2005	2514	1214	2286	1673	1017	1172	962	810	725	1696	1151	1508	575	658	715	633	580	761	473	448	413	284	471	388
ENSG00000054690	25	34	17	16	21	41	31	17	19	19	20	12	17	25	21	9	18	14	18	10	25	21	14	8	12	21	24
ENSG00000054793	2263	3543	1908	1995	2060	4609	2821	2396	2378	2587	2211	2540	2732	2039	2135	1675	3560	3951	1897	1986	2254	1831	2545	3547	949	1290	2550
ENSG00000054796	0	1	0	0	1	1	1	0	1	0	0	0	0	0	0	0	0	0	0	0	0	0	0	0	0	0	0
ENSG00000054803	0	0	0	0	0	0	0	0	0	0	0	0	0	0	0	0	0	0	0	0	0	0	0	0	0	0	0
ENSG00000054938	1	6	0	1	1	2	1	1	0	3	3	0	2	2	1	0	0	3	2	0	0	3	3	1	1	0	1
ENSG00000054965	2397	4323	2717	3417	1988	4740	3331	3110	2265	2814	2681	2160	2468	1993	2196	1582	2789	3766	1753	1845	2054	1574	2299	2852	657	1012	2205
ENSG00000054967	303	424	94	433	200	428	313	263	173	220	302	84	152	167	184	75	40	50	69	69	78	65	40	84	28	28	73
ENSG00000054983	488	784	592	702	402	979	679	675	475	622	512	505	657	555	507	418	694	813	447	457	537	535	666	683	294	339	726
ENSG00000055044	2479	4389	2296	3408	1992	4261	3195	2598	1907	3196	2902	1722	2600	2256	1780	1354	1190	1087	1146	969	1209	1031	911	916	503	585	971
ENSG00000055070	5502	9806	3390	5634	4586	10399	6692	6188	4102	5123	5729	3523	4655	3955	3982	2561	2911	4306	2553	2385	3073	2936	2536	3433	1531	2091	4311
ENSG00000055118	1	3	1	5	0	0	3	2	1	0	0	3	0	0	4	1	5	9	1	0	0	3	2	0	0	0	0
ENSG00000055130	3116	5397	3194	4623	2528	5617	4132	4011	2566	3590	3325	2705	3504	2740	2529	2186	2784	3190	2119	1886	2226	1770	2200	2599	1001	1271	2473
ENSG00000055147	887	1365	940	1022	724	1696	1076	977	947	1157	1033	826	1081	804	789	735	991	976	661	652	691	542	849	743	267	359	711
ENSG00000055163	557	938	460	350	454	1000	710	320	510	525	616	705	637	609	332	267	775	599	614	472	670	308	386	568	196	217	478
ENSG00000055208	2800	5847	6437	5382	2386	5989	4084	3727	2589	3493	2947	2900	3694	2850	2619	2053	3166	3274	1932	2053	2692	2082	2457	2553	1342	1955	2880
ENSG00000055211	1574	2646	2028	2124	1291	2870	1997	1775	1438	1820	1557	1404	1868	1423	1208	1016	1659	2164	950	946	1298	1097	1479	1807	609	851	1787
ENSG00000055332	2813	4405	3640	3209	2359	5303	3636	2783	2921	4853	4926	3042	11945	10894	7080	2208	3707	3176	3314	4404	10177	8889	2736	2498	5112	8497	12118
ENSG00000055483	2279	4238	1908	2657	1797	4798	3518	2463	1711	2378	2690	1343	1991	1672	1681	1071	1233	1726	1107	942	1291	903	1210	1673	424	608	1444
ENSG00000055609	2444	4758	4491	3400	2101	4896	3522	2342	2693	2846	2423	2363	2896	2293	2247	1690	3114	2942	1710	1861	2355	1555	2322	2120	827	1403	1873
ENSG00000055732	28	45	76	60	14	46	47	36	21	23	19	30	48	36	53	32	83	228	52	80	62	78	146	69	63	124	49
ENSG00000055813	1203	2092	1920	940	1092	2229	1363	944	1077	1367	1225	430	599	386	255	318	393	226	173	161	313	74	229	192	40	59	180
ENSG00000055917	3546	6738	6043	5468	3116	7999	5414	4727	3219	4458	3803	3020	4460	3236	2996	2331	3688	3500	2237	2086	2720	1851	2687	3010	1206	1809	2748
ENSG00000055950	1385	2371	1351	1586	1027	2420	1636	1621	1005	1287	1440	1015	1157	1014	1049	704	754	1312	694	681	769	691	672	1161	297	385	1103
ENSG00000055955	1	3	4	3	2	6	6	0	0	2	5	3	7	8	4	1	5	5	0	0	8	10	7	2	7	8	11
ENSG00000055957	0	0	0	0	0	0	0	0	0	0	0	0	0	0	1	0	0	0	0	0	0	1	0	0	0	0	0
ENSG00000056050	587	926	668	962	493	1038	736	816	569	823	682	478	784	593	526	476	477	528	416	343	399	349	392	397	167	222	379
ENSG00000056097	4583	7815	6674	5675	4126	9640	7152	5193	4746	6417	5373	4770	5981	4536	3873	3621	5300	5368	3088	3142	3855	2703	3874	4268	1520	2405	4001
ENSG00000056277	248	400	315	211	255	449	307	225	269	323	237	246	308	244	161	168	312	347	164	183	206	153	233	221	73	156	184
ENSG00000056291	0	0	0	0	0	0	0	0	0	0	0	0	0	0	0	0	0	1	0	0	0	0	0	0	0	0	0
ENSG00000056487	1	2	3	2	0	3	4	0	4	1	2	0	1	2	1	0	1	0	1	1	3	1	1	1	1	1	2
ENSG00000056558	145	285	139	278	117	317	169	291	127	150	173	111	128	93	143	84	182	351	59	92	75	107	160	216	34	71	189
ENSG00000056586	3025	5514	5075	3910	2610	6352	4694	3510	2806	3693	3352	2370	3538	2699	2251	1808	2681	2546	1894	1759	2223	1407	2157	1939	911	1393	2066
ENSG00000056661	783	1198	126	803	530	1325	979	830	573	757	887	651	836	754	743	477	776	1029	478	514	691	478	652	1000	287	424	1062
ENSG00000056736	75	122	147	130	81	166	130	111	91	129	125	109	141	100	102	84	174	314	83	84	69	58	145	240	28	59	131
ENSG00000056972	1021	1825	1149	1747	846	2072	1437	1420	973	1137	1214	1089	1165	1075	913	752	1025	1684	693	677	869	660	1074	1067	384	486	1165
ENSG00000056998	140	180	121	96	120	249	159	83	148	153	153	216	194	175	108	135	304	389	127	157	165	111	235	364	40	86	269
ENSG00000057019	7501	14361	13771	7982	5850	14754	9328	7122	5457	8536	6635	4100	6300	4407	3626	2746	4026	3228	2690	2830	2948	1760	2469	2904	910	1572	2365
ENSG00000057149	0	0	0	2	0	1	0	0	0	0	0	0	0	0	0	1	0	0	0	0	0	0	0	0	0	0	2
ENSG00000057252	2238	3399	2289	2372	1742	3571	2767	2463	1652	2334	2248	1526	2919	2542	2128	1294	1441	1643	1338	1258	1828	1724	1414	1220	1019	1305	1873
ENSG00000057294	0	4	5	5	0	5	5	0	0	3	7	1	0	4	2	0	1	0	11	2	6	2	0	0	6	3	1
ENSG00000057468	4	7	9	6	3	3	2	1	5	2	2	2	1	12	4	2	6	6	0	5	6	2	6	6	1	1	4
ENSG00000057593	13	16	12	19	24	27	7	21	11	21	15	16	8	18	33	13	9	41	14	17	18	18	11	31	7	13	28
ENSG00000057608	8579	14846	12599	11188	7367	16412	11941	10952	8043	11466	9983	7737	10893	8021	6689	5990	7555	8441	6229	5397	6297	4938	6105	6054	2837	3914	7216
ENSG00000057657	619	1441	1211	785	438	1058	716	608	396	587	544	387	428	392	282	289	573	557	282	297	351	285	415	852	147	273	630
ENSG00000057663	1109	1994	1734	1735	947	2252	1694	1483	1067	1627	1339	1028	1443	1177	980	847	1090	1202	803	758	876	736	863	859	423	571	967
ENSG00000057704	0	3	11	2	3	6	11	6	2	6	13	3	6	2	4	0	1	4	8	7	0	3	1	1	5	0	1
ENSG00000057757	1039	1752	965	1287	911	2012	1390	1298	865	1307	1343	727	1161	865	820	572	684	803	566	451	600	452	579	732	208	294	624
ENSG00000057935	688	1226	697	1099	577	1460	979	883	771	909	874	973	1060	824	710	658	1273	1728	657	712	782	683	1060	1146	298	559	1052
ENSG00000058056	1877	2824	1650	2078	1385	2979	1963	1871	1464	1949	1685	1119	1815	1203	1207	778	892	841	743	671	825	579	615	588	223	300	420
ENSG00000058063	2482	4180	3442	2656	2222	5321	3788	2674	2464	3342	2552	2361	2981	2074	1950	1878	3080	2431	1710	1720	2076	1451	2258	2293	939	1389	1922
ENSG00000058085	144	377	389	166	146	513	495	178	90	288	422	63	217	217	93	54	66	49	202	72	120	59	32	56	104	31	64
ENSG00000058091	1025	1963	1812	1814	915	2274	1658	1624	868	1113	1094	776	1124	818	969	758	1105	1487	657	675	663	537	980	1124	327	497	845
ENSG00000058262	22702	37781	18276	24238	19493	45787	30114	26604	22124	28916	28954	19994	25456	21112	19018	14446	19405	24278	15326	15417	17917	13382	16736	18503	6817	9309	20342
ENSG00000058272	5235	11098	7955	8927	4645	11017	7248	6186	5041	6161	5218	4503	5536	4003	3857	3370	4506	3478	2556	2846	3377	2031	3017	2893	1085	1807	2630
ENSG00000058335	7	12	6	4	8	12	8	6	16	4	6	20	13	5	6	4	14	5	4	8	12	5	14	7	2	10	10
ENSG00000058404	4	2	0	1	3	5	6	4	2	2	1	1	3	1	1	0	1	3	0	0	0	1	1	3	0	0	0
ENSG00000058453	359	696	112	337	384	818	474	410	462	457	443	476	325	339	497	316	410	986	340	434	402	431	561	920	180	239	609
ENSG00000058600	1100	1636	614	957	841	2078	1423	1242	823	1145	1321	842	1110	980	1010	605	728	958	632	615	846	708	629	976	334	461	832
ENSG00000058668	25670	45145	29803	31907	21730	51481	32519	31579	23540	28324	23593	27445	29216	22367	20693	18213	27185	25731	16759	17536	21836	15776	21516	20669	7208	10095	26815
ENSG00000058673	5501	11076	8750	7511	4879	11641	6967	5873	5407	6559	4968	5551	6284	4277	3993	3823	7221	6646	3728	3912	4304	2773	5228	5179	1682	2891	4224
ENSG00000058729	859	1467	1644	1380	786	1882	1472	1200	890	1420	1092	758	1087	950	661	611	754	713	628	500	667	473	639	671	285	379	598
ENSG00000058799	607	1086	687	834	573	1311	875	806	627	798	758	649	744	653	550	523	690	978	472	482	572	580	638	648	318	470	936
ENSG00000058804	2019	3167	2273	2577	1541	3196	2328	2338	1511	2127	1916	1131	2499	1806	1473	884	675	458	800	610	1030	553	373	305	207	292	462
ENSG00000058866	4	13	7	12	1	6	6	6	3	4	2	2	3	3	2	1	0	0	2	0	1	3	0	0	5	2	0
ENSG00000059122	739	1393	228	619	838	1934	991	867	884	918	974	1007	721	759	893	677	920	1722	738	914	965	831	1008	1371	343	506	1082
ENSG00000059145	545	979	354	533	566	1265	747	602	587	648	741	535	505	444	519	367	482	991	353	410	372	310	480	865	130	223	556
ENSG00000059377	10	18	4	24	5	11	9	23	7	9	9	6	11	10	10	4	4	9	5	5	4	6	1	5	0	1	2
ENSG00000059378	625	972	661	702	538	1393	987	782	558	943	1499	636	3181	3858	2235	449	674	802	791	1061	3514	4282	508	391	2507	3590	5404
ENSG00000059573	4684	7743	4284	5404	3857	9910	7030	5852	4714	6876	6619	4126	5919	4921	4038	3026	3775	4441	3310	2870	3816	2880	3058	4059	1255	1785	4637
ENSG00000059588	736	1099	713	735	659	1230	944	640	753	909	764	596	878	576	613	506	620	634	506	504	539	440	495	393	232	336	405
ENSG00000059691	817	1397	659	1074	728	1553	973	1020	796	953	865	736	960	739	630	666	659	767	612	569	639	603	601	670	221	360	755
ENSG00000059728	225	445	468	269	261	643	402	266	253	329	310	270	253	182	166	183	278	323	150	162	221	196	272	283	112	129	234
ENSG00000059758	1325	2694	2174	1875	1206	2997	2184	1760	1107	1648	1479	1154	1761	1362	1132	883	1163	1178	821	796	1071	967	882	938	649	935	1430
ENSG00000059769	336	554	646	500	329	744	577	443	349	542	443	273	366	339	257	238	263	274	222	160	210	144	247	249	111	122	264
ENSG00000059804	1384	3639	2581	3071	1105	2815	1917	2274	1119	1585	1581	1027	1745	1489	1754	1314	1170	2730	1143	1122	1272	2352	1645	1620	855	1010	2157
ENSG00000059915	32	66	13	30	20	76	52	29	27	38	48	26	27	42	15	16	28	65	11	19	23	11	26	79	3	19	60
ENSG00000060069	720	1278	400	676	550	1391	855	807	543	684	757	569	543	597	665	429	447	827	443	441	551	505	487	792	290	338	731
ENSG00000060138	3033	5184	3182	4166	2458	6127	4439	3855	2475	3664	3896	2766	4368	3599	3751	2233	3463	5294	2455	2357	3643	3936	2983	4001	1798	2501	4672
ENSG00000060140	41	60	44	36	42	70	56	29	50	70	77	22	47	42	19	10	7	5	14	26	17	10	7	8	3	7	29
ENSG00000060237	6989	11948	10159	9822	5909	12963	8955	7211	6450	7291	7057	6247	8186	6112	6304	4701	6417	7066	4487	4605	5477	4045	5437	5726	1907	2970	5151
ENSG00000060303	0	0	0	0	0	0	0	0	0	0	0	0	0	0	0	0	0	0	0	0	0	0	0	0	0	0	0
ENSG00000060339	3511	7052	4504	6125	3255	7510	5192	4432	3502	4304	3831	3683	4167	3431	3199	2930	3417	2911	2404	2431	2745	1796	2674	2541	1055	1596	1932
ENSG00000060491	1234	2331	257	1034	987	2561	1627	1356	1039	1268	1768	1013	1494	2251	1881	709	886	1933	1020	1158	2019	2603	995	1740	1353	1914	4357
ENSG00000060558	5	2	2	2	1	3	1	0	1	2	1	1	2	0	2	2	2	1	0	1	1	0	0	1	0	1	2
ENSG00000060566	0	0	0	0	0	0	0	1	0	0	0	0	0	0	0	0	0	1	0	0	0	0	0	0	0	0	0
ENSG00000060642	400	612	470	433	371	787	512	421	419	477	523	463	491	402	410	352	528	807	322	364	415	360	444	703	182	270	616
ENSG00000060656	1304	2608	511	1254	997	2704	1706	1460	1089	1313	1386	1320	1090	1032	1204	891	1976	5282	948	1222	1508	1359	2391	4824	722	1457	3337
ENSG00000060688	1251	2063	951	1560	1020	2168	1403	1468	1086	1441	1401	946	1367	1080	1019	779	739	922	802	649	816	595	671	666	320	436	693
ENSG00000060709	0	4	0	0	0	1	0	1	2	1	0	0	1	1	0	0	2	1	1	0	0	1	0	0	0	3	5
ENSG00000060718	7323	12746	6139	5090	6590	15606	10125	5715	8659	10027	9762	11910	13210	10885	7832	8557	16116	11302	6748	6689	12803	8201	11829	7686	4366	5107	10009
ENSG00000060749	2680	4910	5858	3499	2356	5649	3731	2952	2409	3213	2175	2019	2917	1762	1817	1527	2139	1689	1322	1294	1474	863	1454	1315	457	737	963
ENSG00000060762	342	518	473	479	286	665	470	450	345	450	439	296	437	394	339	277	333	520	296	310	303	272	330	385	153	220	391
ENSG00000060971	870	1409	345	869	697	1551	1083	951	741	893	982	815	1013	989	798	630	885	1269	695	752	1061	874	769	1078	511	715	1528
ENSG00000060982	7447	12181	10212	6173	7141	15754	8356	5988	7798	11375	7064	7528	9457	6026	5452	5946	9195	6548	5238	4904	6517	3874	6040	3369	2484	3390	3779
ENSG00000061273	6013	11526	1969	6220	4430	10981	7200	7142	4316	4828	5786	3883	3882	3996	4603	3141	4063	6863	2724	2782	3323	2762	3915	6505	1638	2010	5620
ENSG00000061337	1209	1509	817	538	878	1601	1354	569	872	951	1539	624	813	852	473	365	349	167	256	208	447	140	154	147	50	65	192
ENSG00000061455	8	17	9	18	6	19	10	12	9	11	9	4	7	12	11	8	12	21	6	10	8	7	14	16	3	7	10
ENSG00000061492	0	0	0	0	0	0	0	0	0	0	0	0	0	0	0	0	0	0	0	0	0	0	0	0	0	0	0
ENSG00000061656	38	95	47	44	32	103	76	62	35	51	49	41	44	33	37	31	75	100	50	33	55	61	71	72	23	39	118
ENSG00000061676	8592	14798	10602	11438	7408	17311	12155	10496	7727	11007	9064	7356	10398	8088	7337	6068	8536	8366	5508	5219	6993	5143	6860	6412	2967	4389	6052
ENSG00000061794	1530	2852	2155	2479	1343	3102	2537	2342	1332	2092	1948	1358	1877	1534	1330	1129	1315	1543	1050	941	1141	921	1022	1118	465	611	1205
ENSG00000061918	52	86	42	160	56	89	41	154	55	65	34	80	68	38	71	71	132	763	48	120	52	108	319	374	77	143	298
ENSG00000061936	1672	2848	1636	2218	1344	3140	2287	1903	1432	1650	1972	1459	1597	1476	1570	982	1462	2063	1102	1031	1261	955	1317	1788	580	728	1588
ENSG00000061938	1431	2173	453	952	1101	2680	1758	1445	1196	1179	1423	1028	889	1016	1147	731	966	1537	818	793	899	780	927	1526	456	609	1362
ENSG00000061987	2211	3715	3052	3282	1734	4359	3082	2483	2356	3021	2435	2061	2574	2037	1899	1683	2631	2484	1621	1776	1808	1340	1971	1929	745	1126	1732
ENSG00000062038	35	59	10	56	19	56	30	51	34	28	24	77	49	37	38	39	144	202	49	64	73	62	135	33	15	31	24
ENSG00000062096	0	0	0	0	0	0	0	0	0	0	0	0	0	0	0	0	0	0	0	0	0	0	0	0	0	1	0
ENSG00000062194	1668	3149	2726	2831	1487	3381	2334	2145	1571	2181	1998	1684	2404	2107	1637	1263	2019	2085	1212	1196	2017	1973	1597	1779	1317	2094	2924
ENSG00000062282	6	8	4	9	2	7	7	9	6	9	6	5	20	15	22	2	6	15	9	7	11	14	3	13	3	8	11
ENSG00000062370	246	470	491	350	217	539	400	350	253	374	290	322	357	303	220	269	403	405	233	266	259	141	311	345	134	202	247
ENSG00000062485	6757	11857	10045	9204	5567	12628	9563	7701	5300	7114	7608	4425	6182	4790	4536	3522	3565	4180	3289	2840	3392	2437	3026	2891	1029	1303	2755
ENSG00000062524	104	144	36	41	74	169	148	45	68	104	145	102	92	90	65	41	113	85	41	77	88	42	48	35	25	52	35
ENSG00000062582	2182	3618	1631	2417	1712	3953	2477	2623	1863	2174	2301	1649	1797	1868	1968	1307	1235	2542	1384	1318	1393	1480	1264	2113	521	713	2049
ENSG00000062598	1658	2640	1539	1607	1531	3683	2809	2100	1718	2159	2293	1553	2250	2201	1759	1126	1644	2047	1223	1179	2017	2075	1480	1626	1314	1921	3284
ENSG00000062650	2962	5510	4515	3823	2474	5772	3966	3331	2573	3536	2870	2460	3568	2538	2178	2001	2510	1940	1729	1516	2063	1389	1873	1757	931	1242	1689
ENSG00000062716	2827	5337	5060	4643	2306	5178	4329	3835	2172	3110	3093	2052	2837	2269	1821	1738	2215	2641	1457	1299	1685	1523	1907	2449	783	1086	2314
ENSG00000062725	1603	2778	2267	2305	1539	3731	2368	1900	1773	2416	1916	1889	2305	1728	1494	1410	2533	2391	1449	1407	1707	1247	1856	1702	797	1114	1827
ENSG00000062822	1236	1939	161	1154	919	1838	1127	1152	816	1008	1469	563	892	1028	1264	400	256	395	427	344	521	407	248	367	141	194	407
ENSG00000063015	1	3	0	1	2	4	3	0	4	1	1	3	5	3	1	1	5	0	1	5	2	0	7	1	0	2	1
ENSG00000063046	7297	12470	8639	7544	6273	12669	8009	7568	7083	8377	6824	9616	8574	5841	5652	6757	12583	17938	6727	7008	6301	4637	13118	12221	2489	3830	7291
ENSG00000063127	26	44	21	42	14	44	28	26	31	11	18	39	26	20	21	16	63	77	18	20	37	20	38	99	8	22	98
ENSG00000063169	341	637	72	358	277	650	418	334	257	254	351	258	222	269	294	170	240	339	177	169	242	160	193	363	91	158	325
ENSG00000063176	433	653	77	376	383	743	403	419	400	412	475	352	306	351	418	284	270	519	263	299	297	325	290	432	105	146	398
ENSG00000063177	12719	23417	1086	14116	10074	24298	15133	14940	9696	10907	14286	10395	10447	9857	10927	6723	9934	21146	7212	7268	7976	8008	9198	18304	3475	5131	15929
ENSG00000063180	45	77	23	60	30	110	43	51	60	62	61	91	103	57	105	91	254	561	85	148	139	133	227	323	67	150	268
ENSG00000063241	1023	1986	443	1064	931	2281	1457	1218	1020	1267	1477	815	1083	1188	1265	563	555	948	762	713	1002	1175	499	1055	378	591	1412
ENSG00000063244	8171	14186	3055	8918	6288	14640	9468	9156	5683	6890	8129	4716	6449	6218	6306	3746	3718	5177	3620	3324	4314	3299	3298	4862	1405	1899	5233
ENSG00000063245	3964	7267	1728	3305	3342	7911	4236	4258	3159	3654	3935	2785	2367	2627	3048	1901	1816	3582	2114	2089	2262	1801	2089	3312	904	1114	2766
ENSG00000063322	1773	2923	1763	2076	1436	3122	2046	1909	1542	1727	2016	1533	1667	1466	1377	1247	1551	2327	1127	1157	1331	1170	1460	1689	552	809	1710
ENSG00000063438	3996	5405	1967	3341	2634	6597	3726	4245	2724	3135	2985	2761	2509	2180	2435	1797	2978	4936	2157	2040	2097	1840	3032	3812	861	1501	3390
ENSG00000063515	0	0	0	0	0	0	0	0	0	0	0	0	0	0	0	0	0	0	0	0	0	0	0	0	0	0	0
ENSG00000063587	1130	2270	2086	2177	915	2475	1892	1444	996	1442	1400	838	1146	986	947	737	858	1358	774	662	759	602	860	982	329	415	847
ENSG00000063601	1292	2003	1365	1731	1214	2490	1673	1552	1220	1521	1444	1294	1582	1305	1428	1020	1456	1801	976	1157	1073	939	1322	1312	548	803	1533
ENSG00000063660	13575	25814	5444	9405	11039	27812	17098	10976	11684	13216	15502	12440	10486	12182	10062	6490	8202	8835	6364	6364	8798	5677	6587	9436	2886	3630	8461
ENSG00000063761	172	287	86	177	172	364	236	174	233	251	276	225	236	185	203	136	201	310	142	144	227	149	189	256	56	89	219
ENSG00000063854	593	960	234	449	492	1079	774	553	542	634	823	426	595	541	561	298	387	703	300	284	471	480	361	612	106	265	577
ENSG00000063978	3058	5496	4492	4096	2354	5661	4303	4122	2261	2983	3335	2238	3127	2677	2537	1599	2049	2716	1720	1420	1855	1418	1789	2378	665	1021	2460
ENSG00000064012	466	689	589	633	445	951	650	549	493	651	594	480	703	579	498	368	564	632	378	401	547	437	390	465	202	331	615
ENSG00000064042	4103	5620	4604	2730	3603	7207	5790	2683	4012	4789	5624	4193	4166	3982	1478	2230	3982	1971	1308	1577	2460	994	2033	3818	754	1190	3649
ENSG00000064102	1130	2137	1696	1770	998	2237	1536	1537	1072	1468	1244	1190	1489	1128	920	893	1102	834	759	661	934	567	729	727	322	496	792
ENSG00000064115	1925	3016	2359	2068	1577	3598	2478	1975	1807	2196	2086	1906	2476	2037	1664	1363	1864	2078	1640	1547	1901	1539	1532	1229	767	1131	1646
ENSG00000064195	3	2	1	4	3	4	4	5	0	3	1	0	0	1	0	0	0	0	0	0	0	1	0	3	0	0	0
ENSG00000064199	174	269	268	252	132	299	187	189	139	163	118	103	126	121	65	81	86	59	78	73	71	61	65	46	29	33	39
ENSG00000064201	6	17	2	15	4	27	14	16	17	13	15	13	20	13	12	9	15	26	16	10	21	19	15	22	6	18	17
ENSG00000064205	0	5	1	11	1	11	4	12	5	2	8	10	2	5	14	6	14	175	17	16	12	44	79	134	14	31	79
ENSG00000064218	0	0	0	0	0	0	0	0	0	0	0	0	0	0	0	0	0	0	0	0	0	0	0	0	0	0	0
ENSG00000064225	8	29	64	21	5	30	27	19	10	20	13	7	13	16	18	7	6	5	12	6	9	5	5	5	14	8	1
ENSG00000064270	30	56	8	34	29	69	52	27	27	33	37	14	20	10	19	17	19	10	12	13	16	10	13	10	6	2	12
ENSG00000064300	4	7	0	10	3	4	5	9	1	1	1	2	3	4	1	0	3	3	3	1	7	5	0	17	6	1	5
ENSG00000064309	88	257	266	322	76	213	179	175	128	145	136	178	159	125	238	139	346	1290	164	232	188	265	544	471	72	208	261
ENSG00000064313	2228	3869	2718	2855	1927	4370	2934	2496	1927	2759	2263	1683	2506	1899	1679	1398	1685	1464	1375	1275	1489	1041	1234	1242	638	880	1244
ENSG00000064393	2003	4126	2494	3421	1671	3968	2108	3011	1612	1828	1541	1153	1527	1107	1798	899	1173	1375	915	992	960	983	991	952	425	654	942
ENSG00000064419	2977	5406	2236	3624	2516	5676	3626	3276	2445	3203	3125	2426	3597	2765	2490	1785	2207	2443	1775	1661	2121	1621	1688	1730	760	1065	2274
ENSG00000064489	0	0	0	0	0	0	0	0	0	0	0	0	0	0	0	0	0	0	0	0	0	0	0	0	0	0	0
ENSG00000064490	765	1219	322	685	618	1376	749	781	606	757	872	630	782	699	686	449	626	839	463	446	629	535	526	708	185	271	728
ENSG00000064545	520	964	103	540	487	1047	659	543	543	570	672	519	509	547	630	376	483	848	416	362	498	417	505	798	156	180	590
ENSG00000064547	62	96	40	59	62	160	92	51	79	90	88	92	67	74	79	56	138	216	55	91	70	75	114	207	41	64	142
ENSG00000064601	4946	8504	1822	6904	3941	9779	6871	6422	4259	5092	6225	5182	5722	5405	5937	4203	6511	17356	4266	4546	6087	8138	9989	16522	4175	6073	15360
ENSG00000064607	3514	5727	3723	4333	3095	6678	5345	4163	3401	4041	4384	2953	4161	3647	3528	2330	2984	3482	2186	2301	2751	2016	2593	3556	956	1655	2996
ENSG00000064651	1159	1883	1131	1327	928	2192	1381	1157	1030	1309	949	1022	1382	936	825	705	1293	1186	896	815	1085	575	794	756	362	529	586
ENSG00000064652	499	921	1182	583	420	1077	825	580	460	635	658	435	673	495	398	334	388	399	343	311	355	234	325	332	150	188	340
ENSG00000064655	33	65	14	175	12	23	21	105	23	23	22	20	19	8	53	33	32	173	16	21	16	39	50	173	12	16	82
ENSG00000064666	17046	30728	11220	17786	13302	32500	22285	19729	14274	15508	17500	18018	16462	14119	14207	10544	15960	19093	9132	10223	11888	8210	12987	16149	3337	4843	14371
ENSG00000064687	147	300	47	295	111	259	199	113	148	144	153	213	123	150	119	115	275	380	122	133	184	74	284	456	39	63	199
ENSG00000064692	345	1040	1095	478	246	833	561	712	241	295	241	237	296	159	215	184	451	701	215	231	225	196	530	319	143	246	277
ENSG00000064703	1062	1894	1956	1571	928	1939	1615	1182	999	1354	1229	871	1198	957	761	729	665	650	594	443	564	379	585	525	234	335	533
ENSG00000064726	2925	5032	5260	3843	2505	5623	4167	3600	2508	3861	3041	2636	3539	2658	2323	2072	3227	3229	2144	1919	2236	1920	2485	2764	1246	1703	2548
ENSG00000064763	306	467	492	364	274	619	453	329	333	404	355	383	516	431	320	220	418	354	211	189	337	310	250	333	136	247	473
ENSG00000064787	0	2	3	2	3	5	5	3	3	1	2	1	2	0	0	0	1	8	1	0	0	2	3	3	1	1	2
ENSG00000064835	0	0	0	0	0	0	0	0	0	1	0	1	1	0	1	0	2	0	0	1	0	0	0	1	0	0	0
ENSG00000064886	0	3	0	1	0	3	3	3	1	1	1	0	1	1	2	1	0	5	1	0	1	3	5	1	1	2	0
ENSG00000064932	1695	3608	517	1579	1213	3630	2329	2391	1203	1561	1897	1192	1088	1241	1603	1148	971	2296	840	881	1248	1333	1712	2413	612	761	2228
ENSG00000064933	469	769	795	784	504	1004	724	537	705	910	803	717	871	683	605	460	668	514	390	432	458	273	408	439	141	255	339
ENSG00000064961	1998	3780	558	2177	1642	3819	2387	2355	1702	1961	1918	1578	1457	1390	1493	1056	1077	1847	1079	1038	1287	980	1092	1685	467	655	1350
ENSG00000064989	27	67	48	63	18	97	40	28	54	46	23	55	52	41	32	25	128	58	33	51	74	61	55	55	28	50	62
ENSG00000064995	463	797	634	696	362	860	692	741	391	504	534	407	605	428	451	344	535	644	333	296	370	303	452	483	169	231	447
ENSG00000064999	1059	1606	721	1032	850	2009	1291	1198	1024	1129	1118	1030	1081	995	943	711	1182	1512	713	818	1048	802	942	1339	321	561	1134
ENSG00000065000	8923	15522	4245	7952	7612	17675	10970	8788	7695	9848	10937	6608	7785	6877	7085	4963	5295	7818	4769	4697	6380	4730	5104	6913	2101	2926	7093
ENSG00000065029	662	1134	341	793	630	1305	823	746	687	764	847	648	650	614	684	503	719	1022	467	503	585	403	698	1002	230	297	760
ENSG00000065054	3782	7006	979	1996	2954	7727	4372	2491	3108	3569	4024	2542	2186	2769	2037	1463	1614	2502	1389	1335	2091	1497	1550	2198	810	1241	2594
ENSG00000065057	246	374	34	225	194	374	265	245	201	217	278	247	197	205	274	213	157	346	153	178	186	201	217	235	61	108	207
ENSG00000065060	1041	1607	939	719	1193	2559	1216	770	1164	1622	1677	1627	2479	2370	1775	1028	2002	1666	896	1304	2669	2396	1210	1318	1284	1859	3084
ENSG00000065135	5036	9114	6729	6854	4052	10085	7366	6957	4264	6424	5109	4036	5676	4347	3804	3378	3882	4089	3089	2594	3248	2504	3168	2941	1359	1865	3421
ENSG00000065150	14531	24710	16584	19771	12764	27489	20994	17845	13447	18056	16557	12670	18724	13214	12568	9875	12692	15264	9267	8727	9427	5990	10390	10346	3410	4311	8764
ENSG00000065154	4018	6887	5526	5420	3521	8177	6105	5484	3842	5650	5288	3618	5079	3860	3438	2895	3783	4962	3114	2953	3105	2821	3515	3779	1487	1976	4179
ENSG00000065183	1764	2567	1356	1619	1380	3224	2327	1985	1389	2379	2023	1225	1869	1496	1230	1143	1001	1124	1099	856	1007	805	811	868	397	540	883
ENSG00000065243	2123	3632	3106	3292	1958	4374	2954	2324	2102	2908	2296	2071	2920	2271	2095	1760	2568	2039	1541	1595	2031	1382	1784	1692	856	1318	1449
ENSG00000065268	852	1548	74	841	663	1609	936	1041	663	752	882	647	552	650	858	531	394	780	529	519	538	613	506	606	270	285	549
ENSG00000065308	21750	33351	22681	19450	17637	44392	33850	24088	17709	23791	25156	17303	20015	17598	15709	13394	14319	15485	11744	10716	12270	8145	11728	12620	3797	5234	12955
ENSG00000065320	9	17	6	25	11	18	14	31	6	12	17	15	18	15	29	9	24	375	14	21	23	111	39	127	39	112	217
ENSG00000065325	5	5	10	10	6	13	6	3	5	7	3	6	6	4	3	3	7	2	2	0	1	1	3	0	0	1	1
ENSG00000065328	829	1204	739	1302	781	1206	1055	996	721	1204	1244	360	1151	725	706	322	64	29	204	129	169	80	31	26	20	35	46
ENSG00000065357	1815	3040	1179	1826	1611	3869	3253	1916	1951	2474	2776	1713	1947	1573	1472	1211	1592	1966	1364	1409	1276	854	1230	1783	473	610	1564
ENSG00000065361	108	135	70	60	92	155	169	59	131	160	204	141	123	126	57	93	143	108	75	93	104	44	103	131	21	39	133
ENSG00000065371	0	0	0	0	1	1	1	0	2	2	1	0	0	0	0	2	0	0	1	0	0	1	2	1	0	1	0
ENSG00000065413	185	397	241	313	193	407	293	179	227	275	300	208	263	172	169	92	297	237	127	164	163	70	186	220	26	69	103
ENSG00000065427	4760	8058	5145	6555	3867	8654	6553	6169	3858	5374	5718	3928	5576	4870	3999	3079	3368	3973	3045	2543	3651	3166	2937	3012	1846	2401	4375
ENSG00000065457	565	895	523	774	516	1165	732	648	598	710	739	444	687	545	558	353	390	427	312	310	421	325	274	294	126	225	396
ENSG00000065485	1109	2018	673	1628	982	2548	1777	1811	1175	1547	1655	1201	1715	1496	1391	976	1284	1973	1075	1102	1439	1416	1212	1769	710	1102	2523
ENSG00000065491	437	835	430	792	402	910	620	589	429	506	563	425	539	441	425	330	522	603	327	325	405	323	405	494	172	249	512
ENSG00000065518	1282	2261	973	1747	1099	2390	1768	1731	1077	1353	1433	1017	1312	1129	1007	833	979	1468	740	709	854	806	828	1072	307	607	1256
ENSG00000065526	4991	9275	9093	9005	3729	8717	6645	4785	3750	4416	4511	3260	4225	3720	3475	2556	3080	3112	2337	2173	2767	1814	2610	2978	962	1243	2486
ENSG00000065534	35043	52199	31434	31590	28949	61949	37152	29767	33060	34841	35726	41257	37278	30169	25097	27494	48367	46284	19109	21534	28409	16347	41402	42572	8148	12372	40489
ENSG00000065548	2741	4927	3787	4036	2424	5538	4227	3519	2452	3645	3115	2428	3338	2708	2132	2074	2258	2081	1713	1521	2048	1543	1742	1677	764	1153	1822
ENSG00000065559	1214	2218	2142	1735	946	2085	1548	1446	1038	1397	1275	961	1372	1054	866	720	988	1013	739	646	811	608	833	902	367	475	1011
ENSG00000065600	173	318	303	189	165	441	304	292	202	267	299	213	259	223	206	117	154	191	134	154	188	188	115	188	94	134	268
ENSG00000065609	0	1	3	1	0	0	1	0	0	1	0	0	1	0	1	0	0	2	1	2	0	2	1	1	1	1	0
ENSG00000065613	3033	6195	6505	4950	2834	6417	3941	3581	2691	3718	2739	2736	3527	2414	2403	2327	3092	2537	1782	1990	2324	1472	2521	2255	1008	1575	1627
ENSG00000065615	401	740	329	575	351	723	502	544	370	582	479	359	545	439	398	315	347	503	310	291	358	354	388	365	181	265	440
ENSG00000065618	32	52	9	31	32	61	40	21	17	34	30	5	16	7	17	6	3	2	6	3	3	2	5	1	1	0	1
ENSG00000065621	83	170	78	113	98	196	97	111	109	98	92	83	87	38	65	52	85	97	47	62	56	42	70	189	17	23	192
ENSG00000065665	339	500	301	405	296	607	476	391	324	357	398	274	337	314	314	187	273	344	242	211	277	189	273	220	97	133	224
ENSG00000065675	2	8	2	12	3	7	5	5	1	4	2	5	9	11	5	4	2	14	8	1	10	17	13	7	7	7	17
ENSG00000065717	31	44	8	30	18	39	39	36	15	17	38	26	30	20	56	25	35	150	13	32	29	48	35	48	13	16	31
ENSG00000065802	2253	4182	2419	2231	1937	4915	3447	2809	1795	2463	2773	1517	1892	1435	1479	1131	1537	2249	1104	1007	1043	783	1310	1852	366	539	1298
ENSG00000065809	2464	4216	4550	2520	2106	5071	3476	2332	1515	2325	2009	1498	2103	1399	1188	1044	1312	1617	1064	855	978	587	1010	1008	415	541	932
ENSG00000065833	1427	2667	2229	2077	1209	2815	1862	1877	1508	1867	1399	1642	2236	1520	1612	1228	1664	1619	1995	1965	1637	1542	1527	846	838	1132	1126
ENSG00000065882	3150	5570	3701	3369	2691	6174	3844	3405	2722	3396	3028	2437	3159	2071	1937	1630	1985	2181	1421	1484	1606	1290	1538	1693	960	1364	2062
ENSG00000065883	1797	3394	2676	2468	1438	3407	2228	2081	1620	2088	1761	1757	2039	1501	1494	1218	1980	2206	1280	1182	1496	997	1607	1719	685	867	1492
ENSG00000065911	4126	6963	4488	2816	5091	10429	5872	3561	4725	6857	7086	6168	7530	6488	6576	4166	7098	6656	4070	4549	5766	4961	4752	4627	2432	2989	5698
ENSG00000065923	754	1232	690	565	688	1532	1037	710	797	990	1005	737	999	826	654	434	688	558	420	437	602	360	424	571	143	254	628
ENSG00000065970	1537	2995	1765	2455	1286	2776	1973	1889	1315	1809	1625	1260	1490	1122	1204	919	1346	1675	834	824	996	715	1071	1416	373	562	1197
ENSG00000065978	10562	18235	12743	11311	8391	17429	12271	12480	8598	10352	10725	7064	8455	7905	7758	5334	4987	6224	5998	5052	5372	4291	4665	5173	2449	2463	5054
ENSG00000065989	812	1269	380	797	654	1597	978	882	762	858	856	772	818	716	738	511	879	1603	515	577	726	712	861	1389	352	537	1273
ENSG00000066027	948	1643	841	1338	842	1989	1276	1397	898	1266	966	918	1003	743	707	786	1270	1682	732	751	674	598	1126	1173	324	487	903
ENSG00000066032	0	0	0	0	0	0	0	0	0	0	0	0	0	0	0	0	0	0	0	0	0	0	0	1	0	0	0
ENSG00000066044	3753	6299	4610	4406	2967	6648	4581	4385	2704	3568	3779	2257	3260	2617	2412	1535	1678	2117	1624	1352	1909	1324	1325	1773	653	846	1803
ENSG00000066056	1	28	6	7	1	16	10	7	4	7	11	2	4	7	6	1	3	7	5	4	3	2	1	9	0	0	4
ENSG00000066084	2729	4982	3638	3635	2267	5271	3726	2930	2246	2983	2877	2344	3065	2469	2131	1650	2559	2608	1615	1542	2294	1891	1982	1612	1062	1499	1983
ENSG00000066117	2637	4694	2135	3381	2154	5021	3561	2984	2132	2790	2767	2053	2708	2240	2237	1512	1804	2127	1624	1455	1751	1349	1527	1527	698	813	1663
ENSG00000066135	1560	3198	1509	1818	1551	3657	2341	1778	1482	1736	1859	1773	2030	1682	1513	1249	1996	2215	1246	1495	1884	1465	1519	1773	830	1126	2115
ENSG00000066136	1019	1974	1054	1294	890	2105	1446	1176	930	1144	1319	910	960	870	794	572	764	1029	583	570	741	542	571	863	273	378	885
ENSG00000066185	1	3	1	7	1	3	2	3	2	8	4	5	7	3	5	1	2	11	0	8	3	6	12	8	0	2	9
ENSG00000066230	121	188	31	108	111	242	126	127	134	114	135	143	64	83	148	100	149	312	105	141	106	97	176	516	44	83	281
ENSG00000066248	17	41	12	41	16	44	23	48	11	17	19	13	17	19	18	9	6	10	6	7	10	6	6	6	3	12	18
ENSG00000066279	4732	9751	10878	9613	4405	9819	6047	5705	4220	4756	3006	3173	5677	3086	3264	2595	2018	444	1768	1499	2192	686	794	377	228	402	324
ENSG00000066294	0	0	0	0	0	0	0	0	0	0	0	0	0	0	0	0	0	0	0	0	0	0	0	0	0	0	0
ENSG00000066322	4299	6352	2869	4000	3398	7579	5721	4347	3669	4706	5758	3255	4529	4166	3817	2341	2590	3645	2352	2416	3007	2602	2108	3125	1050	1481	3727
ENSG00000066336	0	0	0	2	0	0	0	0	0	0	1	1	0	0	0	1	0	0	0	0	0	0	0	2	0	0	0
ENSG00000066379	160	286	131	194	168	342	242	238	161	215	275	128	162	174	155	108	147	257	105	125	150	88	134	218	47	74	140
ENSG00000066382	0	0	0	0	0	0	0	0	0	0	0	0	0	0	0	0	0	0	0	0	0	0	0	1	1	1	0
ENSG00000066405	41	48	52	37	33	76	81	43	53	39	37	30	43	29	34	29	50	51	22	30	42	12	46	25	16	37	23
ENSG00000066422	992	1821	2172	1516	895	2178	1568	1158	996	1448	1105	876	1264	944	746	725	997	786	707	669	821	479	732	681	356	599	670
ENSG00000066427	449	913	667	685	457	1120	736	629	491	623	449	512	548	430	422	413	825	833	369	378	459	415	614	492	212	415	570
ENSG00000066455	1968	3666	4089	3269	1767	4709	3532	2907	2202	3139	2502	2210	2800	2028	1788	1702	2502	2856	1740	1707	1852	1481	2130	2342	946	1318	2344
ENSG00000066468	5	2	1	24	0	4	1	21	1	0	1	0	1	2	7	1	1	20	3	1	0	1	4	13	0	0	8
ENSG00000066557	736	1299	916	1317	623	1419	997	1090	636	952	784	566	918	702	660	484	505	398	422	334	450	318	393	306	140	240	292
ENSG00000066583	283	449	483	350	225	555	382	429	291	399	350	247	420	328	286	223	237	402	238	197	241	204	218	195	98	145	185
ENSG00000066629	1447	3305	1562	3203	1161	3575	2116	2897	1176	1833	1413	934	1288	757	1065	654	944	1734	798	739	709	515	801	1108	258	341	650
ENSG00000066651	388	602	297	525	333	756	539	456	338	447	432	336	490	442	365	272	378	518	271	257	350	317	385	346	192	244	357
ENSG00000066654	1398	2634	2993	2201	1211	2767	2029	1816	1340	1785	1423	1345	1755	1267	1139	1037	1388	1363	898	949	1127	836	1152	1012	494	757	936
ENSG00000066697	1335	2636	3631	2379	1074	2566	2175	2128	903	1422	1430	770	1353	951	937	716	633	989	628	552	723	593	761	658	359	452	680
ENSG00000066735	55	103	16	45	58	131	92	57	72	72	82	108	51	76	87	58	117	288	74	69	96	90	96	103	46	58	44
ENSG00000066739	1697	2975	2352	2490	1545	3656	2256	2032	1794	2284	1874	1705	2079	1475	1549	1408	2265	2400	1379	1407	1547	1184	1902	1815	548	949	1386
ENSG00000066777	2689	4868	3917	3557	2297	5854	3736	3277	2479	3410	2581	2519	3128	2319	2037	1883	2724	2433	1796	1722	2152	1454	2116	2021	928	1381	1941
ENSG00000066813	0	0	0	0	0	0	0	0	0	0	0	0	0	0	0	0	0	0	0	0	0	0	0	0	0	0	0
ENSG00000066827	347	581	325	339	306	754	427	394	330	363	366	359	414	339	299	223	288	451	224	256	318	231	255	425	137	176	469
ENSG00000066855	741	1289	1376	1029	706	1623	1153	1159	773	1264	986	621	929	590	664	488	582	603	531	495	538	363	443	476	192	257	370
ENSG00000066923	63	120	56	102	66	153	126	100	82	78	96	89	103	91	118	68	154	211	109	102	84	47	146	165	25	44	97
ENSG00000066926	1057	1691	1146	1193	918	2051	1290	1236	1025	1367	1249	1112	1191	930	929	752	1088	1200	752	745	780	566	901	927	258	362	819
ENSG00000066933	2007	3568	3173	2332	1725	4590	3111	2060	2134	2566	1915	1817	2261	1642	1658	1312	2070	1978	1411	1468	1550	1092	1520	1492	517	911	1187
ENSG00000067048	2683	5162	4989	4396	2220	5290	4350	3381	2307	3438	3015	2255	3527	2767	2271	1801	2510	2788	1652	1596	2264	2046	2115	2574	1111	1626	2380
ENSG00000067057	7337	14865	3308	7891	5892	14875	10143	8934	5464	7104	8545	3996	6619	6486	6866	3042	2381	2997	3381	2653	4521	4196	2160	2586	1896	2059	4361
ENSG00000067064	984	1603	2349	1822	1041	2709	2420	2225	1620	2569	2590	1926	2738	2185	2003	1443	2157	3196	2665	2316	2047	2433	1858	1945	2158	2383	2796
ENSG00000067066	1736	3067	1629	2416	1666	3698	2851	2127	1762	2804	2944	2118	6008	5933	3864	1751	2608	2793	2296	2945	6352	6090	2535	2234	4158	6370	8104
ENSG00000067082	6890	16345	17974	8364	4690	12199	8805	9332	3802	6092	6322	2879	4775	4136	4099	2230	2423	4779	2102	2162	2752	5418	1889	3055	1987	2714	4841
ENSG00000067113	403	832	594	729	323	918	665	569	449	500	493	643	667	571	397	360	726	931	436	427	563	602	565	552	314	468	682
ENSG00000067141	546	1043	935	1028	483	1199	884	904	527	602	665	572	792	653	727	481	943	1635	558	697	691	794	845	866	416	655	775
ENSG00000067167	8710	13632	7501	10143	7498	16748	12690	10106	9537	12867	10867	13425	13640	11505	7812	10376	16296	14933	6962	6896	9391	7760	14644	11845	5330	7728	14024
ENSG00000067177	145	286	158	256	143	308	237	212	185	195	192	211	273	194	255	140	288	311	170	175	220	142	249	130	69	140	119
ENSG00000067182	2651	5287	1704	3195	2128	5629	3916	3745	1997	2565	2840	2493	2856	2399	2593	2241	2856	5054	1793	1764	2071	2106	3181	4198	1020	1503	4136
ENSG00000067191	278	491	153	395	288	668	515	378	332	320	485	318	345	322	403	266	352	466	302	340	323	260	287	483	133	194	455
ENSG00000067208	922	1596	1267	923	740	1903	1073	864	855	1029	724	862	896	607	526	552	1107	940	565	651	653	394	708	800	222	360	604
ENSG00000067221	545	834	164	551	513	1006	607	522	517	615	818	420	468	506	487	326	305	518	318	345	431	444	344	407	168	306	594
ENSG00000067225	108141	193412	90961	112543	89832	212633	143906	124763	90922	112741	132251	84939	112524	98586	91369	64935	65628	66028	69371	62888	80496	61444	56213	58557	27962	34131	91408
ENSG00000067248	2066	3542	2632	3065	1757	4078	2889	2475	1888	2782	2092	1747	2343	1714	1524	1536	1655	1510	1176	1088	1325	952	1440	1260	586	808	1030
ENSG00000067334	2010	3546	3916	3170	1649	3736	2668	2137	1756	2501	1990	1511	2460	1786	1502	1367	1324	1170	1099	987	1185	870	1113	1006	531	806	997
ENSG00000067365	620	906	402	668	479	1082	709	704	492	642	773	556	662	589	652	425	606	861	426	491	586	478	518	716	142	272	798
ENSG00000067369	3042	5551	3819	4058	2839	6804	4600	4065	3525	4140	3756	3691	4417	3696	3318	2687	4452	5075	2873	3054	3923	2846	3814	3935	1267	2092	3990
ENSG00000067445	564	986	677	857	448	1282	966	1025	610	631	727	740	786	707	794	618	1205	2133	803	1005	928	803	1213	1274	396	648	1069
ENSG00000067533	1013	1791	1505	1292	893	2076	1504	1125	867	1293	1176	750	1213	953	832	605	551	495	532	482	635	428	404	364	207	258	490
ENSG00000067560	23584	41031	41511	29679	20534	47021	33350	31201	21108	29692	28190	19691	25030	20099	18490	13813	17654	20709	12968	12199	13976	10446	13441	16412	4770	6792	16790
ENSG00000067596	2368	4475	2494	3247	2031	4711	3096	3073	2140	2422	2465	2015	2712	2128	2000	1507	1834	2340	1507	1355	1868	1422	1697	1986	745	993	2158
ENSG00000067601	49	63	17	28	26	67	34	41	37	40	45	46	44	25	33	28	35	40	27	26	24	13	28	26	4	5	25
ENSG00000067606	25	61	5	25	36	65	45	36	28	35	33	26	20	20	28	17	23	45	23	26	16	15	33	33	7	6	24
ENSG00000067646	610	1180	1090	945	517	1196	795	645	552	786	641	560	719	500	493	438	621	542	341	388	476	275	445	564	175	313	505
ENSG00000067704	4323	7410	3689	5254	3819	8515	5700	5282	3928	5344	4547	3629	5111	3774	3622	3028	3658	3879	3067	2668	3248	2485	2999	2871	1264	1795	2860
ENSG00000067715	173	240	272	161	179	538	349	147	224	286	261	289	316	215	128	101	320	143	190	197	223	124	101	163	91	151	162
ENSG00000067798	5061	13067	13987	6225	3720	11423	7577	6716	3771	5652	5450	2747	4054	3085	2898	2025	2355	1570	1741	2215	2029	1481	1485	1855	1031	1415	2313
ENSG00000067829	1768	3171	1432	2159	1344	3312	2279	2012	1338	1431	1990	1294	1536	1375	1408	863	954	1677	934	875	1170	857	911	1515	356	543	1628
ENSG00000067836	411	755	78	379	348	865	551	410	398	410	498	476	391	342	340	237	444	549	278	295	346	223	296	529	106	130	398
ENSG00000067840	17	50	6	32	12	42	43	39	17	17	22	16	14	39	31	8	19	31	14	20	12	9	16	39	12	4	43
ENSG00000067842	0	3	1	0	1	1	2	0	3	1	2	1	2	1	0	0	2	4	0	2	1	1	0	8	0	0	1
ENSG00000067900	4754	9130	6787	6280	4413	10256	6496	4800	4441	5765	4378	4148	5204	3666	3239	3417	4698	2675	2373	2839	3525	1775	2922	2860	1177	2062	2452
ENSG00000067955	2777	5494	4009	3931	2258	5416	3710	3995	1808	2908	2346	1279	2205	1573	1480	1004	1037	1059	976	708	1018	668	876	920	388	473	940
ENSG00000067992	60	120	57	105	46	104	98	99	60	66	61	40	58	42	44	32	39	28	48	30	38	38	27	40	16	13	48
ENSG00000068001	1108	1799	351	1164	773	1749	1186	1288	742	769	1126	567	887	903	933	426	400	771	480	452	560	558	409	810	193	319	730
ENSG00000068024	426	642	277	558	391	855	554	392	496	587	630	525	479	554	508	363	669	995	363	408	534	476	597	776	207	337	700
ENSG00000068028	1707	3324	1040	2001	1455	3911	2819	2287	1630	1962	2304	1325	2019	1582	1517	979	1148	1723	920	895	1164	771	892	1741	361	556	1733
ENSG00000068078	94	178	36	117	65	143	109	115	47	60	85	25	33	38	43	9	17	24	18	10	14	11	13	35	7	6	20
ENSG00000068079	422	658	158	533	335	904	452	476	367	559	853	486	2687	4027	2677	493	529	1087	759	1119	4336	6794	677	701	3075	4854	12461
ENSG00000068097	953	1672	859	1117	847	2026	1302	1175	879	1049	949	989	1068	870	781	713	1049	1104	659	753	855	621	743	795	299	445	796
ENSG00000068120	1921	3273	881	1934	1725	4058	2566	2129	1857	2431	2568	1662	2062	1928	1847	1166	1410	1969	1108	1207	1748	1562	1159	1560	659	1026	2216
ENSG00000068137	556	927	100	370	397	961	473	474	361	349	448	382	238	358	413	290	333	622	231	221	302	280	370	767	173	192	614
ENSG00000068305	1562	3222	4188	2267	1178	2940	2190	1800	1245	1697	1558	1211	1548	1266	1169	808	1439	1554	888	919	1091	971	1115	1334	657	847	1282
ENSG00000068308	1999	3684	1483	2377	1583	4114	2732	2441	1627	2099	2246	1737	1649	1571	1534	1316	1863	2590	1311	1289	1528	1291	1620	2334	704	901	2372
ENSG00000068323	4580	7526	2925	4131	3929	8863	5746	4701	4081	4935	5220	3989	4491	3720	4010	2824	3581	5044	2654	2762	3070	2365	3050	4531	1131	1672	4121
ENSG00000068354	545	932	468	669	435	1096	778	756	493	560	711	471	549	524	508	339	442	685	381	367	427	356	419	636	160	208	523
ENSG00000068366	6146	11985	12909	9054	5133	13451	9545	8686	4715	7478	5638	3952	6375	4471	3958	3392	3146	2598	3736	3381	3464	2581	2570	2100	1873	2292	2796
ENSG00000068383	2283	3785	1172	1764	1852	4154	3072	2190	1655	2157	2226	1579	1633	1331	1116	1012	1468	1632	868	828	1000	672	1037	1606	372	511	1472
ENSG00000068394	838	1382	480	797	589	1590	1003	905	696	894	1004	673	857	737	796	508	575	917	477	517	681	594	528	708	261	348	874
ENSG00000068400	1343	2149	374	1132	1140	2617	1717	1196	1187	1517	1670	1259	1773	1530	1314	959	1318	1490	912	1015	1555	1224	1098	1278	629	890	1807
ENSG00000068438	1839	3153	1527	2162	1486	3699	2768	2120	1594	2345	2485	1319	1782	1470	1390	978	990	1183	921	851	1003	751	798	1086	329	461	1023
ENSG00000068489	2238	4073	2292	3269	1786	4064	2782	2800	1484	1976	1751	954	2132	1255	1351	738	359	150	687	510	664	329	163	79	63	120	114
ENSG00000068615	2	5	5	5	5	5	6	3	4	1	5	1	6	0	2	4	0	2	0	1	0	0	2	2	0	2	0
ENSG00000068650	1208	1972	1144	1196	992	2140	1532	1041	1122	1261	1422	1009	1160	1080	1008	686	1054	1195	633	684	823	550	846	1051	241	346	816
ENSG00000068654	3030	4698	2193	2861	2531	5750	3900	3010	2457	3237	3574	2263	3248	2860	2585	1735	1929	1780	1690	1550	2337	1449	1506	1683	575	865	1922
ENSG00000068697	8110	14108	4535	11040	6928	16924	12810	12232	7997	11210	10968	9472	12235	10861	9458	6566	12423	20330	7169	6761	10387	11127	10773	13805	6183	9231	18507
ENSG00000068724	1924	3187	1124	1704	1425	3633	2449	2239	1471	1777	1901	1553	1492	1269	1317	1380	1508	2687	1131	994	1101	913	1854	2857	492	775	2944
ENSG00000068745	1616	2915	1699	2619	1239	2784	2221	1713	1492	1558	1855	1625	1787	1609	1444	1184	1866	2144	1362	1371	1683	1270	1361	1688	607	914	1760
ENSG00000068781	0	2	0	3	1	3	0	2	1	3	0	0	0	0	0	2	3	4	1	2	1	0	4	1	0	0	1
ENSG00000068784	523	860	636	804	549	1086	691	663	620	840	646	546	782	598	530	466	564	509	488	469	500	349	459	394	180	277	405
ENSG00000068793	6995	11851	4000	6725	5988	13796	8271	6993	6194	7441	7520	6264	7836	6070	5714	4493	6014	6874	4705	4513	5768	4488	4916	5683	2370	3215	6493
ENSG00000068796	1497	2713	1835	1994	1357	3218	2210	1816	1410	2038	1706	1386	1871	1533	1241	1065	1382	1096	1030	904	1164	716	1029	909	458	713	878
ENSG00000068831	13	24	12	10	8	32	17	22	9	7	15	24	19	22	33	21	33	100	17	26	16	23	32	78	7	15	68
ENSG00000068878	4908	9056	6122	6522	3967	9944	6835	5996	3981	5642	4223	3174	4953	3193	3027	2446	2828	2609	2729	2235	2593	1897	2245	1825	1166	1442	2170
ENSG00000068885	396	661	720	723	352	792	547	509	450	551	400	571	509	427	423	448	954	934	367	471	436	340	828	790	201	350	459
ENSG00000068903	1222	2032	298	1467	959	2235	1574	1380	1062	1218	1442	1043	1213	1075	1230	890	1245	2356	870	916	967	954	1377	1876	436	683	1428
ENSG00000068912	2138	3851	1925	2912	1991	4874	3521	3164	2376	3647	3177	2070	2899	2472	1930	1597	2323	2942	1566	1446	1882	1582	1948	2263	959	1476	2705
ENSG00000068971	679	1176	232	607	616	1602	1124	797	631	845	1020	613	616	653	599	419	612	822	408	520	614	490	508	841	207	310	763
ENSG00000068976	3	6	3	3	0	5	5	3	1	0	4	1	0	5	0	1	0	3	2	0	4	10	4	2	1	2	6
ENSG00000068985	0	0	0	0	0	0	0	0	0	0	0	0	0	0	0	0	0	0	0	0	0	0	0	0	0	0	0
ENSG00000069011	1095	1860	292	693	897	1806	1135	818	726	825	984	824	507	766	671	391	580	1841	464	527	690	571	615	771	292	391	606
ENSG00000069018	0	0	0	0	0	0	0	0	0	0	0	0	0	0	0	0	0	0	0	0	0	0	0	0	0	0	0
ENSG00000069020	266	389	236	427	338	690	349	303	413	466	345	511	395	300	348	228	778	758	300	472	485	240	454	448	103	206	297
ENSG00000069122	0	0	0	0	1	1	0	0	0	0	1	0	0	0	0	0	0	0	0	0	0	0	0	0	0	0	0
ENSG00000069188	5	7	2	13	10	9	3	15	5	3	6	7	11	11	18	9	7	8	7	9	9	11	5	17	3	6	22
ENSG00000069206	0	0	0	0	0	0	0	0	0	0	0	0	0	0	0	0	0	0	0	0	0	0	0	0	0	0	0
ENSG00000069248	1819	3056	1758	2422	1540	3429	2322	2335	1749	2339	2082	1577	2235	1737	1451	1293	1762	1872	1227	1165	1377	1035	1504	1378	550	784	1275
ENSG00000069275	14720	26082	20409	18764	12498	27761	16561	16993	13385	17317	12916	11828	17541	11410	10512	8550	10497	8621	8030	7017	9151	5394	7072	6502	2744	3902	6206
ENSG00000069329	4199	7522	5854	6062	3783	9048	6168	6148	4017	5918	4701	4027	5840	4393	3924	3477	4347	4904	3513	3170	3894	3512	3856	3168	1867	2746	3872
ENSG00000069345	2898	5311	3184	3393	2523	5625	3692	3447	2416	3221	2788	2291	3021	2246	1941	1678	2144	2529	1646	1397	1995	1559	1769	1947	938	1281	2360
ENSG00000069399	368	564	129	449	276	628	376	556	263	308	335	394	287	379	522	418	352	713	219	264	371	279	530	743	142	188	612
ENSG00000069424	297	609	147	362	258	586	333	317	343	358	431	287	352	349	370	178	295	438	232	254	310	281	270	445	88	131	368
ENSG00000069431	776	1214	667	803	647	1391	774	632	747	928	663	921	846	541	376	555	1221	883	516	625	627	268	840	772	275	406	736
ENSG00000069482	362	762	119	497	267	857	621	481	238	390	448	130	240	227	126	60	42	35	55	62	82	37	19	12	15	15	21
ENSG00000069493	40	71	64	77	50	130	74	49	68	75	61	54	75	49	53	49	119	112	48	51	54	30	64	82	23	32	51
ENSG00000069509	338	556	431	476	245	596	415	406	328	391	395	283	410	330	268	214	276	320	210	211	256	217	226	213	100	156	327
ENSG00000069535	0	2	0	5	0	0	0	2	1	0	1	1	1	0	2	1	0	11	0	2	0	2	0	1	0	1	1
ENSG00000069667	67	153	156	224	98	146	109	160	106	132	130	132	240	165	230	111	311	500	145	211	215	343	257	464	237	393	464
ENSG00000069696	0	5	1	0	2	8	4	2	5	3	0	4	3	3	2	0	4	8	1	3	4	4	3	2	3	4	4
ENSG00000069702	665	902	620	1116	585	1284	929	817	777	955	693	1201	1384	996	1546	976	1713	3908	1370	1416	1419	1552	1863	1949	703	1216	1529
ENSG00000069712	36	59	57	65	57	122	65	54	94	86	42	82	67	52	56	41	149	111	55	90	79	72	91	109	17	48	78
ENSG00000069764	2	2	1	5	0	1	0	1	1	0	2	2	1	1	0	0	2	0	0	0	1	2	1	2	0	1	2
ENSG00000069812	4	3	3	1	4	4	7	1	3	3	7	5	6	8	0	1	4	5	3	6	9	6	2	5	1	7	8
ENSG00000069849	5306	9735	9484	7605	4628	10724	8240	7312	4380	6695	6298	3472	6065	5419	4103	2863	3325	4548	2543	2330	3589	3081	2686	3570	1445	2262	3994
ENSG00000069869	3862	8351	5479	5986	3588	8631	5347	4006	3244	4726	3558	2465	3774	2633	2402	1923	2349	1677	1840	1939	2329	1226	1584	1368	657	1031	1135
ENSG00000069943	258	408	260	304	200	450	299	320	255	312	276	238	319	250	255	172	271	353	179	175	225	202	281	265	104	161	307
ENSG00000069956	2599	5048	6505	4449	2427	5947	4331	4066	2564	4106	3391	2075	3411	2554	2545	1916	2266	2412	1888	1786	2096	1791	2109	1955	1041	1303	2179
ENSG00000069966	830	1283	671	890	686	1496	1013	850	776	872	898	765	890	705	835	599	1004	1651	637	752	693	689	990	1434	363	588	1333
ENSG00000069974	533	840	939	853	493	1003	710	810	553	807	661	463	745	569	626	490	553	693	368	376	431	377	586	399	192	225	403
ENSG00000069998	962	1580	439	955	787	1834	1149	1056	774	1064	1206	704	1137	1020	1163	568	590	836	608	549	809	761	585	644	234	324	749
ENSG00000070010	2202	4169	1452	2861	1980	4540	3280	2883	1904	2488	2801	1646	2284	1951	1768	1275	1542	1976	1246	1135	1398	1188	1220	1518	599	863	1849
ENSG00000070018	2026	3671	3086	3432	1647	3755	2567	2572	1938	2607	2204	2230	2565	1728	1922	1828	3293	3572	1612	1784	1802	1523	2654	2812	755	1329	2107
ENSG00000070019	0	0	0	1	1	0	1	1	0	1	0	1	0	1	1	0	0	4	0	0	2	2	0	2	0	1	1
ENSG00000070031	0	0	0	0	1	1	0	2	2	1	0	1	1	0	1	0	0	1	0	0	0	0	2	0	0	0	2
ENSG00000070047	2080	3946	1112	2150	1757	4026	2423	2326	1728	2190	2239	1386	1416	1586	1729	964	928	1604	1036	910	1127	930	951	1568	464	546	1452
ENSG00000070061	2416	3912	1664	2837	2120	4467	3065	2701	2318	3204	2745	1982	2607	2125	1982	1610	1947	2184	1468	1385	1589	1115	1603	1738	454	746	1361
ENSG00000070081	2959	5511	4010	4392	2992	6813	5269	3762	3574	5018	4143	3868	5084	3967	2885	2714	3489	2896	2157	2170	3377	2578	2604	2788	1562	2551	3790
ENSG00000070087	5122	8775	11368	7089	4290	9331	7392	6644	4658	5606	5480	5144	6674	5300	4608	3815	4441	4351	4404	3780	4240	3086	3175	3537	1610	1971	3922
ENSG00000070159	59	139	120	95	75	174	128	122	72	86	86	37	72	60	68	35	41	47	66	32	37	26	33	91	21	17	54
ENSG00000070182	98	169	51	83	80	176	104	53	56	75	101	42	57	43	37	25	32	23	15	17	31	12	18	12	1	4	14
ENSG00000070190	0	0	0	0	0	0	0	0	0	0	0	0	0	0	0	0	0	1	0	0	0	1	0	0	0	1	1
ENSG00000070193	0	0	0	1	0	0	0	0	0	0	0	0	0	0	0	0	1	7	0	0	0	3	0	0	0	2	0
ENSG00000070214	3084	4726	3315	3543	2638	5206	3230	3311	2658	3281	2431	2443	3058	1988	2059	2190	3646	4078	2132	2229	2161	1924	2925	3361	1321	1905	3061
ENSG00000070269	576	789	785	614	474	1044	746	601	578	786	685	754	899	693	536	535	957	986	525	600	668	522	776	737	335	520	732
ENSG00000070366	2783	5275	1958	2700	2381	5671	3779	3039	2336	2778	2854	2756	2983	2470	2357	1999	3491	4152	1911	1894	2745	1804	2860	3837	927	1332	3751
ENSG00000070367	3127	5330	4432	3406	2792	5807	4077	3146	2875	3921	2734	2958	3357	2468	2006	2195	2902	1928	1937	1791	1919	1220	2068	1573	892	1161	1509
ENSG00000070371	453	897	473	416	549	1185	714	448	531	558	585	438	514	467	459	317	426	468	382	332	442	261	370	370	114	137	376
ENSG00000070388	0	2	0	3	3	3	0	3	0	1	0	0	0	0	0	2	0	3	0	0	2	0	1	1	0	0	0
ENSG00000070404	2975	5992	1014	2457	2449	5976	4617	3426	2587	3324	4790	1600	2410	2570	1967	1104	1161	1783	900	816	1402	820	1091	2007	407	436	1675
ENSG00000070413	2709	4386	1247	2481	2229	4927	2855	2670	2368	2665	3012	2329	2336	2284	2259	1651	2171	3765	1701	1837	2139	1980	2135	3670	826	1311	3501
ENSG00000070423	784	1404	383	752	562	1374	875	836	520	635	770	393	417	461	591	266	235	457	271	291	334	277	222	524	131	159	452
ENSG00000070444	555	1021	366	960	621	1606	958	978	644	745	1052	729	880	862	1170	590	813	1817	714	739	1084	1252	1061	1334	461	612	1205
ENSG00000070476	706	1308	746	871	622	1431	904	789	714	835	841	644	764	638	616	468	634	810	404	450	608	404	535	596	155	246	537
ENSG00000070495	993	2022	1483	1581	807	1953	1621	1304	799	1086	1341	660	977	934	855	563	572	807	632	564	634	686	541	790	286	361	828
ENSG00000070501	381	567	238	446	285	666	506	406	357	466	382	317	433	325	293	271	327	383	254	201	268	196	246	228	60	107	234
ENSG00000070526	0	0	0	0	0	0	0	0	0	0	0	0	0	0	0	0	0	0	0	0	0	0	0	1	0	0	1
ENSG00000070540	786	1221	347	935	744	2051	1541	1102	1096	1490	1582	1180	1327	1073	1104	807	1258	2675	1058	1028	1178	1287	1561	1989	867	1201	1981
ENSG00000070601	1	0	2	0	1	2	1	0	0	0	0	0	2	1	0	0	0	1	3	1	0	0	0	0	2	0	0
ENSG00000070610	1648	3023	1688	2174	1272	3143	2514	2008	1264	1588	2077	1259	1619	1480	1590	1014	1198	1702	1089	1121	1241	904	1180	1739	451	741	1819
ENSG00000070614	11020	17388	8709	11646	8906	21213	14172	12038	10451	11918	13039	14115	13294	11568	11927	9568	15655	19937	10501	11532	11837	8660	13029	16573	4080	5583	14589
ENSG00000070669	1626	3020	1862	1652	2397	5406	2625	1646	3061	4652	3624	4519	4688	4209	4553	2931	6016	5050	3289	3142	4127	3471	3437	3049	1445	1712	3600
ENSG00000070718	1076	1765	1804	1166	831	1836	1387	1261	787	1103	1128	687	1313	1012	958	600	688	908	548	547	784	664	629	559	364	468	637
ENSG00000070729	6	3	1	1	1	2	2	4	1	5	6	1	1	4	3	1	0	0	0	1	0	1	1	0	0	0	0
ENSG00000070731	4	18	8	8	15	12	14	5	14	12	12	5	11	11	8	8	9	13	14	9	11	4	5	10	2	2	12
ENSG00000070748	0	1	0	0	0	0	0	0	0	0	0	0	0	0	0	0	0	0	0	0	0	0	0	0	0	0	0
ENSG00000070756	19255	32457	20826	18417	16302	29977	19697	16205	18009	17744	16887	21571	18605	13924	12718	13905	20650	25317	15613	16531	13793	9797	20787	20242	7390	8723	16094
ENSG00000070759	79	131	55	121	63	149	102	104	108	99	76	99	130	81	87	67	125	236	65	87	123	158	118	173	98	139	260
ENSG00000070761	806	1494	735	1041	664	1645	1222	1180	699	921	1263	535	899	771	745	402	449	702	412	403	535	416	412	574	183	286	562
ENSG00000070770	1039	1900	767	1247	839	2036	1256	1197	790	1139	983	914	1126	809	727	579	1007	1338	612	618	829	556	824	984	311	446	841
ENSG00000070778	1824	3746	2913	2388	1665	4145	2987	2486	1709	2219	2062	1788	2032	1481	1431	1226	2178	2345	1218	1317	1415	1044	1700	2031	591	897	1584
ENSG00000070785	1127	1758	894	1336	925	2035	1405	1338	1048	1373	1351	830	1445	1116	952	695	761	823	739	622	907	640	580	627	330	446	834
ENSG00000070808	33	91	16	78	28	75	44	62	38	47	35	33	34	35	45	16	22	20	11	13	27	25	11	19	1	8	17
ENSG00000070814	3312	5951	1748	3862	2862	6198	4039	3985	2695	3414	3688	2111	3375	2733	2833	1600	1600	1978	1438	1353	1935	1273	1426	1785	532	807	1936
ENSG00000070831	5785	10692	9195	7335	4777	10471	7476	7462	4892	6382	5612	4787	5935	4757	4178	3522	4251	4832	3623	3240	3419	2762	3664	3513	1596	2022	4285
ENSG00000070882	3100	5449	4852	3966	2623	6087	4461	3478	2750	3506	3084	2825	3523	2728	2216	1971	3322	2895	2144	2172	2538	1612	2176	3103	977	1650	3144
ENSG00000070886	0	0	0	1	0	0	0	0	0	0	0	0	0	0	0	0	0	0	0	0	0	0	0	0	0	0	0
ENSG00000070915	0	0	0	1	1	0	0	0	0	0	0	0	0	0	0	0	0	0	0	0	1	0	0	0	0	0	0
ENSG00000070950	1737	2627	2421	2169	1293	2612	2108	1787	1371	1843	1717	945	1629	1185	993	751	628	441	490	448	599	301	387	393	115	205	384
ENSG00000070961	5787	12259	12468	6270	4990	14258	8881	6422	4252	6359	5135	5323	6495	4945	3647	3942	6647	3864	3138	3181	4577	2235	3642	3103	1453	2012	2709
ENSG00000070985	0	0	0	0	0	1	0	0	0	0	0	0	0	1	0	0	0	0	0	0	0	0	0	0	0	0	0
ENSG00000071051	696	1254	1201	666	588	1327	897	724	576	685	793	598	540	688	583	406	542	1122	406	440	432	561	540	944	214	298	727
ENSG00000071054	11512	21487	10208	13515	9517	24297	16188	13769	9055	11871	11589	9250	11324	8794	8993	7815	11651	15199	8129	7707	8932	7507	10204	11021	4132	6173	9936
ENSG00000071073	1	3	0	0	0	1	6	3	0	2	3	0	3	6	2	0	0	1	7	2	1	7	0	0	0	3	5
ENSG00000071082	7906	13378	2669	8269	6751	12929	8310	8171	7258	7475	7984	7979	7329	6159	6234	6325	7813	15220	6316	6722	5874	5198	9690	13003	2956	4119	11073
ENSG00000071127	31885	55460	28204	33461	26624	60513	42217	37021	26126	31606	36948	24035	30703	26053	27683	17512	16960	18928	16262	15030	18235	13121	13949	15867	5616	6816	17857
ENSG00000071189	1016	1826	1160	1569	982	2273	1619	1274	1123	1535	1145	993	1319	1009	904	888	1339	1433	846	878	935	746	1134	946	374	591	855
ENSG00000071203	0	0	0	0	0	0	0	0	0	0	0	0	0	0	0	0	0	1	0	0	0	0	0	1	0	0	1
ENSG00000071205	1274	2382	1001	1183	1055	2735	2047	1737	984	1380	1267	985	1291	876	1046	814	1032	1334	763	793	836	678	837	1069	370	484	1074
ENSG00000071242	1887	2641	1179	2279	1950	3662	2154	1973	2564	2812	2768	3939	3500	3090	3801	2741	4900	8045	3193	3423	3589	3338	4557	6629	1560	2193	5746
ENSG00000071243	386	663	559	713	324	687	509	441	367	501	468	305	413	348	330	214	339	425	197	199	281	251	239	286	125	172	327
ENSG00000071246	454	914	280	624	424	1232	643	843	594	688	629	599	458	374	570	455	858	1608	444	558	452	420	830	1322	130	236	773
ENSG00000071282	1158	2153	1214	1690	797	2180	1592	2347	1043	1064	1246	1745	1286	1193	1165	1881	2607	4539	1295	1437	1424	1428	3398	5272	875	1363	5200
ENSG00000071462	1888	3204	395	1917	1513	3385	2301	1902	1529	2033	2156	1538	1894	1755	1593	1100	1352	1807	1033	1039	1374	1130	1128	1328	573	762	1668
ENSG00000071537	5284	9311	8622	6460	4950	12163	8454	6880	5990	8529	6264	5318	6673	4976	4749	4227	7014	7037	3979	4072	4698	4019	5789	5861	2199	3025	5502
ENSG00000071539	1653	2722	1618	2566	1380	2806	2221	2473	1208	1825	1861	734	1835	1200	1299	606	189	106	534	362	522	276	114	84	59	87	140
ENSG00000071553	3657	5946	2762	3705	2946	6933	4739	3714	3071	3735	4485	3071	3959	3707	3411	2190	2991	4815	2621	2705	3703	3478	3007	4319	1654	2212	5014
ENSG00000071564	3665	6629	1874	3432	2749	6615	4075	3804	2491	2987	3248	2518	2568	2516	2700	1574	2041	3153	1758	1484	2072	1667	1749	2936	682	1076	2175
ENSG00000071575	1301	2752	2328	1565	782	2282	1619	1382	685	1142	921	559	785	750	668	636	854	1576	681	616	752	726	855	1929	512	795	1611
ENSG00000071626	3646	6057	1882	3818	3003	6427	4115	3938	2954	3815	4001	2525	3176	2749	3041	1881	1726	2365	1954	1758	1978	1831	1518	2029	875	1034	2091
ENSG00000071655	3332	6095	411	2681	2668	6107	3224	3306	2439	2776	3165	2091	1726	2314	2707	1535	1367	2931	1602	1509	1879	1779	1530	2550	797	1099	2536
ENSG00000071677	0	0	0	0	0	0	0	0	0	0	0	0	0	0	0	0	0	0	0	0	0	0	0	0	0	0	0
ENSG00000071794	1645	2676	2371	2183	1469	2985	1980	1716	1646	2357	1857	1694	2406	1688	1512	1215	1844	1356	1040	1093	1424	815	1235	981	428	671	755
ENSG00000071859	2695	4758	398	2668	2190	5180	3216	2906	2302	2899	3365	2157	2969	2402	2503	1909	2041	3373	1808	1662	2313	1778	2244	3230	822	1278	3168
ENSG00000071889	783	1292	225	708	629	1465	802	800	670	795	914	682	555	605	766	514	547	1209	541	523	532	590	636	963	246	321	649
ENSG00000071894	3400	5782	719	3045	2683	6479	4175	3454	2773	3375	4392	2559	2835	2861	2968	1899	2215	3631	1751	1889	2356	1612	2202	4443	756	932	3220
ENSG00000071909	0	1	0	2	0	1	2	1	0	0	1	0	0	0	0	0	2	23	0	0	1	2	0	0	0	1	0
ENSG00000071967	5134	8558	7953	6581	4550	11019	7457	7146	5676	7269	6203	7451	7669	5560	5600	5711	13733	25722	6256	7249	6431	6977	14380	21690	5293	8749	16138
ENSG00000071991	0	0	0	0	0	0	0	0	0	0	0	0	0	0	0	0	0	0	0	0	0	0	0	0	0	0	0
ENSG00000071994	1419	2299	2331	1816	1233	2559	2029	1772	1297	1811	1698	1280	1559	1413	1137	1018	1324	1698	1027	851	1078	892	1176	1117	484	616	1153
ENSG00000072041	8	35	19	109	16	33	26	82	8	6	18	8	30	28	97	20	15	96	31	33	29	132	26	10	26	27	16
ENSG00000072042	2093	3419	3302	2640	1870	4361	3397	2838	2375	3080	3480	2447	3685	3099	2655	2099	2402	2702	2840	2599	2949	2840	2043	2042	1565	1991	2989
ENSG00000072062	4549	7595	2759	5403	3571	8301	5413	5088	3419	4075	4322	2850	3161	2551	2514	1847	2232	2646	1940	1787	1997	1300	1874	2476	567	886	2063
ENSG00000072071	227	398	99	315	174	438	257	279	178	200	250	199	188	155	219	176	359	699	185	235	248	190	321	588	84	165	364
ENSG00000072080	0	0	0	0	0	0	0	0	0	0	0	0	0	0	0	0	0	0	0	0	0	0	0	0	0	0	0
ENSG00000072110	53477	94437	38128	50927	44021	101625	74459	55439	41907	52589	64909	38988	49302	43892	39601	27655	27734	26083	21627	20762	29796	18917	22753	25986	9808	11343	29691
ENSG00000072121	1522	2524	1139	1838	1429	3357	1984	1767	1487	1958	2040	1394	2757	2750	2148	1153	1632	2116	1378	1525	3297	3487	1693	1598	2240	3285	4418
ENSG00000072133	233	624	302	271	200	785	544	352	225	379	231	126	189	116	105	121	123	113	91	94	77	47	115	145	29	42	224
ENSG00000072134	2087	4319	2040	2187	1520	3975	2798	2530	1566	2051	2023	1612	1848	1587	1670	1230	1579	2186	1182	1091	1351	1123	1298	1816	475	712	1528
ENSG00000072135	1307	2053	1246	1222	1113	2371	1691	1352	1064	1352	1481	983	1131	870	979	725	837	1108	639	670	781	537	751	875	226	346	749
ENSG00000072163	1632	2715	702	1249	1263	3030	2324	1693	1555	1568	2265	2258	1610	1925	2082	1267	2268	3461	1252	1571	1826	1240	2078	3466	611	988	2607
ENSG00000072182	1	3	0	8	1	2	1	0	0	2	1	0	2	2	1	3	2	2	3	3	0	2	2	4	0	1	4
ENSG00000072195	2009	2709	626	2016	1707	3451	2302	2358	2484	2198	2616	2689	2399	2368	3669	2081	2586	5019	2001	2226	2319	2212	3034	3744	829	1266	3058
ENSG00000072201	22	47	42	34	24	53	31	31	25	23	20	29	31	23	22	15	42	31	18	15	22	13	32	30	5	12	19
ENSG00000072210	746	1284	999	981	655	1289	877	841	721	831	713	894	1056	890	773	694	1028	1566	730	733	948	836	1137	741	371	674	818
ENSG00000072274	8444	9887	8020	7631	6216	12618	10078	8450	6431	10596	10599	6499	12109	9782	9606	6463	6679	6793	8910	7016	8862	8508	6356	5595	4564	5093	7619
ENSG00000072310	1609	2295	418	1348	1104	2189	1276	1031	1248	1162	1315	1724	1280	1334	1466	2266	2049	3835	2968	2824	2506	2345	3312	3965	1329	1522	4036
ENSG00000072315	0	0	0	0	1	1	0	0	0	0	0	1	0	0	0	0	0	0	0	0	0	0	0	0	0	0	0
ENSG00000072364	6816	15339	13975	10994	5174	13910	9077	7421	6000	7261	6066	5228	7353	5682	5197	4255	6501	6013	4228	3965	5143	3671	5257	4563	2440	3337	4800
ENSG00000072401	416	751	656	752	329	871	659	663	418	577	535	437	575	490	425	419	583	625	334	349	414	350	591	568	214	315	510
ENSG00000072415	2235	3488	2974	2918	2151	4544	3253	2209	2518	3516	2850	2055	3032	2167	1651	1638	1923	1401	1366	1415	1610	969	1192	1263	599	846	1410
ENSG00000072422	977	1194	956	905	1081	2053	1406	876	1288	1573	1317	1593	1481	1226	963	889	1887	2286	791	1057	1111	875	1394	1873	447	705	1596
ENSG00000072444	12	7	2	0	3	6	3	0	1	2	1	1	4	1	1	4	1	0	1	4	3	1	5	0	0	1	2
ENSG00000072501	5889	10482	6891	8193	5254	10346	7288	7025	5052	6089	6766	3732	6612	5082	4874	2819	2452	2484	2555	2112	3269	2137	1917	1892	1106	1503	2405
ENSG00000072506	1551	2575	1072	1643	1314	2905	1939	1858	1290	1569	2000	1193	1375	1444	1373	987	920	1292	1035	900	1220	965	945	1042	362	495	1131
ENSG00000072518	1410	2776	716	1505	1111	2572	1616	1388	1029	1256	1466	920	1160	999	958	624	762	977	656	599	830	632	686	912	291	411	995
ENSG00000072571	1179	2246	1497	2238	1055	2341	1569	1673	1021	1316	1146	630	1383	890	799	625	237	62	373	287	415	182	82	28	39	47	69
ENSG00000072609	695	1114	670	599	561	1356	905	819	556	759	721	569	667	569	585	409	569	766	441	440	573	521	535	650	294	336	720
ENSG00000072657	3099	5251	5027	3425	2703	6165	4136	3071	2819	3791	3092	2231	3115	2171	1579	1468	2356	2077	1229	1276	1400	755	1600	1858	509	752	1475
ENSG00000072682	4134	8278	4090	5049	3467	9813	7399	5689	3863	5705	6949	4241	5751	5485	4639	2798	4742	6450	3223	2997	5016	4380	3939	5179	2328	2796	7177
ENSG00000072694	0	0	0	0	0	1	0	0	0	0	1	0	0	0	0	0	1	0	0	0	1	0	0	1	0	0	0
ENSG00000072736	645	1111	1189	976	602	1343	1071	821	694	989	848	675	1061	876	639	435	661	701	517	467	795	545	561	589	302	441	694
ENSG00000072756	765	1174	1302	868	639	1652	1337	939	703	1102	907	685	1035	807	711	538	680	575	500	510	599	461	529	422	292	423	504
ENSG00000072778	10595	19610	4515	10805	8741	21544	15448	10975	9627	12477	14510	9570	12032	10499	9566	4944	7596	7913	3872	3829	6226	3568	4822	5950	1512	2054	5331
ENSG00000072786	3506	6312	2335	2924	2983	7428	5015	3689	2815	3707	3946	2632	3627	2899	2743	1838	2286	2483	2085	1929	2599	1715	1717	2671	838	1107	2836
ENSG00000072803	2466	4333	4445	3251	2090	4753	3551	3105	2326	3098	2875	2224	2836	2328	2035	1734	2439	2912	1638	1627	1744	1536	1950	2435	869	1145	2429
ENSG00000072818	55	84	3	35	32	139	86	41	52	80	80	59	43	73	55	41	73	115	36	71	66	41	74	85	20	26	96
ENSG00000072832	503	851	651	498	422	1034	796	561	486	452	526	438	531	461	437	319	702	851	360	450	439	283	593	594	129	280	491
ENSG00000072840	2679	5069	2194	2982	2344	6285	4699	3622	2503	2780	3247	2854	2925	2945	2860	1972	4070	6467	2194	2421	3197	2901	3880	6153	1481	2691	5532
ENSG00000072849	1336	2102	1440	1688	1228	2855	2264	1893	1342	1955	1630	1050	1489	1241	989	788	1029	1143	770	644	732	630	827	901	341	505	1049
ENSG00000072858	0	0	1	0	1	1	1	0	0	0	0	2	0	2	1	0	3	0	0	1	2	4	1	3	4	5	9
ENSG00000072864	984	1729	975	1204	905	2193	1465	1392	869	976	989	803	1097	782	797	621	741	808	633	501	658	355	523	561	172	237	561
ENSG00000072952	3312	4772	3326	3475	2629	6227	3750	3913	3643	3683	3465	4551	3552	3275	2807	2933	5370	6468	1753	1929	2729	2110	4951	3728	936	1332	3720
ENSG00000072954	32	47	14	31	27	35	27	31	16	17	36	17	16	34	24	18	28	76	27	13	21	30	44	45	13	19	30
ENSG00000072958	2630	4481	1564	2731	2062	4960	3431	2981	2133	2603	3132	2003	2607	2412	2473	1440	1535	2311	1473	1359	2034	2152	1350	1924	967	1381	2669
ENSG00000073008	4291	8033	5911	4062	3665	9269	6695	4682	3132	4445	4887	3076	4440	3719	3843	2649	2422	2667	2084	2115	2506	1976	2025	2264	694	902	2947
ENSG00000073009	348	582	87	341	274	611	430	333	262	334	380	284	318	277	294	201	173	279	212	171	197	182	215	251	57	124	314
ENSG00000073050	1417	2182	360	1401	1202	2477	1592	1635	1062	1401	1541	867	1332	1169	1142	670	773	1106	609	625	816	606	627	985	198	316	831
ENSG00000073060	1416	2739	766	1430	1176	2803	1907	1472	1258	1456	1567	1293	1438	1330	1163	930	1245	1455	1264	1249	1693	1527	1210	1495	731	1119	1839
ENSG00000073067	1	0	0	0	0	0	3	2	0	0	1	1	0	3	3	0	0	7	1	1	1	5	1	14	3	4	13
ENSG00000073111	3157	4739	1434	3818	2469	4234	2895	2956	2268	2918	4116	1407	3031	2450	2641	1187	431	579	921	718	921	556	395	413	216	237	548
ENSG00000073146	112	159	99	151	113	204	157	92	129	123	121	208	184	175	158	151	471	451	142	205	303	177	315	480	111	203	457
ENSG00000073150	88	181	47	80	92	225	138	87	114	129	150	98	100	102	115	44	71	135	64	82	47	50	69	89	27	32	74
ENSG00000073169	622	1181	215	586	511	1158	740	670	497	551	628	439	429	468	516	350	364	804	372	396	432	371	429	743	163	269	683
ENSG00000073282	0	0	0	0	0	1	0	0	0	0	1	0	0	0	1	0	0	0	0	0	0	1	0	1	0	1	0
ENSG00000073331	346	527	318	579	327	657	386	320	443	492	420	490	565	438	435	412	689	759	343	460	597	565	707	556	282	553	780
ENSG00000073350	26	44	9	22	17	47	29	26	32	23	49	45	35	33	29	35	48	44	44	32	41	29	34	70	15	10	36
ENSG00000073417	1135	2191	1584	1534	1061	2355	1816	1181	1046	1549	1486	978	1425	1085	868	679	941	910	679	628	790	545	770	710	342	422	741
ENSG00000073464	89	153	81	129	70	142	79	97	68	69	72	58	105	87	108	36	73	165	92	112	150	221	76	8	72	114	15
ENSG00000073536	768	1220	390	730	645	1544	1052	925	611	888	1095	470	708	666	736	366	425	654	413	385	447	300	411	572	117	158	468
ENSG00000073578	3689	6432	2876	4622	2905	6939	4680	4687	3068	3612	4153	2805	3713	3173	3299	2384	2647	4102	2358	2322	2737	2401	2556	3279	1114	1680	3642
ENSG00000073584	4460	7792	5862	6152	3742	8139	5604	5256	4167	4934	4527	4419	5296	3911	3603	3477	4583	5514	3123	2848	3411	2613	4074	4388	1520	2079	4159
ENSG00000073598	57	63	26	35	32	79	59	41	47	57	63	30	56	45	41	24	47	53	35	24	36	24	38	46	12	21	59
ENSG00000073605	187	320	202	319	190	455	300	239	359	365	360	306	315	228	260	224	496	711	168	191	259	176	364	537	81	178	378
ENSG00000073614	2728	5114	4074	3500	2374	5724	3634	2991	2602	3191	2644	2524	3105	2414	2116	1981	2908	2991	1917	1874	2473	1886	2373	2120	1132	1637	2593
ENSG00000073670	21	26	6	17	15	41	22	27	14	29	18	12	20	19	25	15	27	53	13	14	29	32	37	46	11	19	29
ENSG00000073711	2625	5814	7538	4226	2197	6195	4401	3470	2378	3270	2405	2239	2734	1827	1653	1416	2092	1598	1358	1266	1365	810	1380	1144	458	663	891
ENSG00000073712	9329	19547	20606	17089	7061	18641	15688	14877	7934	11265	11827	8649	10395	8495	7551	6635	9160	9130	5049	4841	5846	4705	6910	7457	2723	3267	7178
ENSG00000073734	0	0	0	0	0	0	0	0	0	0	0	0	0	0	0	0	0	0	0	0	0	0	0	1	0	0	0
ENSG00000073737	0	0	0	0	0	1	0	0	0	0	0	0	1	0	0	0	0	0	0	0	0	0	0	0	0	0	0
ENSG00000073754	0	0	0	0	0	0	0	0	0	0	0	0	0	0	0	0	0	0	0	0	3	0	0	0	0	1	3
ENSG00000073756	7427	24496	24880	4490	3406	11378	8397	4232	1572	4127	3782	866	1383	968	478	584	618	637	328	341	412	816	216	1392	361	389	1976
ENSG00000073792	4014	7087	4854	3965	3493	8895	5940	4311	3269	4674	4323	3236	3876	3130	3109	2422	3140	3663	2668	2506	2742	2177	2478	3187	1018	1538	3214
ENSG00000073803	610	999	1068	830	532	1160	795	745	554	677	584	475	624	486	475	408	497	599	358	358	389	361	428	390	142	199	432
ENSG00000073849	117	178	151	123	131	278	205	158	182	206	190	178	313	214	284	78	291	357	201	204	272	307	185	358	92	171	328
ENSG00000073861	0	0	0	0	0	0	0	0	0	0	0	0	0	0	0	0	0	0	0	0	0	0	0	0	0	0	0
ENSG00000073905	1287	2362	2792	1419	1097	2773	1596	1390	1083	1581	1204	867	1437	807	663	711	711	592	664	566	844	435	600	527	355	429	630
ENSG00000073910	1746	3118	2248	864	1717	4572	2779	1649	1808	1916	1709	2798	2396	1840	1197	1770	3885	1851	1272	1716	2304	958	2573	2237	607	923	2323
ENSG00000073921	9402	17284	14098	12764	8074	20703	16928	13587	8118	12246	11049	6696	10164	7691	7020	5381	6208	6054	4981	4406	5325	4470	5063	5058	2599	3311	5666
ENSG00000073969	2658	4262	2406	2616	2219	4812	2998	2627	2563	3063	2699	2315	3094	2431	1868	1834	2134	1941	1822	1540	1816	1321	1639	1531	728	993	1838
ENSG00000074047	2593	4022	1332	1333	1378	3272	2087	1818	1242	1449	1520	1062	881	888	1018	701	1036	1370	789	726	801	443	901	1397	208	266	888
ENSG00000074054	2807	4982	3891	3347	2407	5778	3916	3169	2739	3207	3169	2638	3292	2522	2325	1875	2752	2722	1820	2027	2241	1735	2128	2337	802	1210	2411
ENSG00000074071	1475	2528	442	1133	1227	2859	1410	1406	1291	1556	1636	1209	1204	1135	1076	919	724	1409	854	874	961	781	927	1123	303	491	956
ENSG00000074181	1066	2379	580	1175	747	2621	2012	1590	717	1023	1453	758	675	987	934	405	777	1533	446	381	674	532	646	1803	342	206	1109
ENSG00000074201	1759	2839	1782	2264	1573	3445	2446	2301	1758	2223	2124	1742	2267	1643	1626	1520	2200	2988	1495	1420	1545	1277	1998	1981	663	1009	1896
ENSG00000074211	2	3	4	6	0	5	2	2	3	1	7	1	1	5	1	0	2	3	3	1	3	3	1	1	5	0	2
ENSG00000074219	1441	2654	795	1679	1173	2658	1655	1669	1194	1223	1289	1354	1430	1373	1252	812	1330	1951	878	864	1271	1166	1115	1693	561	835	2021
ENSG00000074266	622	1059	444	936	521	1080	841	797	567	795	838	439	811	719	601	363	486	560	314	292	513	394	374	447	190	271	583
ENSG00000074276	15	27	12	27	15	30	10	17	14	13	10	11	18	23	19	10	12	6	6	8	8	4	2	12	3	12	11
ENSG00000074317	0	2	0	1	0	4	3	2	1	1	0	0	0	1	0	1	0	0	1	0	0	0	0	0	0	0	0
ENSG00000074319	1750	2876	2284	2039	1485	3588	2689	2340	1684	2327	2257	1660	2155	1729	1609	1316	1586	2161	1310	1217	1515	1375	1309	1754	686	865	1995
ENSG00000074356	1580	2896	1999	2219	1307	2940	2235	1886	1409	1746	1705	1380	1865	1388	1374	1166	1462	1556	1019	914	1117	751	1243	1262	432	608	1067
ENSG00000074370	46	87	24	50	43	110	70	75	36	55	64	48	42	27	68	44	61	123	30	34	45	50	61	61	15	29	58
ENSG00000074410	735	1626	944	1671	689	1608	1033	1733	712	981	840	469	719	444	1122	578	217	605	418	287	321	555	399	218	102	126	295
ENSG00000074416	9915	15362	7061	7118	8166	20223	14635	8920	8200	11693	13965	7991	9959	8788	7686	5612	7111	8357	6060	5705	6420	4340	5522	8485	2155	2778	9200
ENSG00000074527	2315	2777	2953	1152	2098	3593	2786	942	3141	3495	4569	7041	6684	6752	3012	2995	7901	5270	2570	3138	4957	2473	3991	5660	1408	1657	6104
ENSG00000074582	817	1350	650	953	630	1438	995	961	689	856	1003	530	722	677	698	556	459	658	420	417	433	324	426	509	128	190	498
ENSG00000074590	2855	4747	4510	4090	2269	5602	4475	2309	2285	3089	3736	2462	2517	2610	1460	1827	3022	2300	1452	1454	2023	1174	1717	2751	722	957	2529
ENSG00000074603	2168	3687	3592	2616	1799	4193	2962	2302	1854	2578	2007	1830	2407	1732	1565	1350	2140	1882	1262	1118	1418	1027	1583	1459	606	927	1323
ENSG00000074621	508	795	497	617	551	1154	636	595	672	721	743	715	685	561	514	471	817	822	413	542	567	328	629	686	143	283	622
ENSG00000074657	2779	5053	5571	3676	2587	5986	4260	3367	3014	3409	3367	3455	3744	3226	2722	1993	4439	5003	2174	2377	3348	2360	3179	4181	1295	2559	4481
ENSG00000074660	24	32	9	14	18	57	26	13	18	26	30	22	15	21	14	15	28	40	13	15	24	20	20	40	15	24	39
ENSG00000074695	9886	17196	15172	12540	8842	21084	14992	11609	10484	15833	12796	10269	13627	10948	8438	7717	11566	11034	7267	7153	8767	6090	8918	8596	3982	5285	8686
ENSG00000074696	3562	5917	4398	4797	2961	5929	4206	4028	2976	3810	3685	2765	4226	3435	2756	2190	2607	3309	2263	1842	2607	2194	2307	2357	861	1306	2502
ENSG00000074706	2	4	0	27	1	1	2	5	1	0	1	3	4	1	3	2	6	18	2	2	3	4	2	8	4	4	10
ENSG00000074755	2450	4186	1847	2656	1912	4511	2956	2624	2075	2324	2456	1900	2454	2026	1962	1359	1964	2361	1527	1381	1848	1345	1701	1931	664	996	2245
ENSG00000074771	0	0	0	1	0	0	0	0	0	0	0	0	0	0	0	0	0	0	0	0	0	0	0	0	0	0	0
ENSG00000074800	70106	125350	47239	76435	56716	129159	88398	80350	53056	68386	77184	39644	61662	52872	53529	35742	24366	24258	39206	28672	40894	34593	22410	16427	14414	13113	27427
ENSG00000074803	0	18	25	4	0	13	20	6	0	6	10	0	2	1	1	0	0	0	11	2	1	4	1	0	16	3	0
ENSG00000074842	4808	8347	1061	4157	3791	9460	6381	5446	4042	5152	6407	3154	4917	5221	3992	2188	2297	3244	2171	1975	3572	2954	1790	3019	1259	1847	4867
ENSG00000074855	289	464	100	274	249	618	474	265	299	332	474	283	260	338	286	161	221	292	182	238	299	274	220	288	101	147	278
ENSG00000074935	447	719	437	383	475	1061	592	423	435	691	587	623	740	566	587	398	854	730	320	477	573	411	458	575	187	266	493
ENSG00000074964	643	961	198	698	569	1305	830	929	540	598	724	558	547	544	826	476	523	1130	445	451	486	574	645	958	197	324	787
ENSG00000074966	6	10	8	6	6	6	4	2	3	5	2	5	7	11	2	5	24	11	8	7	14	11	7	4	7	13	4
ENSG00000075035	0	0	0	0	0	0	0	0	0	0	0	0	0	0	0	0	0	0	0	0	0	0	0	0	0	0	0
ENSG00000075043	0	0	0	0	0	0	0	0	0	0	0	0	0	0	0	0	0	0	0	0	0	0	0	0	0	0	0
ENSG00000075073	11	16	16	22	10	23	13	14	4	8	7	7	2	8	8	6	3	10	5	3	12	10	8	11	5	10	33
ENSG00000075089	472	841	398	638	447	1064	752	745	499	783	583	406	660	520	426	397	577	535	405	352	450	373	387	391	200	282	475
ENSG00000075131	334	490	340	458	265	478	462	414	243	462	477	192	456	364	277	140	112	113	122	90	192	139	93	86	49	85	122
ENSG00000075142	1336	2340	1598	2154	1158	2723	2006	2180	1320	1619	1622	1309	1777	1402	1429	1118	1282	1829	1099	1052	1160	1012	1103	1232	530	709	1231
ENSG00000075151	5205	8193	5875	5653	4538	9487	6841	4922	4832	5969	5626	5673	6627	5090	4645	4308	6272	5900	3760	3940	4502	3258	5072	5470	1825	2919	4503
ENSG00000075188	873	1435	467	1249	730	1758	1106	1204	793	1153	969	671	1105	788	681	568	634	720	575	474	553	475	510	441	184	259	484
ENSG00000075213	1840	3104	2401	1593	1602	3340	1694	1322	1319	1881	1225	1052	1879	1267	953	841	931	860	865	820	1032	601	599	665	291	567	994
ENSG00000075218	1994	3892	1861	3179	1580	3612	2634	3162	1424	1608	1686	829	1898	1419	1663	624	226	105	635	379	678	365	107	66	55	80	119
ENSG00000075223	2483	5111	5103	4970	2473	6252	4688	4636	2652	3891	3721	3001	3718	3075	3083	2479	5364	4788	2600	3515	3323	2435	4081	6145	1746	3445	4728
ENSG00000075234	963	1553	636	1023	742	1650	1126	1065	775	957	1062	870	1089	1111	965	633	726	1029	626	571	924	1088	680	827	509	854	1692
ENSG00000075239	1584	2632	1365	2111	1323	3028	2027	2100	1474	2004	1626	1484	2147	1598	1689	1280	1776	2385	1527	1385	1650	1660	1653	1227	687	948	1386
ENSG00000075240	299	497	95	273	267	648	362	280	352	430	391	315	310	262	333	232	332	742	272	329	284	295	429	640	100	157	465
ENSG00000075275	225	411	136	291	189	421	276	216	203	227	232	210	222	195	250	189	171	229	220	218	221	163	191	369	73	97	300
ENSG00000075290	1	2	8	1	1	1	1	0	1	0	1	1	0	1	0	0	5	4	1	1	1	0	1	1	0	2	1
ENSG00000075292	2643	5248	4734	4024	2538	5825	3458	2808	2849	3633	2645	3091	3588	2492	2203	2393	3573	2488	1848	2114	2548	1575	2585	2467	963	1823	1998
ENSG00000075303	511	718	625	729	416	918	720	565	477	681	618	357	635	518	505	357	435	436	294	306	322	297	336	295	148	191	292
ENSG00000075336	721	1146	1159	1110	592	1303	1021	1038	686	982	939	466	711	528	537	373	398	455	321	263	318	214	297	358	98	122	276
ENSG00000075340	0	0	0	1	0	1	0	2	0	1	2	0	0	1	0	0	0	0	0	1	0	0	0	1	0	0	0
ENSG00000075388	0	0	0	0	0	0	0	0	0	0	0	0	0	0	0	0	0	0	0	0	0	0	0	0	0	0	0
ENSG00000075391	1813	3531	3837	2049	1345	3676	2615	2335	1674	2116	1896	1783	2055	1687	1637	1432	2189	2159	1327	1475	1488	1001	1905	1719	592	947	1616
ENSG00000075399	688	988	155	521	557	1310	860	574	636	748	856	672	531	587	668	461	699	1107	464	557	530	459	631	1088	212	331	934
ENSG00000075407	777	1414	1827	1155	762	1758	1161	876	927	1159	921	955	1090	787	709	783	1277	984	526	675	903	550	912	843	295	570	578
ENSG00000075413	2299	4494	3907	3207	2163	4875	3302	2985	2121	2749	2651	2301	2749	2322	2213	1797	2456	2827	1590	1659	2026	1551	2175	2480	748	1205	2366
ENSG00000075415	12609	21540	11053	14543	11010	24858	17128	16099	12086	15567	15040	12238	15792	12208	11662	9010	13941	20558	11090	10849	10322	8952	11996	13408	4952	5656	11255
ENSG00000075420	6986	13886	11469	8385	6095	16048	11106	8052	7023	10147	8320	7704	8539	6847	6041	5609	8098	7853	4822	5167	6226	4274	6623	7585	2725	3610	7373
ENSG00000075426	8469	13884	6736	10145	5900	12731	8394	7653	5931	7453	7925	5082	6287	5623	4867	3628	5081	7526	2821	3183	4514	4331	4276	5358	1717	2576	6177
ENSG00000075429	0	0	0	1	0	0	0	0	0	0	0	0	0	0	0	0	0	0	0	0	0	0	0	0	0	0	0
ENSG00000075461	7	11	13	17	3	7	8	19	5	5	7	5	4	6	7	3	4	1	4	3	1	3	2	2	0	0	2
ENSG00000075539	2140	4095	3603	3224	1964	4380	3058	2334	2079	2480	2271	1529	2570	1990	1819	1203	1518	1343	1209	1179	1431	1119	1132	1080	591	952	1156
ENSG00000075568	2893	5098	4046	3816	2462	5408	4171	2946	2441	2932	3069	2484	3137	2486	2507	1961	3024	3052	1950	2062	2224	1715	2376	2665	896	1211	2131
ENSG00000075618	9227	18830	2759	10437	7323	19907	13332	13183	7207	9213	10635	6235	6217	5969	7016	4272	4191	7404	5639	4590	4298	3453	3719	6385	1785	2002	5061
ENSG00000075624	295999	526562	471381	279593	241019	523212	357888	285158	231300	253057	301448	212776	249596	193901	176583	132290	124497	114181	104752	102077	124107	80072	97350	106403	34881	38908	117030
ENSG00000075643	340	418	172	335	420	778	336	259	479	646	522	697	907	729	892	572	752	851	578	585	832	795	742	765	365	536	1108
ENSG00000075651	170	271	150	271	152	391	245	196	304	297	241	540	474	375	371	321	866	1238	391	457	595	542	815	620	283	410	578
ENSG00000075673	0	0	0	1	0	0	0	0	0	0	0	0	0	0	0	0	0	0	0	0	0	0	0	0	0	0	0
ENSG00000075702	1242	2246	472	1396	1018	2000	1429	1237	774	903	1310	447	1067	813	1016	334	110	87	338	212	374	200	70	59	54	66	91
ENSG00000075711	3074	4533	3783	2747	3022	6243	4743	2589	3386	4462	3821	4247	4481	3586	2598	2672	5012	3242	2438	2740	3155	1853	3064	3186	1073	1604	2422
ENSG00000075785	7614	14960	12503	11344	6371	16061	12400	11493	6594	8436	10385	5739	7859	7347	6926	4918	4750	7671	4441	4229	5646	5235	5482	6929	2633	3789	6960
ENSG00000075790	1964	3262	2749	2480	1702	3575	2715	2158	1586	2374	1984	1507	2312	1692	1480	1187	1692	1468	944	954	1218	985	1211	1505	607	987	1576
ENSG00000075826	147	246	170	183	133	278	256	111	203	177	260	227	195	222	210	216	420	550	166	205	223	144	443	623	127	185	382
ENSG00000075856	2455	4003	2166	2983	2057	4512	3152	2899	2212	2774	3003	1984	3028	2463	2322	1598	1886	2352	1513	1527	2068	1624	1585	2113	878	1260	2531
ENSG00000075884	0	1	1	0	0	0	0	0	0	0	0	0	0	0	0	0	0	1	0	1	0	2	0	0	0	1	2
ENSG00000075886	18	18	8	15	22	36	32	24	21	19	20	21	19	13	7	9	17	27	12	9	15	5	13	21	4	5	8
ENSG00000075891	0	0	0	0	0	0	0	0	0	0	0	0	0	0	0	0	0	0	0	0	0	0	0	0	0	0	0
ENSG00000075914	785	1206	645	775	628	1447	977	815	706	887	999	614	818	725	781	542	622	925	530	507	648	494	495	702	234	286	682
ENSG00000075945	704	1336	768	1182	683	1524	1199	1106	819	1071	907	861	1018	829	718	647	964	1315	674	665	804	725	871	842	368	634	859
ENSG00000075975	1472	2595	1888	1748	1281	3099	2333	1981	1333	1907	1833	1233	1694	1369	1191	977	1360	1760	939	949	1051	845	1122	1434	382	563	1323
ENSG00000076003	3280	5019	3448	4562	2864	5533	3810	3710	2793	3949	4391	2075	3924	2953	2783	1710	1556	1728	1449	1257	1337	860	1256	1146	554	621	838
ENSG00000076043	1749	3018	3010	2673	1501	3813	2911	2607	1806	2505	2461	2192	2638	2267	2174	1741	2595	3669	1818	1728	2015	1897	2475	2454	946	1234	2568
ENSG00000076053	864	1733	2368	1509	752	1809	1385	1327	814	1281	1073	845	1133	925	793	674	1112	1041	624	595	778	665	745	783	376	554	983
ENSG00000076067	2723	4822	3284	2849	2511	5672	3713	3071	2684	3181	2981	2647	2886	2773	2083	1632	2529	2798	1572	2044	2473	2374	1798	2449	1567	2326	5103
ENSG00000076108	3914	8063	4411	5418	3473	8803	6375	4869	3714	4334	5168	3810	4662	4503	3928	3090	4126	4815	3423	3175	4424	3901	3979	4265	2431	3050	6185
ENSG00000076201	2689	4502	1096	2558	2032	5086	3557	2827	1997	2494	2969	1773	2114	2250	2281	1285	1564	2360	1388	1414	1858	1479	1579	2407	629	900	2279
ENSG00000076242	1685	2741	1175	2298	1432	2838	1893	2105	1518	1839	1817	1217	1916	1462	1450	1005	1054	1180	965	912	1064	825	868	868	341	493	1027
ENSG00000076248	1030	1369	844	1115	874	1656	1301	1025	829	1350	1543	723	1469	1255	1192	605	604	760	605	535	586	558	537	580	254	327	676
ENSG00000076258	43	81	72	80	52	82	82	59	67	90	59	168	118	99	73	121	533	530	87	181	238	175	582	775	95	327	770
ENSG00000076321	1094	1924	1694	1451	935	2342	1586	1437	1005	1425	1255	932	1285	988	942	719	1059	1269	717	777	864	774	837	1132	391	639	1107
ENSG00000076344	26	48	11	24	19	47	45	20	35	23	45	57	31	46	58	43	115	253	37	69	56	55	135	309	39	52	194
ENSG00000076351	109	176	103	108	124	310	220	132	192	218	234	120	149	152	112	87	92	133	83	60	123	63	78	162	29	36	139
ENSG00000076356	2515	3709	2145	1179	1986	4642	3511	1358	1293	1921	2036	955	1184	1131	728	555	950	755	483	504	777	484	513	855	248	408	822
ENSG00000076382	2879	5362	2557	4812	2204	4831	3634	4270	1942	2549	2594	1259	3349	2295	2333	1142	357	172	1104	669	997	552	199	108	138	153	212
ENSG00000076513	9281	15130	13556	10496	7426	17056	12826	9962	8081	10294	9973	9660	10794	8229	6595	6097	9251	9770	5942	5901	6525	4325	7296	5800	2218	3479	6747
ENSG00000076554	362	614	677	215	312	611	438	173	348	413	413	281	484	323	146	158	226	67	213	109	220	74	105	69	78	56	104
ENSG00000076555	174	218	87	261	184	343	225	190	211	213	185	226	205	166	202	146	331	556	137	211	240	164	311	398	49	154	290
ENSG00000076604	1432	2742	1599	1764	1187	3151	2537	1797	1268	1430	2231	1155	1463	1634	1252	849	1022	1137	929	843	1238	962	793	1408	457	583	1530
ENSG00000076641	218	453	338	327	217	449	313	239	203	261	247	200	390	335	304	122	394	391	210	233	347	221	242	271	153	249	248
ENSG00000076650	383	678	391	497	331	805	520	503	381	451	429	293	462	339	321	277	315	388	278	254	265	180	250	266	106	176	279
ENSG00000076662	320	554	196	252	271	674	420	342	295	428	454	271	301	278	275	197	176	305	169	171	221	171	162	284	39	84	250
ENSG00000076685	3429	5103	3703	3594	2785	6305	4591	3539	3043	4048	3789	2970	3758	3108	2538	2271	3381	3740	2105	2167	2533	2143	2721	3141	1242	1848	3472
ENSG00000076706	2572	4279	1903	2674	2024	4060	3382	2608	1937	2116	2733	1994	2797	2978	2138	1203	1141	828	1081	796	1867	1035	719	229	331	365	266
ENSG00000076716	4	72	129	68	2	85	98	74	4	67	103	8	50	69	59	11	5	84	124	20	56	47	22	126	153	25	103
ENSG00000076770	129	197	169	296	120	221	116	192	134	136	65	81	165	110	171	112	142	254	108	147	108	127	141	80	43	91	79
ENSG00000076826	1	0	0	0	0	3	2	1	0	1	3	0	1	2	1	0	1	0	0	0	0	2	1	0	1	1	1
ENSG00000076864	4	15	4	20	5	8	12	5	1	6	13	8	7	6	13	4	10	35	4	10	10	9	8	10	5	4	9
ENSG00000076924	1416	2496	533	1423	1122	2631	1534	1499	1138	1315	1607	1045	1148	1183	1289	754	935	1789	808	784	1121	950	976	1711	373	679	1740
ENSG00000076928	3163	4970	291	2528	2619	5966	3781	3023	2425	3201	3642	2182	2386	2287	2697	1672	1684	2603	1620	1515	1769	1495	1656	2512	698	960	2443
ENSG00000076944	221	387	43	209	191	439	282	247	212	219	277	254	265	262	291	154	228	322	157	148	266	264	206	425	72	108	584
ENSG00000076984	1087	2100	402	1086	878	1908	1356	1273	914	957	1164	840	773	852	938	592	777	1628	633	622	755	659	793	1347	330	475	1131
ENSG00000077009	0	0	0	0	1	0	0	0	0	0	0	0	0	0	0	0	1	0	0	0	1	0	0	1	0	0	1
ENSG00000077044	654	1164	335	759	494	1155	752	739	542	642	782	499	600	534	611	384	549	761	370	316	441	422	422	664	179	233	578
ENSG00000077063	0	7	11	16	0	16	15	18	1	7	14	1	8	17	19	2	0	25	25	2	7	10	1	8	33	5	7
ENSG00000077080	0	0	0	0	0	0	0	0	0	0	0	0	0	0	0	0	0	0	0	0	0	0	0	0	0	0	0
ENSG00000077092	458	695	865	251	368	751	629	295	433	470	439	777	646	513	200	381	1207	615	313	365	729	218	534	125	205	359	176
ENSG00000077097	5810	10329	7939	7910	5002	12696	7944	6681	5603	8018	5357	5646	6837	4419	4277	4513	6412	4763	4005	3910	4640	2782	4689	3702	1476	2220	2847
ENSG00000077147	8229	14487	10716	10595	7289	17169	11820	10098	7654	11578	8818	6579	9409	7373	5863	5345	7795	7145	4633	4545	5860	4574	5937	6294	2909	4031	6767
ENSG00000077150	1234	2612	539	1551	1058	3419	2608	2161	1120	1702	2043	1005	1206	1070	1283	744	856	1408	585	554	855	794	736	1128	388	520	1209
ENSG00000077152	830	1313	743	1302	680	1263	1018	1195	626	894	1047	371	959	746	713	331	181	133	337	223	342	248	108	104	55	113	133
ENSG00000077157	595	1043	741	1016	534	1101	766	862	759	679	675	1634	1084	859	953	1010	2612	2517	613	756	1213	847	1669	833	275	461	758
ENSG00000077232	5090	8790	6968	7107	4525	10924	7958	6373	5388	7887	6482	5031	7517	5848	5014	4127	5290	4148	3811	3801	4615	3469	3941	3224	2136	2897	3237
ENSG00000077235	4737	8708	3172	5436	3812	9218	5629	5009	4018	4706	5023	3870	4610	3907	3891	2910	3578	4953	2993	2726	3626	2715	3292	4019	1098	1628	3862
ENSG00000077238	1669	2698	1433	1119	1189	2765	2101	1689	904	1240	1583	762	1208	1089	1060	571	694	831	587	473	756	621	541	616	270	316	726
ENSG00000077254	2357	3967	2969	3268	2036	4624	3367	3203	2232	3055	2471	2350	3244	2425	2163	2026	2862	3920	1777	1757	2262	2305	2697	2226	1371	2196	2822
ENSG00000077264	9	7	14	22	13	35	12	40	16	19	7	12	15	20	22	6	9	23	22	10	25	31	9	7	8	27	10
ENSG00000077274	0	0	0	0	0	0	0	0	0	2	1	0	0	1	0	0	1	1	0	0	0	1	0	1	1	1	4
ENSG00000077279	0	0	0	0	0	0	0	0	0	0	0	0	0	0	0	0	0	0	0	0	0	0	0	0	0	0	0
ENSG00000077312	2211	3732	1546	2554	1949	4212	3093	2667	1849	2537	2653	1617	1967	1853	1754	1223	1046	1365	1307	1157	1324	971	989	838	364	507	824
ENSG00000077327	0	0	0	0	0	0	0	0	0	0	0	0	0	0	0	0	0	0	0	0	0	0	0	0	0	0	0
ENSG00000077348	356	619	85	386	299	651	412	399	237	318	404	199	336	324	348	209	150	248	184	160	200	219	148	196	57	63	228
ENSG00000077380	1680	2911	1623	1455	1475	2197	1644	1630	1528	1483	1237	1529	1317	1085	1054	1241	919	1156	1226	1159	879	693	1304	889	550	583	1014
ENSG00000077420	386	594	297	432	324	764	436	435	375	535	415	321	406	262	281	269	279	421	258	258	215	192	287	609	112	174	679
ENSG00000077454	371	776	154	446	258	743	541	458	264	318	426	262	295	300	338	207	234	257	192	208	243	195	237	333	121	139	329
ENSG00000077458	483	824	818	737	465	887	758	592	432	605	553	483	611	527	480	387	649	538	339	393	479	408	497	523	304	431	517
ENSG00000077463	414	809	49	351	312	834	506	441	299	385	430	282	248	323	335	218	194	464	214	244	266	251	253	472	95	165	449
ENSG00000077498	1	0	0	0	0	1	0	0	0	0	0	0	0	0	0	0	0	0	0	1	0	0	0	0	0	0	0
ENSG00000077514	837	1320	1116	1474	735	1486	1126	1123	790	1086	1249	537	1350	975	905	497	403	498	372	352	460	370	363	419	171	255	494
ENSG00000077522	2	0	0	0	0	2	0	1	0	1	2	0	1	3	3	0	0	1	0	1	5	12	0	0	2	6	7
ENSG00000077549	11318	20034	11270	12930	9561	22603	14890	13212	9902	12397	12727	9866	12063	9244	9352	7322	9038	10627	7196	6781	7609	5903	7444	8797	2899	3828	9443
ENSG00000077585	310	628	585	460	321	732	613	485	332	403	431	335	440	321	308	334	483	796	290	294	301	284	585	694	186	286	490
ENSG00000077616	10	13	16	44	13	22	9	33	17	20	8	12	17	2	28	11	32	113	21	28	10	36	35	30	10	40	15
ENSG00000077684	1401	2760	2142	2095	1254	3007	2021	1932	1321	1750	1551	1158	1700	1290	1301	948	1103	1136	760	913	1093	708	851	1052	409	611	1088
ENSG00000077713	1163	1873	2680	1241	1018	2520	1998	1532	991	1496	1376	949	1139	957	875	729	873	1164	672	629	720	627	893	834	336	459	696
ENSG00000077721	2481	4355	3962	3457	2057	4783	3489	3305	2214	3140	2736	2267	2943	2302	1943	1572	2175	2621	1562	1478	1667	1401	1760	1989	786	1099	1974
ENSG00000077782	9731	16575	7362	10667	7930	18492	12348	11127	8082	9768	11236	8778	10061	9368	10388	6431	9539	18595	6587	7197	8272	8438	9738	13929	4363	6587	13432
ENSG00000077800	0	0	0	0	0	0	0	0	0	0	0	0	0	0	1	1	0	0	0	1	0	0	1	0	0	0	0
ENSG00000077809	1393	2348	1175	1832	1257	2643	1866	1594	1412	1679	1415	1818	1655	1343	1001	1088	1729	1585	1139	1080	1233	800	1445	1208	576	845	1076
ENSG00000077935	6	7	10	9	2	6	1	7	4	6	9	2	6	4	4	0	4	3	1	2	2	1	3	3	0	2	1
ENSG00000077942	21371	34845	13209	22330	16871	40830	31330	23641	19052	19744	27561	32162	23991	27110	21848	21728	65417	132197	18272	23536	34425	28343	65323	188434	18384	32606	141278
ENSG00000077943	201	321	280	178	210	442	296	149	341	302	236	309	272	201	106	147	624	514	99	171	162	94	317	771	72	165	488
ENSG00000077984	2	6	3	0	4	5	3	1	1	2	6	0	3	1	2	2	1	0	2	0	3	2	0	2	0	1	3
ENSG00000078018	425	817	645	895	424	1304	656	947	592	676	363	450	814	615	725	493	547	708	473	695	768	1219	664	505	922	1428	1351
ENSG00000078043	459	792	532	628	381	797	551	520	424	578	463	399	507	394	380	299	451	490	297	269	343	218	359	347	121	174	284
ENSG00000078053	360	539	351	564	294	568	363	509	368	274	306	445	518	402	499	302	542	639	320	339	371	367	384	340	205	327	518
ENSG00000078061	1779	3218	694	1942	1472	3416	2091	1927	1472	1646	1957	1573	1816	1610	1666	932	1382	2041	962	1049	1536	1229	1291	1731	519	822	2006
ENSG00000078070	488	731	351	565	456	910	567	493	555	607	535	622	807	640	665	502	748	840	582	610	695	538	707	582	257	361	616
ENSG00000078081	0	2	3	1	4	2	7	1	2	0	3	2	19	25	8	3	7	12	4	1	18	31	2	4	14	20	23
ENSG00000078098	2126	3841	2158	4450	1918	4535	4221	3608	2374	3055	2967	3318	3706	3108	2726	2901	6210	7474	2373	2480	3153	2493	5418	7610	1630	2323	4748
ENSG00000078114	6	3	3	9	0	5	3	11	2	2	0	2	3	0	1	0	7	7	4	2	2	2	2	3	2	5	2
ENSG00000078124	862	1352	1422	1050	720	1604	1036	897	730	1081	757	687	1164	784	643	474	776	808	454	481	646	492	627	599	305	465	727
ENSG00000078140	2438	4475	3409	3751	2054	4910	3614	3420	2317	3423	2672	2023	2978	2262	2058	1642	1990	1829	1488	1293	1677	1320	1602	1600	698	918	1694
ENSG00000078142	1301	2431	1414	1906	1125	2736	2006	1887	1276	1640	1448	1291	1688	1304	1131	1075	1548	1707	994	957	1159	1014	1400	1422	624	913	1510
ENSG00000078177	255	534	619	632	263	668	470	385	355	443	292	362	416	321	365	267	604	450	273	354	337	195	472	402	140	218	271
ENSG00000078237	714	1257	1223	789	624	1550	1111	811	681	936	815	587	834	686	449	478	647	464	518	472	643	412	448	417	212	320	506
ENSG00000078246	1802	3498	2256	3149	1877	4457	3526	2828	2181	2683	2953	2252	2539	2099	2291	1597	2257	2986	2065	2032	1728	1503	1905	2079	694	969	1860
ENSG00000078269	5037	10796	6727	8123	3317	9395	5880	6663	2993	4180	3953	2793	3302	2498	2634	2321	2938	3325	2313	1744	2165	1338	2688	2990	939	1170	2876
ENSG00000078295	0	0	1	2	1	1	0	0	0	0	1	1	0	0	2	2	0	17	2	0	0	1	1	2	2	1	2
ENSG00000078304	2636	4731	3959	3775	2230	4850	3452	3334	2336	3007	2495	2501	2841	2113	1869	1883	2720	3118	1761	1628	1788	1515	2338	2359	903	1282	2269
ENSG00000078319	164	305	64	195	137	293	217	194	159	212	186	133	181	114	145	112	124	165	106	115	103	85	101	130	25	41	123
ENSG00000078328	1	0	0	0	0	0	0	1	1	0	0	0	0	0	0	2	1	0	0	0	0	0	0	0	0	0	0
ENSG00000078369	20443	34442	23594	22434	17000	38765	27298	22961	16361	21614	23036	14471	19416	16679	15390	10714	12323	15071	10812	9839	12881	9997	10021	12883	4983	6715	14693
ENSG00000078399	413	567	669	435	418	1019	683	628	475	648	526	547	493	395	415	419	591	621	489	395	348	208	512	602	160	196	567
ENSG00000078401	476	948	1383	1384	348	793	690	518	253	345	390	215	305	274	212	103	141	299	103	157	223	540	88	330	151	190	621
ENSG00000078403	1144	1933	1603	1343	1053	2626	2141	1671	1228	1482	1490	1307	1561	1348	1326	982	1624	2043	1055	1033	1187	1034	1448	1610	505	816	1310
ENSG00000078487	38	64	26	41	27	69	39	29	48	53	49	54	68	54	34	32	94	119	42	42	83	45	73	89	23	46	93
ENSG00000078549	0	2	1	1	1	3	3	1	1	1	0	0	0	0	0	0	0	0	0	0	0	0	0	0	0	0	0
ENSG00000078579	7	3	4	0	5	6	7	0	4	13	4	2	8	6	2	0	4	3	3	3	2	8	1	3	6	7	21
ENSG00000078589	0	0	0	0	0	0	0	0	0	0	0	0	0	0	0	0	0	0	0	0	0	0	0	0	0	0	0
ENSG00000078596	0	1	0	0	0	0	0	0	0	0	0	0	0	0	0	0	0	1	0	0	0	0	0	0	0	0	0
ENSG00000078618	6863	11820	4494	8461	5696	12937	8642	7757	5840	7960	7024	5454	7386	5794	5151	4604	5197	5364	4640	4248	4785	4065	4655	4226	2293	3249	5518
ENSG00000078668	2794	4643	3142	3923	2347	5241	3979	3923	2410	3396	3250	2119	3504	2676	2312	1721	1861	2516	1877	1535	1793	1389	1563	1701	680	957	1647
ENSG00000078674	3709	7524	4935	5765	3466	7745	4201	3784	3500	4498	3379	3783	4805	3196	2794	2839	4643	3319	2471	2660	3415	2036	3362	3067	1413	2274	2580
ENSG00000078687	613	1093	469	859	613	1370	726	623	620	678	645	548	592	419	516	311	544	693	371	393	435	300	461	588	117	219	382
ENSG00000078699	608	1111	746	708	508	1353	910	768	697	782	851	620	819	751	687	443	756	1063	536	579	632	627	728	963	278	398	872
ENSG00000078725	11	21	12	113	7	25	9	61	11	5	11	30	17	14	60	39	56	462	21	43	22	85	154	512	20	95	310
ENSG00000078747	2869	5109	4138	3684	2315	5934	4176	3881	2508	3812	3042	2658	3420	2493	2188	1949	2852	2699	1847	1711	2063	1496	2074	2139	933	1246	2091
ENSG00000078795	5	3	2	4	2	2	2	0	1	1	0	1	4	1	3	0	3	3	3	3	1	1	2	1	0	2	1
ENSG00000078804	1536	2746	1249	2016	1317	2929	1825	1747	1431	1433	1378	1391	1306	1015	969	1014	1453	1838	1036	1194	1121	933	1426	1341	551	751	1240
ENSG00000078808	5845	10283	3178	5700	4827	11771	7401	6586	5156	5833	7267	5080	5662	5630	5287	3469	4415	7350	3708	3919	5314	4698	4493	7444	2257	3588	8204
ENSG00000078814	31	51	8	36	18	58	34	17	45	38	52	41	28	27	71	29	39	63	36	37	47	27	49	45	12	14	36
ENSG00000078898	0	0	0	0	0	0	0	0	0	0	0	0	0	0	0	0	0	0	0	0	0	0	0	0	0	0	0
ENSG00000078900	7	9	1	4	2	4	5	4	2	6	2	1	5	1	0	4	3	5	2	3	2	3	2	8	3	1	4
ENSG00000078902	1396	2704	1388	1490	1031	2925	1919	1875	1009	1330	1649	954	1173	1191	1267	872	1043	2141	880	902	1158	1122	1260	1695	435	738	1479
ENSG00000078967	79	142	135	96	70	145	112	88	67	99	102	96	100	89	70	50	76	91	51	48	59	36	67	69	18	32	50
ENSG00000079101	11	18	25	21	19	32	18	30	18	13	12	54	50	30	24	53	125	185	19	31	65	48	150	304	35	80	225
ENSG00000079102	737	1256	1040	696	691	1591	916	770	833	888	689	1241	1090	784	623	907	1881	1715	857	954	1116	621	1366	1303	377	705	895
ENSG00000079112	0	33	53	20	0	53	110	36	2	36	85	3	35	61	14	1	0	2	75	5	28	23	3	6	79	12	3
ENSG00000079134	684	1206	472	1095	546	1343	979	998	659	910	720	637	855	669	616	584	672	708	427	427	497	356	584	521	208	313	407
ENSG00000079150	716	1154	1270	1285	617	1505	1239	1058	774	1064	958	814	1033	939	726	565	1009	1550	575	548	798	694	819	1064	423	652	1224
ENSG00000079156	674	1292	886	650	625	1439	958	588	497	717	789	399	818	606	470	308	462	279	415	373	501	268	259	182	213	293	282
ENSG00000079215	6	17	11	55	8	12	18	33	6	18	17	16	34	31	64	19	36	317	34	71	85	397	75	113	193	381	187
ENSG00000079246	13835	23808	9620	20343	11404	24806	17602	17620	11228	14667	13739	10064	15821	11471	9951	8210	8065	7831	7827	6481	7732	5736	6512	6213	3143	4271	7621
ENSG00000079257	429	1022	1046	980	335	1314	807	883	397	608	430	1020	677	448	459	709	2210	2031	789	977	859	518	1513	1361	371	503	1220
ENSG00000079263	15	22	5	10	17	26	16	21	8	17	10	9	17	11	13	6	4	8	8	6	7	10	7	5	5	2	1
ENSG00000079277	578	1061	560	659	474	1164	813	682	613	731	798	684	767	693	605	430	755	1145	464	572	665	583	749	794	308	454	951
ENSG00000079308	9121	22833	8186	13395	6470	20164	13900	15775	6585	7927	8664	6420	6802	6613	7232	4330	6565	9207	4171	4100	5898	4602	5074	7206	2231	3176	7579
ENSG00000079313	987	1981	282	949	805	1932	1053	1043	663	882	958	527	608	607	747	386	349	651	403	329	486	437	346	635	210	230	563
ENSG00000079332	4892	9128	6844	6913	4172	10841	7469	6740	4856	7568	5798	4636	6605	4986	4171	3753	5183	6270	3953	3642	4291	3776	4729	4530	2195	3247	5751
ENSG00000079335	168	317	222	234	110	221	178	144	78	156	143	84	143	122	79	59	90	80	78	82	81	81	72	81	28	64	83
ENSG00000079337	168	269	56	115	129	334	228	166	143	194	215	139	203	190	232	113	156	239	169	156	189	108	120	197	40	78	190
ENSG00000079385	1	1	2	3	1	4	1	0	3	4	7	2	16	18	16	2	6	1	1	11	35	91	5	3	65	118	86
ENSG00000079387	1186	1971	1712	1788	984	2249	1525	1358	1004	1387	1238	837	1279	1014	834	639	766	909	630	558	677	488	639	649	349	405	680
ENSG00000079393	0	0	0	0	0	0	0	0	0	0	0	0	1	0	0	0	0	2	0	0	0	0	0	0	0	0	0
ENSG00000079432	2565	4887	699	2855	1972	4882	2860	3094	1885	2153	2513	1663	1580	1827	2201	1219	1374	3213	1594	1439	1795	1751	1806	2895	848	1191	2522
ENSG00000079435	150	160	26	126	115	216	144	136	127	127	168	95	120	98	164	89	52	114	103	104	107	96	47	98	30	36	74
ENSG00000079459	3873	6192	5255	4786	3529	8385	6744	5616	4791	6233	8495	6954	8663	7253	7017	4078	6030	9625	7550	7149	6622	6641	4737	5670	3447	4592	6960
ENSG00000079462	577	1030	310	783	477	1072	742	694	414	455	578	322	451	423	423	277	195	316	322	254	326	264	184	212	91	89	225
ENSG00000079482	275	435	272	388	276	542	353	322	359	442	364	343	437	313	301	233	497	433	212	278	326	220	368	272	97	163	252
ENSG00000079557	0	0	0	0	0	0	0	0	0	0	0	0	0	0	0	0	0	0	0	0	0	0	0	0	0	0	1
ENSG00000079616	2487	4487	1394	3634	1851	4103	2704	3512	1647	1957	2268	1080	2334	1864	1999	888	409	348	910	555	917	582	281	277	113	180	382
ENSG00000079689	0	0	0	0	0	0	1	0	0	0	0	0	0	0	0	0	0	0	0	0	0	0	0	0	0	0	0
ENSG00000079691	708	1171	701	769	630	1582	1102	772	749	878	750	888	1119	893	784	604	1166	1233	724	681	948	661	809	1018	430	520	907
ENSG00000079739	1220	2249	1417	1546	933	2600	1888	1695	1304	1777	1687	1485	1830	1680	1613	1118	1673	2256	1394	1336	1756	1634	1453	1891	922	1079	2394
ENSG00000079785	5002	8733	2760	6283	4283	9672	7053	5901	4564	6884	6172	4324	6442	5130	4033	3442	4124	3907	3495	2943	4078	2911	3148	3863	1493	2178	4737
ENSG00000079805	4875	8365	2851	5010	3814	9042	5604	5157	3793	4688	5016	3262	4017	3344	3431	2336	2692	3887	2363	2244	3015	2321	2456	3550	1030	1434	3362
ENSG00000079819	4310	8129	6208	6899	3808	9155	6775	6104	4065	5245	5079	4537	5940	4703	4807	3405	5276	6316	3999	3723	4391	3701	3947	5071	2514	3407	5206
ENSG00000079841	35	39	56	22	44	105	80	27	42	53	54	45	51	51	18	17	33	16	17	21	30	5	14	19	3	13	21
ENSG00000079931	3187	5066	2633	4800	2718	5997	3349	4737	3100	3708	2417	3529	3996	2479	3149	2600	4356	7161	3221	4143	2761	2810	3600	5994	1853	3167	6717
ENSG00000079950	1358	2159	1896	1668	1295	3046	2304	1991	1350	1973	1734	1585	2129	1587	1501	1182	1906	2118	1301	1334	1534	1275	1488	1851	745	1131	1734
ENSG00000079974	510	759	468	554	446	937	617	533	515	580	546	537	673	552	481	447	665	854	399	485	482	375	587	704	167	273	616
ENSG00000079999	2067	3498	1333	2138	1657	3901	2345	2442	1700	1967	2511	1609	1994	1897	1959	1146	1528	2675	1284	1202	1534	1392	1382	2391	595	856	2360
ENSG00000080007	1	11	5	19	6	7	5	7	7	11	2	8	6	8	6	4	14	16	14	7	7	10	4	9	1	5	8
ENSG00000080031	32	48	6	29	31	55	35	26	55	45	22	77	69	36	54	44	65	104	41	40	70	34	81	90	10	22	156
ENSG00000080166	0	0	0	0	0	1	0	0	0	0	0	0	0	0	0	1	1	0	0	0	0	0	0	1	0	1	0
ENSG00000080189	1351	2099	631	1361	1127	2407	1632	1434	1281	1502	1936	1109	1330	1334	1398	851	1301	2417	929	899	1131	1310	1293	2077	721	941	2385
ENSG00000080200	304	558	455	478	305	709	475	351	422	611	401	433	587	388	344	297	701	583	266	333	444	293	448	362	188	356	337
ENSG00000080224	0	0	0	0	0	0	0	0	0	0	0	0	0	0	0	0	0	1	0	0	0	0	0	0	0	0	0
ENSG00000080293	0	0	0	0	0	0	0	0	0	0	0	0	0	0	0	0	1	1	0	0	0	0	0	0	0	0	1
ENSG00000080298	112	213	179	215	122	285	152	165	143	157	97	168	155	151	159	116	269	268	116	152	171	140	198	152	78	131	147
ENSG00000080345	2861	5223	5081	3784	2534	5585	3475	2617	2432	3559	2544	2137	3532	2639	2310	1832	2354	1319	1370	1485	2250	1286	1488	1274	974	1610	1549
ENSG00000080371	1331	2280	1560	1561	1149	2476	1640	1471	1168	1711	1375	954	1615	1000	968	792	982	927	657	614	905	614	700	725	328	461	843
ENSG00000080493	421	775	620	495	341	737	469	384	304	430	334	189	282	159	154	166	193	185	127	134	112	63	118	126	19	64	105
ENSG00000080503	2987	4832	2187	3974	2700	5813	3706	3829	3198	3777	3371	4214	4003	2903	3322	3050	6901	10784	3441	4077	3777	3964	5482	9079	2477	4284	7148
ENSG00000080511	2	6	3	1	0	9	4	3	1	3	3	0	1	0	0	0	0	0	1	1	0	0	0	3	1	0	0
ENSG00000080546	487	651	570	488	530	1159	732	481	559	689	561	716	706	513	325	419	1015	927	581	579	733	375	684	780	243	412	656
ENSG00000080561	358	629	502	371	307	836	547	439	327	488	416	361	453	446	325	264	415	481	252	287	387	351	379	330	208	344	519
ENSG00000080572	0	0	0	0	0	0	0	0	0	0	0	0	0	0	0	0	0	0	0	0	0	0	0	0	0	0	0
ENSG00000080573	743	2767	480	1343	595	3577	2396	2248	880	1672	2201	1784	2021	2744	2437	805	2269	3956	1396	1339	2237	1890	1645	2750	1631	1354	2832
ENSG00000080603	6243	11279	4620	7515	4842	11384	7665	6507	4830	5733	6612	4569	5749	5092	5457	3078	4097	5202	3018	3085	4282	2713	3327	5183	1334	2068	4764
ENSG00000080608	1809	3236	2873	2390	1593	3808	3196	2232	1507	2462	2404	1312	2361	1842	1592	1159	902	828	1168	1043	1210	1001	865	789	606	741	871
ENSG00000080618	1	5	4	1	1	6	0	2	2	0	1	1	1	2	0	2	1	2	1	1	2	0	1	0	2	1	1
ENSG00000080644	0	1	0	3	5	2	3	0	0	3	0	1	0	1	1	0	1	0	1	1	0	2	0	1	0	0	1
ENSG00000080709	362	379	370	227	319	650	440	279	466	523	470	406	396	304	197	267	331	170	127	129	135	74	163	66	70	85	69
ENSG00000080802	854	1702	1469	1454	744	1651	1284	1001	835	1097	1069	910	1115	827	712	652	904	893	570	610	716	494	710	810	293	473	823
ENSG00000080815	1674	3015	2301	1981	1392	3533	2489	2138	1432	1879	1928	1695	2134	1869	1581	1154	1890	2213	1288	1234	1706	1630	1670	1842	961	1342	2445
ENSG00000080819	934	1575	1041	1162	847	1698	1190	1418	839	1205	1004	747	965	774	803	591	696	945	596	560	632	504	647	658	231	365	620
ENSG00000080822	927	1840	2879	1619	804	1766	1744	1504	893	1213	1251	802	1252	1226	1167	688	908	1198	668	635	761	813	796	961	386	509	934
ENSG00000080823	791	1118	1012	594	675	1436	1261	660	568	803	980	405	593	502	382	328	218	282	281	252	201	123	210	236	71	94	267
ENSG00000080824	47743	79493	68618	49585	41980	73787	55464	43090	41783	47957	46438	30823	45910	36174	26688	24452	17659	16368	18897	15069	18255	13155	16328	13718	7990	10791	16258
ENSG00000080839	783	1242	1048	1390	723	1249	1009	986	695	1069	986	423	1089	750	769	375	213	191	260	199	268	182	168	132	60	109	135
ENSG00000080845	4233	8302	4231	4335	3268	8577	5991	4649	3018	3683	3924	2862	2678	2565	2592	1842	2350	2995	1677	1522	1980	1311	2027	2776	676	948	2688
ENSG00000080854	2	2	0	1	2	4	1	4	4	5	3	5	2	3	8	3	1	2	3	3	6	0	1	2	0	1	6
ENSG00000080910	0	0	0	0	0	0	0	0	0	0	0	0	0	0	0	0	0	0	0	0	0	0	0	0	0	0	0
ENSG00000080947	109	178	85	70	99	239	138	90	119	93	84	153	111	110	113	70	162	201	99	107	126	68	148	171	37	89	80
ENSG00000080986	1152	2241	1114	2695	945	2332	1721	2018	908	1270	1088	677	1669	1135	1133	559	301	184	431	285	635	364	129	78	95	142	147
ENSG00000081014	1257	2001	1624	1275	1092	2479	1486	1204	1157	1560	1312	999	1410	1080	899	771	1016	872	719	721	935	689	765	743	339	572	861
ENSG00000081019	469	941	987	686	431	1125	708	690	464	635	512	425	609	439	403	328	493	497	328	284	384	194	415	434	154	250	389
ENSG00000081026	449	862	676	808	392	868	597	562	470	539	519	364	563	373	427	260	443	446	285	276	291	241	332	301	127	178	226
ENSG00000081041	16	29	17	23	9	20	15	11	7	11	18	2	9	12	12	6	6	12	5	4	1	20	5	7	3	2	85
ENSG00000081051	5	10	11	6	1	7	6	8	4	3	1	3	2	5	4	0	2	0	1	7	2	6	1	0	0	2	1
ENSG00000081052	59	69	52	58	48	114	100	86	65	93	75	84	129	76	143	94	124	174	69	101	95	118	100	43	57	92	43
ENSG00000081059	289	787	332	776	187	655	329	794	146	213	132	100	114	60	120	102	81	168	65	61	54	53	82	84	14	22	71
ENSG00000081087	1367	2190	2161	1280	1155	2510	1864	1355	1214	1915	1604	1028	1817	1610	1210	956	1006	935	836	797	1189	1049	1063	996	617	813	1164
ENSG00000081138	0	0	0	0	0	0	0	0	0	0	0	0	0	0	0	0	0	0	0	0	0	0	0	0	0	0	0
ENSG00000081148	2	3	1	9	3	5	4	4	4	6	6	6	7	2	5	3	10	13	5	4	7	1	9	6	2	2	7
ENSG00000081154	3647	6403	6871	4755	3114	6748	5203	4561	3264	4605	3827	3170	3963	3182	2516	2697	3757	3366	2450	2271	2285	1747	2918	2881	1233	1588	2908
ENSG00000081177	736	1177	818	862	625	1466	1129	923	799	1083	862	937	1097	827	823	707	1110	1225	765	766	811	645	894	935	302	445	882
ENSG00000081181	169	272	238	242	139	294	199	218	172	199	193	155	275	196	202	145	170	175	137	137	163	140	133	112	65	78	119
ENSG00000081189	163	313	177	512	139	225	126	258	84	161	92	80	130	95	133	76	101	192	103	126	131	240	114	160	172	203	231
ENSG00000081237	25	43	9	38	17	33	27	30	25	25	16	13	19	13	6	10	13	2	7	6	9	2	4	2	0	0	3
ENSG00000081248	0	0	0	0	0	1	0	0	0	0	0	0	0	0	0	0	0	0	0	0	0	0	0	0	0	0	0
ENSG00000081277	21	59	22	40	14	60	43	44	17	29	16	2	4	2	12	2	2	2	4	4	2	2	2	1	1	0	0
ENSG00000081307	1445	2396	2184	1967	1260	2826	2181	1685	1453	2000	1617	1209	1593	1247	975	1101	1449	1431	888	934	931	617	1171	1186	411	602	905
ENSG00000081320	1483	3706	3706	2166	1290	3021	1995	1902	1287	1715	1303	1166	1645	1129	1017	876	1265	1528	677	762	862	669	1263	963	384	674	909
ENSG00000081377	668	1236	969	759	600	1386	1022	793	682	884	738	698	789	624	652	531	1005	1399	553	541	626	602	972	1048	335	464	956
ENSG00000081386	378	608	619	465	338	893	589	480	385	574	352	419	488	371	277	362	560	532	311	359	327	206	451	454	106	283	334
ENSG00000081479	0	1	1	0	0	0	0	0	0	0	0	0	1	3	0	0	1	1	0	0	1	2	0	1	4	4	4
ENSG00000081665	187	296	348	192	166	357	244	186	175	258	189	195	228	159	158	152	221	176	113	130	159	108	164	136	61	113	152
ENSG00000081692	172	199	162	145	120	265	190	169	119	151	218	96	113	127	132	80	86	160	79	70	86	70	90	174	32	42	156
ENSG00000081721	740	1195	1246	950	564	1316	876	944	523	731	745	459	678	607	543	397	469	669	452	370	452	364	382	500	186	248	470
ENSG00000081760	1528	2417	988	1491	1284	2869	1981	1562	1394	1792	1990	1644	1871	1580	1602	1080	1399	2224	1600	1483	1590	1440	1176	1421	629	868	1802
ENSG00000081791	1811	3193	1522	2040	1537	3534	2527	1971	1550	1852	2000	1592	1847	1613	1496	1090	1790	2549	1162	1258	1440	1148	1611	2439	502	784	2054
ENSG00000081800	0	0	0	0	0	0	0	0	0	0	0	0	0	0	0	0	0	0	1	0	0	0	0	0	0	0	0
ENSG00000081803	51	132	57	107	56	131	77	108	89	124	88	104	140	127	105	96	152	171	113	102	131	145	141	97	136	179	226
ENSG00000081818	1	6	3	5	4	9	3	7	5	5	5	2	3	4	5	4	10	12	2	2	5	3	7	10	3	7	9
ENSG00000081842	1	1	1	3	5	4	1	1	1	2	1	3	0	3	1	2	2	1	1	1	1	1	3	3	0	1	0
ENSG00000081853	52	114	69	67	59	119	71	53	68	79	81	60	65	54	63	44	100	161	51	47	66	32	78	274	23	26	177
ENSG00000081870	652	1012	454	972	531	1113	844	826	507	760	730	492	732	598	530	404	414	515	359	323	373	320	322	338	167	206	443
ENSG00000081913	469	670	399	436	370	896	758	332	430	568	593	477	596	514	395	371	450	588	314	349	410	284	353	455	186	257	495
ENSG00000081923	7005	9738	9505	5038	6135	13342	10296	7049	7147	9214	8991	7528	9297	8077	5325	5137	5299	3846	4463	3724	4609	2893	3244	3854	1750	2079	4962
ENSG00000081985	4	3	0	3	3	4	2	2	3	1	0	1	4	3	2	2	1	1	4	5	3	0	1	1	0	0	0
ENSG00000082014	980	1523	581	1075	748	1753	1419	991	928	1002	1271	1009	1186	1115	1024	752	1202	1546	821	829	978	679	1034	1291	349	504	1021
ENSG00000082068	806	1396	739	1221	686	1620	1050	1014	873	1086	1011	946	1090	852	786	703	951	1284	699	664	775	660	910	872	307	442	896
ENSG00000082074	12	52	41	38	22	60	23	27	20	34	15	17	26	27	13	17	22	15	11	14	42	38	18	8	47	91	39
ENSG00000082126	196	275	131	163	215	443	330	144	240	314	339	119	163	187	121	104	89	48	86	93	84	51	38	45	32	31	85
ENSG00000082146	404	538	751	436	353	690	483	433	434	538	474	495	533	452	374	322	595	539	351	382	401	299	435	433	173	256	480
ENSG00000082153	5711	11033	6368	7189	5048	11152	7823	6969	4764	6532	5197	4225	5718	4016	3648	3793	3551	3500	3435	2686	2652	2095	3017	2848	998	1597	3012
ENSG00000082175	1	0	1	1	0	2	1	0	1	0	0	0	1	1	2	0	0	0	0	0	1	3	0	1	1	2	1
ENSG00000082196	15	29	28	42	24	42	34	14	27	41	27	24	29	21	22	19	48	70	16	28	24	13	38	53	8	12	41
ENSG00000082212	1367	2051	1798	1651	1099	2229	1641	1497	1211	1631	1637	1141	1940	1747	1276	829	1022	940	918	745	1220	1062	784	763	579	800	1226
ENSG00000082213	826	1307	1579	1016	715	1698	1229	1042	870	1315	1077	833	1191	931	749	613	876	822	551	526	724	572	660	557	350	492	825
ENSG00000082258	1148	2042	2631	1578	1045	2405	1897	1387	1177	1655	1391	1105	1508	1214	1077	916	1290	1116	835	831	1017	668	969	1045	523	736	988
ENSG00000082269	262	416	367	411	250	526	339	293	276	376	294	284	398	259	241	199	434	395	156	220	262	198	328	330	163	223	234
ENSG00000082293	0	0	0	0	0	0	0	2	0	0	0	2	0	0	0	0	0	0	0	0	0	0	0	0	0	1	0
ENSG00000082397	839	1535	1094	1716	625	1465	1053	1398	742	921	899	1002	1225	964	1267	700	1473	2413	914	979	1110	1333	1229	1750	734	1132	2084
ENSG00000082438	2110	3144	4189	1527	1736	3588	2636	1271	1999	2518	2195	2680	2820	2292	1159	1647	4069	1551	1079	1371	2405	984	2340	2638	757	1288	2505
ENSG00000082458	419	601	325	530	354	816	502	508	420	452	440	500	573	405	493	331	627	850	322	395	472	407	477	667	217	340	661
ENSG00000082482	831	1419	1420	1633	728	2185	1343	2091	967	1553	1411	929	1457	1169	1647	936	1035	1869	1066	1044	975	1130	1075	2008	636	970	2399
ENSG00000082497	1072	1405	2600	1155	783	2003	2143	1093	833	1124	1380	997	1312	1298	732	705	1402	788	632	687	922	491	667	1112	496	682	1163
ENSG00000082512	1105	1789	2156	1796	915	2071	1853	1435	1262	1483	1679	1607	2028	1895	1611	1131	1963	1652	945	1136	1359	882	1430	1321	636	866	1145
ENSG00000082515	658	1034	654	905	519	1210	812	934	565	734	682	481	715	597	558	377	427	572	402	298	458	422	381	385	191	252	483
ENSG00000082516	1521	2387	1705	1616	1272	2837	2045	1813	1328	1833	1775	1079	1924	1418	1254	866	809	917	935	780	995	708	663	720	309	422	750
ENSG00000082556	0	0	0	0	0	0	0	0	0	0	0	0	0	0	0	0	0	0	0	0	0	0	0	0	0	0	0
ENSG00000082641	10854	19048	10482	12046	9787	22099	14726	12642	10458	12612	14655	11388	14408	12733	12995	8008	11895	15547	8458	8666	11665	10376	10523	12690	4656	6817	14738
ENSG00000082684	0	0	1	1	0	0	3	0	0	0	3	0	0	0	0	0	0	0	3	0	3	0	0	0	1	0	0
ENSG00000082701	2429	4575	4079	3820	2176	5098	3664	2739	2532	3211	2802	2824	3208	2384	2497	1990	3643	3651	1970	2115	2419	1890	2732	2999	935	1371	2435
ENSG00000082781	6059	10763	4184	6704	5149	12277	8284	7510	5019	6303	7135	4587	5596	5209	5268	3416	4967	8462	3539	3438	4310	3956	4289	8766	1882	2825	8073
ENSG00000082805	3415	6230	4748	4708	3071	6988	4799	4052	3300	4144	3899	3217	4267	3289	3363	2442	3304	3788	2459	2414	2821	2227	2924	2628	1028	1390	2641
ENSG00000082898	7814	12266	8520	11508	6906	13509	10297	9220	7969	10513	9284	6767	11790	8818	7863	5646	6177	4830	5222	4672	6397	4653	4543	3525	2639	4004	4838
ENSG00000082929	1	3	2	4	1	8	2	2	3	0	1	2	2	1	1	0	1	7	0	3	0	0	2	1	2	0	1
ENSG00000082996	731	1237	1111	936	703	1588	1182	921	775	1091	1045	919	1102	943	717	679	1162	1400	671	608	958	771	1021	1127	568	864	1236
ENSG00000083067	23	31	12	23	11	20	24	20	16	23	18	9	16	8	9	12	19	40	6	8	12	19	31	29	6	22	33
ENSG00000083093	510	933	1033	615	456	1113	793	688	480	717	653	384	704	546	472	350	432	407	313	318	403	273	434	393	187	237	352
ENSG00000083097	636	1169	953	923	515	1187	747	648	627	848	637	743	810	628	585	515	1021	928	469	556	580	382	763	668	188	466	464
ENSG00000083099	1338	2124	2255	1715	1077	2474	1633	1486	1148	1632	1342	1110	1560	1281	1055	896	1199	1370	847	888	952	826	1020	983	370	661	1029
ENSG00000083123	448	715	390	526	310	730	463	429	434	428	437	468	587	430	372	329	554	570	373	372	389	344	442	353	192	260	350
ENSG00000083168	2664	5455	4853	4656	2299	5088	3575	3281	2337	3013	2860	2215	2910	2246	2236	1720	2532	2691	1535	1534	2025	1649	1937	2485	818	1351	2224
ENSG00000083223	1218	2249	1873	1842	1062	2709	1863	1439	1306	1727	1470	1554	1872	1490	1174	1156	1988	1477	864	1069	1287	865	1341	1355	517	896	1215
ENSG00000083290	793	1278	627	895	730	1545	974	869	911	1022	983	1094	1216	948	928	759	1468	2033	762	886	950	756	1343	1567	383	636	1298
ENSG00000083307	2	1	2	1	0	5	0	0	5	2	1	5	2	0	0	0	2	0	1	0	0	1	0	1	0	0	1
ENSG00000083312	11093	19739	13954	13730	9394	20084	14144	11815	9660	12895	10221	10353	13072	9329	7842	7891	10922	10021	7303	6879	7933	5237	8324	7656	3330	5052	7599
ENSG00000083444	13634	23753	7672	13929	11025	27077	19579	15450	11116	13947	19086	11628	14141	15082	13175	8258	11850	15187	8244	8315	13484	12472	10188	13644	5413	7261	19932
ENSG00000083454	116	162	77	38	92	205	166	57	74	112	181	94	126	123	46	36	67	36	28	31	69	22	33	41	11	11	68
ENSG00000083457	581	1019	390	696	507	1161	717	793	555	794	708	534	692	539	461	438	560	744	373	355	300	208	496	626	77	138	358
ENSG00000083520	1713	3238	3344	2768	1505	3736	2832	2084	1615	2596	2108	1617	2258	1716	1389	1318	1756	1549	1324	1260	1317	1105	1535	1348	747	960	1400
ENSG00000083535	336	660	625	633	382	864	554	439	391	650	429	427	534	368	336	394	586	418	269	350	382	265	412	367	138	243	238
ENSG00000083544	307	540	440	478	276	641	415	403	310	403	353	350	417	287	300	305	461	447	256	272	308	196	415	314	117	206	287
ENSG00000083622	0	0	0	0	0	0	0	0	0	0	0	0	0	0	0	0	0	0	0	0	0	0	0	0	0	0	0
ENSG00000083635	270	478	356	333	230	451	313	279	236	286	261	196	233	225	205	168	113	150	154	110	138	113	143	136	67	84	133
ENSG00000083642	1540	2616	2004	2165	1318	2934	2005	1666	1351	1792	1480	1417	2081	1424	1286	985	1575	1326	871	887	1169	778	1159	926	485	780	866
ENSG00000083720	1760	2821	1727	2611	1552	3138	2119	2140	1664	2156	1803	1518	2322	1599	1642	1325	1195	1002	1219	1001	1106	744	939	706	389	499	673
ENSG00000083750	283	496	309	397	275	634	420	406	279	363	360	391	423	329	392	300	546	865	314	303	408	455	579	581	204	336	619
ENSG00000083782	0	0	0	3	0	0	1	0	2	0	1	1	0	0	0	1	1	0	0	0	0	0	0	2	0	0	1
ENSG00000083799	1825	3188	2587	2722	1639	4214	2539	2745	1982	2658	2097	1615	2241	1603	1626	1311	1707	1749	1247	1191	1524	1599	1450	1412	932	1458	2289
ENSG00000083807	83	111	14	60	66	143	88	92	78	79	93	68	72	68	82	39	59	110	44	53	54	47	48	100	15	40	91
ENSG00000083812	298	632	224	363	268	737	439	407	248	303	317	232	281	256	284	196	230	388	206	206	223	169	216	348	85	131	289
ENSG00000083814	203	352	204	190	183	366	258	203	142	220	186	186	176	168	145	152	213	275	163	168	160	89	199	249	66	102	227
ENSG00000083817	157	300	270	197	124	332	243	222	122	163	145	129	187	152	108	112	149	193	132	125	146	73	152	171	57	96	200
ENSG00000083828	166	314	295	280	155	335	236	225	163	205	201	196	212	168	167	160	190	239	127	148	144	102	173	130	80	105	144
ENSG00000083838	222	347	39	227	198	416	292	240	204	216	256	221	202	184	248	161	251	564	181	268	217	193	251	466	79	131	380
ENSG00000083842	209	349	254	258	163	385	280	210	164	213	172	173	232	182	160	103	168	190	129	122	166	113	143	144	66	86	128
ENSG00000083844	547	1151	755	612	472	1282	705	627	581	653	474	549	647	481	439	347	619	613	368	388	496	297	427	538	149	266	574
ENSG00000083845	10603	18921	6266	11640	8356	18002	12540	13056	8251	8709	11743	8315	8848	8388	8722	6006	7809	15326	6328	6235	6790	6350	8244	12856	3244	3906	11257
ENSG00000083857	32378	48717	60175	26054	26427	55864	45556	21632	28708	29602	34711	27974	33292	28369	20448	16884	35153	28907	16904	19563	21621	12745	20163	26376	7670	10717	23476
ENSG00000083896	2033	3858	2836	3452	1987	4707	3272	2580	2208	2893	2694	2048	2534	2108	1894	1723	2561	2683	1389	1690	2042	1576	1988	2641	827	1601	2646
ENSG00000083937	1331	2399	3164	2270	1118	2820	2257	2015	1313	1926	1696	1249	1705	1309	1119	1146	1469	1554	1114	1182	1137	1007	1357	1370	667	882	1323
ENSG00000084070	1487	3003	1466	2324	1121	2890	2106	2136	1105	1376	1465	932	1185	961	1018	760	698	956	774	750	736	700	616	550	339	502	704
ENSG00000084072	1298	2103	618	1449	1079	2372	1675	1527	1223	1490	1569	1137	1579	1203	1089	942	1074	1475	897	766	1049	835	937	1135	365	580	1331
ENSG00000084073	3209	5232	5269	3643	2718	6228	4424	3619	2831	4517	3588	2335	3598	2736	1854	1854	2273	2161	1515	1428	1862	1339	1754	1749	737	994	1976
ENSG00000084090	5106	8471	6254	5963	4424	9687	6465	5654	5088	6310	5649	5521	6571	4912	4180	3866	5881	5595	3960	3882	4299	3234	4620	4353	1836	2802	5150
ENSG00000084092	518	864	656	623	477	1091	718	663	522	662	582	663	667	524	540	430	763	1332	558	517	546	527	788	938	327	400	841
ENSG00000084093	2111	4473	3675	3332	1669	3789	2019	1968	1672	2238	1709	1599	2008	1331	1142	1327	2006	1460	1069	1148	1295	655	1370	1275	413	712	1001
ENSG00000084110	1	2	1	5	3	1	1	1	3	4	4	2	4	3	5	2	3	4	0	3	1	3	2	0	0	0	3
ENSG00000084112	7054	10382	7768	5535	5908	14077	9374	7198	5829	7248	7286	5037	5528	4630	4050	3710	4716	4890	2722	2791	3338	2254	3740	4912	1115	1589	4613
ENSG00000084207	7317	12624	2021	8250	5771	13983	10232	9105	5981	7391	9422	6367	7385	7081	7054	4227	5256	8630	4613	4479	5628	5317	4739	7308	1999	2703	7706
ENSG00000084234	33259	56650	34739	37612	29154	63384	45262	36980	30144	37062	39488	28376	34822	30118	26149	21608	28031	35792	20298	21740	23975	19401	22904	40803	10448	16577	45070
ENSG00000084444	201	370	206	200	188	423	230	223	221	287	195	214	273	222	170	132	241	242	141	167	186	116	168	197	49	97	181
ENSG00000084453	1	0	0	0	0	2	0	1	1	0	0	0	0	0	0	0	0	0	0	0	0	0	0	1	0	0	0
ENSG00000084463	2895	5189	3228	4406	2402	5306	3704	3706	2263	3146	3254	1870	3100	2452	2427	1431	1608	1825	1326	1220	1707	1205	1429	1506	612	804	1536
ENSG00000084623	8161	14254	4835	10079	6874	16123	10951	10660	6923	8850	9950	6304	8209	7163	6699	5244	5456	7514	5245	4821	5404	4427	5100	5697	1976	2661	5836
ENSG00000084628	2	8	3	3	3	7	11	4	2	3	5	2	10	11	14	1	2	7	4	1	23	47	2	8	46	72	69
ENSG00000084636	9868	17599	1624	11772	7962	19281	13031	12848	9196	9575	11638	11280	9738	10338	12224	7998	16833	24537	6691	8131	11130	9165	14163	24370	4663	7682	17775
ENSG00000084652	5773	10197	3953	5832	4656	11177	6556	6137	5091	6232	6083	4715	6266	4733	4545	3723	5002	6766	3619	3655	4323	3383	4732	5333	1819	2594	5352
ENSG00000084674	0	1	0	4	0	1	1	0	1	0	1	1	0	0	0	7	3	15	0	2	0	5	3	5	1	3	14
ENSG00000084676	1058	1828	1539	1431	890	2139	1428	1145	1072	1277	1087	1306	1506	1173	1107	873	1757	1982	960	1009	1256	998	1447	1692	537	958	1568
ENSG00000084693	1043	1799	769	1309	908	1996	1145	1215	890	983	947	969	1007	732	869	707	1037	1490	866	836	910	703	909	946	282	413	813
ENSG00000084710	30	96	20	68	35	82	39	55	20	32	35	6	19	8	11	3	8	8	7	3	8	7	2	1	2	8	8
ENSG00000084731	1094	1936	929	1174	1114	2740	1713	1573	1219	1444	1667	1116	1471	1183	1402	798	1003	1578	1030	1028	1132	918	873	1239	349	529	1167
ENSG00000084733	4013	7075	5614	4920	3666	8284	6325	5115	4143	5771	4854	4096	5091	4358	3795	3223	4093	4387	3209	2890	3753	2992	3479	3455	1883	2557	4250
ENSG00000084734	0	1	0	0	0	2	2	6	2	0	4	1	0	1	1	1	0	3	0	2	0	1	2	6	1	0	3
ENSG00000084754	6083	10684	4702	7052	5152	11188	6829	6712	5762	6649	5873	5763	7080	4864	4628	4449	5612	7106	5304	4741	4843	4026	5566	4884	2295	2961	4664
ENSG00000084764	424	773	423	552	339	908	649	570	387	451	560	391	436	407	418	290	331	581	292	301	363	269	342	466	146	150	460
ENSG00000084774	4447	6827	2203	4197	3708	8636	6167	4621	4129	5540	6732	3195	4812	4049	4573	2427	2573	2972	2565	2377	3363	1823	2111	2642	778	1029	2264
ENSG00000085063	10413	18738	19773	14410	8768	20894	16214	14101	8450	11617	12822	7710	11394	9366	8397	6487	6529	9677	5966	5803	6239	5053	6450	9445	3121	4559	10679
ENSG00000085117	477	876	191	272	391	1156	705	503	421	527	754	526	736	699	555	305	520	899	239	287	593	492	463	440	157	203	515
ENSG00000085185	627	1063	607	567	521	1298	952	796	654	740	771	690	674	589	542	481	746	856	516	464	639	351	675	1021	190	265	823
ENSG00000085224	2682	5234	5122	4235	2619	6071	3466	2763	2922	3775	2437	3627	3690	2363	2454	2731	5191	3008	2028	2692	3270	1655	3202	2536	1158	2190	1855
ENSG00000085231	2219	4071	4522	3721	1958	4476	3492	3145	1906	2864	2705	1847	2724	2279	1975	1622	1754	1988	1633	1303	1769	1423	1579	1419	774	970	1491
ENSG00000085265	0	0	0	0	0	0	1	0	0	1	0	0	0	0	0	0	0	0	0	0	0	0	0	0	0	0	0
ENSG00000085274	768	1279	1291	1045	625	1495	1065	900	708	1049	802	640	834	610	561	547	795	871	523	469	565	419	592	733	268	400	636
ENSG00000085276	131	245	182	418	114	196	154	322	134	200	101	146	204	119	190	113	225	274	160	183	181	208	203	297	123	220	397
ENSG00000085365	1125	2003	1702	1435	1006	2306	1820	1517	1188	1737	1372	1249	1949	1675	1221	965	1580	1443	1092	1040	1525	1568	1193	1280	922	1290	2088
ENSG00000085377	1227	2306	1558	1753	1136	2628	1923	1864	1326	1547	1613	1060	1539	1200	1025	803	980	1141	914	784	952	744	805	997	438	532	974
ENSG00000085382	354	585	447	487	368	808	556	451	433	595	539	429	587	458	386	296	487	488	262	309	370	225	383	414	129	182	337
ENSG00000085415	2172	3471	3118	2342	1741	4057	2963	2691	1725	2478	2176	1673	2365	1703	1480	1300	1237	1220	1234	999	1177	869	973	939	539	605	1036
ENSG00000085433	766	1722	1743	1301	769	1821	1339	1169	771	1010	981	735	1116	850	768	575	785	771	634	573	680	448	651	712	268	448	631
ENSG00000085449	3125	5936	5447	4231	2595	7050	4833	4393	2497	3779	3088	2567	3712	2857	2575	2070	2837	3294	1970	2032	2874	2799	2524	2581	1924	3418	3831
ENSG00000085465	17	26	12	48	14	44	30	19	16	20	12	19	10	18	19	14	41	103	21	13	16	11	45	82	13	23	45
ENSG00000085491	3100	4963	4815	3797	2667	5773	4599	3938	2479	3851	3051	2129	3525	2631	2255	1793	1992	1824	1667	1529	1665	1364	1578	1425	853	1095	1644
ENSG00000085511	854	1708	1282	1532	739	1824	1074	1254	787	1004	805	718	1034	694	774	547	806	1196	562	522	616	497	801	746	268	340	586
ENSG00000085514	16	29	5	23	14	23	22	15	11	17	21	15	19	13	11	12	22	21	14	13	19	6	17	14	2	14	13
ENSG00000085552	2	5	3	6	1	4	6	4	4	5	3	2	4	3	6	3	0	7	6	4	4	1	0	7	9	2	6
ENSG00000085563	19	171	205	57	18	168	214	51	24	115	171	12	94	134	36	5	17	5	147	21	71	45	6	1	137	21	0
ENSG00000085644	547	1033	248	483	438	1204	637	569	395	440	569	333	280	320	359	247	289	503	224	224	258	162	308	536	97	125	354
ENSG00000085662	5549	9848	2879	6446	4561	10556	6769	7021	4744	5839	6258	4743	6787	5506	6607	3318	3638	5524	3675	3306	4806	4230	3938	3912	1732	2137	5231
ENSG00000085719	3131	5193	4056	3560	2831	6109	4042	3465	2966	3912	3187	3122	4262	2942	2505	2322	3419	3934	2682	2406	2653	2030	2989	3173	1067	1557	2884
ENSG00000085721	1548	2836	2074	2140	1328	3258	2293	2118	1341	1941	1853	1268	1902	1448	1243	979	1049	1019	910	760	963	704	789	809	349	614	950
ENSG00000085733	14837	25898	7446	14879	12039	27894	18121	15628	12260	14269	15659	11256	14975	12929	13454	8860	11711	16037	9143	9515	11660	9662	11666	15141	4763	6792	15453
ENSG00000085741	1	5	6	5	0	2	2	1	4	1	1	8	10	6	24	10	90	440	26	58	43	102	94	290	71	165	184
ENSG00000085760	1090	1767	1168	1352	1033	2243	1368	1088	1057	1453	1092	997	1216	823	779	795	1063	1032	732	685	798	516	799	786	264	393	708
ENSG00000085788	1650	2628	1602	2089	1299	3061	2135	1871	1372	1842	1470	1445	1805	1355	1290	1131	1781	1821	1193	1181	1309	1033	1475	1232	590	753	1123
ENSG00000085831	7	24	13	11	5	20	20	11	10	10	17	15	20	15	11	7	18	20	8	8	17	19	6	25	5	11	14
ENSG00000085832	1946	3376	2689	2388	1723	4035	2516	2352	1800	2529	1662	1934	2437	1498	1693	1534	2534	2475	1570	1649	1803	1448	2018	1966	878	1346	1925
ENSG00000085840	480	784	454	803	409	760	611	515	422	691	832	196	711	553	499	168	40	26	174	101	155	80	19	33	42	49	54
ENSG00000085871	150	232	94	219	105	273	212	158	127	163	152	195	232	168	134	119	190	264	132	119	196	177	158	119	80	104	178
ENSG00000085872	1394	2296	985	1372	942	2342	1692	1383	1000	1190	1466	871	935	1024	1018	577	633	1032	599	502	642	486	628	1025	267	330	800
ENSG00000085978	1096	1863	1057	1473	899	2039	1465	1383	916	1325	1326	912	1220	921	986	750	937	1207	696	666	785	576	807	1097	362	497	1056
ENSG00000085982	1450	2457	1076	1698	1517	3049	1657	1384	1744	2005	1758	1843	2078	1532	1577	1302	2100	2334	1308	1439	1576	1189	1793	1871	627	931	1752
ENSG00000085998	2787	4518	1238	2403	2133	4950	3325	2672	2150	2712	3061	1844	2902	2494	2371	1504	1670	2108	1638	1752	1877	1566	1399	2062	721	1034	2261
ENSG00000085999	634	958	525	835	459	818	763	649	423	527	802	228	657	558	522	199	64	65	156	136	191	95	46	38	32	49	88
ENSG00000086015	3036	4962	1824	3054	2357	5518	3796	3165	2628	3013	3628	3021	3937	3452	3790	1954	3800	4797	2165	2588	3157	2212	2976	4578	1133	1697	3546
ENSG00000086061	6514	12308	8265	9700	5785	12011	9329	8926	5850	7830	8021	4571	9309	8670	6470	4140	4232	5138	4283	3544	6673	6651	4053	4485	4374	6316	10146
ENSG00000086062	6908	12879	10847	8800	5767	13591	9938	9153	5411	7252	7615	5431	6758	6077	5028	3954	5959	6905	3038	3040	4417	3212	4991	6041	1862	2618	6447
ENSG00000086065	1791	3050	1190	2199	1657	3511	2723	2284	1833	2519	2522	1763	3208	3235	2138	1361	1721	2109	1633	1612	2866	2911	1521	1830	1750	2768	4568
ENSG00000086102	1889	3025	2321	2155	1558	3855	2868	2501	1650	2309	2297	1565	2131	1683	1606	1322	1699	2094	1302	1167	1382	1066	1738	1707	652	902	1611
ENSG00000086159	3	5	0	4	0	1	2	2	1	2	2	1	1	2	0	0	0	0	1	0	2	1	0	1	0	0	0
ENSG00000086189	1746	2951	2524	1998	1462	3551	2844	2037	1605	2311	2120	1441	2009	1638	1145	1054	1346	1148	1091	955	1142	760	1009	895	489	550	803
ENSG00000086200	1173	1985	1503	1674	1020	2084	1391	1395	957	1279	1107	923	1401	989	917	739	802	697	720	571	762	485	624	517	274	339	580
ENSG00000086205	0	1	0	0	0	0	0	0	0	0	0	0	0	0	0	0	0	0	0	0	0	0	0	0	0	0	0
ENSG00000086232	4144	6868	5010	5414	3629	8091	6103	5047	4103	5200	5348	4091	5036	3895	3575	3021	3793	4637	3289	3071	3217	2553	3499	3616	1296	1763	3665
ENSG00000086288	0	0	0	0	0	0	0	0	0	0	0	0	0	0	0	0	0	0	0	0	0	0	0	0	0	0	0
ENSG00000086289	148	221	172	305	150	248	127	292	134	157	109	208	242	176	309	214	240	590	182	245	203	300	352	404	95	179	477
ENSG00000086300	0	8	6	5	0	4	15	4	0	1	9	1	5	9	3	0	0	0	23	0	2	0	0	0	8	3	1
ENSG00000086475	1897	3346	2111	2467	1616	3279	2305	2246	1576	1897	1943	1356	1885	1532	1549	1046	1109	1463	1137	993	1166	865	894	999	348	486	871
ENSG00000086504	1939	3579	1101	1894	1673	3754	2147	2096	1670	1799	2016	1439	1413	1550	1580	1137	1001	1782	1171	1038	1273	1196	1070	1404	472	617	1507
ENSG00000086506	0	0	1	1	0	0	1	1	0	1	0	1	0	0	0	0	0	0	0	1	1	0	0	1	0	0	1
ENSG00000086544	738	1873	716	1558	529	1600	938	1242	575	674	751	665	612	605	686	579	797	1669	573	551	640	520	952	1262	271	402	1149
ENSG00000086548	0	0	0	0	0	0	0	0	0	0	0	0	0	0	0	0	0	0	0	0	0	0	0	0	0	0	0
ENSG00000086570	33	44	24	27	24	71	51	20	30	41	32	19	25	27	27	16	28	27	22	28	16	18	32	34	7	16	20
ENSG00000086589	1476	2642	2438	2446	1193	2877	2122	1939	1243	1635	1750	1148	1645	1523	1182	876	1142	1416	854	787	975	877	866	1149	542	692	1367
ENSG00000086598	8692	14793	12244	10857	7610	17389	13010	11328	8810	12657	11160	8644	11651	8661	6840	6268	8629	9310	5454	5008	6016	4738	6775	7288	2954	4179	8902
ENSG00000086619	144	210	210	158	136	316	237	178	197	312	228	110	300	224	204	82	211	254	126	143	137	172	146	173	88	132	139
ENSG00000086666	1636	2761	3181	2213	1348	2937	2210	2152	1372	1646	1579	1523	1687	1393	1132	1265	1467	1969	1166	996	1224	1130	1358	1376	632	810	1685
ENSG00000086696	38	27	17	12	28	48	36	13	20	21	36	126	78	72	16	36	300	250	36	49	115	23	116	68	32	68	44
ENSG00000086712	542	856	912	836	485	1014	733	658	503	638	683	498	650	511	438	394	594	702	345	377	416	341	503	576	217	316	465
ENSG00000086717	0	0	0	0	0	0	0	0	0	0	0	1	0	0	0	0	1	0	0	0	0	0	0	2	0	0	0
ENSG00000086730	30	47	22	46	32	48	38	25	26	47	29	20	33	18	22	8	13	22	9	5	16	8	11	26	6	5	20
ENSG00000086758	17255	29350	14344	19014	14789	34358	22029	17088	16679	19251	18283	16830	21333	16600	16080	11235	17462	16239	11408	11646	16694	10491	12916	12154	5075	6945	14106
ENSG00000086827	1068	1837	1606	1696	889	1894	1443	1441	851	1346	1201	762	1261	927	784	594	588	567	583	426	613	383	457	430	170	232	442
ENSG00000086848	826	1511	537	1071	723	1549	1116	1018	689	933	945	612	862	702	633	414	539	612	448	417	548	424	427	494	187	261	523
ENSG00000086967	0	0	3	1	0	1	0	0	0	0	0	0	0	0	1	0	0	1	1	1	3	1	0	2	0	0	0
ENSG00000086991	218	619	313	377	232	567	417	417	274	306	259	126	178	137	102	68	148	91	78	78	80	48	76	121	22	28	51
ENSG00000087008	895	1393	651	1111	697	1697	1101	1093	656	883	862	662	807	674	660	472	649	703	496	433	534	407	483	584	195	248	554
ENSG00000087053	2764	5250	5039	4145	2337	5797	3982	3717	2541	3663	3005	2370	3169	2287	2076	1892	2056	1717	1633	1404	1552	1093	1631	1353	550	708	1314
ENSG00000087074	2846	6702	3442	3782	2268	5618	3289	3202	1713	2685	3396	1521	2270	2089	2836	1651	1619	3880	1346	1417	1748	2865	2132	3195	1085	1428	3738
ENSG00000087076	100	148	25	53	72	203	118	93	77	104	123	140	93	104	87	80	231	571	134	189	116	64	263	387	50	60	85
ENSG00000087077	4561	7123	1555	3700	3315	7595	4349	4483	3362	3744	4511	3191	3442	3640	3978	2474	3025	5699	2620	2691	3223	3006	3052	4296	1228	1951	4791
ENSG00000087085	6	7	3	11	1	5	6	6	3	4	6	1	4	1	1	6	2	13	8	7	5	8	1	16	4	5	11
ENSG00000087086	40068	74343	34219	54774	33454	76626	58648	51235	37264	39763	51738	43545	51330	42714	51935	29632	34849	81128	28023	27482	32327	34007	55808	66324	16283	24302	65370
ENSG00000087087	4915	8897	3736	6169	3695	8788	6485	5933	3497	4138	4995	3056	4572	3813	4241	2554	2258	2693	2344	2032	2545	1639	2189	2661	795	1050	2597
ENSG00000087088	4623	7065	1098	3383	3592	7517	5117	3932	3098	3805	4688	2618	3134	3161	3020	1896	2463	3745	2056	1937	2711	2109	2098	3602	761	1155	3645
ENSG00000087095	1006	2133	1561	1516	848	1921	1464	1261	847	1091	1031	834	977	861	690	636	949	926	518	617	614	447	536	695	252	368	660
ENSG00000087111	2229	3421	1133	2121	1747	3951	2503	2266	1975	2203	2558	2238	2498	2302	2065	1531	2122	2694	1566	1713	2354	1946	1795	2161	890	1277	2686
ENSG00000087116	5035	9311	5083	7226	3818	9386	6168	6913	4249	4887	5649	5022	4783	4374	5371	4306	7540	16516	2986	3487	4317	4319	7995	15814	2283	3985	11180
ENSG00000087128	0	0	0	0	0	0	0	0	0	0	0	0	0	0	0	0	0	0	0	0	0	0	0	0	0	0	0
ENSG00000087152	2857	4985	1635	3080	2356	5888	4081	3967	2441	2956	3368	2304	2687	2374	2439	1623	2211	3237	1645	1605	1962	1679	1939	3217	826	1199	3323
ENSG00000087157	668	1127	485	636	531	1280	881	762	540	595	791	568	675	635	675	471	732	1189	440	394	587	475	725	1105	252	317	1025
ENSG00000087191	4687	8174	2894	5289	3835	8800	5710	5426	3607	4901	4956	3012	4367	3512	3276	2251	2354	2997	2447	2135	2531	1844	2048	2454	908	1135	2790
ENSG00000087206	991	1866	1154	1323	817	1960	1348	1336	893	1243	1272	942	1324	1076	945	721	1040	1205	682	652	814	641	824	873	328	502	883
ENSG00000087237	6	13	8	7	10	13	17	13	7	11	17	13	26	32	23	6	15	26	3	16	36	29	12	9	29	54	39
ENSG00000087245	25035	48384	34254	52785	21396	57208	44439	53524	22365	30486	39406	27270	31151	29932	41734	25565	38985	92459	23894	25283	29879	39175	51909	87710	17991	28847	68292
ENSG00000087250	0	0	0	0	0	1	0	0	0	1	0	0	0	0	0	0	0	0	0	0	0	0	0	0	1	0	0
ENSG00000087253	1195	2451	1805	1937	1215	2938	2046	1757	1172	1727	1299	890	1135	844	713	680	952	842	634	606	688	417	849	756	259	368	612
ENSG00000087258	4	9	3	14	5	6	5	8	9	4	6	5	2	7	12	2	3	10	0	4	2	5	1	342	1	0	341
ENSG00000087263	2618	4295	3520	3065	2351	5666	3950	3299	2472	3649	3459	2121	3174	2759	2132	1654	1686	1562	1639	1465	1894	1496	1244	1256	822	1052	2007
ENSG00000087266	1846	3100	867	1719	1639	3747	2437	2016	1579	1755	1919	1631	1800	1561	2066	1310	1904	3275	1247	1301	1702	1558	2169	2561	664	972	2565
ENSG00000087269	1653	2915	2411	1930	1294	3038	2140	1738	1288	1739	1841	1135	1680	1320	1299	1017	931	1055	924	752	993	716	908	819	435	468	897
ENSG00000087274	9593	16649	8633	11488	7786	18328	12067	11684	8112	9693	9486	7987	9546	7653	7575	5747	7860	11165	6144	6011	6933	5553	7234	9054	2739	4157	8737
ENSG00000087299	153	224	139	192	149	272	197	165	160	240	236	131	215	198	168	85	123	106	87	107	139	139	90	59	56	63	63
ENSG00000087301	169	293	260	305	132	281	191	233	170	202	158	167	263	158	227	145	200	426	208	205	232	294	309	200	147	221	146
ENSG00000087302	2841	4995	4303	4114	2376	5488	4034	3932	2681	3546	3530	2634	3636	2878	2487	2102	2669	3468	2302	1885	2231	2068	2339	2428	1103	1339	2625
ENSG00000087303	6285	11197	5720	8335	5212	13474	8521	8131	6225	7275	7462	8285	8641	8263	7265	5307	9570	14118	3875	4431	7974	6394	8387	9981	2908	3771	12096
ENSG00000087338	484	709	637	524	424	904	729	614	525	718	600	417	517	425	381	333	423	427	327	309	320	279	374	309	144	187	286
ENSG00000087365	9019	16417	7023	11581	7362	17354	11195	10983	7335	9436	10209	7047	9106	7354	7235	5074	5714	7249	5272	4624	5980	4665	4954	5975	2329	3029	6598
ENSG00000087448	1916	3647	3929	2984	1483	3298	2251	2223	1534	2033	1878	1484	1965	1558	1416	1117	1649	1739	977	1069	1172	863	1267	1459	533	818	1221
ENSG00000087460	26952	48029	29271	35591	22365	54243	39236	34184	23878	29695	33906	26816	30634	26517	23787	18319	27201	37157	19595	18751	23077	17604	23466	32131	9790	13464	31892
ENSG00000087470	3295	6029	4856	4821	2810	6572	4279	4244	2708	3865	3305	2648	3811	2929	2733	2210	2522	2245	1958	1873	2385	1849	2155	1930	1025	1444	2148
ENSG00000087494	14	30	44	56	6	28	20	28	5	2	11	2	7	9	8	5	15	36	7	4	9	11	10	18	12	21	18
ENSG00000087495	0	2	4	2	3	1	0	1	4	3	3	2	0	3	0	0	1	1	0	2	1	3	0	1	0	1	0
ENSG00000087502	1453	2532	1480	2365	1310	2898	2121	1830	1325	1946	1616	1168	1736	1405	1159	942	1097	968	743	726	938	736	832	836	436	588	789
ENSG00000087510	604	1579	1433	859	508	1366	907	632	439	704	703	429	629	497	361	339	558	760	318	329	347	215	416	760	162	221	563
ENSG00000087586	3400	7995	5476	5235	2293	6622	4563	5227	2052	2649	2263	1357	3052	2002	1968	1291	434	329	1162	633	890	465	255	147	123	158	276
ENSG00000087589	69	178	110	89	38	128	65	46	22	33	45	25	30	19	24	22	29	44	29	20	17	11	20	54	7	13	56
ENSG00000087842	206	306	162	248	179	383	303	219	223	302	282	320	398	292	324	170	332	488	245	266	284	280	351	358	122	199	347
ENSG00000087884	173	278	67	184	122	289	220	195	135	142	163	125	153	147	119	101	142	219	102	96	109	128	134	124	58	72	193
ENSG00000087903	173	299	97	247	165	324	179	194	176	175	213	176	191	145	248	155	192	400	152	192	164	191	195	370	42	82	295
ENSG00000087916	0	0	0	0	0	0	0	0	0	0	0	0	0	0	0	0	0	0	0	0	0	0	0	0	0	0	0
ENSG00000087995	562	711	534	543	442	885	621	569	509	607	487	475	621	364	330	344	342	400	297	333	334	231	340	307	108	169	330
ENSG00000088002	1	2	0	0	2	0	0	1	2	3	0	8	2	4	1	0	11	17	6	8	2	5	5	9	3	2	7
ENSG00000088035	227	369	256	416	228	434	290	317	268	369	295	202	320	269	221	177	231	303	165	144	187	161	173	151	66	94	122
ENSG00000088038	1771	3245	1059	2100	1454	3524	2427	1970	1433	1667	2007	1282	1544	1318	1504	903	1138	1830	1044	1027	1149	840	1138	1909	492	653	1484
ENSG00000088053	0	1	1	2	2	1	1	1	0	1	2	2	1	0	0	0	1	1	0	0	0	0	0	1	0	0	2
ENSG00000088179	407	668	511	557	373	852	572	395	430	579	489	541	546	396	376	321	699	608	361	393	449	237	453	434	135	213	346
ENSG00000088205	3218	5595	5381	4288	2728	5873	4622	3967	2792	4145	3696	2429	3548	2917	2451	2148	2102	1932	1917	1560	1953	1585	1791	1539	844	1185	1853
ENSG00000088247	7046	12597	3362	6780	5641	11991	7058	6885	5063	6111	6246	4328	5254	4598	4784	3117	3119	4287	3144	2831	3632	2596	3062	3678	1316	1711	3575
ENSG00000088256	1895	3212	1057	1655	1500	3357	2027	1961	1486	1701	2003	1140	1469	1406	1398	775	869	1333	807	790	1098	868	822	1435	388	637	1450
ENSG00000088280	441	549	161	565	389	791	583	437	600	539	545	929	807	739	797	726	1464	2875	691	979	1044	1109	1803	2460	529	1007	2310
ENSG00000088298	742	1214	383	718	570	1337	883	747	704	839	884	726	900	745	687	575	726	1144	576	636	745	710	715	865	414	525	1056
ENSG00000088305	206	274	196	220	193	356	274	329	197	197	249	139	223	219	240	131	77	145	119	79	123	87	125	80	33	35	79
ENSG00000088320	0	0	0	0	0	0	0	0	0	0	0	0	0	0	0	0	0	1	0	0	0	1	0	1	0	0	0
ENSG00000088325	7840	14704	8582	12573	6603	14776	9987	10861	5716	7408	6742	4070	8868	5621	5414	3295	1532	925	2959	1965	3126	1575	765	453	475	572	799
ENSG00000088340	3	12	4	2	2	1	4	1	2	1	1	3	1	2	1	2	3	4	2	5	3	1	4	3	4	2	5
ENSG00000088356	514	877	201	510	423	1019	636	542	397	528	651	370	581	525	411	324	398	597	305	268	380	281	356	475	140	171	479
ENSG00000088367	1119	1938	1108	1347	854	2194	1456	1391	931	1086	1078	1125	1084	888	886	698	1484	2283	893	921	993	780	1460	1767	408	700	1252
ENSG00000088386	0	0	0	0	0	0	0	0	0	0	0	0	0	0	0	0	0	0	0	0	0	0	0	0	0	0	0
ENSG00000088387	801	1288	942	884	757	1469	1225	722	868	1048	1052	823	1034	872	726	552	1038	1084	590	730	857	588	692	529	321	658	560
ENSG00000088448	1050	1717	1410	1451	819	1911	1383	1244	1114	1281	1050	1091	1294	1047	1000	822	1889	2822	773	873	1080	1004	1965	2202	588	1048	1609
ENSG00000088451	330	560	275	352	320	815	589	529	344	581	458	282	446	359	282	280	312	293	218	216	209	171	214	253	110	139	289
ENSG00000088538	25	45	37	49	20	75	54	55	28	36	57	21	26	28	26	18	32	28	23	31	38	27	28	26	13	11	36
ENSG00000088543	97	169	100	116	96	221	153	114	121	152	119	120	139	113	104	91	95	170	100	105	93	54	121	137	28	34	102
ENSG00000088682	860	1398	918	999	736	1696	1210	1034	795	1009	1130	804	990	889	850	632	766	1127	602	611	791	594	653	1002	273	406	898
ENSG00000088726	3	4	1	2	0	4	3	0	1	1	4	1	2	3	1	2	1	0	1	0	6	1	0	3	0	0	0
ENSG00000088727	97	189	66	124	100	234	132	153	98	120	118	75	120	106	89	59	109	125	75	73	85	92	75	100	27	45	99
ENSG00000088756	237	348	222	691	236	439	202	203	551	470	287	1345	947	710	551	665	2298	1405	634	826	1157	635	1038	970	327	502	721
ENSG00000088766	863	1406	975	1042	778	1853	1389	1211	859	1433	1312	753	1061	840	716	633	724	860	606	534	603	508	654	715	265	365	695
ENSG00000088782	0	0	0	0	0	0	0	0	0	0	0	0	0	0	0	0	0	0	0	0	0	0	0	0	0	0	0
ENSG00000088808	335	633	476	230	257	627	455	289	247	278	372	260	265	256	216	158	236	293	205	137	227	112	196	301	47	77	205
ENSG00000088812	2985	5071	4094	3780	2638	6381	4650	3798	2906	3941	3864	2904	3666	3074	2844	2272	3409	4369	2314	2215	2665	2183	2946	3790	1183	1783	3503
ENSG00000088826	717	1580	572	717	486	1375	811	698	328	411	608	422	509	504	471	284	484	839	330	307	420	311	395	752	193	208	656
ENSG00000088827	2	2	0	5	0	4	0	4	4	2	0	5	8	7	5	9	9	18	2	5	4	6	5	10	1	4	8
ENSG00000088832	7034	12552	10256	8610	6018	13288	9450	8790	6393	7952	7594	5869	6926	5232	4671	4186	4427	4955	3940	3690	3301	2649	4032	4295	1515	1946	4953
ENSG00000088833	2607	4516	2306	3214	2097	4786	3299	3152	2020	2515	2721	1695	2482	2062	1858	1423	1549	2086	1478	1255	1569	1225	1331	1677	657	828	1858
ENSG00000088836	197	350	113	148	197	401	292	162	182	188	260	214	186	205	121	106	170	157	124	175	178	90	132	214	55	69	228
ENSG00000088854	1307	2201	1310	1187	1160	3137	2233	1716	1396	1736	1581	1368	1762	1388	1276	1032	1663	2180	1139	1178	1338	1093	1434	1699	627	851	1737
ENSG00000088876	332	614	615	466	271	679	501	485	348	373	443	357	426	372	310	318	382	500	306	273	293	194	373	440	162	201	357
ENSG00000088881	27	46	16	48	21	52	44	47	23	33	23	34	28	28	82	26	95	336	38	55	48	79	110	363	46	94	197
ENSG00000088882	247	343	79	516	185	394	229	569	197	213	225	268	248	189	443	278	325	1761	265	376	268	435	524	515	153	303	381
ENSG00000088888	2776	4650	1833	2505	2341	5608	3481	2961	2424	2715	3028	2246	2674	2178	2293	1517	2038	2643	1494	1604	1821	1348	1773	2245	560	895	1981
ENSG00000088899	238	352	105	151	202	448	272	187	240	212	256	313	289	252	221	217	250	299	197	200	256	187	229	438	74	102	400
ENSG00000088926	0	0	0	0	0	0	0	0	0	0	0	0	0	0	0	0	0	0	0	0	0	0	0	0	0	0	0
ENSG00000088930	4175	7229	2558	5930	3482	8018	5807	5573	3681	5055	4572	3582	5618	4325	3904	3152	3687	4690	3025	2694	3522	3105	3683	3385	1843	2305	4189
ENSG00000088970	244	439	362	434	236	618	378	340	322	465	342	459	380	288	288	327	826	1546	306	366	361	363	889	1255	229	436	811
ENSG00000088986	6562	11425	13118	9435	5283	12265	10241	9216	5822	7292	8718	4837	7089	6350	5320	3775	3753	5537	3672	3357	4053	3390	3271	5259	1564	2556	5784
ENSG00000088992	0	7	2	5	0	7	11	4	0	3	6	1	0	2	3	0	1	2	5	0	4	1	0	0	5	1	1
ENSG00000089006	2826	4733	3216	4025	2449	5440	3977	3651	2650	3648	3205	2348	3125	2360	2112	1962	2231	2686	1737	1549	1610	1114	1829	1624	593	808	1352
ENSG00000089009	3610	6481	12427	5327	3148	7062	5031	4539	3162	4120	3821	3349	3861	2485	2513	2722	3241	4485	2416	2202	2020	1601	3358	3314	1094	1333	2700
ENSG00000089012	0	0	0	0	0	0	0	0	0	0	0	0	0	0	0	0	0	0	0	0	0	0	0	0	0	0	0
ENSG00000089022	734	1272	543	880	656	1509	1046	920	697	926	941	591	764	663	580	450	486	625	439	387	498	355	444	483	218	268	532
ENSG00000089041	51	72	20	95	48	109	53	95	79	58	73	58	120	91	141	51	74	252	118	139	172	370	165	50	132	234	125
ENSG00000089048	669	1382	1585	1186	627	1463	995	755	661	973	790	577	793	612	597	593	573	431	342	432	655	406	441	417	237	464	356
ENSG00000089050	627	1019	1014	962	528	1254	748	939	592	840	645	534	775	530	539	389	526	590	439	423	431	306	421	428	109	185	362
ENSG00000089053	4651	7978	3804	5649	3949	9015	6013	5362	4501	5622	6068	4128	5519	4305	3983	3134	4462	5202	3170	3027	3668	2684	3553	3743	1486	2035	3769
ENSG00000089057	1060	1631	1136	1296	816	1825	1248	1116	868	1181	1222	766	990	797	860	584	877	1275	607	555	589	494	822	927	202	299	587
ENSG00000089060	531	904	229	486	479	1160	662	522	504	545	643	619	600	642	652	399	770	1286	432	481	643	581	704	1078	303	439	1070
ENSG00000089063	2356	3972	3609	3211	1930	4584	3385	2997	2178	2841	2857	2506	2966	2462	2141	1897	2811	3634	1904	1812	1760	1689	2459	2392	958	1324	2418
ENSG00000089091	81	135	66	91	84	186	129	87	87	102	70	88	81	67	90	55	87	110	67	83	77	70	69	83	16	35	83
ENSG00000089094	1164	1926	970	1508	1099	2399	1499	1494	1027	1374	1464	988	1276	1025	1137	759	947	1261	742	651	893	751	764	1086	298	430	834
ENSG00000089101	0	4	4	1	0	3	0	1	1	0	2	0	1	3	0	0	3	1	1	0	0	0	0	0	1	1	1
ENSG00000089116	0	0	0	0	0	0	0	0	0	0	0	0	0	0	0	0	0	0	0	0	0	0	0	0	0	0	0
ENSG00000089123	219	414	167	263	184	428	316	259	172	229	221	190	251	191	165	169	242	230	133	162	176	157	189	169	78	125	227
ENSG00000089127	7	8	13	5	7	38	51	8	9	121	417	14	2673	5314	1478	4	21	20	238	727	6711	9638	9	31	5036	9292	15555
ENSG00000089154	9763	15569	5613	9148	7902	18441	11874	9789	8237	10754	12139	7073	9061	7786	7861	5586	6086	7091	5141	4733	6392	4080	5141	6381	1867	2397	6535
ENSG00000089157	15702	27258	16096	13954	13254	21480	13375	13196	13734	11435	12144	14121	10961	8349	8870	11044	10065	16312	11609	11639	7327	4906	15311	14279	4306	4169	10315
ENSG00000089159	9671	16700	4749	8403	7035	17932	12127	9548	6120	8152	8843	5135	5325	4900	5070	3536	4384	6098	3681	3473	3750	2304	3614	5868	1280	1559	4915
ENSG00000089163	13	30	5	17	14	41	20	16	14	25	28	21	31	18	26	25	45	68	20	32	36	20	34	71	14	24	41
ENSG00000089169	0	0	1	0	0	0	0	0	1	0	0	1	0	0	0	0	0	0	0	0	0	1	0	0	0	0	0
ENSG00000089177	312	481	344	501	318	762	462	464	428	510	417	357	441	303	377	286	436	594	242	302	361	295	450	526	162	225	457
ENSG00000089195	875	1463	1112	1107	689	1576	1154	933	743	1045	939	576	1038	794	655	510	401	400	475	425	496	397	317	301	206	237	356
ENSG00000089199	3	10	5	4	1	8	4	4	5	5	0	2	7	5	6	2	2	1	0	1	1	3	2	1	0	1	3
ENSG00000089220	6224	10675	5840	7288	5395	12778	8615	7263	5507	7051	7428	5107	6473	5753	4955	3946	4488	6340	4771	4280	4820	4881	3902	4683	2053	3044	5110
ENSG00000089225	889	1267	980	1209	763	1711	1187	1300	835	928	1015	983	901	728	736	810	1345	2079	920	903	922	893	1360	2100	604	945	1948
ENSG00000089234	877	1454	1163	1120	657	1795	1328	1047	749	1017	991	780	1033	895	759	573	754	911	541	496	670	451	668	760	295	446	811
ENSG00000089248	3040	5234	2522	2920	2744	6047	4030	3645	3130	3809	4150	3688	4592	4166	3942	2792	4539	7647	3453	3438	4598	4864	4027	4809	2630	3407	6309
ENSG00000089250	0	0	0	0	0	0	0	0	0	0	0	0	0	0	0	0	0	0	0	0	0	0	0	0	0	0	0
ENSG00000089280	14184	25563	10545	16423	11216	25038	15795	15170	10382	12267	12725	7107	12283	9665	10268	7285	5093	5552	6495	5886	6894	5277	4802	3691	2126	2277	5997
ENSG00000089289	897	1581	1716	1199	748	1789	1279	1235	836	1015	1055	1099	1186	946	891	802	1509	2882	793	898	1026	928	1441	2365	618	839	1915
ENSG00000089327	6492	11469	1036	5709	5734	12157	9632	5833	5344	6292	9028	5111	6436	5759	4163	2701	3131	4289	2590	2485	4467	2795	2592	5002	1295	2111	5836
ENSG00000089335	591	996	1258	789	551	1224	1049	719	590	823	729	715	842	726	592	575	1072	1145	549	591	707	441	865	885	299	536	714
ENSG00000089336	3	4	2	6	2	5	4	4	3	6	3	1	1	5	5	3	3	1	1	1	0	2	2	5	1	0	1
ENSG00000089351	705	1274	201	681	568	1537	971	864	607	681	851	630	556	692	713	431	645	1359	442	513	694	663	707	1335	291	434	1013
ENSG00000089356	0	0	0	0	0	0	0	0	0	2	0	0	0	1	0	0	0	1	1	0	2	0	1	0	0	0	2
ENSG00000089472	97	175	71	535	97	227	83	590	101	117	83	146	167	85	557	254	223	1624	181	315	235	937	468	1225	277	520	1856
ENSG00000089486	573	898	335	611	447	945	613	627	466	560	544	480	537	424	560	360	393	757	464	437	490	497	462	858	171	277	843
ENSG00000089505	53	65	60	59	32	89	65	40	38	32	50	48	50	46	59	33	37	55	18	29	44	15	28	65	6	14	37
ENSG00000089558	4	7	2	5	0	3	4	2	2	1	5	1	2	3	3	2	0	3	0	0	2	1	0	4	0	1	6
ENSG00000089597	26919	46202	15597	31453	23280	53598	38529	31771	25460	30391	35254	25760	32499	28829	26324	19724	26718	33491	20114	19361	25237	22172	23431	24507	11038	14101	31232
ENSG00000089639	496	859	169	307	357	1132	693	477	388	532	507	369	374	358	390	255	331	431	276	295	308	226	269	447	112	181	390
ENSG00000089682	340	571	881	516	284	706	530	391	328	378	352	348	417	337	275	314	465	355	211	272	347	224	330	291	123	286	262
ENSG00000089685	4396	8000	3399	5955	3277	7446	4700	5920	2741	3436	3684	1716	3495	2610	2672	1402	489	289	1132	713	1244	664	241	138	93	138	259
ENSG00000089692	20	36	13	23	22	44	51	16	24	26	37	15	10	33	27	14	18	10	14	15	14	17	9	6	25	15	34
ENSG00000089693	6378	11897	3180	7193	5045	12829	8979	7556	5183	6672	7521	4612	5272	5822	4939	3056	3316	4962	3537	3058	4050	3530	2902	4823	1769	2104	5551
ENSG00000089723	49	80	55	59	44	131	84	72	60	68	65	70	55	59	54	42	94	138	52	52	64	40	74	80	19	35	70
ENSG00000089737	5033	8524	8265	6692	4027	9180	6682	6302	4470	5940	6136	4429	6307	5165	4580	3363	4457	6549	3387	3210	4494	4298	4339	5500	2258	3463	6772
ENSG00000089775	109	165	150	119	90	214	138	114	125	153	144	141	142	116	107	85	190	166	78	96	106	80	143	107	40	61	81
ENSG00000089818	1137	1998	1400	1544	927	2132	1521	1361	1079	1519	1420	954	1403	1165	992	772	831	1011	701	713	886	836	698	815	495	691	1232
ENSG00000089820	13	27	7	12	9	28	11	13	12	13	23	27	12	16	15	7	25	50	14	18	14	21	26	31	7	8	39
ENSG00000089847	2	10	3	13	8	10	7	5	10	8	8	12	4	12	9	9	17	44	6	9	14	17	17	30	1	7	25
ENSG00000089876	753	1433	1130	1006	689	1683	1123	1052	691	954	937	737	1036	782	738	638	907	1102	592	576	770	667	823	778	356	483	803
ENSG00000089902	2050	4349	3251	2994	1557	3876	2829	2456	1710	2137	2018	1613	2176	1538	1457	1151	1578	1705	1221	1198	1313	1033	1228	1275	570	808	1275
ENSG00000089916	803	1686	996	1152	629	1358	977	908	597	672	718	580	794	607	590	422	624	583	456	471	547	364	471	558	163	287	517
ENSG00000090006	869	1458	201	915	636	1748	1118	1008	881	881	998	1175	750	797	1206	808	1404	6215	971	1241	1163	1488	1765	4120	793	1207	2286
ENSG00000090013	792	1373	442	788	615	1424	851	869	614	708	862	686	739	746	943	597	648	1639	594	664	882	916	792	1085	278	488	1019
ENSG00000090020	3256	6565	2336	3785	2665	6606	4046	3145	2348	2813	3318	2287	2622	2399	2378	1543	2153	2587	1527	1489	2159	1503	1765	2867	760	965	2763
ENSG00000090054	2689	4612	2860	3653	2406	5495	4153	3687	2494	3727	3255	2710	3432	2674	2231	2107	3109	3523	1898	1794	2068	1847	2585	2849	1170	1553	2925
ENSG00000090060	5894	10630	6942	8187	4993	11349	7932	7121	5323	7194	5756	5119	7082	5237	4480	4140	5407	5520	3671	3163	4130	3169	4344	4415	1813	2534	4246
ENSG00000090061	2331	4318	2485	2982	1977	5024	3532	2942	2053	2736	2886	1815	2130	2006	1775	1200	1531	1685	1240	1154	1603	1163	1178	1799	630	950	2028
ENSG00000090097	2754	4191	567	2163	2164	4531	2819	2228	2089	2245	2505	2102	1888	1590	1678	1371	1722	2155	1459	1407	1400	889	1473	1870	387	519	1440
ENSG00000090104	0	0	0	1	0	0	0	0	0	0	0	0	0	0	0	0	0	0	0	0	0	0	0	0	0	0	0
ENSG00000090238	209	315	88	242	216	458	350	273	293	241	333	365	180	214	303	253	484	1499	274	345	296	336	631	1409	172	275	713
ENSG00000090263	633	1026	744	858	519	1261	945	837	656	807	808	590	761	634	568	489	617	887	535	465	514	444	522	628	201	276	678
ENSG00000090266	1235	1953	632	1363	1004	2270	1804	1548	1050	1305	1486	831	1121	1153	1115	576	836	1097	643	652	793	570	710	871	286	380	937
ENSG00000090269	0	0	0	0	0	0	0	0	0	0	0	0	0	0	0	0	0	0	0	0	0	0	0	0	0	0	0
ENSG00000090273	3462	6203	926	3075	2747	5591	3626	3200	2701	2922	3499	2205	2606	2512	2492	1721	1321	1944	1768	1503	1775	1548	1339	1523	726	850	1909
ENSG00000090316	2055	3606	2430	2374	1692	4215	2952	2486	1828	2248	2482	1631	1853	1608	1798	1291	1494	2569	1238	1261	1517	1151	1524	2292	537	815	1915
ENSG00000090339	1840	3115	2232	1416	1216	3365	2974	2205	1233	1728	2597	1855	2640	2872	2709	2285	2019	2884	869	1146	2952	3319	3268	1532	1288	1647	2402
ENSG00000090372	2960	5152	823	2857	2302	5352	3566	3189	2170	2641	3393	2109	2421	2402	2656	1523	1755	3009	1593	1507	1952	1741	1826	2950	798	1145	2848
ENSG00000090376	406	526	427	556	403	714	509	417	492	644	491	465	654	442	491	334	597	645	295	300	400	316	492	409	117	249	367
ENSG00000090382	1	0	1	0	0	1	1	0	1	1	0	0	0	1	1	1	2	0	1	0	1	0	0	1	0	0	1
ENSG00000090402	0	0	0	0	0	0	0	0	0	0	0	0	0	0	0	0	0	0	0	0	0	0	0	0	0	0	0
ENSG00000090432	1302	2454	1082	1514	993	2390	1646	1540	968	1159	1438	968	1212	1196	1081	770	886	1523	791	703	833	838	936	1296	359	517	1316
ENSG00000090447	273	341	76	207	291	668	405	373	266	321	349	301	317	259	258	251	284	414	293	212	268	132	275	313	78	128	208
ENSG00000090470	796	1490	983	1012	648	1516	1032	916	695	952	929	681	827	600	636	547	754	1178	477	474	502	406	632	778	241	359	796
ENSG00000090487	2112	3600	2351	2808	1778	4095	2971	2953	1959	2541	2665	1951	2706	2417	2377	1665	2323	3879	1594	1504	2138	2279	2181	2510	959	1301	2775
ENSG00000090512	1	0	0	1	0	0	0	1	0	0	0	0	1	0	0	0	0	0	0	1	0	0	0	0	0	0	0
ENSG00000090520	3404	5778	4610	4223	3129	6919	5813	4473	3521	4930	5011	2441	4204	3981	2668	1984	1742	1829	1775	1376	2067	1760	1453	1581	1014	1277	2419
ENSG00000090530	938	1982	1344	1294	927	2226	1665	1514	953	1376	1517	738	1245	1047	980	703	738	677	583	497	832	675	656	379	368	413	635
ENSG00000090534	6	10	12	11	5	7	12	5	7	13	6	5	9	3	5	5	16	21	3	6	4	2	14	21	0	3	11
ENSG00000090539	62	128	20	67	53	124	86	66	74	83	112	70	51	70	73	44	111	335	42	52	77	64	103	163	20	48	106
ENSG00000090554	126	207	30	138	126	251	153	183	114	141	162	158	180	227	221	104	161	452	131	156	224	303	199	374	138	275	580
ENSG00000090565	2057	3224	812	1705	1549	3335	1981	1830	1575	1778	1927	1456	1714	1474	1768	1104	1464	2880	1005	1133	1280	1371	1539	2342	569	847	2071
ENSG00000090581	920	1725	325	1040	807	1851	1170	1043	846	965	1153	943	1050	1011	1020	625	1061	2048	711	790	1062	1121	1086	1958	491	893	1901
ENSG00000090612	477	681	931	491	413	973	651	459	426	739	465	454	545	369	365	333	486	388	316	330	398	223	396	293	161	272	296
ENSG00000090615	6735	11956	5142	6175	5961	15869	8660	7273	7078	9402	7895	5338	7003	4914	4921	3588	5268	4865	3526	3639	5099	2629	3307	4320	1220	1946	4496
ENSG00000090621	5189	9338	4912	6426	4031	9416	6465	5621	4010	5324	5401	3800	4714	3499	3592	2654	4180	5666	2704	2683	2734	1865	3510	4179	1036	1217	2961
ENSG00000090659	0	0	0	0	0	1	2	0	1	0	0	0	0	0	0	0	0	0	1	0	0	0	0	0	0	0	1
ENSG00000090661	61	86	28	53	44	110	96	26	69	55	98	109	75	123	53	49	142	278	52	80	123	89	144	318	43	73	278
ENSG00000090674	597	1040	226	747	409	1192	785	865	460	601	802	388	627	570	664	325	464	1201	400	451	637	636	747	1169	260	459	942
ENSG00000090686	2294	3584	2309	2816	1994	4407	3171	2531	2487	3062	2876	2519	3260	2453	2255	1991	3113	3407	1850	1878	2275	1758	2578	2405	966	1518	2255
ENSG00000090776	329	535	137	427	283	618	400	428	337	319	359	380	274	294	390	233	386	870	312	348	296	288	368	1045	98	188	730
ENSG00000090857	1495	2539	1360	1976	1294	2802	1827	1779	1391	1683	1700	1197	1651	1447	1416	976	1482	2180	1003	1038	1337	959	1373	1822	490	723	1610
ENSG00000090861	6713	10274	3965	5722	7095	15446	8538	6360	8541	10874	10617	10030	11134	9034	10602	6845	10193	13224	7360	8109	9445	6947	7689	9139	2804	4000	8387
ENSG00000090863	9014	15353	8756	10985	7889	18569	11480	10626	9154	11265	10990	10148	11968	10360	9870	6878	12751	16661	7967	8484	10823	8824	10521	13098	4975	6999	14851
ENSG00000090889	1797	3487	1541	2765	1537	3128	2159	2578	1263	1476	1389	904	1964	1235	1225	764	280	96	732	429	612	323	126	49	77	52	118
ENSG00000090905	3702	6590	5384	6059	3210	7145	5207	4333	3661	4260	4292	3756	4351	3721	3444	2695	3898	4282	2586	2613	3181	2139	3402	3743	1358	1934	3170
ENSG00000090920	2	3	2	7	2	3	4	3	4	5	5	3	4	2	8	8	2	13	6	7	6	14	4	4	4	11	8
ENSG00000090924	3633	7072	3794	4360	2186	5852	4343	3521	2261	2286	2955	2771	2281	2177	2409	2051	2952	2898	1862	1771	1685	916	2309	2816	547	647	1774
ENSG00000090932	24	39	4	24	27	36	21	19	22	20	31	15	13	19	16	8	8	9	13	5	15	7	6	12	3	1	11
ENSG00000090971	740	1151	270	552	569	1395	788	716	565	702	772	600	561	579	569	427	559	901	423	367	556	504	555	768	189	281	803
ENSG00000090975	207	375	154	401	176	343	244	246	186	182	225	215	218	232	325	157	157	272	162	178	225	255	175	110	64	97	87
ENSG00000090989	1421	2507	2268	1975	1361	3236	2179	1843	1610	2056	1665	1541	1967	1526	1449	1257	1707	1664	1162	1108	1448	1074	1408	1254	549	818	1175
ENSG00000091009	1796	3439	2441	2460	1531	3670	2284	2079	1751	2234	1715	1606	2101	1386	1290	1215	1387	1100	1119	1000	1281	703	992	926	422	622	906
ENSG00000091010	0	1	0	0	0	0	1	1	1	1	1	0	1	0	0	0	0	0	0	1	1	1	0	2	0	0	1
ENSG00000091039	3630	6718	6367	4743	3309	8311	5442	4326	3340	5070	3363	2911	3881	2347	2404	2515	3785	3163	2042	2095	2416	1513	3352	2998	1143	1884	2092
ENSG00000091073	242	445	112	208	213	419	264	236	204	204	247	171	203	211	208	146	138	210	138	134	179	135	153	236	65	97	253
ENSG00000091106	9	19	14	33	12	19	14	17	19	28	12	9	19	16	14	10	14	15	11	13	7	10	14	20	5	14	9
ENSG00000091127	822	1398	1088	1105	724	1425	1106	929	779	979	921	660	1257	963	864	501	473	387	609	467	749	537	370	270	359	359	377
ENSG00000091128	2	8	5	13	5	6	4	3	4	5	4	9	8	5	10	9	5	6	9	9	5	5	6	3	1	3	4
ENSG00000091129	24	47	55	60	29	104	75	78	29	52	53	69	95	72	98	63	105	211	60	143	72	93	152	166	69	128	192
ENSG00000091136	12526	20112	13047	15586	10809	23863	15777	12878	12967	14186	14477	19448	20195	18346	17459	14072	30672	46364	13212	15958	20759	18954	26902	36779	12154	17727	31221
ENSG00000091137	15	26	14	13	17	20	12	17	11	8	11	6	9	9	3	8	13	16	5	8	4	2	10	14	6	5	13
ENSG00000091138	2	0	0	1	0	1	1	1	0	0	0	0	0	1	0	0	0	0	0	0	0	0	0	0	0	0	1
ENSG00000091140	2830	5005	3492	3914	2413	5611	3861	3758	2775	3758	3041	2568	3671	2703	2403	2076	2344	2145	1952	1728	2161	1599	1916	1416	843	1075	1800
ENSG00000091157	928	1472	1055	1255	840	1876	1104	984	898	1170	1039	836	1147	792	764	583	880	962	519	528	712	540	743	660	210	360	663
ENSG00000091164	1958	3428	2813	3062	1709	3993	3087	2964	1833	2566	2288	1842	2410	1808	1698	1511	2027	2682	1487	1365	1536	1257	1709	1796	647	909	1816
ENSG00000091181	0	0	0	0	0	0	0	0	0	0	0	0	0	0	1	0	0	0	0	1	0	0	0	0	0	0	0
ENSG00000091262	20	39	6	15	16	34	21	5	19	12	25	51	34	47	18	12	97	113	13	57	79	46	69	157	19	77	192
ENSG00000091317	3428	6202	6439	4423	3125	7019	5266	4701	2977	4690	3888	2758	4094	3283	2657	2131	2857	2786	2184	2004	2212	1897	2324	2225	1118	1430	2435
ENSG00000091409	6144	9684	6007	6567	5583	10969	5980	5521	4518	6971	4609	2915	5271	3077	3008	2490	2215	1164	2329	2294	2007	1091	1417	955	840	1032	1429
ENSG00000091428	8	26	17	33	6	34	23	24	20	28	25	12	19	20	26	11	15	68	8	12	14	17	9	43	16	19	34
ENSG00000091436	8190	13370	13707	9154	7180	14549	10091	7935	7339	9621	8135	6819	9161	6286	5980	5727	6809	6051	4563	4432	4694	2946	5471	5080	1621	1954	3924
ENSG00000091482	0	0	0	0	0	0	0	0	0	0	0	0	0	0	0	0	0	0	0	0	0	0	0	0	0	0	0
ENSG00000091483	3228	5164	3082	3865	2740	5780	4230	3838	2809	3823	3811	2157	3003	2280	1929	1825	1493	1790	1588	1303	1426	1084	1444	1422	532	723	1449
ENSG00000091490	1228	2149	1849	1170	1287	2894	2565	1299	1652	2149	2331	1927	2552	2446	1794	1382	1923	1359	1237	1044	1868	1333	1648	748	786	821	1541
ENSG00000091513	1	4	0	0	0	2	0	3	2	0	2	0	2	2	0	1	6	17	1	0	0	2	9	15	0	5	9
ENSG00000091527	9369	15938	16386	11067	8015	18974	13182	10927	8460	12046	9428	8752	11356	7840	6965	6802	8428	8790	5719	5761	6425	5111	6871	6440	2804	3942	6644
ENSG00000091536	12	8	3	19	9	14	13	4	23	17	20	26	22	20	23	10	31	63	25	26	35	27	35	56	20	20	64
ENSG00000091542	2586	4909	1643	2618	2196	5401	3053	2958	2243	2790	2695	2169	2540	2265	1903	1484	2167	2892	1457	1510	2252	1723	1742	2559	970	1418	3285
ENSG00000091583	0	0	0	0	1	0	0	1	0	0	0	0	0	0	1	0	1	0	0	0	0	0	0	1	0	0	1
ENSG00000091592	1183	1933	963	1225	1044	2785	1887	1327	1098	1514	1696	1038	1083	975	1081	860	1191	1324	751	892	909	648	1005	981	284	449	1133
ENSG00000091622	148	251	100	264	91	280	139	288	99	113	109	51	75	51	87	64	51	127	75	73	41	55	71	176	28	24	113
ENSG00000091640	1282	2330	291	1455	1152	2589	1794	1602	1221	1295	1703	1212	1568	1387	1364	994	1419	1948	1061	1038	1264	986	1260	1880	555	750	1675
ENSG00000091651	569	983	715	1031	510	977	896	835	498	678	877	264	746	611	561	240	83	63	194	144	227	234	54	51	102	122	215
ENSG00000091656	1445	2463	2356	2250	1404	2744	1768	1272	1986	1885	1632	1972	2079	1664	1620	1199	2368	2606	1102	1327	1770	1190	1505	1747	626	1180	1695
ENSG00000091664	0	0	0	0	0	0	0	0	0	0	0	0	0	0	0	0	0	0	0	0	0	0	0	0	0	0	0
ENSG00000091704	0	0	0	0	0	0	0	1	0	1	0	0	1	0	1	0	1	0	0	0	1	0	0	1	0	1	1
ENSG00000091732	720	1213	734	920	557	1335	887	861	579	756	772	520	807	602	573	402	454	532	448	382	502	398	345	420	203	245	536
ENSG00000091831	37	78	74	126	41	82	68	53	69	56	40	41	54	30	56	60	104	161	57	54	46	61	127	20	35	76	23
ENSG00000091844	22	38	38	26	18	38	26	27	19	24	14	37	38	34	32	22	32	37	24	31	20	28	28	13	5	23	10
ENSG00000091879	7	20	12	7	5	16	7	5	7	6	2	6	7	3	2	5	10	2	3	4	12	2	2	2	5	3	5
ENSG00000091947	744	1226	387	706	608	1397	874	841	636	824	963	595	761	703	623	424	593	1006	472	505	563	571	553	751	211	338	844
ENSG00000091972	3	4	2	10	1	2	0	11	7	4	4	16	10	3	20	11	37	108	5	25	9	23	16	3	8	13	3
ENSG00000091986	20219	35400	26959	31680	17917	40864	27556	31474	20235	24807	26071	20883	22250	18678	22273	21952	21386	44375	14045	14863	16578	19194	28484	36734	8860	13618	38318
ENSG00000092009	0	1	0	0	1	0	1	1	0	0	3	1	1	0	0	0	2	3	0	0	0	0	2	0	0	0	0
ENSG00000092010	2159	3733	868	2686	1890	4420	2980	2757	2239	2668	2772	2641	4332	4021	3143	2260	3050	4517	2491	2508	4384	4753	2933	2577	2582	3589	6523
ENSG00000092020	642	1137	629	989	566	1281	910	864	544	782	691	525	934	753	689	487	611	804	447	428	535	547	528	574	318	442	720
ENSG00000092036	641	916	349	892	553	1119	745	862	583	653	753	549	835	633	656	496	642	1035	587	509	571	546	539	691	228	408	753
ENSG00000092051	0	0	0	0	0	0	0	0	0	0	2	0	1	1	0	0	0	1	0	1	3	1	0	2	1	0	0
ENSG00000092054	0	0	0	0	0	0	0	0	0	0	0	0	0	0	0	0	0	0	0	0	1	3	0	0	0	4	0
ENSG00000092067	0	0	0	0	0	0	0	0	0	0	0	0	0	0	0	0	0	0	0	0	0	0	1	0	0	0	0
ENSG00000092068	919	1763	710	1254	708	1777	739	1087	598	766	556	502	535	393	508	399	588	1091	614	606	667	493	826	644	208	306	490
ENSG00000092094	667	1067	333	721	498	1192	805	772	539	707	790	449	710	538	590	412	455	572	418	364	490	398	414	435	135	214	472
ENSG00000092096	341	626	80	378	299	716	515	421	367	388	520	411	351	340	336	246	395	833	268	277	309	283	408	679	164	240	550
ENSG00000092098	1311	2261	613	1384	1115	2773	1882	1569	1029	1374	1868	1040	1704	1746	1677	785	994	1445	978	1072	1639	1349	971	1380	798	1025	2475
ENSG00000092108	2054	3636	503	2984	1796	4256	2998	2534	2031	2974	2449	2093	2928	2095	1637	1828	2255	1848	1723	1568	1855	1385	1728	1589	873	1157	1660
ENSG00000092140	1086	2051	1844	1634	1025	2146	1676	1476	1057	1432	1052	858	1432	1074	904	725	839	500	629	535	731	338	577	520	239	325	488
ENSG00000092148	6840	11651	8486	8587	5913	13449	8236	7000	6710	8416	6701	6212	8004	5676	5269	4700	7028	6891	4190	4564	5144	3509	5687	5341	1950	3063	4231
ENSG00000092199	12980	23000	16041	15776	11204	20140	15375	14486	11314	11850	11601	9367	10757	8962	8419	8381	6418	7571	8579	6983	6832	5808	6898	5023	2721	3321	5924
ENSG00000092200	6	16	13	18	4	10	13	8	2	4	9	3	3	5	3	4	8	3	4	3	7	4	4	3	3	3	7
ENSG00000092201	6987	11906	5961	8698	6028	11242	7462	7230	6016	7135	6459	5106	7323	5291	4956	4344	4217	4280	3851	3230	3884	2753	4026	3260	1618	2081	3301
ENSG00000092203	2694	4643	3195	3269	2154	5104	3555	3157	2169	2935	2829	2277	2658	2305	2061	1736	2243	2703	1726	1667	1981	1633	1941	2209	771	991	2341
ENSG00000092208	234	303	104	277	184	371	317	345	226	276	248	188	283	232	185	150	137	137	133	113	170	104	140	105	65	64	132
ENSG00000092295	32	48	28	40	37	66	64	46	41	42	55	55	51	62	69	33	58	56	41	53	68	58	34	63	26	78	124
ENSG00000092330	1430	2560	1706	1673	1154	2915	2084	1779	1132	1422	1599	1133	1469	1258	1283	913	1044	1599	993	1014	1047	1194	1123	1214	717	1011	1716
ENSG00000092345	0	0	0	1	0	0	1	1	0	1	0	1	0	0	0	0	0	0	0	0	0	0	0	0	0	0	1
ENSG00000092377	0	0	0	0	0	0	0	0	0	0	0	0	0	0	0	0	0	0	0	0	0	0	0	0	0	0	0
ENSG00000092421	30	61	26	55	23	55	35	31	37	34	47	21	33	44	26	14	31	37	52	18	31	30	23	43	38	15	35
ENSG00000092439	2293	4028	3779	2971	2058	4999	3359	2688	2116	3173	2634	2256	3369	2350	2302	1977	3149	3028	1640	1876	2380	1760	2830	2447	1048	1814	2015
ENSG00000092445	1011	1724	439	1452	810	1808	1166	1436	787	1047	1094	648	1104	861	1070	467	532	875	489	446	497	460	495	622	115	198	471
ENSG00000092470	1070	1352	1229	1285	865	1479	1233	1103	802	1254	1281	489	1311	910	855	428	178	167	268	207	219	126	122	109	56	78	122
ENSG00000092529	84	197	129	204	78	189	120	104	122	135	174	137	165	187	160	109	270	377	75	158	209	164	298	487	130	264	645
[truncated: 49,044 more rows]

## Sheet: Human gene quantile normalized 
Supplementary Table 3. Human gene log-transformed quantile-normalized cpm expression values.
									RNA-SEQ Library Identifier
	HPGL0063	HPGL0064	HPGL0112	HPGL0065	HPGL0066	HPGL0113	HPGL0114	HPGL0067	HPGL0068	HPGL0115	HPGL0069	HPGL0070	HPGL0116	HPGL0117	HPGL0055	HPGL0071	HPGL0257	HPGL0056	HPGL0060	HPGL0072	HPGL0258	HPGL0057	HPGL0255	HPGL0058	HPGL0061	HPGL0256
ENSG00000000003	4.0801	4.24259	4.48554	4.16867	4.16829	4.22169	4.49528	4.33721	4.19714	4.12585	4.39613	4.38532	4.28059	4.11563	4.4945	4.99804	4.94714	4.54709	4.56982	4.57341	4.54816	4.74007	4.86093	4.57865	4.79387	4.75347
ENSG00000000005	-4.3418	-4.3418	-4.34182	-4.34177	-4.16777	-4.34182	-4.34182	-4.34182	-4.34182	-4.34181	-4.34179	-4.34182	-4.3418	-4.3418	-4.34175	-4.34181	-4.34181	-4.34177	-4.34177	-4.34178	-4.34175	-4.3418	-4.34179	-4.34167	-4.34174	-4.34179
ENSG00000000419	5.07155	5.03919	5.32493	5.07305	5.07654	5.2845	5.28042	5.10584	5.22008	5.16018	5.22787	5.24968	5.2046	4.85286	5.17463	5.22429	4.9845	5.33835	4.91114	4.99495	5.19579	5.12392	4.30225	5.11545	4.87917	4.52056
ENSG00000000457	2.75366	3.1659	3.15711	3.2703	3.20411	3.06004	3.21728	3.06256	3.06561	3.10676	3.36132	3.27845	3.29409	3.13559	3.30128	3.67785	3.47746	3.00934	3.1185	3.28093	3.02412	3.56385	3.57309	3.86341	3.56268	3.54273
ENSG00000000460	3.78629	3.77415	3.97408	3.75627	3.57109	3.57521	3.98005	3.63164	3.64584	3.70727	2.99943	3.86988	3.8195	3.62472	3.2088	2.10919	1.98104	2.99191	2.32521	2.89699	2.33646	1.99072	1.87812	1.5775	2.11874	2.23408
ENSG00000000938	-2.72031	-2.60483	-2.75686	-3.58277	-2.9407	-3.74458	-1.79433	-3.62722	-4.34182	-2.56112	-4.34179	-4.34182	-1.9407	-3.58281	-2.35103	-2.92678	-3.05736	-2.79428	-1.89925	-2.35106	-2.36977	-3.10364	-1.71431	-2.20081	-1.83924	-0.59791
ENSG00000000971	4.18216	4.15119	4.67891	4.23091	4.28508	4.33567	4.21188	4.42721	4.43541	4.29946	5.13955	5.3242	5.55104	4.83865	5.17892	6.27412	6.30776	5.31987	6.1631	6.45336	6.93562	6.3249	6.83636	7.61868	8.35127	7.34363
ENSG00000001036	6.14877	6.14049	6.24056	6.03205	6.12025	6.20433	6.20827	6.12372	6.21031	6.04648	6.05742	6.18955	6.30391	5.98997	5.97694	5.9083	5.88602	6.19053	6.20114	6.35556	6.6105	5.85768	5.7822	6.59234	6.61052	6.33809
ENSG00000001084	3.76806	3.91595	4.20656	4.01776	3.72981	3.68168	3.87044	4.02383	4.00486	4.01574	4.17517	4.24915	4.19702	4.18347	4.10359	4.74545	4.58923	4.5081	4.31617	4.4652	4.76851	4.69141	4.37957	5.05175	5.10635	4.48108
ENSG00000001167	5.30948	5.43704	5.66173	5.31544	5.30363	5.47827	5.54618	5.44181	5.53072	5.57828	5.11043	5.24153	5.19965	5.18444	5.06889	4.92623	4.44173	5.04945	5.04122	5.00382	4.65115	4.53428	4.75448	4.68801	4.61993	4.6234
ENSG00000001460	3.71931	3.51698	3.82798	3.7677	3.65763	3.65615	3.50302	3.59346	3.71151	3.674	3.49661	3.53013	3.57707	3.77654	3.2804	3.0769	3.13413	3.31388	3.48429	3.18579	3.13315	3.16823	3.24211	2.34591	2.77999	3.38482
ENSG00000001461	6.71173	6.48811	6.24881	6.91589	6.68737	6.55243	6.39073	7.0426	6.95443	6.81364	6.82446	6.70435	6.49004	6.40405	6.5535	6.60657	6.20109	6.68812	6.78272	6.50101	5.907	6.29194	6.32706	5.59994	5.78609	6.41515
ENSG00000001497	5.62169	5.54603	5.48884	5.63746	5.4535	5.45576	5.46367	5.4922	5.37529	5.67817	5.36853	5.61793	5.63332	5.5885	5.5656	4.96419	4.89885	5.37056	5.23578	5.35492	5.27644	5.0239	4.97336	5.12065	4.93212	4.97822
ENSG00000001561	-0.961868	-1.89249	-0.021743	-1.408	-1.25216	-1.30079	0.132663	-1.5938	-0.969011	-0.979752	-1.2918	-1.07263	-0.185291	0.358636	-0.759872	-0.979757	-0.0479008	-0.441054	-0.280656	-0.803819	0.0328408	-0.775455	-0.469848	-0.902556	-0.803775	0.102424
ENSG00000001617	4.82517	4.76294	4.7111	4.71539	4.63174	4.7262	4.81908	4.59444	4.45991	4.91001	4.72282	4.41487	4.95741	5.28255	4.69337	4.4648	5.54716	4.3103	4.34716	4.51683	5.17531	4.9314	4.65176	4.03354	4.35237	4.35406
ENSG00000001626	-4.3418	-4.10364	-2.50828	-4.34177	-4.34179	-4.34182	-2.79433	-4.34182	-4.34182	-4.34181	-4.34179	-4.34182	-4.3418	-4.3418	-3.45723	-4.34181	-2.57193	-3.51864	-2.15144	-3.58279	-3.47741	-3.10364	-3.08804	-2.95464	-2.64986	-4.34179
ENSG00000001629	6.39595	6.3338	6.41994	6.53042	6.53413	6.51594	6.38276	6.59912	6.79033	6.51791	6.69132	7.05123	7.06724	6.83425	6.64002	6.9627	6.66262	6.68424	6.90923	7.35157	7.42168	6.77842	6.55388	7.65795	7.90125	7.26457
ENSG00000001630	-2.72031	-4.3418	-4.34182	-4.34177	-4.34179	-3.74458	-4.34182	-3.62722	-4.34182	-3.18427	-4.34179	-4.34182	-4.3418	-3.10364	-4.34175	-3.20095	-3.74457	-4.34177	-4.34177	-4.34178	-3.47741	-4.3418	-4.34179	-4.34167	-4.34174	-4.34179
ENSG00000001631	4.91746	4.984	5.37945	4.96943	5.06146	5.26759	4.96418	5.16475	5.16735	4.97299	5.30567	5.26684	5.07833	4.87192	5.29104	5.45077	5.19361	5.01646	5.22336	5.25722	5.01317	5.33547	5.11282	5.31874	5.48615	4.79694
ENSG00000002016	3.47477	3.39152	3.09281	3.70696	3.58576	3.73958	3.46173	3.81947	3.55206	3.80585	3.75002	3.43677	3.61932	3.52175	3.78773	3.97896	3.5817	3.53333	3.94666	3.68506	3.30819	3.81282	3.89256	3.34537	3.31775	3.47018
ENSG00000002079	-3.58281	-3.56111	-3.41777	-2.26522	-3.5828	-3.74458	-3.18428	-3.13537	-3.64994	-2.78172	-3.08803	-3.62722	-3.5828	-2.72032	-3.45723	-2.92678	-2.57193	-2.79428	-4.34177	-3.58279	-2.36977	-2.72031	-2.75683	-4.34167	-2.15141	-1.81984
ENSG00000002330	1.56509	1.9071	1.39167	1.54088	1.67373	1.52379	1.55827	1.8956	1.35006	1.15333	1.95871	0.158234	1.4966	1.80429	1.63259	0.626632	2.68708	1.96505	2.35725	1.69981	2.64926	2.03368	2.53078	3.31508	2.49698	1.62221
ENSG00000002549	6.04511	5.99875	5.78091	6.10196	5.95822	5.8945	5.84451	6.05037	6.2029	6.41592	5.8635	7.43002	8.1041	7.30584	5.8902	5.68506	5.5207	6.5564	6.92036	8.30677	9.0232	5.70679	5.41545	9.30044	9.29262	8.80969
ENSG00000002586	0.244701	1.57737	-3.76924	-2.26522	-4.34179	-4.34182	-4.34182	0.0904528	-4.34182	-4.34181	-1.41044	-4.34182	-4.3418	-4.3418	-1.53969	-4.34181	-4.34181	-1.26962	-0.0630199	-4.34178	-4.34175	-1.18426	-4.34179	-4.34167	-4.34174	-4.34179
ENSG00000002587	-4.3418	-4.10364	-3.41777	-4.34177	-4.16777	-3.01251	-3.62722	-4.34182	-4.34182	-4.34181	-4.34179	-3.62722	-4.3418	-4.3418	-4.34175	-4.34181	-4.34181	-3.51864	-4.34177	-3.58279	-4.34175	-4.3418	-4.34179	-4.34167	-4.34174	-3.5828
ENSG00000002726	-4.3418	-4.3418	-4.34182	-4.34177	-4.34179	-4.34182	-4.34182	-4.34182	-4.34182	-4.34181	-4.34179	-4.34182	-4.3418	-4.3418	-4.34175	-4.34181	-4.34181	-4.34177	-4.34177	-4.34178	-4.34175	-4.3418	-4.34179	-4.34167	-4.34174	-4.34179
ENSG00000002745	-2.37928	-1.77545	-1.47748	-2.95474	-2.10363	-2.75686	-1.53976	-1.9548	-1.80385	-2.56112	-2.35107	-2.10366	-2.72031	-2.37928	-2.75679	-2.1434	-2.20095	-0.862297	-0.912924	-1.5239	-2.10359	-2.37928	-2.44729	-2.95464	-3.34174	-2.74455
ENSG00000002746	2.67943	2.78986	2.8828	2.97762	2.72705	2.44859	2.48961	2.99963	2.76201	2.70146	2.6624	2.55843	2.17046	2.30556	2.49114	2.67442	2.41547	2.27935	2.82301	2.46854	2.47121	2.5856	2.57508	2.15859	2.76625	2.14181
ENSG00000002822	5.16752	5.17749	4.82151	5.18641	5.05536	4.82012	4.94755	5.05173	4.81734	5.03184	4.81624	4.73466	4.90211	5.14219	4.77173	4.4583	4.81621	4.64072	4.80191	4.75955	4.64416	4.5593	4.80636	4.30902	4.08463	4.61523
ENSG00000002834	9.9742	9.90946	9.71183	9.92932	9.9402	9.82751	9.83767	9.99514	9.95511	9.88423	9.94021	9.91903	9.71186	9.86207	9.85059	9.55977	9.36821	9.82756	9.71188	9.4853	9.16126	9.32204	9.37396	9.13667	8.91375	9.22438
ENSG00000002919	4.53876	4.65957	4.5542	4.54955	4.55193	4.70513	4.56229	4.42058	4.53265	4.652	4.38517	4.64326	4.89133	4.62109	4.41912	4.41085	4.37155	4.67111	4.55639	4.85209	5.21146	4.29979	4.16015	4.96369	5.0355	5.16088
ENSG00000002933	-4.3418	-4.3418	-2.50828	-4.34177	-4.34179	-3.74458	-2.13537	-4.34182	-4.34182	-4.34181	-3.08803	-3.62722	-4.3418	-0.951249	-2.75679	-2.60485	2.15148	-2.79428	-1.89925	-3.58279	0.598655	-1.57192	-4.34179	-2.95464	0.059358	-4.34179
ENSG00000003056	6.40779	6.36328	6.31431	6.35579	6.3206	6.429	6.52571	6.33463	6.35046	6.59965	6.26296	6.65891	6.75108	6.70614	6.46474	6.10899	6.32632	6.57294	6.5074	6.72467	7.04451	6.40686	6.30576	6.91327	6.86748	6.58028
ENSG00000003096	-2.37928	-1.77545	0.671986	-1.96896	-2.74455	-3.01251	0.976401	-1.9548	-2.60485	-3.18427	-2.1194	-2.79433	-3.08804	-0.673009	-1.18007	-1.79433	1.88947	-0.862297	-0.368603	-2.35106	-0.0582489	0.145935	0.507232	-1.14325	-1.15141	-0.280683
ENSG00000003137	-0.542396	-1.2829	-1.60208	-1.408	-0.417743	-1.13137	-0.403223	-0.899303	-1.13537	-0.89929	0.648934	-0.97976	-0.25651	-1.16368	1.27824	2.40621	2.62249	0.247044	1.01217	1.08963	-0.383981	1.91195	2.88629	1.08675	0.954529	2.34506
ENSG00000003147	-3.58281	-2.75683	-1.87233	-2.26522	-2.16777	-2.75686	-3.18428	-1.3326	-1.21359	-1.62721	-2.1194	-1.8993	-1.42263	-1.57192	-1.76296	-1.07263	-2.36983	-2.79428	-1.89925	-2.10362	-1.80061	-1.57192	-1.71431	-1.4079	-1.83924	-1.65565
ENSG00000003249	3.41924	3.51977	2.70481	3.45855	3.4446	3.5592	2.81261	3.3345	3.34674	3.39975	3.48256	2.99735	3.06466	2.58939	3.01761	2.91097	2.93526	2.93817	2.90104	3.16885	2.50181	2.79038	2.57508	1.33003	1.70153	1.96152
ENSG00000003393	6.2854	6.48436	6.45585	6.25194	6.38279	6.27251	6.42135	6.28239	6.23677	6.27521	6.40371	6.34286	6.36079	6.21456	6.45806	6.38895	6.11037	6.47539	6.31326	6.29147	6.03849	6.38487	6.19824	6.26564	6.11045	6.12402
ENSG00000003400	1.15169	1.22377	0.784289	1.27897	1.38263	1.15003	0.724819	1.47672	1.40241	1.24469	1.98752	1.96454	2.10878	1.45694	1.24783	2.15762	1.74238	1.50083	2.16968	2.51795	2.80408	1.79539	1.68852	2.84524	3.6529	3.14677
ENSG00000003402	5.31787	5.51907	5.29687	5.20883	5.42388	5.38671	5.43155	5.11703	5.2473	5.3984	5.24481	5.42952	5.58256	5.52868	5.11063	5.37797	5.35272	4.84336	5.23336	5.46743	5.85212	5.20311	5.32332	5.99054	6.26146	6.16811
ENSG00000003436	4.74546	4.91704	5.06408	4.85985	4.73283	4.37616	4.45916	4.69808	4.72254	4.13164	5.07217	5.18225	4.70676	4.8928	4.81138	5.53916	5.54816	5.24505	5.37413	5.15883	5.12638	5.50483	5.53457	5.39971	5.58239	5.14075
ENSG00000003509	3.56239	3.28896	3.54536	3.35814	3.5471	3.62041	3.49867	3.51409	3.5726	3.64089	3.79402	3.8256	3.73379	3.69134	3.89739	4.06213	3.98611	3.85791	3.61332	3.77902	3.68033	4.07918	3.99771	3.99641	3.89673	3.7121
ENSG00000003756	6.43282	6.36234	6.63315	6.5713	6.47005	6.61588	6.47874	6.69926	6.5769	6.65892	6.94791	6.75323	6.79419	6.84865	6.88016	7.38895	7.38091	6.92036	7.17425	6.88433	6.72911	7.2892	7.35232	7.01962	7.15629	7.00448
ENSG00000003987	0.282689	0.719314	0.583449	-0.0687479	0.264587	0.240054	0.207246	0.334949	0.421265	0.360053	0.50338	0.367135	0.275178	-0.119411	0.451668	0.114251	-1.38404	-0.348719	-0.280656	-0.41044	-0.803788	0.335692	-0.194653	-1.14325	-0.803775	-0.59791
ENSG00000003989	1.26268	1.39413	1.76938	1.43825	1.36998	1.15003	1.79747	0.900253	1.41615	0.89831	0.00762081	1.20962	0.829157	2.03368	0.451668	-0.491507	1.13184	1.81991	1.01217	0.835316	1.22186	0.335692	-0.194653	0.497052	0.855665	-1.15146
ENSG00000004059	5.60705	5.67744	5.76704	5.60632	5.69113	5.64937	5.8703	5.60039	5.46834	5.73024	5.80287	5.4756	5.36994	5.70644	5.74845	5.61852	6.26725	5.75502	5.72997	5.46181	5.61955	5.85183	6.21594	5.55288	5.26184	5.82906
ENSG00000004139	2.12267	2.36698	2.12662	2.15951	2.26231	2.01776	2.13557	2.07819	2.01776	2.15988	2.22768	1.71347	2.33208	2.18978	1.77266	2.0782	2.33803	2.34868	1.88902	2.18097	2.43185	2.25735	2.60598	1.5775	2.11874	2.46754
ENSG00000004142	7.12267	7.07011	6.96233	7.07471	7.05495	6.87014	7.02224	7.09143	7.04319	7.06614	6.98295	6.92637	6.83004	6.91493	6.96963	6.63332	6.71458	6.91642	6.87653	6.84524	6.78588	6.72379	6.69131	6.49072	6.42383	6.63997
ENSG00000004399	7.84177	7.89096	7.6045	7.75732	7.80726	7.85153	7.58014	7.74137	7.49265	7.81413	7.94662	7.46142	7.76591	7.72505	7.7322	7.95966	8.05172	7.79882	7.78718	8.0008	7.70606	7.99226	8.21123	7.52176	7.49526	7.88238
ENSG00000004455	6.45013	6.34705	6.32488	6.43757	6.25528	6.38806	6.34589	6.47932	6.39203	6.48747	6.34706	6.52217	6.61249	6.4012	6.4738	6.10493	6.04073	6.43389	6.31454	6.46597	6.57351	6.20529	5.94747	6.50489	6.288	6.33809
ENSG00000004468	-3.58281	-4.3418	-4.34182	-2.95474	-4.34179	-4.34182	-4.34182	-4.34182	-3.64994	-4.34181	-4.34179	-3.62722	-1.9407	-2.72032	-4.34175	-4.34181	-3.74457	-4.34177	-3.51864	-3.0726	0.507271	-4.3418	-4.34179	0.497052	0.901312	-0.126355
ENSG00000004478	6.30083	6.27649	6.12105	6.3568	6.06862	6.28969	6.2402	6.40981	6.30342	6.57953	5.83189	6.34733	6.43012	6.32059	5.96933	5.24599	5.04006	6.19287	5.75772	5.98434	5.78399	5.20311	5.33949	5.5003	5.22346	5.35384
ENSG00000004487	6.51057	6.48404	6.64961	6.54737	6.45716	6.57199	6.60082	6.54817	6.62843	6.63571	6.4319	6.54531	6.46521	6.35114	6.52957	6.45285	6.35469	6.56425	6.38301	6.39369	6.24186	6.47229	6.17951	6.01306	5.89917	5.85704
ENSG00000004534	6.12499	6.07442	6.10653	6.16905	6.10591	6.36518	5.92882	6.391	6.24669	6.53937	6.59179	6.56333	6.55805	6.52241	6.66651	6.8801	6.439	6.4788	6.66339	6.53205	6.17368	6.85644	7.04321	6.63665	6.57463	6.69895
ENSG00000004660	3.99685	4.3394	4.65861	3.86431	4.12764	4.13131	4.50383	3.68296	3.65188	3.85105	3.25239	3.76362	3.76001	4.23495	3.64008	3.14087	3.8091	4.51102	3.56266	3.88691	3.92179	3.80749	3.47847	3.39833	2.91855	2.87265
ENSG00000004700	5.94051	6.07934	6.33208	6.08756	6.12849	6.34286	6.20167	5.94284	6.30081	6.11423	5.71865	6.12325	5.9766	5.89294	5.70684	5.78892	5.18832	5.76176	5.74615	5.91309	5.70166	5.57178	5.34861	6.05325	6.18467	5.51951
ENSG00000004766	4.38804	4.0319	4.42908	4.45689	4.30239	4.27666	4.22194	4.6312	4.75209	4.38816	4.63123	4.75932	4.7084	4.58019	4.75804	4.9815	4.52078	4.63581	4.83002	4.76878	4.71523	4.86092	4.42206	4.85397	5.1261	4.43696
ENSG00000004776	6.60293	6.47293	6.68025	6.62995	6.49975	6.21082	6.66752	6.71116	6.3793	6.34903	7.00768	6.31732	6.276	6.76978	6.49713	6.45891	6.65949	6.11427	6.50948	6.53205	6.07744	6.56668	6.58435	5.66698	6.05085	6.25442
ENSG00000004777	3.37491	3.4045	3.44315	3.11588	2.87115	3.34252	2.97408	2.81261	2.48391	3.00169	2.19179	2.21866	2.68185	3.39143	2.8238	1.35364	1.63869	2.31388	2.45031	1.51428	1.81216	1.70707	1.97086	0.73597	0.707131	1.03991
ENSG00000004779	4.44031	4.52334	4.91792	4.37977	4.44766	4.76153	4.84645	4.41264	4.61699	4.55565	4.16712	4.36351	4.41181	4.30238	4.25635	3.97896	4.10102	4.5202	4.26148	4.18479	4.39491	4.12716	4.18046	4.49641	4.43452	4.36892
ENSG00000004799	-3.08805	-3.56111	-0.673026	-3.58277	-2.16777	-2.50828	-0.75686	-0.627224	-2.3511	-1.76923	-1.73845	-2.79433	-1.9407	-1.76302	-4.34175	-1.2963	0.406206	-4.34177	-2.94067	-4.34178	-1.80061	-3.60484	-0.0507104	-2.20081	-1.56105	-1.15146
ENSG00000004809	-3.58281	-4.3418	-3.76924	-2.58277	-4.34179	-4.34182	-3.62722	-4.34182	-3.20096	-4.34181	-4.34179	-4.34182	-4.3418	-4.3418	-4.34175	-4.34181	-4.34181	-4.34177	-4.34177	-3.58279	-4.34175	-4.3418	-4.34179	-4.34167	-4.34174	-3.5828
ENSG00000004838	0.425364	0.417878	0.551442	0.47874	0.50723	0.676556	0.348623	0.285666	0.449593	0.395157	0.00762081	0.050501	0.275178	0.273661	0.293203	-0.747633	-0.979758	0.487875	0.307996	-0.0880272	-1.80061	-0.408036	-0.569203	-0.696332	-0.293987	-0.80383
ENSG00000004846	-4.3418	-4.3418	-4.34182	-4.34177	-4.34179	-4.34182	-4.34182	-4.34182	-4.34182	-4.34181	-4.34179	-4.34182	-4.3418	-4.3418	-4.34175	-4.34181	-4.34181	-4.34177	-4.34177	-4.34178	-4.34175	-4.3418	-3.5828	-4.34167	-4.34174	-4.34179
ENSG00000004848	-4.3418	-4.3418	-4.34182	-4.34177	-4.34179	-4.34182	-4.34182	-4.34182	-4.34182	-4.34181	-4.34179	-4.34182	-4.3418	-3.58281	-4.34175	-4.34181	-4.34181	-4.34177	-4.34177	-4.34178	-4.34175	-4.3418	-4.34179	-4.34167	-4.34174	-4.34179
ENSG00000004864	4.11268	4.11269	4.4371	4.11324	4.1579	4.16282	4.47327	3.93406	4.09676	4.03868	3.40167	4.24035	4.26719	4.16284	3.88027	3.099	3.1487	4.13085	3.76179	4.20521	4.48667	3.63562	2.81082	4.48793	3.96648	3.5337
ENSG00000004866	4.49263	4.58454	5.14808	4.31736	4.35366	4.43987	4.81908	4.33242	4.31052	4.46058	4.51204	4.44131	4.44594	4.44174	4.76862	5.16695	5.45214	4.7856	4.71522	4.69756	4.95063	5.30847	4.57799	5.15485	5.07535	4.66008
ENSG00000004897	7.24946	7.28057	7.62303	7.18601	7.21362	7.34159	7.48404	7.24168	7.28729	7.03343	7.10351	7.43232	7.23768	7.10693	7.26288	6.92481	6.43536	7.18082	7.04837	7.09901	6.89766	6.80589	6.31903	7.18711	7.09024	6.65737
ENSG00000004939	-4.3418	-4.3418	-4.34182	-4.34177	-4.34179	-4.34182	-4.34182	-4.34182	-3.64994	-4.34181	-4.34179	-4.34182	-4.3418	-4.3418	-4.34175	-4.34181	-4.34181	-4.34177	-4.34177	-4.34178	-4.34175	-4.3418	-4.34179	-4.34167	-4.34174	-4.34179
ENSG00000004948	-4.3418	-4.3418	-4.34182	-4.34177	-4.34179	-4.34182	-4.34182	-4.34182	-4.34182	-4.34181	-4.34179	-4.34182	-4.3418	-4.3418	-4.34175	-4.34181	-4.34181	-4.34177	-4.34177	-4.34178	-4.34175	-4.3418	-4.34179	-4.34167	-4.34174	-4.34179
ENSG00000004961	4.85384	4.86884	4.87946	4.88711	4.89609	5.03205	5.0783	4.8766	5.00378	5.05691	4.64062	4.93666	4.98042	4.72828	4.75804	4.54075	4.67228	4.62217	4.52091	4.73469	4.88454	4.55286	4.46507	4.60565	4.6104	4.72602
ENSG00000004975	5.20539	5.22518	5.16826	4.9786	5.06716	5.14512	5.29671	4.98665	4.97298	5.37142	5.26749	5.1526	5.36313	5.73043	5.53461	5.37683	6.27138	5.81861	5.82864	5.6891	6.03485	5.92366	6.15276	5.80818	5.81612	5.90171
ENSG00000005001	-4.3418	-4.3418	-4.34182	-4.34177	-4.34179	-4.34182	-4.34182	-4.34182	-4.34182	-4.34181	-4.34179	-4.34182	-4.3418	-4.3418	-4.34175	-4.34181	-4.34181	-4.34177	-4.34177	-4.34178	-4.34175	-4.3418	-3.5828	-4.34167	-4.34174	-4.34179
ENSG00000005007	7.22278	7.18436	6.90111	7.13436	7.12595	7.01946	7.02838	6.98291	6.95443	7.2023	6.96192	6.73123	7.02661	7.04882	6.95729	6.67265	7.06613	6.76211	6.76775	6.90252	6.59162	6.9441	7.03196	6.59951	6.68532	6.9028
ENSG00000005020	4.44936	4.36353	4.20656	4.62461	4.45029	4.55536	3.9861	4.85854	4.87225	4.69408	4.85322	4.78727	4.83677	4.24451	4.7067	5.19361	4.5488	4.89612	4.95515	5.15443	4.8387	4.82111	4.64441	5.09806	5.07221	4.68349
ENSG00000005022	7.87937	7.84177	7.7969	7.80548	7.62712	7.76189	7.82461	7.62709	7.60451	7.69463	7.21553	7.37559	7.34915	7.33188	7.27775	6.58627	6.66753	7.40198	7.12677	7.00348	6.95132	6.63212	6.36461	6.83212	6.35919	6.3689
ENSG00000005059	3.94508	3.90735	4.4413	3.91786	3.90674	3.93561	4.1528	3.95645	4.03032	3.96641	4.14203	4.41024	4.49797	4.42736	4.1993	3.94661	4.04455	4.28061	4.08836	4.44938	4.85572	4.11084	3.57722	5.28528	5.07535	4.66088
ENSG00000005073	4.77687	4.47904	4.61189	4.86506	4.89609	5.00552	4.82257	5.12712	4.95106	4.89843	5.18446	4.73191	4.91931	4.62524	5.25334	5.84972	5.85537	5.27869	5.44142	5.23695	4.82064	5.75385	6.06021	5.16491	5.34875	5.90832
ENSG00000005075	4.7853	4.43594	4.51281	4.57442	4.51953	4.32247	4.96549	3.92244	4.21768	4.49566	3.78048	3.72026	4.76028	4.19237	3.59557	3.56261	4.15956	4.12385	3.66666	3.85581	3.79169	3.97549	4.65593	3.183	3.38819	4.1478
ENSG00000005100	5.91308	5.78355	5.88138	5.8184	5.82765	5.83882	5.86954	5.7452	5.82009	5.80753	5.50151	5.64226	5.48553	5.58328	5.42482	5.10924	4.80806	5.39392	5.15583	5.14745	4.98833	4.85875	4.8747	4.56699	4.74423	4.81607
ENSG00000005102	-2.14339	-1.2829	-0.545073	-2.95474	-0.675912	-1.40322	0.31529	-3.13537	-1.80385	-2.78172	-4.34179	-3.62722	-4.3418	-4.3418	-2.75679	-3.20095	-2.57193	-3.51864	-4.34177	-4.34178	-4.34175	-3.10364	-1.57191	-2.95464	-4.34174	-3.5828
ENSG00000005108	-3.58281	-4.3418	-1.60208	-4.34177	-3.36041	-4.34182	-1.19677	-4.34182	-4.34182	-4.34181	-3.08803	-3.20095	-4.3418	-3.58281	-2.03469	-2.60485	-1.38404	-2.41772	-3.51864	-3.0726	-2.10359	-2.37928	-2.75683	-2.95464	-2.64986	-3.5828
ENSG00000005156	5.29805	5.23493	5.12029	5.40823	5.29673	5.38804	5.29824	5.4937	5.4074	5.48511	5.24481	5.45701	5.34542	5.47539	5.27574	4.7828	4.36705	5.27072	5.07836	5.19844	4.921	4.51482	4.46201	4.6938	4.55199	4.56139
ENSG00000005175	5.28023	5.41476	5.7038	5.37819	5.39111	5.48191	5.2939	5.27442	5.46059	5.15671	5.32307	5.47771	5.39643	5.00306	5.4846	5.30956	4.31612	5.29755	5.17709	5.36194	5.19579	5.10154	4.34084	5.56441	5.4397	4.63144
ENSG00000005187	-1.57192	-2.27847	-1.73848	-1.96896	-2.31431	-2.31434	-2.13537	-2.42755	-2.14341	-1.28291	-1.57191	-1.76303	-2.72031	-2.72032	-0.89923	-1.2963	-1.04602	-1.62717	-2.15144	-1.5239	-0.280641	-2.12736	-1.03848	-2.20081	-1.33252	-1.06114
ENSG00000005189	3.4124	3.46217	3.77379	3.37688	3.26876	2.93167	3.63311	3.2215	3.25466	3.05227	2.75516	3.36475	3.06466	2.93169	2.49114	1.64366	1.24546	2.88693	2.46856	2.27387	1.94507	1.05316	1.11638	0.662949	0.954529	0.326272
ENSG00000005194	5.20781	5.1995	5.26402	5.17752	5.29351	5.47122	5.48214	5.2327	5.15175	5.40593	5.05947	5.20626	5.33077	5.25386	5.20398	5.06741	5.04289	5.11404	5.02786	5.18685	5.316	4.91462	5.039	4.66927	4.87594	5.13352
ENSG00000005206	4.75075	4.73502	4.08509	4.66227	4.76398	4.51552	4.35483	4.78901	4.58467	4.85257	4.95583	4.23793	4.82411	5.0902	4.83631	4.81501	5.5207	4.8485	5.07627	5.09119	5.26738	5.11752	5.42416	5.01538	4.96654	5.05659
ENSG00000005238	5.49475	5.57132	5.16927	5.7924	5.91042	6.08221	5.75415	5.73156	5.70221	5.77757	5.29486	5.08219	5.27412	5.18444	5.40043	5.12603	4.97351	5.46299	5.29039	5.26476	5.09528	5.15293	5.47984	4.99338	4.84158	5.51247
ENSG00000005243	5.73748	5.58581	5.31403	5.74743	5.67952	5.60943	5.53119	5.96294	5.85537	5.95437	6.03285	5.75665	5.98671	5.89037	5.84116	5.9582	6.19214	5.90678	6.082	5.86316	5.65771	5.94819	6.31133	5.73648	5.79043	6.2561
ENSG00000005249	3.86465	3.81283	4.31904	3.91786	3.68469	3.79274	4.2073	3.68296	3.8165	3.41906	3.25239	3.69132	3.21151	3.55208	3.73246	3.34055	3.40397	3.7427	3.76179	3.07174	3.43725	3.76846	2.97388	4.23213	4.22412	3.20767
ENSG00000005302	5.03747	5.0363	5.13217	5.12011	5.13848	5.19972	5.33178	5.11293	5.0698	5.03524	5.1613	5.18413	5.21186	5.13777	5.09939	5.21567	4.87191	5.02786	5.13744	5.18685	5.27482	4.89529	4.75448	5.5328	5.54977	5.26866
ENSG00000005339	7.12706	7.22775	7.48299	7.18172	7.12202	7.04444	6.98671	7.15693	6.9853	7.14799	7.31637	6.98422	7.12089	7.34261	7.04928	7.4041	7.51348	7.07742	7.27061	7.32792	7.21366	7.27006	7.65027	7.09031	7.20534	7.28122
ENSG00000005379	2.15293	1.99805	2.31529	2.0613	1.53394	1.81882	2.06124	2.27591	1.77179	2.0741	2.88011	2.03278	2.49077	3.06061	2.8238	3.58634	4.27685	2.6676	2.93328	2.62888	3.72813	3.93241	4.38281	2.64556	2.91855	3.79131
ENSG00000005381	-3.58281	-4.10364	-3.41777	-4.34177	-3.5828	-3.74458	-4.34182	-4.34182	-4.34182	-4.34181	-4.34179	-4.34182	-3.5828	-4.3418	-4.34175	-4.34181	-4.34181	-4.34177	-4.34177	-4.34178	-3.47741	-4.3418	-4.34179	-4.34167	-4.34174	-4.34179
ENSG00000005421	-4.3418	-4.3418	-4.34182	-4.34177	-4.34179	-4.34182	-4.34182	-4.34182	-4.34182	-4.34181	-4.34179	-4.34182	-4.3418	-4.3418	-4.34175	-4.34181	-4.34181	-4.34177	-4.34177	-4.34178	-4.34175	-4.3418	-4.34179	-4.34167	-4.34174	-4.34179
ENSG00000005436	3.7372	3.67551	3.94784	3.61883	3.62458	3.59859	3.45492	3.77392	3.87549	3.44593	3.75935	3.90976	3.46754	3.57262	3.85414	4.09676	3.48204	3.69926	3.54471	3.48493	2.98237	3.84561	3.26516	3.36055	3.51871	2.83735
ENSG00000005448	4.1345	4.3394	4.21827	4.19341	4.27386	4.27666	4.33441	4.23197	4.05955	4.36258	3.91487	3.78509	4.04545	4.27418	3.95875	3.21455	3.62441	4.01849	4.14484	3.74132	3.91509	3.40174	3.46713	2.96819	3.00358	3.59318
ENSG00000005469	4.19238	4.20173	4.41683	4.35083	4.26743	3.93716	4.29722	4.41866	4.49544	3.82252	4.38264	4.21513	3.99176	3.91001	4.21549	4.45481	4.31612	4.07088	4.00196	4.1127	3.86789	4.29175	3.96339	3.41425	4.02122	3.73338
ENSG00000005471	-0.872316	-1.07261	-0.147442	-0.986924	-1.18425	-1.40322	-0.0812951	-0.986979	-1.4129	-0.89929	-0.545041	-0.113491	-0.395976	0.134345	-0.545001	0.560136	1.83656	-0.750652	0.350111	-0.152466	1.07718	0.637238	1.40829	-0.241207	1.00494	0.837349
ENSG00000005483	5.94946	6.08578	6.55309	6.08415	6.17305	6.22365	6.03122	6.25893	6.16646	6.00774	6.44856	6.13605	6.08632	6.17382	6.46388	6.62569	6.2897	6.35373	6.47358	6.32244	5.94751	6.62633	6.39662	6.14246	6.15977	5.86538
ENSG00000005486	5.38372	5.4073	5.00881	5.32703	5.40274	5.18666	5.11737	5.15608	5.01234	5.20068	5.30848	4.92109	5.08702	5.11057	4.97986	5.25352	5.52201	5.21356	5.30274	5.39071	5.29338	5.29073	5.62384	5.19878	5.10099	5.43704
ENSG00000005513	-0.618775	0.219074	-0.391208	-2.26522	-0.586907	-0.422653	-0.291835	-1.46232	-1.4129	-1.16369	-2.1194	-1.8993	-2.14338	-1.16368	-1.18007	-0.808634	-0.163692	-1.62717	-0.912924	-1.37926	-0.681711	-1.07262	0.272162	-0.902556	-0.194601	-0.59791
ENSG00000005700	6.48516	6.54188	6.56204	6.73601	6.80205	6.80514	6.56014	6.89117	7.11859	6.70378	6.84717	6.94822	6.81738	6.63592	6.90284	7.03841	6.26321	6.78933	6.94168	6.96807	6.62667	6.78874	6.21122	6.82087	6.82413	6.21004
ENSG00000005801	3.80801	3.90003	3.82186	3.94061	3.75015	3.84585	3.48668	3.82437	3.86569	3.6315	3.64354	3.92797	3.99176	3.51306	3.64817	3.92016	2.9475	3.48258	3.73285	3.81653	3.3832	3.32754	3.49207	3.61119	3.71354	3.50434
ENSG00000005810	6.9167	6.83132	6.89377	7.03028	6.94543	6.89986	6.69158	7.19474	7.04319	6.91926	7.03197	7.29047	7.35081	7.27665	7.07339	7.29466	6.84324	7.10243	7.29281	7.49055	7.5983	7.15385	6.96213	7.68344	8.03505	7.21014
ENSG00000005812	5.50212	5.85332	6.13995	5.61931	5.80652	5.78891	5.98492	5.56233	5.85406	5.47884	5.72642	5.67804	5.5052	5.66725	5.75155	6.14854	5.9845	5.63925	5.72374	5.62784	5.55122	5.88371	5.89387	5.74014	5.92802	5.58347
ENSG00000005844	-4.3418	-4.10364	-4.34182	-2.95474	-3.5828	-4.34182	-3.62722	-3.62722	-4.34182	-3.62721	-3.5828	-3.62722	-4.3418	-2.37928	-4.34175	-4.34181	-3.74457	-3.51864	-3.51864	-4.34178	-3.47741	-4.3418	-4.34179	-2.95464	-3.34174	-3.5828
ENSG00000005882	3.50337	3.60664	3.94061	3.50838	3.51794	3.51377	3.6727	3.75405	3.23986	3.75136	4.01847	3.55649	3.54445	4.08929	4.02737	4.31236	5.07154	4.40358	4.45461	4.22846	4.36525	4.55033	5.42004	3.96527	4.19707	4.85413
ENSG00000005884	8.68181	8.69068	8.14291	8.61117	8.76188	8.68179	8.40115	8.46326	8.44126	8.68591	8.09277	8.24104	8.47926	8.44568	8.12511	7.23363	6.74684	7.97091	7.60952	7.93838	7.63224	7.13607	7.12267	7.42271	6.91535	7.54148
ENSG00000005889	5.17642	5.16671	5.09134	5.20883	5.16562	4.91357	4.8849	5.34992	5.21535	4.84269	5.36995	5.27346	4.97938	4.98197	5.27781	5.74322	5.05534	5.04945	5.37413	5.42217	4.95299	5.49516	4.91747	5.12975	5.43741	4.97469
ENSG00000005893	7.37463	7.39002	7.67298	7.45784	7.47193	7.56847	7.5377	7.47979	7.54235	7.42893	7.47231	7.54495	7.59762	7.6072	7.6231	7.71848	8.00487	7.62767	7.63997	7.71009	8.22973	7.99852	7.78585	8.18365	8.30775	7.84507
ENSG00000005955	6.03652	6.08689	6.14403	6.08756	6.10064	6.27907	6.18097	6.12708	6.17663	6.14154	6.26552	6.21545	6.21491	6.17564	6.36435	6.38097	6.21621	6.22464	6.22077	6.17566	6.249	6.42301	6.01593	6.28183	6.27528	5.93823
ENSG00000005961	-1.57192	-2.1194	-1.60208	-2.95474	-2.31431	-1.84586	-2.34182	-1.9548	-3.20096	-2.11151	-1.90609	-2.57194	-1.76301	-1.91296	-3.45723	-1.95479	-0.906118	-2.12732	-2.15144	-1.88572	-1.39354	-1.29629	-0.630015	-2.20081	-1.83924	-1.5318
ENSG00000005981	-4.3418	-4.3418	-4.34182	-3.58277	-4.34179	-4.34182	-4.34182	-4.34182	-4.34182	-4.34181	-3.5828	-4.34182	-4.3418	-4.3418	-4.34175	-4.34181	-4.34181	-4.34177	-4.34177	-4.34178	-4.34175	-3.60484	-4.34179	-4.34167	-4.34174	-3.5828
ENSG00000006007	6.00448	5.98577	5.97574	6.03553	6.06348	5.99833	6.03599	6.1849	6.1567	6.1052	6.45874	6.33234	6.31392	6.25075	6.40265	6.64476	6.7736	6.44159	6.51697	6.54821	6.78758	6.71688	6.52483	6.72615	6.75883	6.57255
ENSG00000006015	2.48703	2.60971	2.07127	2.42676	2.59167	2.51648	2.50447	2.37119	2.19535	2.61388	2.22768	1.49431	2.27008	2.38542	2.24706	1.24546	2.92016	2.31388	2.23431	1.91826	2.82328	1.95635	2.57508	2.80351	1.66977	2.52001
ENSG00000006016	2.40312	2.91269	3.69492	1.98293	2.63725	2.78031	3.7197	1.78746	2.03723	2.64425	0.976436	0.865636	1.7331	2.77074	2.28761	0.397924	2.23968	2.47431	1.03994	1.06674	2.38337	1.79539	1.0676	1.91354	1.28425	1.55954
ENSG00000006025	3.40785	3.03502	2.96664	3.37688	3.3376	3.61535	3.04542	3.43187	3.14365	3.59014	3.54266	2.98669	3.33154	3.60327	3.6589	3.70335	3.93335	3.63786	4.03544	3.49677	3.29654	3.82529	4.12435	3.21744	3.42882	3.81224
ENSG00000006042	6.10212	6.14251	6.34902	6.04094	6.24473	6.1683	6.50576	6.11037	6.12552	6.27252	6.4619	6.36218	6.3939	6.61188	6.48465	6.9849	7.56848	6.6059	6.90639	6.57781	6.93954	7.06934	7.57034	6.80094	7.11111	7.32393
ENSG00000006047	-3.58281	-4.3418	-3.41777	-3.58277	-4.16777	-3.74458	-3.18428	-4.34182	-4.34182	-4.34181	-4.34179	-3.20095	-4.3418	-4.3418	-3.45723	-4.34181	-3.37929	-4.34177	-4.34177	-4.34178	-3.47741	-2.72031	-1.88236	-4.34167	-3.34174	-2.00515
ENSG00000006059	-4.3418	-4.3418	-3.76924	-4.34177	-4.34179	-4.34182	-4.34182	-4.34182	-4.34182	-4.34181	-3.5828	-4.34182	-4.3418	-4.3418	-4.34175	-4.34181	-4.34181	-4.34177	-4.34177	-4.34178	-4.34175	-4.3418	-4.34179	-4.34167	-4.34174	-4.34179
ENSG00000006062	4.57744	4.65957	4.73229	4.52935	4.73495	4.78802	4.66786	4.50696	4.61245	4.79761	4.76271	4.42857	4.76981	4.61493	4.71221	4.49606	4.56114	4.71539	4.53506	4.65858	4.76553	4.73494	4.81387	4.60205	4.53808	5.13352
ENSG00000006071	-4.3418	-4.10364	-4.34182	-4.34177	-4.34179	-4.34182	-4.34182	-4.34182	-4.34182	-4.34181	-4.34179	-4.34182	-4.3418	-4.3418	-4.34175	-4.34181	-4.34181	-4.34177	-4.34177	-4.34178	-4.34175	-4.3418	-4.34179	-4.34167	-4.34174	-4.34179
ENSG00000006074	-4.3418	-3.20093	-4.34182	-4.34177	-4.34179	-4.34182	-4.34182	-4.34182	-4.34182	-4.34181	-4.34179	-4.34182	-4.3418	-4.3418	-4.34175	-4.34181	-4.34181	-4.34177	-4.34177	-4.34178	-4.34175	-4.3418	-4.34179	-4.34167	-4.34174	-4.34179
ENSG00000006075	-4.3418	-4.3418	-4.34182	-4.34177	-4.34179	-4.34182	-4.34182	-4.34182	-4.34182	-3.62721	-4.34179	-3.62722	-3.5828	-4.3418	-4.34175	-4.34181	-4.34181	-4.34177	-4.34177	-4.34178	-2.36977	-4.3418	-4.34179	-2.20081	-3.34174	-2.00515
ENSG00000006114	5.70459	5.62833	5.61643	5.72201	5.69299	5.77692	5.66481	5.66463	5.60991	5.58121	5.63487	5.80785	5.72807	5.5817	5.7185	5.69009	5.6564	5.84793	5.76411	5.65177	5.64387	5.67576	5.7301	5.72973	5.7414	5.86731
ENSG00000006116	-4.3418	-4.3418	-4.34182	-4.34177	-4.34179	-4.34182	-4.34182	-4.34182	-4.34182	-4.34181	-4.34179	-4.34182	-4.3418	-4.3418	-4.34175	-4.34181	-4.34181	-4.34177	-4.34177	-4.34178	-4.34175	-4.3418	-4.34179	-4.34167	-4.34174	-4.34179
ENSG00000006118	5.40717	5.47227	5.14543	5.36902	5.42647	5.49722	5.31263	5.2845	5.10203	5.67232	5.21391	5.18816	5.9155	5.73712	5.17463	4.87853	5.44458	5.06452	4.96026	6.00036	6.21684	5.25137	5.50354	5.9182	5.83352	5.93519
ENSG00000006125	8.21586	8.2143	8.29513	8.27819	8.30676	8.32727	8.26071	8.32526	8.33438	8.20819	8.32302	8.40558	8.24106	8.22053	8.30599	8.26616	8.19785	8.44444	8.42988	8.30243	8.20622	8.2143	7.92655	8.07136	8.05501	8.00257
ENSG00000006128	-4.3418	-4.3418	-4.34182	-4.34177	-4.34179	-3.74458	-4.34182	-3.62722	-4.34182	-4.34181	-4.34179	-4.34182	-4.3418	-4.3418	-4.34175	-4.34181	-3.74457	-3.51864	-4.34177	-4.34178	-4.34175	-3.10364	-4.34179	-2.95464	-4.34174	-4.34179
ENSG00000006194	4.66109	4.71098	4.68902	4.67854	4.79848	4.98426	4.863	4.53016	4.72789	4.73638	4.53693	4.63348	4.73111	4.62287	4.65785	4.70311	4.96606	4.86484	4.7568	4.65271	4.70488	4.85969	5.10041	5.29992	5.04279	5.11163
ENSG00000006210	-4.3418	-4.3418	-3.41777	-4.34177	-3.5828	-3.74458	-3.18428	-4.34182	-4.34182	-3.62721	-4.34179	-3.62722	-4.3418	-3.58281	-4.34175	-4.34181	-4.34181	-3.51864	-4.34177	-4.34178	-3.47741	-4.3418	-3.5828	-4.34167	-2.64986	-2.41774
ENSG00000006282	6.1408	6.02727	5.87921	6.1361	6.08264	6.00705	5.90053	6.26433	6.03854	6.29774	6.71591	6.27289	6.4842	6.69405	6.50135	6.84147	7.03597	6.64922	6.86633	6.73518	6.66508	6.88319	7.31224	6.29614	6.54243	7.01974
ENSG00000006283	-2.37928	-1.13936	0.205668	-2.26522	-1.25216	-0.889132	0.454924	-2.15149	-2.3511	-2.11151	-3.5828	-2.10366	-2.14338	-1.57192	-2.35103	-1.6847	-0.00883119	-2.41772	-4.34177	-3.58279	-1.80061	-2.37928	-0.0967884	-4.34167	-1.33252	-1.81984
ENSG00000006327	7.77782	7.87383	6.98092	7.46091	7.49813	7.10032	7.52925	7.09897	7.17779	7.34795	6.62231	7.0142	6.91076	7.17113	6.77103	5.9188	6.06245	6.635	6.4491	6.31779	6.45481	5.69204	6.54238	6.32308	5.82323	6.8765
ENSG00000006377	-4.3418	-4.3418	-4.34182	-4.34177	-4.34179	-4.34182	-4.34182	-4.34182	-3.64994	-3.18427	-4.34179	-3.20095	-3.5828	-3.58281	-4.34175	-4.34181	-4.34181	-4.34177	-4.34177	-3.58279	-4.34175	-4.3418	-4.34179	-4.34167	-4.34174	-4.34179
ENSG00000006432	1.12935	1.02833	0.641904	1.24935	1.12686	1.32552	0.898296	1.11677	0.819861	1.43888	0.621923	0.926411	1.35151	1.06454	0.550269	0.243149	-0.784866	1.69504	0.821979	1.1878	0.507271	0.100716	-0.194653	0.817945	0.65826	0.365741
ENSG00000006451	6.22594	6.46855	6.53333	6.36594	6.70078	6.78994	6.72964	6.21743	6.68807	6.38958	6.24997	6.42284	6.30626	6.43049	6.37937	6.33909	6.33885	6.41871	6.35181	6.08521	6.15612	6.36604	6.14233	6.21016	6.23941	6.05118
ENSG00000006453	3.86803	3.82188	3.68849	3.85992	3.75934	3.91393	3.59164	3.94737	3.74564	3.84205	4.06679	3.77726	3.93564	3.61627	3.78125	3.92245	3.32825	3.73354	3.2405	3.39145	3.00323	3.46473	3.54445	3.1508	2.49698	3.27442
ENSG00000006459	3.78086	4.24615	4.58831	3.77658	3.83582	3.57521	3.51073	3.14396	3.26133	3.24681	3.72499	3.34163	3.19826	3.36547	3.64817	4.29127	4.06692	3.53333	3.83457	3.68506	3.56159	4.27729	3.73995	4.30071	4.03986	3.58347
ENSG00000006468	2.23737	1.80273	2.39567	1.76756	1.73694	1.01843	2.60009	1.45792	1.65991	0.592563	1.23001	1.69274	1.24548	2.78695	2.57681	1.67485	2.44123	3.29801	3.38388	2.20452	3.17213	2.27536	2.44795	3.65167	3.58733	2.75786
ENSG00000006530	4.93161	4.77495	5.00014	4.91822	4.83147	4.94263	4.80035	4.92256	4.96798	4.96273	4.95109	4.87686	4.8941	4.77863	4.92822	4.69443	4.5764	4.85554	4.81577	4.74262	4.72171	4.64703	4.29553	4.73895	4.59535	4.54859
ENSG00000006534	5.13128	5.02565	4.78449	5.22716	5.10338	4.65969	4.95562	5.44038	4.9749	5.023	5.96062	5.39467	5.4321	5.91282	5.75999	6.09842	6.76512	5.97481	6.29851	6.00547	6.16551	6.4564	6.65075	5.83633	6.05382	6.22238
ENSG00000006555	-4.3418	-4.3418	-4.34182	-4.34177	-4.34179	-4.34182	-4.34182	-4.34182	-4.34182	-4.34181	-4.34179	-4.34182	-4.3418	-4.3418	-4.34175	-4.34181	-4.34181	-4.34177	-4.34177	-4.34178	-3.47741	-4.3418	-4.34179	-4.34167	-4.34174	-4.34179
ENSG00000006576	6.6335	6.55915	6.71089	6.55151	6.51653	6.56355	6.64756	6.44464	6.5339	6.25189	6.17408	6.44588	6.0812	6.29617	6.49929	6.06019	5.82859	6.0544	5.97767	5.7037	5.7082	6.15382	5.83377	5.81701	5.92428	5.56881
ENSG00000006606	-1.93372	-1.40803	-1.47748	-1.96896	-1.47745	-1.59932	-2.58283	-1.5938	-1.96189	-1.50827	-2.35107	-1.27849	-2.14338	-3.10364	-2.75679	-3.20095	-3.74457	-2.41772	-2.94067	-1.88572	-1.2093	-3.10364	-4.34179	-1.14325	-2.15141	-2.19257
ENSG00000006607	4.29849	4.43447	4.34952	4.04548	4.27131	4.22491	4.32602	4.12975	3.90513	3.95916	4.2369	4.10643	3.96298	4.09923	4.25119	4.3523	4.48343	4.13578	3.93322	3.94764	4.01817	4.43989	4.338	4.0804	4.16834	4.18759
ENSG00000006611	-4.3418	-4.3418	-4.34182	-4.34177	-4.34179	-4.34182	-4.34182	-4.34182	-4.34182	-4.34181	-4.34179	-4.34182	-4.3418	-4.3418	-4.34175	-4.34181	-4.34181	-4.34177	-4.34177	-4.34178	-4.34175	-4.3418	-3.5828	-4.34167	-4.34174	-4.34179
ENSG00000006625	4.68249	4.6234	4.90921	4.59313	4.613	4.87396	4.84302	4.52696	4.88909	4.95458	4.22085	4.66222	4.70515	4.74906	4.6237	4.0796	3.97734	4.29616	3.80596	4.23598	4.24619	4.19018	3.53677	3.95513	4.15488	3.67772
ENSG00000006634	4.18216	4.36839	4.60205	4.05583	4.06694	4.11656	4.44172	3.80545	3.97432	3.83248	3.55939	4.21513	3.84098	3.91001	3.85414	2.56091	2.1007	3.7689	3.39555	3.52288	3.16421	2.24162	2.01237	2.73706	3.02593	1.54085
ENSG00000006638	1.71709	1.61716	1.15168	1.66975	1.63078	1.11087	1.58527	1.59949	1.26152	1.34505	0.839396	0.865636	1.0793	1.21672	0.636119	0.626632	1.1615	0.526383	1.09136	0.648357	0.555239	0.480013	1.08962	-0.388665	0.205748	0.176934
ENSG00000006652	5.63099	5.73933	5.60079	5.78969	5.88388	5.99631	5.83678	5.73278	5.9582	5.96156	5.63744	5.76312	5.75668	5.64172	5.64296	5.88528	5.68793	5.62664	5.70371	5.72768	5.75422	5.85264	5.84873	6.37432	6.36084	6.02153
ENSG00000006659	-4.3418	-4.3418	-4.34182	-4.34177	-4.34179	-4.34182	-4.34182	-4.34182	-4.34182	-4.34181	-4.34179	-4.34182	-4.3418	-4.3418	-4.34175	-4.34181	-4.34181	-4.34177	-4.34177	-4.34178	-4.34175	-4.3418	-4.34179	-4.34167	-4.34174	-4.34179
ENSG00000006695	3.97596	4.02755	3.8518	3.9365	3.88338	3.99814	3.91605	3.82772	3.90714	3.9977	3.96223	4.05534	4.23796	3.87606	3.79505	3.67171	3.63135	3.62209	3.68855	3.95331	4.17374	3.68653	3.64047	4.11197	3.97405	4.10269
ENSG00000006704	4.79351	4.74869	4.56137	4.62897	4.47067	4.45293	4.42458	4.54559	4.34333	4.68815	4.73496	4.38007	4.40769	4.60176	4.60957	4.81501	5.00459	4.56966	4.48812	4.60317	4.5335	5.10663	5.16478	4.45225	4.46702	4.75015
ENSG00000006712	6.41049	6.41571	6.32681	6.43684	6.36102	6.23008	6.43921	6.37712	6.234	6.32294	6.28242	6.3113	6.19746	6.34993	6.3401	6.06691	6.21286	6.38506	6.4066	6.36577	5.99384	5.98979	6.2396	5.79302	5.90241	6.07529
ENSG00000006715	5.6166	5.60102	5.62566	5.7441	5.68217	5.57111	5.61498	5.84401	5.85114	5.50483	6.02442	6.04424	5.863	5.98527	6.10564	6.47636	6.54187	6.04202	6.23102	6.1994	6.41054	6.70678	6.48421	6.36365	6.53799	6.38586
ENSG00000006740	0.678858	0.275929	1.35826	0.625497	0.619544	0.393061	0.747271	0.900253	0.389586	0.625455	0.10073	0.310891	0.199351	0.707067	0.451668	-0.20305	1.07149	-0.189416	-0.803802	-0.0880272	0.272957	-0.344116	0.754889	-0.902556	-0.194601	0.487847
ENSG00000006744	6.45476	6.32214	6.38584	6.41755	6.32995	6.36773	6.47081	6.39616	6.32423	6.49526	6.21431	6.51055	6.58067	6.67527	6.222	5.76537	5.8883	6.47041	6.49927	6.56844	6.6207	5.88034	5.98562	6.20149	6.2321	6.2371
ENSG00000006747	-1.42263	-1.07261	-0.614598	-1.76298	-2.16777	-2.12738	-0.235981	-1.3326	-1.96189	-3.62721	-1.2918	-1.27849	-1.16367	0.676575	-0.0620482	-1.95479	0.608797	-0.348719	-0.912924	-1.23917	0.924553	-0.408036	-0.850762	0.208191	0.75872	0.288682
ENSG00000006756	4.02216	3.73255	3.48522	4.13552	3.92427	3.5072	3.36686	4.30578	3.91726	3.85484	4.44887	4.16557	3.96666	3.88418	4.25635	4.81974	4.71402	4.4377	4.69676	4.3944	4.52703	4.78887	4.38831	4.46775	4.56988	4.38438
ENSG00000006757	2.73556	2.56879	2.58208	2.40315	2.49434	2.24852	2.68991	2.51775	2.55998	2.64425	2.81368	2.55843	2.585	2.43146	3.00834	3.14675	3.53368	2.763	2.95403	2.62888	3.13315	3.26429	4.1659	2.84524	2.72876	4.13912
ENSG00000006788	-4.3418	-4.3418	-4.34182	-4.34177	-4.34179	-4.34182	-4.34182	-4.34182	-4.34182	-4.34181	-4.34179	-4.34182	-4.3418	-4.3418	-4.34175	-3.67302	-4.34181	-4.34177	-3.51864	-4.34178	-4.34175	-4.3418	-4.34179	-4.34167	-4.34174	-3.5828
ENSG00000006831	6.34735	6.38145	6.59004	6.3568	6.41179	6.50306	6.52095	6.53411	6.59395	6.62601	6.52895	6.62792	6.58889	6.66033	6.59569	6.5217	6.7582	6.71659	6.74739	6.57369	6.80632	6.61919	6.62283	6.79741	6.68689	6.71145
ENSG00000006837	0.651246	0.764581	1.01393	0.900308	0.216724	0.839362	0.898296	0.615355	1.01663	0.517448	0.868665	0.708172	1.18819	1.21672	1.24783	1.42127	1.62367	1.25777	1.35154	0.969935	1.31975	1.52951	0.997601	1.15183	1.31867	1.01395
ENSG00000007001	-4.3418	-4.3418	-3.76924	-4.34177	-4.16777	-3.74458	-4.34182	-4.34182	-3.64994	-4.34181	-4.34179	-4.34182	-4.3418	-3.58281	-4.34175	-4.34181	-4.34181	-4.34177	-4.34177	-4.34178	-4.34175	-3.10364	-4.34179	-4.34167	-3.34174	-4.34179
ENSG00000007038	-4.3418	-3.20093	-4.34182	-4.34177	-3.5828	-2.75686	-3.18428	-3.13537	-4.34182	-4.34181	-4.34179	-4.34182	-4.3418	-3.58281	-4.34175	-3.67302	-3.74457	-4.34177	-4.34177	-4.34178	-3.47741	-4.3418	-3.5828	-4.34167	-3.34174	-3.08804
ENSG00000007047	5.08492	5.14664	4.6392	4.81088	4.94266	4.77971	4.88311	4.85205	4.61245	4.72762	4.78858	4.55098	4.67441	4.85906	4.7403	4.91176	5.37779	4.8397	4.87059	4.87589	5.09528	5.1742	5.60613	5.17736	5.00773	5.47597
ENSG00000007062	-4.3418	-4.3418	-4.34182	-4.34177	-3.5828	-4.34182	-4.34182	-4.34182	-4.34182	-4.34181	-4.34179	-4.34182	-4.3418	-4.3418	-4.34175	-3.67302	-2.36983	-4.34177	-3.51864	-4.34178	-4.34175	-3.60484	-4.34179	-2.20081	-2.64986	-4.34179
ENSG00000007080	5.41591	5.52853	4.85656	5.41012	5.48369	5.02113	5.13899	5.4256	5.10635	5.2746	5.43587	4.54849	5.10218	5.52712	5.23166	4.38816	5.27084	5.39392	5.41391	5.06886	5.38608	4.96479	5.18654	5.0298	4.88195	4.93612
ENSG00000007129	-4.3418	-4.3418	-4.34182	-4.34177	-4.16777	-4.34182	-4.34182	-4.34182	-4.34182	-4.34181	-4.34179	-4.34182	-4.3418	-4.3418	-4.34175	-4.34181	-4.34181	-4.34177	-4.34177	-4.34178	-4.34175	-4.3418	-4.34179	-4.34167	-4.34174	-4.34179
ENSG00000007168	7.62162	7.56468	7.78954	7.64233	7.61268	7.71392	7.6679	7.76588	7.74059	7.62519	7.72664	7.64786	7.45616	7.5237	7.71399	7.86371	7.60835	7.6291	7.64233	7.44666	7.27011	7.73411	7.5634	7.34431	7.33249	7.25714
ENSG00000007171	-4.3418	-4.10364	-3.76924	-4.34177	-3.5828	-4.34182	-3.18428	-3.62722	-4.34182	-4.34181	-4.34179	-4.34182	-4.3418	-3.10364	-4.34175	-4.34181	-3.05736	-4.34177	-4.34177	-3.58279	-3.47741	-4.3418	-3.08804	-2.95464	-3.34174	-2.74455
ENSG00000007174	-4.3418	-4.3418	-4.34182	-4.34177	-3.36041	-3.74458	-4.34182	-4.34182	-3.64994	-3.62721	-4.34179	-4.34182	-4.3418	-4.3418	-4.34175	-3.67302	-4.34181	-4.34177	-4.34177	-3.58279	-4.34175	-2.72031	-4.34179	-2.95464	-4.34174	-4.34179
ENSG00000007202	8.27049	8.15429	7.9889	8.24495	8.17031	8.05493	8.01895	8.28096	8.19296	8.18594	8.23971	8.33716	8.20236	8.18805	8.1726	8.00487	7.83859	8.25396	8.14767	8.18807	7.96567	7.92654	7.84775	7.79222	7.79538	7.69027
ENSG00000007216	-4.3418	-4.3418	-3.76924	-4.34177	-4.34179	-4.34182	-4.34182	-4.34182	-4.34182	-4.34181	-4.34179	-4.34182	-4.3418	-4.3418	-4.34175	-4.34181	-4.34181	-4.34177	-4.34177	-4.34178	-4.34175	-4.3418	-4.34179	-4.34167	-4.34174	-4.34179
ENSG00000007237	3.21995	3.58484	3.40654	3.29987	3.74601	3.77619	3.3418	3.22998	3.23425	3.14356	3.78631	3.33115	3.23078	3.55627	3.73246	5.01993	5.49067	4.16547	4.52876	3.92542	3.74877	4.60161	4.99067	4.33917	4.5915	3.96958
ENSG00000007255	0.747835	0.802207	-0.545073	1.009	0.906133	0.303513	0.483911	1.11677	0.67313	1.11846	1.65416	1.1525	1.47969	1.94857	1.11936	2.15762	3.09559	1.87467	2.54213	2.48623	3.26197	2.81211	3.05799	2.4857	2.68503	2.74254
ENSG00000007264	-4.3418	-4.10364	-4.34182	-4.34177	-4.34179	-3.74458	-3.62722	-3.62722	-4.34182	-4.34181	-4.34179	-4.34182	-4.3418	-4.3418	-4.34175	-4.34181	-4.34181	-4.34177	-4.34177	-4.34178	-4.34175	-4.3418	-3.5828	-4.34167	-4.34174	-4.34179
ENSG00000007306	-4.3418	-4.3418	-4.34182	-4.34177	-4.34179	-4.34182	-4.34182	-4.34182	-4.34182	-4.34181	-4.34179	-4.34182	-4.3418	-4.3418	-4.34175	-4.34181	-4.34181	-4.34177	-4.34177	-4.34178	-4.34175	-4.3418	-4.34179	-4.34167	-4.34174	-4.34179
ENSG00000007312	-1.93372	-2.60483	-1.9906	-3.58277	-2.5828	-2.31434	-1.19677	-3.13537	-2.60485	-3.18427	-1.57191	-1.49279	-1.9407	-0.839303	-0.759872	-2.35109	-0.555754	-0.862297	-1.18423	-1.5239	0.424054	-1.42753	-0.569203	-1.76288	-1.15141	-0.175986
ENSG00000007314	-4.3418	-4.10364	-3.76924	-4.34177	-4.16777	-4.34182	-4.34182	-4.34182	-3.64994	-4.34181	-4.34179	-4.34182	-4.3418	-3.10364	-4.34175	-4.34181	-4.34181	-3.51864	-4.34177	-4.34178	-4.34175	-4.3418	-3.08804	-4.34167	-4.34174	-4.34179
ENSG00000007341	3.66029	3.62162	3.84781	3.698	3.60027	3.65977	3.75391	3.75094	3.71832	3.73645	4.29591	3.97687	3.9203	3.65284	4.21549	4.53525	4.43069	4.09377	4.15747	4.07293	4.23286	4.35133	3.8173	4.30071	4.0455	4.10931
ENSG00000007350	-4.3418	-4.3418	-4.34182	-4.34177	-4.34179	-4.34182	-4.34182	-4.34182	-4.34182	-3.62721	-4.34179	-4.34182	-4.3418	-4.3418	-4.34175	-4.34181	-4.34181	-4.34177	-4.34177	-4.34178	-4.34175	-4.3418	-4.34179	-4.34167	-4.34174	-4.34179
ENSG00000007372	-0.618775	-0.58554	0.157412	-1.408	-0.627197	-0.5187	-0.188433	-0.353428	-0.117447	-0.29182	-0.618762	-0.360432	-0.681753	-1.42019	-0.545001	-0.367473	-1.12737	-0.441054	-0.912924	-0.474901	-0.681711	-0.0535573	-0.469848	-0.241207	-1.15141	-2.41774
ENSG00000007376	4.68249	4.81607	4.2894	4.48111	4.60792	4.5434	4.47729	4.24256	4.09185	4.45934	3.95501	3.56261	4.23224	4.27007	3.77193	3.30001	4.27233	4.02231	3.78103	3.9226	4.41677	3.76552	4.47851	4.10584	4.067	4.38656
ENSG00000007384	6.07873	6.1273	5.79168	5.8885	6.05022	6.1791	5.96787	5.87618	5.60728	5.94374	6.08778	5.50086	5.88764	6.16195	6.09571	6.05539	6.64536	6.27098	6.36331	6.0753	6.16229	6.3694	7.1039	6.11985	6.04942	6.71255
ENSG00000007392	5.33587	5.49476	5.61476	5.20483	5.327	5.59223	5.50294	5.38582	5.25628	5.42051	5.50463	5.31117	5.34214	5.46067	5.44749	5.61852	5.7095	5.30938	5.42391	5.22924	5.14351	5.58453	5.83377	5.45757	5.43197	5.58519
ENSG00000007402	-1.42263	-1.19675	-1.18843	-0.41528	-0.467325	-0.558446	-0.630045	-0.986979	-1.32344	-0.60762	-0.412871	-2.10366	-0.681753	-0.427533	-1.33253	-0.20305	0.023835	-1.62717	-0.280656	-0.547701	-2.10359	-0.164702	0.154165	-0.241207	-0.972506	-0.0328723
ENSG00000007516	-1.06305	-0.58554	-1.73848	-1.408	-1.18425	-1.13137	-2.34182	-1.19677	-1.80385	-2.31433	-1.0803	-2.10366	-1.9407	-1.06115	-1.18007	-1.4129	-0.670115	-1.26962	-0.705328	-2.35106	-1.39354	-0.542396	0.101576	-1.76288	-1.83924	-0.80383
ENSG00000007520	4.98917	4.96421	4.56438	4.92409	4.92925	4.66912	4.80981	4.6846	4.6707	4.9186	4.6446	4.42429	4.72512	4.88911	4.52061	4.05182	4.66223	4.71966	4.62911	4.59062	4.66344	4.50778	4.82829	4.65794	4.5822	4.60956
ENSG00000007541	4.20331	4.28513	3.91072	4.14839	4.16361	4.07039	4.09686	3.85034	3.71832	4.19815	3.806	3.4245	3.98463	4.30496	3.7468	3.32598	4.20037	4.12605	4.20146	3.89405	4.30146	4.02385	4.6419	4.18109	3.96105	4.31238
ENSG00000007545	5.21037	5.21863	5.03088	5.19161	5.27027	5.26759	5.21552	5.22252	5.14096	5.33428	5.22787	4.96021	5.06923	5.23417	5.16653	5.26985	5.52299	5.17575	5.2417	5.04184	5.03904	5.31938	5.71104	4.84346	4.90418	5.3504
ENSG00000007866	6.40592	6.5013	6.14672	6.13388	6.37391	6.47019	6.46939	6.20359	6.00773	6.25383	6.61646	6.17626	6.32619	6.60262	6.37007	6.61395	6.61899	6.28891	6.43804	6.45094	6.41412	6.51442	6.95069	6.06874	6.02032	6.67299
ENSG00000007908	-4.3418	-4.3418	-4.34182	-4.34177	-4.34179	-4.34182	-4.34182	-4.34182	-4.34182	-4.34181	-4.34179	-4.34182	-4.3418	-4.3418	-4.34175	-4.34181	-4.34181	-4.34177	-4.34177	-4.34178	-4.34175	-4.3418	-4.34179	-4.34167	-4.34174	-4.34179
ENSG00000007923	5.92715	5.83781	5.72727	5.81159	5.77013	5.75415	5.80752	5.79264	5.79078	5.92595	5.59031	5.72524	5.82906	5.71122	5.75773	5.3167	5.25304	5.67456	5.61664	5.65973	5.55122	5.38372	5.22972	5.51735	5.35184	5.59008
ENSG00000007933	-3.58281	-2.75683	-3.05737	-4.34177	-3.36041	-2.50828	-2.79433	-2.42755	-4.34182	-3.62721	-1.2918	-2.57194	-3.08804	-2.72032	-0.89923	0.243149	0.324068	-2.41772	-1.70236	-0.902672	-0.213527	0.739118	1.14264	-0.121258	0.139386	1.08576
ENSG00000007944	1.40346	0.954001	0.997116	1.35118	1.01395	0.777917	0.483911	1.20488	0.899277	0.786417	2.6624	2.01596	1.91994	2.13102	3.7468	4.13983	4.78502	3.65462	3.66033	3.39145	4.16019	4.81448	4.25181	4.91487	4.918	4.17603
ENSG00000007952	-2.14339	-2.1194	-1.87233	-1.12732	-2.41774	-2.50828	-2.13537	-1.9548	-1.54507	-2.78172	-1.57191	-2.10366	-1.76301	-1.91296	-1.33253	-3.67302	-2.36983	-1.87228	-2.94067	-2.35106	-3.47741	-1.42753	-2.44729	-2.20081	-2.64986	-2.74455
ENSG00000007968	2.55441	1.57186	1.66969	2.73203	1.92259	2.14447	2.07191	2.43516	2.78084	2.92318	1.51619	2.70985	2.585	2.61656	1.67263	-0.491507	-1.91297	1.20335	0.601649	0.969935	-0.681711	-1.07262	-1.33257	-0.539607	-1.33252	-0.337178
ENSG00000008018	7.00622	7.00052	7.11103	6.91467	7.00448	7.08624	7.18838	6.97088	7.01374	7.07296	6.91151	6.94728	6.97919	6.96467	7.04928	6.69777	6.90021	7.13477	6.94168	6.81543	7.02282	6.74302	6.56313	6.79347	6.70779	6.77949
ENSG00000008056	-0.961868	-0.157558	-0.194681	-1.76298	-0.280683	-0.0611704	0.00304223	-0.986979	-0.606242	-0.0478946	-0.885723	-1.16369	-1.29628	-0.232743	-1.18007	-2.35109	-1.6847	-1.62717	-1.89925	-1.68467	-1.57187	-1.57192	-0.850762	-1.76288	-2.15141	-1.39838
ENSG00000008083	4.19716	4.68936	4.38946	4.01776	4.37117	4.32493	4.62389	3.94737	3.93949	3.98381	4.41378	3.90001	3.74927	4.17491	4.5076	4.91176	5.08939	4.93841	5.05593	4.52129	4.63398	4.76027	5.2966	4.80697	4.83229	4.95215
ENSG00000008086	2.74729	3.06476	3.66323	2.72446	2.81445	2.91411	2.89303	2.71568	2.57613	2.48295	2.43046	2.57429	2.6743	2.57308	2.03774	2.79445	2.04255	2.37775	2.51876	2.95613	2.76355	2.18055	1.79461	3.36055	3.63172	2.92018
ENSG00000008118	3.08693	3.14005	2.7186	3.04868	2.96398	2.39167	2.85003	2.36093	2.31052	1.81573	1.66887	1.08703	0.454952	0.839381	1.69619	1.3868	0.608797	1.53774	1.65331	0.50724	-0.940655	0.993474	-0.289573	-0.539607	-0.659916	-0.5318
ENSG00000008128	4.43682	4.2633	4.0966	4.35083	4.01891	4.18831	3.8059	4.21336	4.05577	4.25744	4.29874	4.00219	4.02498	4.05678	4.74775	4.3406	3.97025	4.15101	4.03972	3.90285	3.70432	4.23379	4.26003	4.21528	4.05212	3.97388
ENSG00000008130	5.89257	5.686	5.54583	5.84325	5.72507	5.69875	5.7393	5.76808	5.69284	5.91977	5.70865	5.69111	5.88094	5.93247	5.72375	5.62092	5.92698	5.64654	5.59855	5.93643	6.1181	5.6994	6.01706	5.78302	6.08	6.28721
ENSG00000008196	-4.3418	-4.3418	-4.34182	-4.34177	-4.34179	-4.34182	-4.34182	-4.34182	-4.34182	-4.34181	-4.34179	-4.34182	-4.3418	-4.3418	-4.34175	-4.34181	-4.34181	-4.34177	-4.34177	-4.34178	-4.34175	-4.3418	-4.34179	-4.34167	-4.34174	-4.34179
ENSG00000008197	-4.3418	-4.3418	-4.34182	-4.34177	-4.34179	-4.34182	-4.34182	-4.34182	-4.34182	-4.34181	-4.34179	-4.34182	-4.3418	-4.3418	-4.34175	-4.34181	-4.34181	-4.34177	-4.34177	-4.34178	-4.34175	-4.3418	-4.34179	-4.34167	-4.34174	-4.34179
ENSG00000008226	-2.72031	-1.77545	-2.75686	-1.96896	-2.9407	-1.84586	-2.79433	-1.9548	-1.4129	-2.31433	-1.2918	-2.31434	-1.57191	-2.72032	-2.35103	-1.18427	-1.38404	-1.87228	-0.803802	-1.37926	-1.39354	-1.57192	-1.13534	-1.76288	-0.972506	-0.889105
ENSG00000008256	6.74246	6.70077	6.57999	6.71567	6.86473	7.00445	6.7784	6.85038	6.70839	6.83896	6.94317	6.54611	6.70994	6.77226	7.10827	7.23991	7.68701	7.30588	7.41727	6.93278	7.09461	7.43354	7.68331	7.47129	7.3539	7.23077
ENSG00000008277	-0.618775	-0.684685	0.641904	-0.194627	-0.937199	-0.743054	0.0434313	-0.00883808	-0.678855	-0.819856	0.0505294	0.0904577	-0.95124	0.315309	0.451668	1.37278	2.65674	0.146795	1.01217	-0.0880272	0.924553	1.63136	0.734749	0.662949	1.82818	-1.65565
ENSG00000008282	6.62025	6.49601	6.52788	6.65474	6.53299	6.59496	6.67643	6.69188	6.82328	6.56647	6.62453	6.93335	6.78455	6.65548	6.65239	6.72258	6.57048	6.74938	6.53486	6.60264	6.73307	6.60197	6.42229	6.86388	6.77525	6.57024
ENSG00000008283	4.87414	4.8936	4.41905	4.87932	5.15011	5.07311	4.78263	5.209	5.3272	5.28097	5.02117	5.03767	5.14016	5.04527	4.87826	4.62523	4.68995	5.02209	4.82732	5.31242	5.38254	4.78517	4.20015	4.71976	4.82851	4.80815
ENSG00000008294	7.02749	7.00622	7.06209	7.11577	7.088	7.0837	7.10237	7.21978	7.29133	7.09652	7.03046	7.21852	7.04447	7.00678	7.14212	7.15037	6.90084	7.24088	7.16205	7.14729	7.19642	7.16291	6.89517	7.48282	7.45621	6.84523
ENSG00000008300	2.53267	2.49174	2.43819	2.4976	2.74974	2.81261	1.9312	3.19166	2.74183	3.36378	3.22085	2.86839	3.39595	3.25161	3.03663	3.26058	2.87624	3.06468	3.32757	3.63226	3.07848	2.99233	2.99966	2.86629	2.97648	3.39595
ENSG00000008311	4.01208	3.71834	3.60377	4.10139	3.73351	3.66574	3.05401	4.33242	4.1238	3.79748	4.48639	4.23212	4.17663	3.80403	4.6008	5.00317	4.1334	4.35667	4.8224	4.60058	4.14789	4.78887	4.55528	4.56129	4.37901	4.18759
ENSG00000008323	-0.542396	-0.738456	-0.803855	-1.96896	-1.18425	-1.13137	-1.53976	-2.15149	-1.21359	-1.76923	-1.1884	-0.678851	-1.16367	-0.750689	-0.545001	-1.95479	-0.670115	-1.62717	-1.52388	-1.12336	-0.940655	-0.870648	-1.88236	-2.20081	-1.83924	-0.968985
ENSG00000008324	3.22864	3.08908	3.39653	3.01081	3.07346	3.21099	3.61981	2.99311	3.16435	3.18827	2.58211	3.2029	3.27065	3.08865	3.14434	2.61059	3.06092	3.12772	2.96669	2.88777	3.35815	2.70035	2.8173	3.31508	3.07481	3.03936
ENSG00000008382	3.16904	3.12915	2.77072	3.04868	2.93457	2.75972	2.98714	2.94784	2.62411	2.96174	2.72347	2.74782	2.73653	2.99907	2.94756	2.74918	3.10792	2.81707	2.9178	3.00785	3.27992	2.8659	2.95612	2.75906	2.55106	2.83083
ENSG00000008394	6.35338	6.33042	7.02149	6.37554	6.33532	6.26923	6.99272	6.47582	6.55818	6.18589	6.65818	6.88254	6.55805	7.18775	6.78024	6.44835	6.64833	6.97428	6.89331	6.61591	7.21826	6.78094	6.55178	6.86807	6.81298	7.07838
ENSG00000008405	5.20068	5.29124	5.34196	5.23198	5.21935	5.27661	5.28777	5.11835	5.1217	5.22381	4.88333	5.54456	5.36058	5.48768	4.78287	4.68815	4.32284	5.31512	5.25621	5.18685	5.38084	4.51482	4.46201	5.27804	4.8851	4.42444
ENSG00000008438	-3.58281	-4.10364	-3.41777	-2.95474	-3.10363	-3.01251	-3.62722	-3.13537	-2.88576	-3.18427	-3.08803	-4.34182	-3.5828	-2.72032	-3.45723	-1.79433	-2.75685	-2.79428	-1.89925	-2.35106	-3.47741	-4.3418	-3.5828	-4.34167	-3.34174	-3.5828
ENSG00000008441	7.38783	7.37224	7.51095	7.25598	7.25137	7.0604	7.49051	7.29556	7.05614	7.122	7.68203	7.11298	7.17942	7.62305	7.49106	7.98001	8.30862	7.45001	7.62715	7.62713	7.68066	8.04113	8.28369	7.70714	8.02628	8.03357
ENSG00000008513	6.78874	7.11105	7.71952	6.57935	6.68647	6.85884	7.13472	6.55079	6.57819	6.8888	6.60613	6.74933	6.91226	7.00799	6.55825	6.44906	6.75349	6.29288	6.31652	6.4906	6.49035	6.54586	6.08633	6.349	6.3935	6.1905
ENSG00000008516	-0.151471	0.0610509	-0.673026	-0.7723	-0.339484	0.0766791	-0.839322	-0.00883808	-0.539759	-0.539748	-0.051651	-0.360432	-0.5318	0.273661	0.0593503	-0.0592598	0.27214	-0.115416	0.404187	0.112595	-0.383981	0.247008	0.57982	0.208191	0.411776	0.597408
ENSG00000008517	1.73693	1.45694	1.45093	1.80014	1.85258	2.15986	2.09088	1.83987	1.98795	2.6677	2.59137	2.86275	3.00216	3.7063	2.31151	2.60085	2.73473	0.674328	1.39728	3.29382	3.57619	2.8912	0.959645	1.68865	2.29135	1.38961
ENSG00000008710	7.32616	7.30313	6.41683	7.40922	7.46966	7.28541	6.94313	7.3447	7.06798	7.44792	7.47515	6.59318	7.39265	7.79944	7.33678	7.27623	7.86641	7.27774	7.57903	7.64467	7.85328	7.62233	8.02006	7.46044	7.46406	7.65026
ENSG00000008735	-0.263069	-0.539737	-1.28293	-0.885702	-0.979738	-0.961889	-0.839322	-0.545075	-0.678855	-0.474926	-0.217799	0.678843	0.887517	0.707067	-0.20719	-0.0592598	0.186564	0.200174	0.722665	1.26498	1.18663	0.518728	0.272162	0.584819	1.52006	1.90101
ENSG00000008838	6.33968	6.31279	6.29972	6.23074	6.22991	6.22459	6.33606	6.19517	6.04909	6.29332	5.9769	5.95657	6.14513	6.28257	6.01727	5.7051	5.82345	6.00778	5.99402	6.1113	6.09704	5.82889	5.88937	5.88666	5.92428	6.09766
ENSG00000008853	4.49263	4.47149	4.21188	4.48372	4.58454	4.45733	4.55459	4.32247	4.4164	4.44056	4.18739	4.27666	4.25095	4.37956	4.25119	4.06828	4.65399	4.17545	4.27549	4.16545	4.18698	4.30847	4.57799	3.8235	3.84123	4.28354
ENSG00000008869	5.03477	5.17807	5.29436	5.211	5.30211	5.3964	5.41199	5.42952	5.38274	5.25915	5.31526	5.31296	5.21633	5.17197	5.38678	5.48033	5.261	5.37314	5.44866	5.19474	5.10475	5.44744	5.10495	4.7918	5.14388	4.81114
ENSG00000008952	6.95445	7.06935	7.21191	7.10786	7.12812	7.16966	7.03951	7.14844	7.34041	7.05176	7.24947	7.21078	7.18598	6.93304	7.27234	7.43092	6.93462	6.91755	7.11108	7.18887	6.96756	7.26282	7.17221	7.09912	7.29473	6.8493
ENSG00000008988	8.66806	8.61671	8.82553	8.60366	8.47926	8.52163	8.64467	8.5762	8.43351	8.52929	8.65586	8.39858	8.31714	8.47064	8.57049	8.59797	9.01913	8.7014	8.69071	8.21432	8.50806	8.75375	8.89462	8.29528	8.35887	8.65887
ENSG00000009307	9.27481	9.28425	9.49303	9.30601	9.26221	9.1749	9.30595	9.3565	9.40388	9.08494	9.37396	9.49303	9.17493	9.20335	9.3792	9.60707	9.25609	9.52197	9.38413	9.25209	9.15066	9.45205	9.08908	9.41406	9.46511	8.94617
ENSG00000009335	7.55957	7.5135	7.52926	7.52665	7.5135	7.59577	7.54449	7.4136	7.56239	7.53888	7.30512	7.47153	7.35947	7.32505	7.32566	7.12051	6.95915	7.24949	7.19523	7.11746	7.04562	7.02063	6.93305	6.96226	6.96197	6.98492
ENSG00000009413	6.10494	5.90862	6.67418	6.32322	6.29183	6.11632	6.04621	6.67619	6.4053	5.9013	7.30225	6.7088	6.48141	6.82225	7.42628	8.24491	8.13785	6.96675	7.5718	7.46529	7.30652	8.51497	7.65511	7.78597	8.57263	7.12446
ENSG00000009694	-3.58281	-4.3418	-4.34182	-3.58277	-3.5828	-4.34182	-4.34182	-3.62722	-3.64994	-4.34181	-4.34179	-4.34182	-4.3418	-4.3418	-4.34175	-4.34181	-4.34181	-4.34177	-4.34177	-4.34178	-4.34175	-4.3418	-4.34179	-4.34167	-4.34174	-4.34179
ENSG00000009709	-4.3418	-4.3418	-4.34182	-4.34177	-4.34179	-4.34182	-4.34182	-4.34182	-4.34182	-4.34181	-4.34179	-4.34182	-4.3418	-4.3418	-4.34175	-4.34181	-4.34181	-4.34177	-4.34177	-4.34178	-4.34175	-4.3418	-4.34179	-4.34167	-4.34174	-4.34179
ENSG00000009724	0.486538	0.198554	0.856089	1.0355	0.395171	0.649482	0.426022	0.802183	0.67313	0.281182	0.898331	0.753242	0.315317	1.27442	0.862698	1.59739	1.33821	0.812662	1.03994	0.677736	1.18663	1.5968	1.92211	1.22312	1.73699	1.44594
ENSG00000009765	-4.3418	-4.3418	-4.34182	-4.34177	-4.34179	-4.34182	-4.34182	-4.34182	-4.34182	-4.34181	-4.34179	-4.34182	-4.3418	-4.3418	-4.34175	-4.34181	-4.34181	-4.34177	-4.34177	-4.34178	-4.34175	-4.3418	-4.34179	-4.34167	-4.34174	-4.34179
ENSG00000009780	2.8649	2.78986	2.8828	2.72446	2.77967	2.93669	3.07927	2.91194	3.06996	2.94975	2.96515	3.28838	3.36866	3.0728	2.98387	3.08316	2.87088	3.30486	3.33546	3.51668	3.58732	3.00249	2.75853	4.41279	3.90217	3.681
ENSG00000009790	0.848529	0.198554	0.0904539	0.748957	0.450954	0.303513	0.597983	0.406888	0.899277	0.456269	0.465567	0.560133	0.315317	-0.178057	0.237036	-0.314333	-0.720326	0.345811	-0.618741	-0.346415	-0.0582489	0.0513957	-0.523907	-0.539607	-1.83924	-0.72784
ENSG00000009830	4.84828	4.95382	4.97501	5.05239	4.9614	5.0679	4.95562	4.91816	4.99025	5.11789	4.93922	4.96354	5.19766	5.1976	4.93617	4.90362	4.99323	5.17368	5.29732	5.27963	5.4192	4.86383	5.15386	5.35644	5.28181	5.20428
ENSG00000009844	6.25647	6.28192	6.55802	6.20701	6.23622	6.44834	6.38607	6.23707	6.41249	6.29417	6.20851	6.50276	6.51495	6.22046	6.40612	6.10333	5.66539	6.15798	5.82335	6.12132	6.01368	5.84899	5.66707	6.12919	6.06386	5.92123
ENSG00000009950	-4.3418	-4.3418	-4.34182	-4.34177	-4.16777	-4.34182	-4.34182	-4.34182	-4.34182	-3.62721	-4.34179	-4.34182	-4.3418	-4.3418	-4.34175	-3.67302	-3.74457	-4.34177	-3.51864	-4.34178	-2.75679	-3.60484	-3.08804	-4.34167	-4.34174	-2.41774
ENSG00000009954	7.72506	7.68062	7.73793	7.73561	7.66192	7.59479	7.62303	7.66507	7.6578	7.57421	7.56086	7.7807	7.52164	7.55629	7.54197	7.50403	7.22463	7.37165	7.35839	7.3617	7.13612	7.36772	7.15181	7.28254	7.41638	7.07911
ENSG00000010017	5.56786	5.58996	5.8174	5.54772	5.61674	5.74681	5.72523	5.59183	5.83761	5.7663	5.7046	5.74682	5.59042	5.62093	5.68403	5.81044	5.81443	5.65255	5.66162	5.66916	5.61842	5.92441	5.71304	5.67507	5.82896	5.56
ENSG00000010030	-1.73846	-1.33258	-1.87233	-1.408	-0.753753	-0.889132	-2.79433	-1.08419	-0.159617	1.04433	0.186591	2.5203	3.60702	2.5085	0.397989	0.591953	0.588316	0.723218	1.55025	4.12352	5.38254	0.85409	1.44226	5.54336	5.68223	5.84632
ENSG00000010072	3.92942	3.95641	4.25628	3.68167	3.80593	3.86513	3.87262	3.70047	3.92755	3.74266	3.59817	3.80081	3.64251	3.65964	3.58352	3.53706	3.19814	3.64386	3.33546	3.43013	3.44464	3.37623	3.33245	3.34537	3.2003	3.47018
ENSG00000010165	5.58581	5.51015	5.34701	5.67122	5.67373	5.50672	5.68792	5.63267	5.60991	5.74148	5.51178	5.75243	5.75335	5.7885	5.67749	5.43069	5.7506	5.71348	5.74045	5.9031	5.85748	5.52625	5.67988	5.62517	5.79403	5.85797
ENSG00000010219	3.76491	3.76646	4.06621	4.13552	3.95106	4.15301	4.17236	4.23493	4.09409	4.26329	4.29167	3.98219	4.04821	3.89065	4.1993	4.23513	4.29671	4.36488	4.31617	4.10307	4.01241	4.45145	4.12435	3.91336	3.6529	4.01248
ENSG00000010244	7.79692	7.79693	8.09273	7.78075	7.79813	7.96745	7.92652	7.72798	7.78421	7.8404	7.56469	7.70375	7.691	7.58436	7.58829	7.33429	7.11897	7.53438	7.50863	7.39733	7.33722	7.32505	7.05617	7.46413	7.41308	7.23585
ENSG00000010256	7.60948	7.64788	7.56739	7.53893	7.63746	7.64668	7.67903	7.47451	7.44883	7.76664	7.44547	7.3144	7.39388	7.57177	7.34543	7.0525	7.18998	7.35335	7.28421	7.28664	7.14707	7.08372	7.10739	6.76923	6.52381	7.0595
ENSG00000010270	5.41424	5.42216	5.62972	5.39987	5.37135	5.66682	5.78031	5.31226	5.49028	5.37037	5.20728	5.51664	5.46606	5.30701	5.27032	5.07874	4.98807	5.45973	5.32762	5.23918	5.44546	5.04842	5.0572	5.32294	5.48615	5.29806
ENSG00000010278	6.82635	6.96806	6.70405	6.87708	7.03046	7.04444	7.10032	6.83507	6.9755	7.05615	6.817	6.82224	6.79191	6.84682	6.60533	6.87767	7.27227	6.95072	6.88776	6.811	7.01724	6.92435	6.78354	6.78887	6.99661	6.62182
ENSG00000010282	-4.3418	-4.3418	-4.34182	-4.34177	-4.34179	-4.34182	-4.34182	-3.62722	-4.34182	-4.34181	-4.34179	-4.34182	-4.3418	-4.3418	-4.34175	-4.34181	-4.34181	-4.34177	-4.34177	-4.34178	-4.34175	-4.3418	-4.34179	-4.34167	-4.34174	-4.34179
ENSG00000010292	8.03117	7.98893	8.10852	7.95545	7.84334	7.76663	8.03972	7.69024	7.55295	7.76084	7.33833	7.75246	7.55297	7.77782	7.39232	6.55841	6.28116	7.38095	7.07471	7.21015	6.76091	6.21084	5.81064	5.99054	5.87647	5.72153
ENSG00000010295	5.53137	5.44393	4.74415	5.48806	5.42796	5.4793	5.29963	5.3844	5.09828	5.50002	5.30949	4.95381	5.1114	5.26799	5.40043	5.39797	5.91548	5.38508	5.58626	5.37818	5.21146	5.73782	6.06654	5.25619	5.46067	5.60042
ENSG00000010310	0.100717	0.481325	-1.73848	0.338616	0.0566752	0.0766791	-0.690587	0.0904528	-0.314339	-0.131356	0.50338	-0.417765	-0.0592412	-0.951249	0.176981	0.805326	0.66453	-0.862297	-0.0630199	0.112595	-0.213527	0.739118	0.709312	-0.902556	-0.52648	0.399327
ENSG00000010318	1.03991	1.11469	1.59618	1.15337	1.17895	1.42738	1.54207	1.3547	1.26152	1.45727	1.19458	1.65471	1.10157	1.28979	1.32341	1.31896	1.69415	1.03994	1.12688	1.37422	1.47416	1.4206	1.18659	0.968188	0.954529	0.805345
ENSG00000010319	-2.72031	-2.96899	-3.76924	-3.58277	-3.5828	-1.84586	-3.18428	-2.75686	-3.20096	-2.78172	-2.68468	-3.20095	-4.3418	-2.72032	-2.75679	-1.95479	-1.28737	-4.34177	-3.51864	-1.68467	-4.34175	-3.60484	-3.08804	-1.76288	-3.34174	-3.5828
ENSG00000010322	6.66407	6.66532	6.57047	6.67302	6.60587	6.69469	6.48214	6.97883	6.51868	6.79954	7.44075	6.75615	6.91834	7.12811	7.31856	7.83814	8.00255	7.29081	7.5596	7.4393	7.17686	7.91971	8.2869	7.10433	7.25042	7.74733
ENSG00000010327	-4.3418	-4.10364	-3.41777	-2.58277	-4.16777	-3.36044	-3.62722	-3.13537	-3.64994	-2.31433	-4.34179	-2.79433	-4.3418	-3.10364	-2.75679	-3.20095	-2.36983	-2.41772	-2.48762	-2.35106	-2.75679	-2.72031	-2.22632	-2.95464	-4.34174	-3.08804
ENSG00000010361	2.98267	3.02766	3.03478	2.90519	2.87414	2.68708	3.03244	2.93526	3.02573	3.02541	3.17027	2.39723	2.97109	3.15446	3.2152	3.04918	3.71152	3.24666	3.43031	3.30078	3.64591	3.50722	3.48663	3.1508	3.2464	3.29297
ENSG00000010379	-4.3418	-2.96899	-2.14341	-3.58277	-3.5828	-4.34182	-3.18428	-4.34182	-3.20096	-4.34181	-3.5828	-3.20095	-4.3418	-3.58281	-4.34175	-4.34181	-3.74457	-4.34177	-4.34177	-3.58279	-4.34175	-4.3418	-4.34179	-4.34167	-4.34174	-4.34179
ENSG00000010404	6.10064	6.30575	6.28358	6.16905	6.29884	6.54731	6.23027	6.24192	6.21031	6.11774	6.24447	5.95657	6.03769	5.94882	6.15771	6.46622	6.34194	6.10884	6.23207	6.02881	6.06071	6.3821	6.72602	6.31425	6.1375	6.50848
ENSG00000010438	3.04809	3.4045	3.32014	2.95873	3.24721	3.22277	3.63531	2.66941	2.8571	2.92318	1.63755	1.70454	1.5968	2.18978	2.29952	0.862632	1.55145	1.77584	2.15419	1.04258	0.845028	1.3447	1.46556	0.584819	0.75872	0.837349
ENSG00000010539	3.14861	3.31403	3.33115	3.13698	3.28541	3.55602	3.47048	2.95586	3.3	3.13517	3.07985	3.26057	3.12225	3.12287	3.15728	2.8294	2.91412	3.22224	2.84349	3.02667	2.73369	3.05228	2.82376	3.65167	3.33376	3.08124
ENSG00000010610	-0.403202	-0.157558	-0.862351	-0.33715	-0.157555	-0.0189697	-0.580101	0.334949	-0.606242	-0.351086	0.0505294	-0.0668859	-0.5318	-0.29405	-0.20719	0.43348	-0.457292	0.0238832	0.0505503	-0.723304	0.102466	-0.0535573	-0.346424	-0.902556	-0.972506	-0.219929
ENSG00000010626	1.52698	1.57737	1.88305	1.5143	1.8993	1.89781	1.68991	1.93812	1.76133	2.02563	2.26003	2.20012	1.95259	1.77261	2.22889	2.30223	2.67142	1.81991	2.26347	1.74595	2.25358	2.38315	2.73667	2.27021	1.88263	2.70498
ENSG00000010671	-4.3418	-4.10364	-3.76924	-2.95474	-4.34179	-3.74458	-4.34182	-4.34182	-3.64994	-3.62721	-3.5828	-4.34182	-4.3418	-4.3418	-4.34175	-4.34181	-3.37929	-4.34177	-4.34177	-4.34178	-3.47741	-4.3418	-4.34179	-4.34167	-3.34174	-4.34179
ENSG00000010704	4.34932	4.22679	4.21041	4.47464	4.338	4.05703	4.17953	4.59817	4.36934	3.99427	4.61461	4.68091	4.63977	4.46506	4.75135	4.79866	4.52078	4.79687	4.99585	5.0848	4.97107	4.74389	4.23777	4.75028	5.0978	4.89673
ENSG00000010803	5.4753	5.30702	5.35403	5.43566	5.32836	5.30476	5.30845	5.31785	5.1618	5.45223	5.35232	5.61098	5.54734	5.71882	5.3695	5.63282	5.78158	5.41027	5.59011	5.67454	5.56575	5.67064	5.82688	5.35209	5.29635	5.60844
ENSG00000010810	4.79962	4.75001	4.66164	5.06985	5.09136	4.96319	4.73444	5.26565	5.14406	4.94075	5.63016	5.33428	5.26686	5.61401	5.58628	6.07065	6.52922	5.72137	6.00227	5.84169	6.17982	6.11605	6.32706	5.85703	5.89458	6.14156
ENSG00000010818	6.29793	6.66474	7.19363	6.03679	6.30493	6.34672	6.44281	5.80235	5.95542	5.8378	5.71469	5.83541	5.74085	5.85371	5.91287	5.80195	5.87639	5.51954	5.62926	5.82319	5.79241	5.85387	5.83837	5.93282	6.01598	5.78093
ENSG00000010932	-4.3418	-3.20093	-3.76924	-3.58277	-3.5828	-4.34182	-4.34182	-3.62722	-3.20096	-4.34181	-0.885723	-2.79433	-2.39838	-2.72032	0.0593503	1.12934	2.28193	-0.862297	-0.618741	-0.0880272	-0.47487	2.87414	2.62458	0.898451	1.66977	2.05206
ENSG00000011007	6.27722	6.21491	6.25893	6.26298	6.30437	6.40746	6.30081	6.33013	6.53166	6.46705	5.99919	6.2173	6.15741	6.03549	6.13094	5.63877	5.54566	6.14409	5.77973	5.89887	5.68847	5.77271	5.65745	5.82495	5.72669	5.82031
ENSG00000011009	5.54702	5.4482	4.89885	5.25979	5.25838	5.20976	5.08538	5.05657	4.83729	5.04057	4.68527	4.53281	4.87193	4.7967	4.7037	4.06562	4.38907	4.71539	4.52876	4.49098	4.4574	4.2739	4.75448	4.47716	4.10248	4.75347
ENSG00000011021	4.35864	4.36388	4.65543	4.43395	4.73427	4.98553	4.7813	4.85577	4.75344	5.05858	5.10926	4.99403	5.16167	5.47091	5.41549	5.36603	5.97731	6.01621	6.05105	5.73282	6.20927	5.8438	5.72216	6.22111	5.98049	5.69417
ENSG00000011028	9.75658	9.77851	9.52192	9.71189	9.75659	9.67871	9.6558	9.75656	9.64656	9.78988	9.97421	9.51527	9.74123	10.0156	9.87249	10.4347	10.6686	9.76775	9.9952	10.0937	10.1573	10.4186	10.6686	10.1174	10.2409	10.3172
ENSG00000011052	-1.29629	-1.40803	-1.73848	-0.885702	-1.13534	-1.5031	-1.53976	-1.46232	-1.68471	-3.18427	-1.73845	-1.07263	-0.775448	-1.57192	-1.53969	-1.4129	-1.56113	-1.4275	-1.89925	-1.5239	-1.80061	-1.18426	-1.71431	-1.4079	-2.15141	-1.26525
ENSG00000011083	-3.58281	-4.3418	-3.41777	-4.34177	-3.36041	-2.75686	-2.58283	-4.34182	-4.34182	-2.78172	-3.08803	-3.20095	-3.5828	-4.3418	-4.34175	-2.92678	-3.05736	-3.51864	-3.51864	-3.0726	-4.34175	-4.3418	-3.08804	-4.34167	-4.34174	-4.34179
ENSG00000011105	5.6557	5.67744	5.0039	5.60084	5.74703	5.70677	5.36439	5.58778	5.53916	5.7254	6.097	5.69268	5.84548	5.66049	5.96235	6.46543	6.81127	6.48463	6.53097	6.36378	6.28262	6.4401	7.13857	6.46482	6.44913	6.86847
ENSG00000011114	6.1059	6.20245	6.35618	6.14293	6.16254	6.10245	6.00818	6.16752	6.18955	5.94793	6.05819	5.88138	5.59373	5.7717	5.98236	6.20777	5.978	6.00497	5.81031	5.7018	5.50488	6.10247	5.92235	5.33071	5.40279	5.5991
ENSG00000011132	3.15702	3.20964	2.78561	3.04868	3.24721	3.14859	3.26066	3.16851	3.23986	3.57767	2.9928	2.68425	3.18287	3.4296	2.96671	2.83605	3.66755	3.00059	2.70179	2.92824	3.42914	2.79038	3.78392	2.71389	3.22831	3.30999
ENSG00000011143	3.62546	3.26192	3.58892	3.80603	3.47593	3.37066	3.51672	3.72178	3.56337	3.72456	3.62303	3.53777	3.47666	3.63114	3.78125	3.78218	3.71152	3.66357	3.65462	3.66578	3.47219	3.69077	3.59091	2.69345	2.76625	3.29297
ENSG00000011198	4.70056	4.74624	4.8442	4.82604	4.84095	4.86394	4.9692	4.57742	4.9749	4.80729	4.47372	4.83106	4.79526	4.75569	4.88371	4.57054	4.71888	4.42938	4.45065	4.45238	4.33746	4.80341	4.51204	3.99641	4.22919	4.40105
ENSG00000011201	-0.618775	-0.095818	1.04829	0.154191	0.11174	0.539566	1.20961	0.406888	0.505278	0.395157	-0.160604	0.158234	0.00579787	1.01485	0.504707	-0.148446	0.896345	0.300609	0.976457	-0.630007	0.465602	-0.775455	0.236991	-0.241207	0.059358	0.176934
ENSG00000011243	5.00016	5.05442	5.02892	4.90107	4.89903	5.02332	4.79504	4.82321	4.62906	5.02966	5.11117	4.91769	5.072	5.0388	5.0963	5.22062	5.34603	5.13259	5.32955	5.37411	5.5791	5.39984	5.631	5.55288	5.71736	5.88344
ENSG00000011258	3.37183	3.44795	3.71457	3.53097	3.66642	3.69322	3.5427	3.60144	3.68609	3.55036	3.91039	3.65225	3.74927	3.63943	3.99633	4.58212	4.31612	4.02747	4.01279	4.16545	3.99203	4.35133	4.44133	4.30902	4.38714	3.98677
ENSG00000011260	5.2568	5.04589	5.25179	5.05239	5.17845	5.28758	5.37172	5.04658	5.28314	5.18637	4.66578	5.28665	5.24944	5.1976	4.9925	4.51154	4.60295	5.03645	4.81299	4.9153	5.07247	4.8817	4.44133	5.17365	5.15478	4.72602
ENSG00000011275	6.31921	6.32954	6.15764	6.2936	6.39721	6.37454	6.38142	6.41716	6.43398	6.44314	6.39368	6.28745	6.33312	6.36248	6.31257	6.43029	6.65949	6.39348	6.38085	6.39119	6.37481	6.4564	6.57932	6.2387	6.37369	6.55726
ENSG00000011295	4.48572	4.4166	4.29921	4.6565	4.54812	4.72164	4.5203	4.80806	4.84312	4.79239	4.90979	4.86895	4.84505	4.69381	4.79852	4.97284	4.66057	4.89339	4.71522	4.67502	4.50851	4.86092	4.36353	4.61551	4.31656	4.26449
ENSG00000011304	8.61113	8.74404	8.64467	8.49925	8.56279	8.54528	8.64004	8.24103	8.24885	8.47589	7.99853	8.00255	8.19787	8.3936	7.99677	7.57305	7.69171	7.89626	7.84717	7.86418	7.89373	7.55145	7.88894	7.67796	7.5344	7.8552
ENSG00000011332	2.52603	2.59635	1.96477	2.22984	2.17693	2.21119	2.3826	1.87561	1.94335	2.39464	1.45363	1.88527	1.91994	2.0728	1.57681	0.114251	-0.784866	1.47677	1.24397	0.739136	0.555239	-0.775455	0.00398232	-0.121258	-0.52648	-0.280683
ENSG00000011347	-2.72031	-0.58554	-0.614598	-2.26522	-0.753753	-0.743054	-0.690587	-1.9548	-1.32344	-1.16369	-1.57191	-2.57194	-2.72031	-0.178057	-2.03469	-1.55575	1.1615	-0.189416	-0.803802	-2.35106	-0.940655	-0.68469	0.927394	-0.696332	-1.15141	-0.0328723
ENSG00000011376	5.40936	5.37249	5.34401	5.48109	5.37838	5.36943	5.50445	5.34234	5.37796	5.36823	5.26843	5.50086	5.58037	5.48193	5.39528	4.87853	4.66683	5.28614	5.211	5.44746	5.49138	4.89792	4.89588	5.33071	5.31601	5.37097
ENSG00000011405	6.46854	6.41514	6.60924	6.62029	6.50763	6.45357	6.11345	6.70167	6.75793	6.33886	6.67042	6.81027	6.64795	6.53644	6.91286	6.95008	6.18877	6.74938	7.01722	6.94058	6.62325	6.81426	6.34809	7.08881	7.2422	6.37419
ENSG00000011422	6.75434	6.74461	6.34194	6.54473	6.58207	6.88609	6.5401	6.17105	6.319	6.82253	5.63086	5.91821	6.17325	5.96928	5.6237	4.74371	5.00066	5.45265	5.21376	5.49726	5.63883	5.04057	5.44937	5.61021	5.30586	5.99985
ENSG00000011426	8.67659	8.58189	8.99564	8.54784	8.31714	8.43913	8.72581	8.34378	8.34833	8.20235	7.71396	8.75373	8.23971	8.2397	7.73563	5.90654	4.00453	7.42075	6.76281	7.13138	6.13276	4.89792	3.66203	5.44527	4.97108	4.44032
ENSG00000011451	6.27562	6.3689	5.97672	6.1761	6.2698	6.16305	6.17428	6.10545	5.97443	6.25869	6.13949	5.50556	5.97136	6.26792	6.01987	5.71703	6.25208	5.98829	6.0544	5.82319	5.84093	5.92531	6.41594	5.69429	5.65566	6.09124
ENSG00000011454	5.7681	5.84471	6.09469	5.86164	5.89149	5.8656	6.0733	6.01004	5.93658	5.83883	6.34922	6.12811	6.17471	6.3237	6.3474	6.61961	6.93756	6.3283	6.36831	6.47758	6.5344	6.75434	6.49528	6.39146	6.6354	6.28492
ENSG00000011465	7.57306	7.51232	8.66804	7.59229	7.74733	7.79085	8.65314	8.00932	7.88235	7.73214	8.88469	8.37375	8.25865	8.81652	9.39844	9.99515	11.1161	9.07623	9.5744	8.99916	9.8932	10.6905	11.3748	10.1827	10.7924	11.0124
ENSG00000011478	4.24191	4.10316	3.45875	4.16547	4.07957	4.0177	3.90793	4.0081	4.01393	4.19815	4.10296	3.86764	4.02015	4.11205	3.82322	3.72676	3.70286	4.31315	4.31269	4.07656	4.12355	3.4456	3.87184	4.19898	3.84922	4.00136
ENSG00000011485	6.35797	6.34288	6.33481	6.32322	6.26693	6.25661	6.46879	6.21743	6.17746	6.40531	5.98169	6.03264	6.11775	6.41178	6.13803	5.63877	6.12637	6.05025	5.92554	5.99097	6.06295	5.88529	6.11314	5.77968	5.77177	6.09497
ENSG00000011523	4.17985	4.03001	4.00043	4.30195	4.18618	3.97629	4.16557	4.34392	4.08654	4.03624	4.64901	4.17489	4.19079	4.32935	4.65623	5.12746	5.38231	4.60499	4.68699	4.3435	4.4574	5.00502	4.87228	4.07098	4.30825	4.16965
ENSG00000011566	5.23403	5.37038	5.63649	5.2649	5.32836	5.5334	5.20976	5.31785	5.50989	5.31186	5.687	5.60779	5.57198	5.35543	5.6083	5.96848	5.58345	5.55929	5.82671	5.70586	5.907	5.75748	5.71902	6.13794	6.19221	5.76631
ENSG00000011590	-3.58281	-2.75683	-3.76924	-2.58277	-2.41774	-3.36044	-4.34182	-3.62722	-2.88576	-2.11151	-4.34179	-3.20095	-4.3418	-2.37928	-1.76296	-3.20095	-2.75685	-4.34177	-4.34177	-2.67299	-2.36977	-4.3418	-2.04599	-4.34167	-4.34174	-3.08804
ENSG00000011600	-4.3418	-4.3418	-4.34182	-4.34177	-4.34179	-4.34182	-4.34182	-4.34182	-4.34182	-4.34181	-4.34179	-4.34182	-4.3418	-4.3418	-4.34175	-4.34181	-4.34181	-4.34177	-3.51864	-4.34178	-3.47741	-3.10364	-4.34179	-4.34167	-4.34174	-4.34179
ENSG00000011638	3.54444	3.46861	3.4511	3.75627	3.67673	3.28893	3.83872	3.76321	3.70278	3.52531	4.35732	4.36572	4.1604	4.56455	4.28742	4.84093	5.26333	4.22604	4.46509	4.60317	4.86464	4.89792	4.31202	4.58565	4.93644	4.63144
ENSG00000011677	-4.3418	-4.3418	-4.34182	-4.34177	-4.34179	-3.74458	-4.34182	-4.34182	-4.34182	-4.34181	-4.34179	-4.34182	-4.3418	-4.3418	-4.34175	-4.34181	-4.34181	-4.34177	-4.34177	-4.34178	-4.34175	-4.3418	-4.34179	-4.34167	-4.34174	-4.34179
ENSG00000012048	5.38673	5.2895	5.98767	5.55085	5.07042	5.04994	5.2684	5.49066	5.62189	5.55163	4.93266	5.64494	5.53171	5.59389	4.85692	3.57965	2.25428	4.41154	4.34716	4.48248	4.0653	2.62339	1.97086	3.68397	3.81145	2.78073
ENSG00000012061	5.9455	6.16172	5.87416	5.80483	6.04492	5.93411	5.92364	5.71395	5.71343	5.83299	5.69372	5.50809	5.58037	5.71	5.62059	5.49322	5.86194	5.55757	5.69442	5.44061	5.62388	5.60612	5.91042	5.37284	5.26992	5.67246
ENSG00000012124	-2.72031	-2.40803	-1.60208	-2.26522	-3.5828	-3.36044	-2.58283	-3.13537	-3.64994	-2.78172	-2.68468	-2.79433	-3.08804	-2.72032	-2.35103	-4.34181	-3.74457	-2.41772	-3.51864	-4.34178	-3.47741	-4.3418	-3.5828	-4.34167	-3.34174	-3.5828
ENSG00000012171	4.68249	4.69705	4.3935	4.54748	4.94402	4.96774	4.66056	4.99156	4.64475	5.04734	5.90848	4.98219	5.4579	5.63921	5.68605	6.20891	7.02327	5.95825	6.32088	6.04993	6.30955	6.4241	6.92068	6.48177	6.50002	6.87906
ENSG00000012174	5.52852	5.39413	5.404	5.67122	5.5183	5.43208	5.45856	5.49119	5.62382	5.52974	5.47886	5.52991	5.53661	5.30701	5.36145	5.39797	5.19361	5.24185	5.32448	5.33887	5.31865	5.20311	5.17689	5.24738	5.4043	5.28798
ENSG00000012211	2.88936	2.77168	2.39567	2.73833	2.89465	2.95115	2.89903	2.96978	2.67012	2.97433	2.82724	2.71749	3.06466	2.95588	2.77239	2.56091	2.85256	2.92057	2.76381	3.22261	3.39868	2.84599	3.22192	3.06489	3.26957	3.35811
ENSG00000012223	-4.3418	-4.3418	-3.41777	-4.34177	-4.34179	-4.34182	-3.18428	-4.34182	-4.34182	-4.34181	-4.34179	-4.34182	-4.3418	-4.3418	-4.34175	-3.67302	-4.34181	-4.34177	-4.34177	-4.34178	-3.47741	-3.60484	-4.34179	-4.34167	-3.34174	-4.34179
ENSG00000012232	7.30711	7.08199	6.76449	7.18779	7.07193	7.00864	6.94445	7.2217	7.03194	7.15658	7.42027	7.23724	7.25874	7.11007	7.16603	7.44159	7.24336	7.22339	7.27628	7.28008	7.03958	7.23157	7.29194	7.07715	7.13089	7.16406
ENSG00000012504	-4.3418	-4.3418	-4.34182	-4.34177	-4.34179	-4.34182	-4.34182	-4.34182	-4.34182	-4.34181	-4.34179	-4.34182	-4.3418	-4.3418	-4.34175	-4.34181	-4.34181	-4.34177	-4.34177	-3.58279	-4.34175	-4.3418	-4.34179	-2.95464	-4.34174	-4.34179
ENSG00000012660	7.48071	7.38304	7.62998	7.43882	7.39505	7.56082	7.63861	7.5742	7.61902	7.61414	7.77898	7.83418	7.73559	7.62763	7.83645	8.01896	7.97697	8.15168	8.14	7.80727	7.97625	7.98181	7.93837	8.20451	8.11222	7.95882
ENSG00000012779	-4.3418	-4.3418	-4.34182	-4.34177	-4.34179	-3.74458	-4.34182	-4.34182	-4.34182	-4.34181	-4.34179	-4.34182	-4.3418	-3.58281	-4.34175	-4.34181	-4.34181	-4.34177	-3.51864	-3.0726	-4.34175	-4.3418	-4.34179	-4.34167	-4.34174	-4.34179
ENSG00000012817	5.20183	5.31802	5.35541	5.44043	5.44937	5.52395	5.35564	5.66783	5.56195	5.82397	5.84382	5.65938	5.75789	5.96808	5.72965	6.09412	6.03842	5.69344	6.10216	5.94249	5.72511	6.10559	6.20503	5.60331	5.76135	5.79464
ENSG00000012822	5.89743	6.03388	5.96212	6.03818	6.33287	6.47559	6.29443	6.427	6.39115	6.61529	6.72631	6.18652	6.41571	6.61962	6.7503	7.31353	7.8404	6.8751	7.21984	6.8777	7.12981	7.62626	8.08335	7.13487	7.33249	7.69993
ENSG00000012963	5.86258	5.95967	6.21988	5.83252	5.85184	5.89666	6.29913	5.63759	5.79396	5.83233	5.32166	5.65938	5.51511	5.62873	5.29104	5.17618	5.07766	5.16267	5.19565	4.94832	4.82464	4.9314	4.87688	4.57865	4.93644	4.90068
ENSG00000012983	6.57255	6.651	6.96233	6.61903	6.61901	6.75022	6.67264	6.71116	6.80007	6.65892	6.76514	6.76114	6.60321	6.59938	6.78668	6.97509	6.7065	6.67238	6.77634	6.57876	6.68308	6.92263	6.48622	6.64807	6.77405	5.99691
ENSG00000013016	7.74477	7.43004	7.03083	7.63788	7.64887	7.69784	7.36108	7.50803	7.75024	7.88892	7.46529	7.33295	7.41235	7.50541	7.70889	7.61805	8.21585	8.14125	8.02452	7.38785	7.45991	7.72104	8.26454	7.54037	7.4615	7.75602
ENSG00000013275	6.64794	6.66683	6.72258	6.53851	6.59499	6.7209	6.74932	6.36443	6.43398	6.82543	6.22239	6.29708	6.49896	6.50204	6.25297	5.81044	5.84379	6.31018	6.23581	6.25355	6.15821	5.85768	5.92811	6.12513	5.9078	6.14024
ENSG00000013288	6.40779	6.35576	6.07717	6.44014	6.42728	6.44673	6.15429	6.51233	6.25824	6.58359	6.83681	6.44816	6.70521	6.6969	6.56092	6.92541	7.1768	6.66535	6.92036	7.07056	7.17617	6.94316	7.40919	7.14859	7.33723	7.45139
ENSG00000013293	-0.207244	-1.00149	-1.09195	0.101602	-0.391182	-2.12738	-0.0812951	0.550196	-0.0726334	-0.819856	0.727059	-0.294063	-0.862326	1.13684	1.48333	1.70929	2.78284	2.64925	3.15726	0.281207	1.31975	2.19457	2.31385	0.73597	1.66977	1.7254
ENSG00000013297	5.21809	4.61954	5.47089	5.05239	4.77964	3.58603	5.69414	5.07546	4.67531	3.77153	5.98085	5.21169	4.13964	6.54188	6.68497	6.50978	8.06766	7.10569	7.37901	5.89573	6.92072	7.15223	5.87083	6.52208	6.88922	5.80345
ENSG00000013306	5.70382	5.73214	5.4777	5.6846	5.63486	5.54153	5.60099	5.61163	5.49904	5.79846	5.47886	5.4022	5.63589	5.68131	5.34587	5.01311	5.34505	5.38977	5.37177	5.48344	5.34203	5.1982	5.54718	5.03421	5.07535	5.26866
ENSG00000013364	8.24331	8.14764	7.58289	8.19454	8.23216	8.04111	7.87242	8.1787	8.04747	8.30862	8.19699	8.16329	8.32302	8.56425	8.37382	8.11616	8.3616	8.48888	8.49925	8.71546	8.79258	8.43711	8.40886	8.48897	8.45005	8.64901
ENSG00000013374	5.40936	5.37513	5.52354	5.53251	5.42647	5.4576	5.52415	5.74162	5.68598	5.66191	5.94175	5.91977	6.03525	5.74637	5.91845	6.22256	6.15157	5.89297	5.92039	6.21595	6.79901	6.04057	6.08498	7.20063	7.14462	6.93784
ENSG00000013375	6.32059	6.42503	6.81126	6.4409	6.63065	6.8028	6.82633	6.59644	6.97855	6.59937	6.31693	6.4404	6.43282	6.40517	6.54052	6.65665	6.37904	6.48463	6.4435	6.39119	6.15323	6.4751	6.45065	6.44169	6.46735	6.39641
ENSG00000013392	2.82722	2.78033	3.08143	2.95873	3.13602	3.1619	3.02102	2.96313	3.14859	3.1152	3.18999	2.9561	3.0492	2.81884	3.13637	3.69626	3.77806	3.29801	2.92358	3.1913	3.00323	3.55651	3.83977	3.41425	3.50889	3.69909
ENSG00000013441	4.85969	4.9712	5.58345	5.21587	5.07227	5.13899	5.03878	5.209	5.33649	5.1131	5.64157	5.32561	5.25329	5.09792	5.33936	6.34179	6.40119	5.39268	5.74615	5.41729	5.1935	6.23754	5.78731	6.30131	6.58277	5.55104
ENSG00000013503	4.85277	4.69487	4.72116	4.85985	4.83505	4.73445	4.79776	4.92829	4.92304	4.69634	4.86385	4.93036	4.70347	4.63121	4.93881	4.68984	4.05622	4.8485	4.66774	4.5486	4.27159	4.42239	3.98308	4.15049	4.09134	4.09128
ENSG00000013523	3.66029	3.47658	3.55082	3.90677	4.01243	3.83694	3.8059	4.13391	3.94832	4.16573	4.32209	4.11082	4.13653	4.35699	4.31774	4.55246	4.75013	4.51102	4.63899	4.55904	4.71102	4.70294	4.89588	4.09595	4.35237	4.46519
ENSG00000013561	5.33395	5.238	5.31052	5.37252	5.40954	5.43832	5.53725	5.43607	5.62548	5.38485	5.58713	5.65119	5.53661	5.47227	5.54961	5.71343	5.48953	5.63053	5.57335	5.64672	5.4789	5.54718	5.32712	5.44072	5.56183	5.3672
ENSG00000013563	4.20949	4.1698	3.6521	4.04548	4.14965	4.12599	3.9907	4.09644	4.12714	4.38113	4.12529	3.93628	4.05854	3.9752	4.12413	3.88774	4.2328	4.14277	3.98835	3.82493	3.5676	4.08199	4.90364	3.89355	3.68326	4.53449
ENSG00000013573	5.14325	4.92817	4.91448	4.97495	4.8399	5.13645	4.75209	5.00079	4.92922	5.41096	4.50205	5.12333	5.03925	5.25386	4.58778	3.96296	3.46884	4.44831	4.11661	4.33801	3.78555	4.02385	3.81056	3.52901	3.88375	3.7121
ENSG00000013583	4.87177	4.72167	4.60205	4.8779	4.78382	4.75584	4.56403	4.96067	4.87281	4.88188	5.22972	5.10516	5.12071	4.97801	5.14954	5.37124	5.48314	5.06969	5.31243	5.15192	5.24008	5.50115	5.48194	5.40467	5.48615	5.38429
ENSG00000013588	6.67352	6.3338	5.61643	6.60687	6.28148	6.2402	5.47958	6.8403	6.38501	6.41359	7.29469	6.94409	6.90662	6.34868	7.19934	6.94583	6.16306	6.76712	6.85073	6.92544	6.33152	6.55843	6.49228	6.10669	5.99574	7.09532
ENSG00000013619	5.06285	5.16518	4.36682	4.80011	5.10338	5.37956	5.06386	4.78475	4.50696	4.94939	5.20008	4.91769	5.02951	5.05175	5.14591	5.50432	5.6815	5.41919	5.64039	5.36097	5.48959	5.37363	5.9792	5.61674	5.38072	5.94442
ENSG00000013725	-4.3418	-4.10364	-4.34182	-4.34177	-4.34179	-3.74458	-4.34182	-4.34182	-4.34182	-4.34181	-4.34179	-4.34182	-4.3418	-4.3418	-4.34175	-4.34181	-4.34181	-4.34177	-4.34177	-4.34178	-4.34175	-4.3418	-4.34179	-4.34167	-4.34174	-4.34179
ENSG00000013810	6.62025	6.53673	6.67005	6.45096	6.43578	6.33657	6.73985	6.15173	5.96035	6.3039	5.56256	6.26978	6.25807	6.46751	5.67431	3.90988	2.90002	5.32635	4.88798	5.32819	4.54026	3.25811	3.07433	3.21744	3.36986	3.48996
ENSG00000014123	5.34007	5.49016	5.76918	5.70665	5.64478	5.573	5.47635	5.86391	6.01065	5.62325	5.79757	5.59322	5.43016	5.3382	5.74643	5.8837	5.10336	5.57158	5.68846	5.53505	5.05375	5.49849	5.33349	5.20582	5.41567	4.82237
ENSG00000014138	5.5889	5.33599	5.64737	5.54256	5.05692	5.12348	5.44206	5.35666	5.45362	5.74148	4.74812	5.54995	5.70662	5.56563	4.85896	3.38174	3.2294	4.36076	4.11661	4.82035	4.84852	3.22161	2.98037	4.71299	4.94911	4.62909
ENSG00000014164	4.37486	4.32509	3.56592	4.21803	4.20708	4.05955	4.04177	4.02702	3.81352	4.04544	4.09583	3.51903	3.94763	4.27809	3.89212	3.61343	4.21582	3.9447	3.99728	4.07953	4.18005	3.93241	4.44444	4.35521	4.12283	4.4898
ENSG00000014216	7.91971	7.89707	7.38122	7.85159	7.88094	7.72367	7.59696	7.78954	7.63092	7.91108	7.78252	7.50634	7.67676	7.84041	7.66197	7.53133	7.70237	7.85917	7.85327	7.81234	7.79883	7.51164	7.75921	7.53398	7.47919	7.79088
ENSG00000014257	-2.14339	-1.2829	-0.147442	-1.28287	-1.34643	-0.803857	0.537054	-1.5938	-1.21359	-0.675926	-1.57191	-0.607628	-0.95124	0.134345	0.0593503	-1.18427	0.186564	0.345811	0.465588	-1.00513	1.14928	-0.775455	-0.850762	0.584819	0.205748	0.00942769
ENSG00000014641	7.0398	7.05289	7.19736	7.09059	7.10087	7.28055	7.25033	7.1912	7.23837	7.20915	7.00867	7.13296	7.20777	7.0402	7.16794	6.90249	6.89803	7.27912	7.02562	7.00588	7.09573	6.86473	6.63998	6.74617	6.66247	6.72303
ENSG00000014824	6.28816	6.21991	6.34902	6.33866	6.26436	6.16305	6.16945	6.31086	6.54264	6.11854	6.36378	6.35316	6.10064	6.0401	6.43667	6.32993	5.89806	6.30417	6.26084	6.20112	6.10092	6.18221	5.81761	6.22982	6.17815	5.85961
ENSG00000014914	3.9577	3.99222	4.04044	4.06882	4.17148	4.39367	4.1681	4.2948	4.04818	4.29946	4.19677	4.08831	4.24918	4.41266	4.33584	4.42178	4.30726	4.58647	4.9285	4.61918	4.85572	4.29979	4.65176	5.18716	5.34188	5.35731
ENSG00000014919	5.23684	5.02335	5.037	5.31131	5.11814	4.95821	4.98725	5.48032	5.3418	5.18381	5.54941	5.34912	5.1114	5.06145	5.50996	5.57295	5.21127	5.39602	5.48458	5.36194	5.10223	5.41096	4.8346	4.89398	4.8881	4.8392
ENSG00000015133	-3.58281	-1.57192	-2.75686	-4.34177	-2.16777	-1.20096	-2.34182	-1.9548	-1.54507	-1.28291	-3.08803	-2.10366	-1.57191	-0.839303	-4.34175	-2.92678	-3.37929	-0.441054	-2.48762	-2.35106	-2.36977	-3.60484	-2.75683	-0.121258	-4.34174	-3.5828
ENSG00000015153	3.99164	4.07962	4.24728	3.8398	3.93039	4.05171	4.2693	3.80009	4.01116	3.8912	3.77249	3.65225	3.88418	3.51306	3.67492	3.59377	3.34872	3.51142	3.06675	3.43991	3.5183	3.52326	3.72774	3.63693	3.61506	3.95459
ENSG00000015171	6.63572	6.48045	6.73864	6.66535	6.54408	6.60459	6.57226	6.74978	6.81461	6.67266	6.86711	6.68279	6.47584	6.60586	6.84871	7.04226	6.94163	6.6975	6.76775	6.56999	6.56673	6.99332	7.00196	6.67913	6.78175	6.48122
ENSG00000015285	-3.58281	-2.40803	-2.14341	-4.34177	-2.74455	-3.36044	-2.58283	-2.15149	-2.3511	-1.91297	-2.1194	-2.57194	-2.14338	-4.3418	-2.75679	-2.1434	-2.36983	-1.87228	-2.15144	-2.67299	-2.10359	-1.57192	-1.13534	-4.34167	-3.34174	-2.41774
ENSG00000015413	-4.3418	-4.3418	-4.34182	-4.34177	-3.5828	-4.34182	-4.34182	-4.34182	-3.64994	-4.34181	-4.34179	-3.62722	-4.3418	-4.3418	-4.34175	-3.20095	-2.20095	-4.34177	-3.51864	-1.68467	-1.39354	-4.3418	-3.08804	-4.34167	-3.34174	-3.5828
ENSG00000015475	4.96881	4.77714	4.64825	4.91096	4.89777	5.0418	4.91102	4.88989	4.97199	5.19247	4.93517	5.12155	5.35651	5.3186	4.92822	4.79416	4.77526	5.08874	4.83508	5.01133	5.00558	4.60161	4.92742	4.6938	4.72731	5.14243
ENSG00000015479	8.34648	8.31714	8.72581	8.34652	8.27817	8.32299	8.39179	8.37155	8.41918	8.12119	8.44129	8.55045	8.3398	8.30241	8.51273	8.36678	7.9967	8.43111	8.25396	8.26796	8.11622	8.31077	7.87044	8.25406	8.17525	7.65891
ENSG00000015520	-4.3418	-3.56111	-3.76924	-4.34177	-4.34179	-3.36044	-4.34182	-4.34182	-4.34182	-3.18427	-4.34179	-3.62722	-4.3418	-2.72032	-4.34175	-4.34181	-3.74457	-2.12732	-4.34177	-4.34178	-4.34175	-4.3418	-3.5828	-1.4079	-4.34174	-3.5828
ENSG00000015532	5.42973	5.36795	4.69527	5.4906	5.48589	5.27317	5.2214	5.54731	5.37956	5.5131	5.47524	5.23851	5.35406	5.49196	5.25334	5.07198	5.37142	5.45265	5.59572	5.4604	5.28067	5.20588	5.56408	5.05175	4.97451	5.39933
ENSG00000015568	0.747835	-0.330283	-1.18843	0.748957	-3.36041	-1.96901	-3.62722	0.671412	-2.3511	-3.18427	-2.68468	-2.79433	-4.3418	-3.58281	1.43355	-3.67302	-4.34181	0.345811	-2.94067	-4.34178	-4.34175	-2.72031	-4.34179	-4.34167	-4.34174	-4.34179
ENSG00000015592	-4.3418	-4.10364	-4.34182	-4.34177	-4.34179	-4.34182	-4.34182	-3.62722	-4.34182	-3.62721	-4.34179	-4.34182	-4.3418	-4.3418	-4.34175	-4.34181	-3.37929	-4.34177	-4.34177	-4.34178	-3.47741	-4.3418	-2.75683	-4.34167	-3.34174	-3.5828
ENSG00000015676	6.63316	6.48188	6.3304	6.6966	6.6296	6.50369	6.5679	6.75105	6.71785	6.87052	6.5682	6.66061	6.75954	6.80858	6.59798	6.48163	6.79526	6.64428	6.70709	6.73868	6.7777	6.59198	6.77099	6.57678	6.60618	6.848
ENSG00000016082	2.51761	2.31477	2.63458	2.025	2.03681	2.16963	2.57245	2.57735	2.45026	2.31457	2.54305	2.26	2.49077	2.27686	2.4128	2.65007	3.04211	3.28834	2.86619	2.5443	2.98237	3.06258	1.87812	3.34537	3.15984	1.57431
ENSG00000016391	0.100717	-0.482541	-0.021743	0.47874	0.157438	0.145915	0.390975	0.641903	0.389586	0.625455	0.898331	0.901235	1.0793	1.35007	0.237036	1.61238	3.41982	0.300609	0.940787	1.20965	1.9646	2.22805	2.69952	1.22312	1.6414	2.10794
ENSG00000016402	-3.58281	-3.20093	-2.50828	-3.58277	-4.16777	-4.34182	-3.62722	-3.13537	-3.64994	-2.56112	-4.34179	-2.57194	-2.39838	-2.37928	-2.35103	-2.60485	-1.38404	-2.79428	-3.51864	-3.0726	-0.803788	-1.29629	-2.04599	-1.76288	-1.83924	-1.5318
ENSG00000016490	-4.3418	-4.3418	-4.34182	-4.34177	-4.34179	-4.34182	-4.34182	-4.34182	-4.34182	-4.34181	-4.34179	-4.34182	-4.3418	-4.3418	-4.34175	-4.34181	-3.74457	-4.34177	-4.34177	-4.34178	-4.34175	-4.3418	-2.75683	-4.34167	-4.34174	-3.08804
ENSG00000016602	-4.3418	-4.3418	-4.34182	-4.34177	-4.34179	-4.34182	-4.34182	-4.34182	-4.34182	-4.34181	-4.34179	-4.34182	-3.5828	-4.3418	-4.34175	-4.34181	-4.34181	-4.34177	-4.34177	-4.34178	-4.34175	-4.3418	-4.34179	-4.34167	-4.34174	-4.34179
ENSG00000016864	5.75583	5.64856	5.9178	5.94251	5.98843	6.06667	6.06599	6.19978	6.31449	6.25046	6.22712	6.06782	6.04058	5.9663	6.2327	6.43717	6.60012	6.35321	6.45946	5.98335	6.04678	6.37437	6.51995	6.01306	6.13493	6.19766
ENSG00000017260	7.45138	7.46528	7.38012	7.51449	7.50987	7.53133	7.36925	7.58014	7.69024	7.34471	7.39046	7.5807	7.42369	7.28814	7.43629	7.47229	7.22774	7.55401	7.50152	7.37669	7.28246	7.44161	7.10739	7.46157	7.43744	7.17049
ENSG00000017373	-3.58281	-2.60483	-2.14341	-2.58277	-2.41774	-3.74458	-3.62722	-2.42755	-4.34182	-2.78172	-3.5828	-3.62722	-3.08804	-2.37928	-3.45723	-2.92678	-3.74457	-4.34177	-2.94067	-3.58279	-2.36977	-2.72031	-1.57191	-4.34167	-2.64986	-3.5828
ENSG00000017427	-0.872316	-0.684685	0.358619	-0.885702	-0.542388	-0.961889	-0.0450829	-0.986979	-1.68471	-2.31433	-0.160604	-1.62159	-1.42263	-2.37928	0.0593503	1.79931	1.50593	-1.11739	-0.44726	0.0610643	0.159115	2.22805	1.51044	-0.902556	0.65826	0.989352
ENSG00000017483	3.28569	3.37474	3.59504	3.18059	3.20846	3.40172	3.67713	2.80806	3.10706	3.64089	2.55319	3.23426	3.36246	3.53424	2.89972	1.84573	2.21945	3.21479	2.96669	2.98706	3.73342	1.74157	1.60343	3.10149	2.8742	2.10794
ENSG00000017621	-0.00149511	0.126017	-0.803855	-0.0687479	-0.131342	-0.149466	-0.403223	0.0904528	-0.369834	-0.00150172	0.272167	-0.417765	-0.185291	-0.5993	-0.89923	-0.618787	-0.412898	-0.259754	-0.44726	-0.803819	-1.2093	-1.18426	-0.523907	-1.4079	-0.293987	-0.280683
ENSG00000017797	6.63715	6.61046	6.626	6.67991	6.65978	6.61157	6.72257	6.7434	6.75432	6.64833	6.76209	6.66334	6.58657	6.74685	6.84038	6.71814	6.84126	6.80208	6.78788	6.66288	6.6776	6.85177	6.70706	6.6135	6.57909	6.40532
ENSG00000018189	5.21352	5.10762	5.29173	5.30546	5.16282	5.27595	4.98161	5.43914	5.37141	4.98439	5.49122	5.27084	5.08962	5.13008	5.46474	6.03638	5.81576	5.35923	5.66573	5.47502	5.3842	5.98808	5.60241	5.29626	5.59934	5.25583
ENSG00000018236	-3.08805	-2.60483	-1.28293	-4.34177	-2.31431	-1.96901	-0.916418	-3.13537	-1.54507	-2.56112	-3.5828	-2.10366	-1.76301	-2.37928	-2.35103	-2.92678	-0.163692	-1.87228	-1.70236	-2.10362	-0.940655	-1.57192	-1.13534	-1.76288	-0.803775	-2.19257
ENSG00000018280	-1.57192	-1.33258	-1.60208	-1.28287	-1.55573	-0.336054	-1.19677	-1.76924	-1.32344	-1.91297	-2.35107	-2.31434	-1.9407	-1.91296	-1.53969	-1.4129	-1.38404	-2.12732	-1.52388	-1.12336	-1.57187	-2.12736	-1.13534	-2.20081	-4.34174	-1.39838
ENSG00000018408	6.17051	6.35114	6.6717	5.98025	6.08061	6.18428	6.49001	5.85741	5.96926	5.85937	6.17666	5.98884	5.93704	6.06178	6.32534	6.63864	6.71944	6.32889	6.28633	6.2202	6.41816	6.66286	6.77987	6.9361	6.7841	6.60528
ENSG00000018510	5.65744	5.66483	5.98934	5.77508	5.66556	5.74975	5.76341	5.84401	5.96035	5.69876	5.67509	5.85406	5.80208	5.50582	5.6656	5.78091	4.93407	5.74743	5.4254	5.71706	5.48959	5.37513	4.88724	5.46995	5.39101	5.00537
ENSG00000018607	-4.3418	-4.3418	-4.34182	-4.34177	-4.34179	-4.34182	-4.34182	-4.34182	-4.34182	-4.34181	-4.34179	-4.34182	-4.3418	-4.3418	-4.34175	-4.34181	-4.34181	-4.34177	-4.34177	-4.34178	-4.34175	-4.3418	-4.34179	-2.95464	-4.34174	-4.34179
ENSG00000018610	4.18216	4.19607	3.96967	4.04945	3.96619	3.91302	4.21841	4.05566	3.82592	3.93587	3.74527	3.85231	3.83818	3.80403	4.04864	3.87294	3.85155	4.05149	3.78752	3.6598	3.71436	3.90941	3.7121	3.846	3.58733	3.54679
ENSG00000018625	-4.3418	-4.3418	-3.76924	-4.34177	-4.34179	-4.34182	-3.62722	-4.34182	-3.64994	-4.34181	-1.90609	-4.34182	-4.3418	-1.29182	-3.45723	-1.2963	1.01212	-3.51864	-1.52388	-2.10362	-0.681711	-0.113477	0.154165	-4.34167	-1.33252	-0.5318
ENSG00000018699	5.00681	4.95741	5.02097	5.01421	4.97042	4.93722	5.00014	5.03928	5.06779	5.03629	4.92332	5.24707	5.05519	5.04527	4.98503	4.69704	4.48082	4.94144	4.76246	4.84506	5.04234	4.55033	3.9162	4.78689	4.63139	4.36468
ENSG00000018869	0.848529	0.802207	0.304992	0.869685	0.761897	0.777917	0.707048	0.703693	0.869632	0.924498	0.676591	0.498195	1.03725	0.396549	0.504707	1.10749	1.04962	-0.259754	-0.207209	0.397954	0.802252	0.637238	0.927394	0.73597	1.31867	1.17774
ENSG00000019102	-4.3418	-2.96899	-3.76924	-3.58277	-4.16777	-2.75686	-2.34182	-4.34182	-4.34182	-4.34181	-3.5828	-4.34182	-3.5828	-4.3418	-4.34175	-3.67302	-3.74457	-4.34177	-3.51864	-3.0726	-4.34175	-4.3418	-4.34179	-2.95464	-4.34174	-4.34179
ENSG00000019144	7.5019	7.79088	7.65508	7.27378	7.33984	7.24807	7.51348	7.17419	6.80178	6.96598	7.12268	6.6388	6.78325	7.01562	7.04398	7.01508	7.30795	6.94516	6.78407	6.72343	6.5396	7.06934	7.4277	6.57101	6.46083	6.86951
ENSG00000019169	-4.3418	-4.3418	-4.34182	-4.34177	-4.34179	-4.34182	-4.34182	-4.34182	-4.34182	-4.34181	-4.34179	-4.34182	-4.3418	-4.3418	-4.34175	-4.34181	-4.34181	-4.34177	-4.34177	-4.34178	-4.34175	-4.3418	-4.34179	-4.34167	-4.34174	-4.34179
ENSG00000019186	-3.08805	-2.60483	-1.28293	-3.58277	-4.16777	-3.36044	-1.19677	-4.34182	-4.34182	-3.18427	-4.34179	-4.34182	-3.5828	-1.76302	-3.45723	-2.92678	0.240062	-2.79428	-4.34177	-2.10362	-1.39354	-1.07262	-2.44729	-1.4079	-0.972506	-1.65565
ENSG00000019485	1.1737	1.52762	1.32625	1.43825	1.24471	1.63075	1.41751	1.49754	1.2935	1.45727	1.41447	1.38506	1.82453	1.90904	1.43355	1.31896	1.94856	1.53774	1.85992	1.91826	1.64606	1.63136	1.79461	1.33003	1.85667	1.84422
ENSG00000019505	-4.3418	-4.3418	-4.34182	-4.34177	-4.16777	-3.74458	-4.34182	-4.34182	-4.34182	-4.34181	-4.34179	-4.34182	-3.5828	-4.3418	-4.34175	-4.34181	-4.34181	-4.34177	-4.34177	-3.58279	-4.34175	-4.3418	-4.34179	-4.34167	-4.34174	-4.34179
ENSG00000019549	5.8849	5.96532	6.94511	6.02181	6.1273	6.10245	6.21829	5.77872	5.80406	5.65095	6.01133	5.66912	5.62477	5.55103	6.10748	6.2966	6.25127	6.32455	6.36608	5.71381	5.30021	6.31734	6.47607	6.21621	6.14699	6.29848
ENSG00000019582	-3.58281	-2.1194	-1.9906	-2.26522	-2.9407	-3.01251	-1.79433	-1.76924	-2.88576	-2.78172	-3.08803	-1.8993	-2.14338	-0.951249	-1.53969	-1.2963	-0.670115	-2.79428	-1.33255	-0.902672	0.709351	-1.91296	-0.410449	-0.696332	-0.659916	0.628422
ENSG00000019991	1.96245	2.68554	2.3373	1.78381	2.67173	2.12662	2.26949	1.98749	2.37559	1.6834	2.76096	2.77286	2.0971	1.7538	2.77239	4.06213	3.95021	2.31388	3.10775	2.80091	2.33646	4.24893	2.50112	2.3761	3.30655	1.97365
ENSG00000019995	5.32399	5.40917	5.9007	5.44867	5.39469	5.48953	5.52246	5.50672	5.5417	5.41855	5.59869	5.54059	5.38787	5.52868	5.69967	5.84972	5.94172	5.45594	5.60321	5.58912	5.73937	5.8606	5.87983	5.69787	5.64344	5.83646
ENSG00000020129	5.79317	5.73495	5.36137	5.64342	5.61166	5.52264	5.52054	5.63586	5.44884	5.80425	5.54684	5.13615	5.52231	5.74486	5.58855	5.38759	5.76127	5.82246	5.67429	5.60875	5.91231	5.55705	5.96631	5.74014	5.59395	6.01739
ENSG00000020181	7.69464	7.673	7.46902	7.73877	7.80194	7.63427	7.82594	7.86868	7.58289	7.89229	8.31294	7.56161	8.00257	8.33717	8.186	8.4841	9.07618	7.87386	7.94664	8.32303	8.5107	8.80659	8.95399	8.30526	8.46334	8.63419
ENSG00000020219	-4.3418	-4.3418	-3.76924	-4.34177	-4.34179	-4.34182	-3.18428	-4.34182	-4.34182	-4.34181	-4.34179	-4.34182	-4.3418	-4.3418	-4.34175	-4.34181	-4.34181	-4.34177	-4.34177	-4.34178	-4.34175	-3.60484	-4.34179	-4.34167	-4.34174	-4.34179
ENSG00000020256	4.49028	4.5982	4.36682	4.63125	4.74727	4.71214	4.90519	4.6737	4.5438	4.5884	4.81297	4.50833	4.63479	4.94757	4.76201	4.80317	4.93067	4.95753	5.01389	4.88993	4.82464	4.66184	4.91889	4.45225	4.58763	4.88613
ENSG00000020426	4.57584	4.63706	5.00881	4.54119	4.984	5.13645	4.91199	4.83802	4.91859	4.88991	4.62366	4.84293	4.8818	4.60176	4.69668	4.50777	4.14469	4.67311	4.5097	4.51372	4.58264	4.19795	4.09374	4.58565	4.44063	4.19168
ENSG00000020577	7.24583	7.61185	7.5742	7.02843	7.23585	7.30016	7.28055	6.77629	6.86505	6.89054	6.79191	6.56064	6.59848	6.64424	6.77719	6.92956	6.60708	6.59285	6.68284	6.62321	6.74078	6.68664	7.08054	7.11797	6.96864	7.068
ENSG00000020633	3.48605	3.29092	1.82141	3.49291	3.4446	3.95862	2.02607	3.33946	3.32625	3.81282	3.32318	3.44131	3.98797	2.26951	2.66344	3.18476	2.16374	2.47431	2.39814	3.7875	2.90471	2.32608	0.272162	3.62219	3.31775	0.713766
ENSG00000020922	4.34546	4.3009	4.83311	4.36939	4.15175	4.27005	4.51564	4.39306	4.27727	4.38314	4.2369	4.76634	4.56921	4.56732	4.32632	4.10971	3.71743	4.0355	4.10054	4.21399	4.17374	4.15743	3.55178	3.9232	4.18654	3.50707
ENSG00000021300	-3.58281	-1.99057	-2.32344	-3.58277	-2.41774	-2.50828	-2.79433	-3.13537	-3.64994	-2.78172	-1.90609	-1.76303	-3.5828	-2.72032	-3.45723	-0.899295	-0.205152	-1.26962	-1.33255	-3.0726	-1.2093	-0.775455	-0.346424	-4.34167	-2.64986	-0.889105
ENSG00000021355	4.52016	4.4166	4.2807	4.57694	4.49393	4.33178	4.17023	4.77028	4.6046	4.46232	5.19304	5.0736	4.99657	4.82658	5.20398	5.34948	4.9749	5.15583	5.29421	5.42668	5.57723	5.23747	5.0919	5.61469	5.69851	5.79664
ENSG00000021461	-4.3418	-4.10364	-2.75686	-4.34177	-4.34179	-4.34182	-4.34182	-4.34182	-4.34182	-4.34181	-4.34179	-4.34182	-4.3418	-4.3418	-4.34175	-4.34181	-4.34181	-4.34177	-4.34177	-4.34178	-4.34175	-4.3418	-4.34179	-4.34167	-4.34174	-4.34179
ENSG00000021488	-4.3418	-4.3418	-2.50828	-2.58277	-2.9407	-4.34182	-3.62722	-4.34182	-4.34182	-4.34181	-2.68468	-4.34182	-3.5828	-3.58281	-4.34175	-3.20095	-2.75685	-4.34177	-3.51864	-3.58279	-4.34175	-3.10364	-3.08804	-4.34167	-3.34174	-2.41774
ENSG00000021574	4.2661	4.28058	4.28258	4.29132	4.49393	4.41981	4.16557	4.62736	4.74768	4.26329	4.81085	4.75013	4.40769	4.22195	4.72393	5.14394	4.48343	4.6557	4.81577	4.63799	4.27903	4.63247	4.47851	4.49641	4.5822	4.22933
ENSG00000021645	1.01935	0.315315	-0.614598	1.37213	1.85258	2.73294	-0.0812951	1.3547	2.1757	2.3749	1.76163	1.60999	1.79066	0.222981	1.04616	1.05928	-0.205152	0.969953	1.09136	1.45795	-0.580031	0.100716	1.86014	0.662949	0.059358	1.92259
ENSG00000021762	5.85387	5.89743	5.46504	5.74076	5.93439	5.71582	5.61744	5.758	5.64114	5.73514	5.85798	5.33428	5.55411	5.91823	5.9073	5.78461	6.50203	5.84793	5.85211	5.92572	6.00825	6.27465	6.65075	5.82681	5.93829	6.4903
ENSG00000021776	6.14756	6.0348	6.26138	6.09684	6.00395	6.02808	6.07221	6.08194	6.11828	6.00209	6.15116	6.21592	6.03302	6.02101	6.21495	6.19473	5.72707	6.05574	6.00497	6.01068	5.85016	5.9947	5.67065	5.87806	5.97666	5.73084
ENSG00000021826	4.28578	4.27178	4.12725	4.40604	4.28738	4.08175	4.0124	4.61558	4.42161	4.16573	4.58774	4.53871	4.42681	4.04168	4.15242	4.60314	4.00873	4.07587	4.26613	4.61918	4.25921	4.35133	3.75029	3.7157	4.1369	3.9212
ENSG00000021852	-3.08805	-3.20093	-3.76924	-4.34177	-4.16777	-3.36044	-3.18428	-3.62722	-4.34182	-4.34181	-3.08803	-4.34182	-4.3418	-4.3418	-4.34175	-4.34181	-4.34181	-4.34177	-4.34177	-4.34178	-4.34175	-3.60484	-4.34179	-4.34167	-4.34174	-4.34179
ENSG00000022267	9.08062	8.73847	8.72246	9.12085	8.83661	8.96396	8.65885	9.4459	9.07152	9.13263	10.0066	9.31098	9.311	9.02314	9.75663	10.1573	9.85053	9.20874	9.41396	9.26814	8.89466	9.76216	9.40391	8.84899	8.87123	9.08908
ENSG00000022277	6.79066	6.78095	6.626	6.80946	6.8351	6.85612	6.77552	6.92136	6.93368	6.88732	6.99439	6.94231	6.7817	6.81099	7.11012	6.78928	6.67498	7.09059	6.94793	6.65979	6.54193	6.80256	6.55178	6.88895	6.51602	6.54338
ENSG00000022355	-4.3418	-2.96899	-3.41777	-4.34177	-3.10363	-1.96901	-3.18428	-4.34182	-3.64994	-2.56112	-4.34179	-2.31434	-1.9407	-3.58281	-4.34175	-4.34181	-4.34181	-2.12732	-4.34177	-3.58279	-4.34175	-4.3418	-4.34179	-0.388665	-2.64986	-4.34179
ENSG00000022556	-3.58281	-3.20093	-2.32344	-2.26522	-4.34179	-4.34182	-2.13537	-3.13537	-3.64994	-2.78172	-3.08803	-2.79433	-4.3418	-2.72032	-2.35103	-2.60485	-2.36983	-1.62717	-2.15144	-2.67299	-2.36977	-1.29629	-4.34179	-2.95464	-4.34174	-3.5828
ENSG00000022567	2.82259	2.50289	2.32479	2.71699	2.7627	2.83885	2.27741	2.94784	2.89903	3.16151	2.53583	2.59754	3.0492	2.94063	2.80409	2.88898	3.20409	2.41192	2.5642	2.89699	2.9427	2.74783	3.33245	2.56969	2.62197	3.25028
ENSG00000022840	6.95561	6.89055	6.74569	6.96374	6.95979	6.81895	6.86203	7.10084	7.03277	6.93634	7.32999	7.17611	7.13083	7.2171	7.22092	7.24808	7.24169	7.25598	7.25089	7.30713	7.28667	7.3185	7.10942	7.07562	7.11983	7.12318
ENSG00000022976	3.85674	3.60956	3.48977	3.88372	3.97932	3.66574	3.50302	3.93406	3.96032	3.81651	3.67359	3.6359	3.61932	3.43855	3.48431	3.69323	3.5817	3.42081	3.49161	3.43587	3.10967	3.37623	3.61404	2.84524	2.58672	3.60844
ENSG00000023041	5.36688	5.24754	5.51684	5.46071	5.42647	5.60943	5.52554	5.51664	5.66645	5.61981	5.49212	5.71843	5.71063	5.62191	5.4924	5.50717	5.32229	5.3872	5.37177	5.39627	5.2965	5.54955	5.28424	5.26538	5.36562	5.11932
ENSG00000023171	5.97764	5.81081	5.37124	5.96966	5.90211	6.28672	5.32983	5.54341	5.65805	5.8764	4.93669	5.21535	5.41181	4.70252	4.92822	4.83458	4.36386	4.53255	4.57824	4.87194	4.81024	4.678	3.91124	4.92677	4.87083	4.15396
ENSG00000023191	7.40766	7.44793	6.8922	7.41837	7.46145	7.17939	7.382	7.39085	7.30016	7.48406	7.43234	6.85068	7.40004	7.89096	7.39092	6.96189	7.7486	7.53253	7.56244	7.48028	7.91053	7.47981	7.76357	7.47926	7.30895	7.62815
ENSG00000023228	6.73408	6.66385	6.75819	6.72016	6.72743	6.70434	6.79952	6.75875	6.84797	6.77765	6.71229	6.89429	6.72937	6.73482	6.8223	6.45834	6.13672	6.90955	6.64922	6.69692	6.64396	6.42098	5.92532	6.44169	6.51041	6.19284
ENSG00000023287	5.51789	5.69311	5.959	5.858	5.94482	5.71301	5.63068	5.92033	6.00506	5.51534	6.22441	5.91821	5.61837	5.75916	6.25001	6.83565	6.27908	6.00625	6.37574	6.33609	6.14979	6.72502	6.34464	6.32123	6.64328	5.89258
ENSG00000023318	6.03502	5.97976	6.11054	6.12228	6.08061	6.25169	5.94398	6.25207	6.26321	6.22615	6.42019	6.41228	6.5953	6.15766	6.32005	6.30252	6.28672	6.05574	5.91595	6.49997	6.58534	6.32994	6.30493	6.92914	6.86211	6.78902
ENSG00000023330	5.81687	5.85982	6.00208	5.63976	5.88388	5.9625	6.20433	5.75351	5.87057	5.99378	5.7637	6.05569	5.93802	6.03059	5.39756	5.40365	5.6527	5.59124	5.31512	5.99855	6.28427	5.3402	5.2864	5.88263	5.69276	5.64594
ENSG00000023445	1.98682	2.91752	3.31538	2.25222	2.95518	3.41255	3.28595	2.12265	3.15946	2.94975	1.48362	2.49253	2.68185	2.5085	1.43355	2.01212	1.65181	0.345811	0.940787	2.04436	2.89837	0.85409	0.709312	2.54395	3.00358	2.25945
ENSG00000023516	6.47021	6.48878	6.62817	6.62185	6.6071	6.50818	6.40154	6.64896	6.60083	6.20921	6.50688	6.66473	6.36079	6.52443	6.62434	6.70519	6.13996	6.35038	6.56117	6.51598	6.17175	6.54125	6.125	6.14936	6.33385	5.74368
ENSG00000023572	3.4124	3.39413	3.61981	3.21734	3.57109	3.76066	3.69104	3.41409	3.70523	3.564	3.19458	3.38287	3.60702	3.37842	3.32249	3.01438	2.54677	3.43682	2.57557	3.20531	3.1798	2.67443	2.29279	3.51584	2.74191	2.81211
ENSG00000023608	4.94378	4.92427	5.11488	5.05574	4.984	5.1526	4.93406	4.84889	5.03054	5.00703	4.72282	4.87887	4.85611	4.5269	4.86113	4.36917	3.89904	4.20701	4.26148	4.35465	4.1181	4.18578	4.39613	3.97853	4.0455	4.51607
ENSG00000023697	4.88671	4.76112	5.06942	4.96143	4.81724	4.63458	4.97118	4.978	5.07167	4.89384	5.02117	5.10662	4.90397	5.03524	4.9084	4.98427	4.78091	4.85554	4.75187	4.70517	4.84852	4.78517	4.65972	4.47716	4.5915	4.77014
ENSG00000023734	7.47368	7.50149	7.46029	7.50152	7.48072	7.47075	7.46397	7.4594	7.62813	7.51349	7.37015	7.38782	7.22709	7.19928	7.4189	7.19064	6.93368	7.34105	7.10977	7.13609	6.9789	7.12673	6.78584	7.03474	6.90354	6.8385
ENSG00000023839	0.378421	0.882576	1.56723	0.47874	-0.213569	0.566301	0.00304223	-0.412904	0.105793	0.114256	-1.0803	0.125998	-0.464806	-0.232743	-0.450977	-0.747633	-0.513475	-0.539706	-0.368603	-0.902672	-1.2093	-1.29629	-0.569203	-2.20081	-1.33252	-1.15146
ENSG00000023843	-3.58281	-4.3418	-3.41777	-3.58277	-4.16777	-4.34182	-4.34182	-4.34182	-3.20096	-4.34181	-4.34179	-4.34182	-4.3418	-3.58281	-4.34175	-4.34181	-3.74457	-4.34177	-4.34177	-2.67299	-2.75679	-4.3418	-3.5828	-4.34167	-3.34174	-4.34179
ENSG00000023892	2.63709	2.40622	1.79063	2.69673	2.40313	2.46553	1.85961	2.56337	2.25045	2.6618	2.40417	2.34702	2.35758	2.0198	2.21323	2.23077	1.84547	2.1164	1.84501	2.30484	1.49761	1.91195	2.05229	1.02667	0.954529	1.96152
ENSG00000023902	5.54885	5.77758	6.03123	5.37705	5.42766	5.51807	6.07511	5.27934	5.22516	5.46922	5.27599	5.18816	5.45543	5.61142	5.29397	4.94217	5.2464	5.11667	4.95111	5.23569	5.48679	5.13466	5.34275	5.3402	4.71757	5.34237
ENSG00000023909	6.19108	6.26235	6.39571	6.26439	6.16717	6.15836	6.14671	6.21402	6.38395	5.88018	6.04992	6.13176	5.96199	6.03699	6.44507	5.90014	5.19461	6.15798	6.34969	5.40864	5.26738	6.14289	5.12367	5.74861	5.64862	5.11369
ENSG00000024048	5.79317	5.92123	5.80538	5.91347	6.04244	5.94245	5.90169	6.04909	5.93245	5.69876	6.23188	6.09283	6.03908	5.79975	6.14659	6.5037	6.23542	6.15235	6.16978	6.27544	6.25022	6.39344	6.10213	6.43366	6.66844	6.16358
ENSG00000024422	9.14218	9.15621	8.71978	9.13657	9.1802	9.07151	8.85206	9.21386	9.0009	9.12526	9.5153	8.94615	9.06414	9.32621	9.18548	9.21918	9.20869	9.16522	9.24433	9.11523	8.78983	9.10239	9.26813	8.46931	8.29998	8.86699
ENSG00000024526	5.46543	5.49403	5.97084	5.53644	5.51686	5.53639	5.78091	5.209	5.45001	4.9989	4.60245	5.49828	5.12534	5.18668	4.66136	3.04178	0.503997	4.23227	3.87193	4.2183	3.15533	1.81626	-0.569203	1.91354	1.6414	0.896855
ENSG00000024862	3.08069	3.10136	3.04962	3.10818	3.30871	2.99905	3.18345	3.31804	3.27308	3.05644	3.45778	3.29323	3.05349	3.21406	3.30728	3.88206	3.9192	3.36294	3.5702	3.47413	3.65231	3.87252	3.63115	3.75812	3.84123	3.67215
ENSG00000025039	-3.58281	-4.10364	-3.05737	-4.34177	-3.36041	-3.74458	-3.18428	-3.13537	-2.60485	-3.62721	-3.5828	-3.62722	-3.08804	-1.91296	-4.34175	-3.67302	-2.57193	-3.51864	-4.34177	-3.58279	-0.940655	-2.72031	-1.88236	-4.34167	-1.56105	-0.889105
ENSG00000025156	3.52468	3.39413	4.03127	3.56743	3.551	3.73156	3.75391	3.57704	3.89063	3.8912	3.81627	4.22092	4.03023	3.88022	4.09379	3.87089	3.79399	4.21469	3.88988	3.83647	3.95922	4.07497	3.71835	4.10584	3.75993	3.72981
ENSG00000025293	5.54702	5.32675	5.37355	5.56701	5.4618	5.48884	5.5614	5.69492	5.72539	5.66191	5.73537	5.74226	5.6303	5.72453	5.79623	5.873	5.71395	5.67939	5.67896	5.64099	5.44908	5.88186	5.77695	5.24738	5.39101	5.31119
ENSG00000025423	1.06454	0.526353	0.408951	0.388246	0.636659	1.09516	0.993453	0.935019	0.67313	1.01665	1.32337	1.47672	1.22455	0.869648	0.862698	1.26495	0.678845	-0.647029	0.0505503	0.43486	-0.383981	0.247008	0.448284	-1.14325	-1.56105	0.102424
ENSG00000025434	3.00942	3.05558	3.04962	3.22194	3.19836	2.79484	2.94938	3.25332	3.02573	3.00783	3.78631	3.13309	3.16894	3.31897	3.88608	4.22531	4.81514	3.79167	4.21847	3.911	4.10978	4.72387	5.13716	4.00706	4.40654	4.86384
ENSG00000025708	2.0017	1.74947	1.65644	1.87914	1.94195	2.21885	2.16292	2.39115	2.32552	2.84408	2.67016	4.10479	5.25702	5.08849	3.1101	2.99963	3.8416	3.27096	4.07652	5.91645	7.11331	3.66022	3.58104	6.92353	6.97863	6.70842
ENSG00000025770	5.91014	5.91326	5.86212	5.79083	5.66663	5.52951	5.86911	5.42284	5.5019	5.84262	4.82627	5.2988	5.46411	5.73515	4.91231	3.97896	4.46909	4.74593	4.62291	4.88367	4.78661	4.31682	4.66488	4.52581	4.56988	4.884
ENSG00000025772	7.04392	7.13349	6.95976	6.9766	7.12369	7.12671	7.04417	6.87136	6.96465	7.05772	6.39297	6.5793	6.39118	6.39464	6.51552	5.64611	5.29894	6.48751	6.23369	6.04076	5.84172	5.71324	4.99406	5.59994	5.28785	5.38926
ENSG00000025796	6.68525	6.66264	6.6337	6.83461	6.6713	6.67148	6.49641	6.99965	6.91709	6.66502	7.14013	6.82224	6.7498	6.64025	7.23027	7.33716	6.84798	6.9733	7.11448	6.90611	6.81627	7.39188	6.87355	7.12989	7.00093	6.60348
ENSG00000025800	7.11105	7.05289	6.71487	7.09902	7.07838	6.70075	6.79628	7.17729	7.16329	6.77841	7.05997	7.09897	6.78722	6.68922	6.83204	6.96489	6.59038	6.82517	6.76454	6.89895	6.45481	6.77672	6.37856	6.4022	6.42215	6.37313
ENSG00000026025	11.8514	11.8514	11.7457	11.8515	11.8514	11.7457	11.7457	11.7457	11.8514	11.6396	11.2344	11.4343	11.3305	11.6396	11.4344	10.9832	11.1551	11.6396	11.5621	11.0437	11.0794	10.9505	10.8614	11.0795	10.6457	10.5468
ENSG00000026036	5.76014	5.61724	5.45172	5.75691	5.62123	5.65057	5.30946	5.58561	5.38483	5.75261	5.11283	5.03767	5.17497	5.67452	5.34587	4.607	4.79669	4.90071	5.1033	5.00143	4.71102	4.91915	5.2966	4.5191	4.47737	4.96023
ENSG00000026103	5.47983	5.47875	5.86443	5.38777	5.43917	5.59659	5.64033	5.36024	5.35666	5.39264	5.5072	5.59322	5.64976	5.32563	5.43544	5.56141	5.19764	5.43854	5.59572	5.72508	5.99613	5.26643	5.33349	6.3274	6.38346	5.89204
ENSG00000026297	1.47674	1.54835	1.13433	1.27897	1.60192	1.9575	1.25885	2.07819	1.64249	1.90831	2.50177	1.92833	2.05711	1.36679	1.65304	2.57215	2.57123	1.65099	1.76461	2.47758	2.25358	2.19457	2.25736	2.86629	2.4418	2.56725
ENSG00000026508	10.2408	10.2526	10.1296	10.1906	10.2272	10.0723	10.1432	9.94018	10.0825	9.72847	9.46507	9.6374	9.32204	9.23791	9.52939	9.26219	9.30596	9.55982	9.44595	9.00707	8.93658	9.22437	8.69537	9.00105	8.95404	8.64243
ENSG00000026559	0.848529	0.802207	0.878589	0.93173	0.964793	0.881561	1.08401	0.588309	0.478686	0.924498	0.390314	0.498195	0.751098	0.987964	0.123557	0.114251	0.290155	-0.441054	-0.207209	0.648357	0.377768	-0.344116	-0.289573	0.00410729	-1.15141	-0.280683
ENSG00000026652	3.08693	3.34739	3.83298	3.28572	3.20846	3.35808	3.34916	3.16851	2.98288	3.08036	3.36132	3.18636	3.36246	3.57943	3.46981	4.06828	4.47406	3.988	4.12767	4.04546	4.59768	4.32917	4.13207	4.51224	4.41597	4.05085
ENSG00000026751	-4.3418	-4.3418	-4.34182	-4.34177	-4.34179	-4.34182	-3.62722	-4.34182	-4.34182	-3.62721	-4.34179	-4.34182	-4.3418	-4.3418	-4.34175	-4.34181	-3.74457	-4.34177	-4.34177	-4.34178	-4.34175	-4.3418	-4.34179	-4.34167	-4.34174	-4.34179
ENSG00000026950	3.85157	3.63188	4.05116	4.1836	3.91837	3.89118	4.14952	4.56322	4.35911	4.32758	4.97336	5.30679	5.72333	5.26204	5.0207	5.47242	5.74211	5.4265	5.62431	6.26082	6.73161	5.59372	5.1081	6.75776	7.14129	6.79036
ENSG00000027001	3.72587	3.80873	4.00043	3.77284	3.75448	3.69548	4.12547	3.81947	3.97999	3.75447	3.97028	3.96746	3.88869	3.92702	3.93247	3.61343	3.76033	4.09745	3.85261	3.90285	3.98801	3.99628	3.53126	3.96527	3.66539	3.38482
ENSG00000027075	-0.207244	0.176124	0.784289	-0.256481	-0.280683	0.104943	0.00304223	-0.803856	-0.606242	-0.235967	-0.160604	-0.607628	-0.395976	0.0904706	0.123557	-0.491507	0.636053	-1.26962	0.147618	-0.0244872	-0.280641	0.0039726	-0.469848	-0.902556	-0.412823	-0.59791
ENSG00000027644	-3.58281	-3.56111	-3.76924	-3.58277	-3.36041	-3.74458	-3.62722	-3.62722	-4.34182	-3.62721	-4.34179	-4.34182	-4.3418	-3.58281	-4.34175	-2.92678	-3.05736	-4.34177	-3.51864	-4.34178	-4.34175	-4.3418	-3.08804	-4.34167	-4.34174	-3.08804
ENSG00000027697	5.39547	5.59852	5.60079	5.19953	5.31912	5.5937	5.44057	5.16032	5.5197	5.44392	5.59292	5.53769	5.63332	5.30701	5.43281	5.93386	5.98229	5.29755	5.32095	5.58394	5.80212	5.92123	5.72936	5.7652	5.78381	5.85577
ENSG00000027847	4.86459	4.89004	4.46057	4.86211	4.90489	4.79399	4.61111	4.97663	4.77662	5.16018	4.8666	4.67421	4.93248	5.02132	4.68892	4.50384	4.80709	4.79965	4.99905	5.05721	5.05375	4.71536	5.31094	4.82504	4.90983	5.35566
ENSG00000027869	-1.93372	-2.96899	-2.14341	-1.96896	-2.16777	-2.31434	-1.79433	-1.5938	-1.21359	-1.62721	-2.35107	-2.31434	-1.9407	-2.72032	-2.75679	-3.20095	-2.36983	-3.51864	-2.48762	-3.0726	-3.47741	-3.60484	-4.34179	-2.95464	-4.34174	-2.74455
ENSG00000028116	4.26799	4.31298	4.74999	4.33862	4.29511	4.18028	4.29452	4.12975	4.21768	4.21125	4.11333	4.48069	4.29129	4.25343	4.25119	4.01709	3.29648	3.99168	4.05583	4.20521	4.16848	3.94467	3.32099	4.59123	4.63139	3.73776
ENSG00000028137	1.12935	0.436196	1.35826	0.93173	0.590761	0.36004	1.41751	0.85508	0.97362	0.89831	0.727059	1.73418	2.18317	2.87127	1.97624	0.783236	2.33803	1.81991	1.78328	2.04436	3.27097	1.84549	2.10921	2.78046	2.62197	3.20272
ENSG00000028203	6.01617	6.05376	6.13876	6.19219	6.15672	6.21264	6.1076	6.28987	6.37214	6.09039	6.61901	6.48377	6.29474	6.30253	6.53418	6.78521	6.32884	6.50766	6.57668	6.5058	6.33664	6.63881	6.15948	6.36022	6.25669	6.06001
ENSG00000028277	4.98917	5.45898	4.4413	5.01714	5.42023	5.42971	4.96698	4.61929	4.61699	4.72938	4.56279	4.30324	4.38298	4.11205	4.04185	4.43862	3.30038	4.18034	4.15003	4.02117	3.10967	3.58423	3.73646	2.91063	3.28069	3.03936
ENSG00000028310	5.99068	5.92862	5.74738	5.88687	5.89241	5.88184	5.7887	5.76808	5.78051	5.86298	5.58713	5.61262	5.54568	5.77349	5.55416	5.2377	5.34877	5.57924	5.51976	5.4604	5.23834	5.33808	5.4925	5.12636	5.08372	5.39111
ENSG00000028528	6.70922	6.66942	6.82223	6.70682	6.75848	6.77179	6.85542	6.84126	6.67324	6.72259	6.91391	6.79895	6.78325	6.89327	7.07016	7.10085	7.13028	7.02154	7.01952	6.93598	7.00591	7.27311	6.99881	6.98307	6.97123	6.90348
ENSG00000028839	3.93283	4.23863	4.6392	4.00025	3.99056	4.18616	4.38945	3.95197	4.09947	4.02731	4.00994	3.9568	4.13653	3.98243	4.27814	4.02187	4.28918	4.13946	3.86844	3.81653	4.20751	4.07085	3.95953	4.09595	4.00318	4.19168
ENSG00000029153	5.59765	5.68508	5.83022	5.64615	5.66954	5.77777	5.94687	5.58208	5.84521	5.50533	4.88333	5.51351	5.0528	5.37125	4.73787	4.1709	3.30038	4.6617	4.63899	4.50924	4.0577	3.50288	2.53078	4.26343	4.27787	3.13695
ENSG00000029363	7.86956	7.88166	7.97697	7.98006	7.85051	7.76513	7.67673	7.94536	7.95329	7.55567	7.84507	7.79384	7.59531	7.50028	8.0094	7.72234	6.91149	7.75923	7.72373	7.51447	7.26462	7.63287	6.96895	7.49656	7.44501	6.70437
ENSG00000029364	6.23935	6.28089	6.14594	6.31092	6.36266	6.13921	6.19066	6.38486	6.53091	6.20223	6.37457	6.341	6.18561	6.02726	6.25685	6.51595	6.31278	6.38612	6.34645	6.36891	6.22465	6.34211	6.24625	6.33806	6.34521	6.34515
ENSG00000029534	3.7063	3.5471	2.91303	3.66623	3.23098	3.19455	2.75148	4.02702	3.41067	3.59574	4.51204	3.9541	4.15401	3.60327	3.73246	4.24546	3.71743	3.66903	3.97402	4.32901	3.45699	3.57017	4.69191	3.33049	3.86959	4.80684
ENSG00000029559	-4.3418	-4.3418	-3.76924	-3.58277	-4.34179	-4.34182	-4.34182	-4.34182	-4.34182	-4.34181	-4.34179	-4.34182	-4.3418	-4.3418	-4.34175	-4.34181	-4.34181	-4.34177	-4.34177	-4.34178	-4.34175	-4.3418	-4.34179	-4.34167	-4.34174	-4.34179
ENSG00000029639	3.80547	3.69106	3.51903	3.80014	3.84537	3.97629	3.70271	3.86763	3.73225	3.8912	3.5029	3.85861	3.79039	3.42043	3.75338	3.20052	2.58056	3.478	3.52844	3.52288	3.3832	2.83581	2.50112	3.36055	2.8491	3.01282
ENSG00000029725	6.5772	6.63497	6.61073	6.63824	6.58686	6.46807	6.53715	6.61898	6.65699	6.44314	6.6469	6.76449	6.47038	6.45476	6.79866	6.79064	6.43132	6.66036	6.59993	6.56358	6.45069	6.89473	6.38145	6.5698	6.79866	6.1662
ENSG00000029993	5.66569	5.71	5.87705	5.65001	5.30992	5.32467	5.74055	5.49984	5.2473	5.1131	5.396	5.48139	5.29527	5.30701	5.35254	5.25953	4.75155	5.5141	5.28848	5.14245	4.90873	5.13741	4.54867	4.70668	4.34449	4.12016
ENSG00000030066	6.01386	5.94325	6.33908	6.04756	5.91882	5.95312	6.28167	5.99689	6.08802	6.03326	5.83069	6.27863	6.11856	6.16546	5.98457	5.69461	5.70013	5.85693	5.77353	5.9736	6.22926	5.74115	5.5449	6.48473	6.43055	6.15455
ENSG00000030110	4.43682	4.91462	4.29671	4.40376	4.64856	4.50447	4.70663	3.93406	4.05577	4.2802	3.94468	4.09356	4.08243	4.18347	4.02267	3.71597	3.87586	4.21469	3.88988	4.12352	4.50851	3.82529	3.50835	4.13531	4.10958	4.15938
ENSG00000030304	-1.73846	-1.89249	-1.28293	-2.26522	-1.6272	-1.59932	-1.30981	-1.76924	-1.80385	-2.78172	-2.35107	-1.8993	-1.9407	-1.91296	-2.03469	-3.67302	-3.05736	-3.51864	-3.51864	-2.10362	-2.36977	-2.37928	-2.44729	-4.34167	-4.34174	-2.74455
ENSG00000030419	2.75366	3.00693	2.90927	3.01081	2.94681	2.72785	2.83668	3.36244	3.30435	2.61388	3.06346	3.40784	2.96093	2.75677	3.30728	3.79432	2.58056	2.64925	3.22194	3.36416	3.48496	3.07172	2.95612	3.85517	4.24601	3.66577
ENSG00000030582	7.67166	7.6343	7.43353	7.59828	7.65026	7.67468	7.56847	7.56793	7.46526	7.92755	7.87813	7.53433	8.05333	8.10759	7.76008	8.22818	9.31098	7.96751	8.22284	8.57258	9.19651	8.69915	9.74123	9.14232	9.26227	9.5153
ENSG00000031003	5.63947	5.73697	6.03854	5.54256	5.70486	5.94423	5.7587	5.68108	5.73999	5.57734	5.73379	5.75148	5.59639	5.57319	5.90992	6.17911	6.08327	5.69736	5.76196	5.50173	5.59271	6.14712	6.03575	5.76066	5.88364	5.67968
ENSG00000031081	6.90023	7.4434	6.96233	6.63084	6.9395	6.93887	7.23487	6.29371	6.427	6.40405	6.35645	6.31525	6.3155	6.20361	6.24889	6.26815	5.63834	6.54707	6.37962	6.32244	5.89486	5.85768	5.59209	5.92953	5.57601	5.55345
ENSG00000031544	-1.73846	-2.60483	-3.76924	-2.95474	-2.41774	-1.96901	-4.34182	-2.42755	-2.60485	-2.78172	-2.68468	-2.57194	-2.14338	-1.29182	-2.03469	-2.1434	-1.46231	-2.79428	-2.15144	-2.67299	-2.75679	-2.12736	-1.03848	-2.95464	-2.64986	-2.19257
ENSG00000031691	3.34882	3.55006	4.16542	3.47948	3.34524	3.5713	3.90037	3.26028	3.54513	3.53628	2.64194	3.67013	3.60185	3.6755	3.23083	2.32498	1.72951	2.72267	2.72239	2.38194	2.62374	2.0461	1.42469	2.34591	2.40318	1.62221
ENSG00000031698	7.72235	7.7592	7.53333	7.94541	8.05174	7.87242	7.69462	8.02771	8.14762	8.13101	8.37938	8.30674	8.21027	8.5269	8.24336	8.62859	8.67657	8.43356	8.50805	8.51499	8.4955	8.46771	8.51066	8.33007	8.31191	8.31293
ENSG00000031823	6.17748	6.17486	6.14231	6.15386	6.07	6.04868	6.18968	5.93266	5.91804	6.13923	6.0141	5.71466	6.00798	6.10334	5.86337	5.65459	6.09679	5.83864	5.9099	5.86197	5.97363	5.79055	6.24625	5.84784	5.75268	6.17809
ENSG00000032219	3.83817	4.29236	5.03859	4.33229	4.34426	4.28543	4.2837	4.51747	4.30619	4.13574	5.00563	4.32952	4.12529	4.19467	5.02583	5.49828	4.55537	4.75289	5.211	4.80731	4.43054	5.02132	4.85838	4.96918	5.19523	4.05245
ENSG00000032389	4.75603	4.66742	4.58562	4.87473	4.68887	4.59444	4.57498	4.58641	4.56013	4.7479	4.53693	4.55549	4.67129	4.59717	4.65785	4.10971	3.91158	4.74593	4.6081	4.64227	4.72703	4.01958	3.94663	4.12583	4.36358	4.3357
ENSG00000032444	6.78051	6.80379	6.0201	6.73274	6.83036	6.55175	6.37416	6.74537	6.54888	6.77399	6.96005	6.36913	6.70408	6.87847	6.71376	6.53739	6.70519	6.76805	6.93467	6.95839	6.71792	6.59646	6.76514	6.28901	6.30235	6.52574
ENSG00000032742	3.45111	3.3969	3.84077	3.52496	3.46531	3.547	3.64621	3.53328	3.78018	3.12056	3.73879	3.68836	3.39595	3.546	3.99633	4.0796	3.62441	3.85791	3.85816	3.62755	3.30819	3.9698	3.37808	3.63693	3.77067	2.96292
ENSG00000033011	4.53637	4.64087	4.30859	4.53518	4.53928	4.4413	4.42734	4.62906	4.37788	4.65109	4.48476	4.2792	4.59696	4.5269	4.28359	4.13615	4.30158	4.61195	4.38336	4.37818	4.42235	4.24893	4.47609	4.43877	4.30825	4.61917
ENSG00000033030	4.97871	4.94544	4.93078	4.93746	4.94159	4.91886	4.77465	4.80035	4.71499	4.91485	4.81085	4.83819	4.89133	4.87351	4.65097	4.88811	4.59399	4.56643	4.51306	4.81044	4.41446	4.66487	4.8206	4.73895	4.81454	4.67394
ENSG00000033050	6.99082	6.89595	6.93594	6.92784	6.83347	6.88254	6.8869	6.89428	6.85095	6.9988	6.83037	6.89254	6.85739	6.88319	6.94091	6.29307	6.21286	6.78725	6.4953	6.61964	6.48591	6.39534	6.31832	6.19081	6.14699	6.39498
ENSG00000033100	7.2777	7.24338	6.93515	7.13519	7.27312	7.21644	7.22275	7.04986	6.97115	7.1339	6.88774	6.84864	7.11301	7.15385	6.88568	6.6704	7.16787	7.03956	6.97789	6.89806	7.05558	7.01246	7.42895	7.00846	6.8643	7.37899
ENSG00000033122	-3.58281	-2.96899	-3.05737	-3.58277	-4.16777	-4.34182	-3.18428	-3.13537	-3.64994	-3.18427	-3.08803	-3.20095	-4.3418	-3.10364	-2.03469	-2.35109	-1.6847	-3.51864	-2.15144	-3.0726	-2.10359	-2.37928	-0.469848	-2.95464	-2.64986	-1.65565
ENSG00000033170	5.87231	5.78697	5.98314	5.82053	5.77013	5.66519	5.9053	5.91705	5.99116	5.63485	6.13015	6.03147	5.73982	5.80408	6.05442	6.49499	6.49642	5.99382	6.2962	6.02347	6.04555	6.47772	6.14735	5.95835	6.49584	5.92123
ENSG00000033178	6.51546	6.55704	6.6026	6.53596	6.55118	6.54432	6.46051	6.53643	6.69689	6.26839	6.33794	6.66607	6.45188	6.31831	6.4507	6.24327	5.39931	6.30839	6.30371	6.55346	6.26085	5.83999	5.44079	6.56412	6.57463	5.89413
ENSG00000033327	4.65201	4.70655	4.15619	4.95076	4.8775	5.18666	4.43882	5.13485	4.88478	5.20068	5.33444	5.41037	5.33213	5.45688	5.16653	5.82461	5.7832	5.3122	5.49941	5.59227	5.52077	5.62531	5.5989	5.41796	5.38072	5.36082
ENSG00000033627	5.20539	5.24022	4.82151	5.1059	5.36406	5.57761	5.00159	5.15414	5.21434	5.36214	4.91191	4.81514	4.98748	4.82941	4.90557	4.84303	4.89094	5.03903	4.90436	5.04447	4.81508	4.94963	4.92283	4.96918	4.8168	5.03808
ENSG00000033800	4.82369	4.85907	5.271	4.74045	4.63933	4.84502	4.82682	4.83125	4.75209	4.76276	5.00932	4.9688	4.85347	4.8241	4.76201	5.0301	4.91212	4.76068	4.77993	4.98078	4.85291	4.94963	5.01237	4.99338	5.21869	5.03564
ENSG00000033867	6.49974	6.65471	6.53821	6.52551	6.69835	6.81658	6.64832	6.56965	6.76741	6.48549	6.18284	6.20267	6.12	5.98769	6.29622	6.05375	5.81576	5.66107	5.56805	5.73026	5.58096	6.20977	5.85372	5.46161	5.55932	5.58347
ENSG00000034053	3.94087	3.91595	3.63934	3.95586	3.82337	3.58952	3.60129	3.93716	3.70278	3.95916	3.84962	3.74544	3.89667	4.18347	3.6295	3.68942	3.98807	3.73354	3.87939	3.85581	4.39491	3.63048	4.30783	4.31828	4.69338	4.64061
ENSG00000034063	6.29601	6.09843	5.73919	6.328	5.95545	5.84108	5.86754	5.98492	6.05474	6.20674	5.22019	5.77872	5.72333	5.91088	5.51872	3.5097	2.68708	5.15788	4.68699	4.61681	3.81695	3.18748	3.10349	2.64556	2.95088	3.33425
ENSG00000034152	7.67012	7.60949	7.41267	7.36636	7.39087	7.34913	7.68542	7.03083	7.05911	7.28509	6.52243	6.55176	6.64654	6.76742	6.67046	5.54506	5.86773	6.30417	5.95591	5.85389	5.87766	5.80804	5.97733	5.8307	5.5171	6.33097
ENSG00000034239	-2.37928	-1.77545	-0.923319	-1.96896	-3.10363	-2.75686	-1.65568	-1.5938	-2.3511	-3.18427	-2.68468	-1.38404	-2.39838	-1.57192	-2.03469	-2.92678	-2.07263	-2.12732	-1.52388	-1.5239	-3.47741	-1.91296	-1.71431	-1.76288	-1.33252	-2.41774
ENSG00000034510	10.4575	10.4758	10.6282	10.3716	10.4186	10.4575	10.6282	10.3006	10.2526	10.4347	10.1905	10.3715	10.3006	10.4758	10.1174	9.57436	9.89921	10.3876	10.1702	10.0594	10.2022	9.54384	9.5961	9.87257	9.96483	9.99517
ENSG00000034533	2.83581	2.82427	2.793	2.62461	2.56093	2.71749	2.9535	2.57735	2.97385	2.74511	2.67602	2.77286	2.68809	2.54413	2.61468	2.80284	2.64978	2.6676	2.49534	2.57922	2.12857	2.82761	2.60598	2.43227	2.88942	2.42061
ENSG00000034677	5.39026	5.5616	5.97781	5.33419	5.32595	5.44884	5.44405	5.34804	5.38274	5.2418	5.49442	5.34289	5.37917	5.21333	5.48305	5.6272	5.27775	5.19001	5.42247	5.35719	5.18587	5.41877	5.29144	5.69144	5.59248	5.36082
ENSG00000034693	4.17289	4.18181	4.47352	3.94061	4.00523	4.14952	4.25733	3.94049	4.25628	4.03868	4.02229	4.26295	4.20811	4.00607	4.2087	4.16649	3.87176	4.16114	4.08353	4.07656	4.54026	4.04919	3.8026	4.24849	4.37901	4.01248
ENSG00000034713	5.32255	5.23583	5.26402	5.34431	5.35151	5.37348	5.40607	5.36137	5.4062	5.38485	5.50032	5.38427	5.51177	5.32779	5.52874	5.6272	6.01981	5.6988	5.69736	5.55986	5.74688	5.73402	5.87983	5.82274	5.73408	5.76562
ENSG00000034971	-4.3418	-4.3418	-4.34182	-3.58277	-4.16777	-3.36044	-4.34182	-4.34182	-3.64994	-3.62721	-3.08803	-2.57194	-3.5828	-4.3418	-2.35103	-2.1434	-1.56113	-4.34177	-3.51864	-1.68467	-2.36977	-1.29629	-4.34179	-1.14325	-1.83924	-4.34179
ENSG00000035115	3.24027	3.24374	3.68069	3.7677	3.58826	3.79537	3.53815	4.1153	4.05204	3.8912	4.46218	3.99723	3.96298	3.97213	4.26681	5.14737	5.00714	4.28619	4.65758	4.2555	4.1014	5.09136	4.92066	4.25576	4.59535	4.41869
ENSG00000035141	5.19158	5.10109	5.26402	5.21356	5.1274	5.31616	5.40714	5.22252	5.42579	5.32357	5.30297	5.39224	5.3907	5.21934	5.45229	5.08429	4.89094	5.41759	5.06324	5.14745	5.09755	5.01916	4.53007	5.07991	4.83555	4.63871
ENSG00000035403	10.0066	10.0723	10.3172	9.9952	10.0826	10.1826	10.2408	9.95511	9.92927	9.80026	10.0594	10.0065	9.88425	9.89315	10.0237	9.83768	9.52193	10.1826	10.1045	9.81926	9.48533	9.67873	9.42982	9.72197	9.33795	9.2792
ENSG00000035499	3.67978	3.74927	4.38606	3.686	3.51459	3.76066	4.10293	3.52839	3.39497	3.35302	2.79409	3.84471	3.59741	3.53817	3.04505	1.3868	-0.0479008	2.82816	2.025	2.4979	2.00766	0.247008	-1.33257	1.08675	0.546535	0.246247
ENSG00000035664	3.36892	3.21436	2.62692	3.08213	3.71488	3.69322	3.57673	3.31804	3.32625	3.06639	4.24342	3.66755	3.84486	3.98243	4.53618	4.86526	5.17596	4.36076	4.6006	4.13763	4.18698	5.25353	5.31672	4.70668	4.87917	5.07719
ENSG00000035681	6.05541	5.92123	6.04008	6.03205	5.87793	5.90673	6.05837	6.10086	6.08576	5.9663	6.0809	6.1822	6.04244	6.09413	6.19073	6.28336	6.36077	6.0186	5.94927	6.08428	6.08361	6.4337	6.10317	6.11724	6.11135	6.04426
ENSG00000035687	5.67818	5.66483	5.84283	5.71125	5.75169	5.86281	5.97356	5.65226	5.88385	5.81265	5.62307	5.85995	5.9184	5.80084	5.78899	5.63128	5.17464	5.80593	5.65295	5.70848	5.62706	5.43539	5.30297	5.87806	5.57796	5.40334
ENSG00000035720	-4.3418	-4.3418	-4.34182	-3.58277	-4.34179	-4.34182	-4.34182	-4.34182	-4.34182	-4.34181	-4.34179	-4.34182	-4.3418	-4.3418	-4.34175	-4.34181	-4.34181	-4.34177	-4.34177	-4.34178	-4.34175	-4.3418	-4.34179	-4.34167	-4.34174	-4.34179
ENSG00000035862	10.0156	9.96477	10.2022	10.0237	10.0353	10.1173	10.1905	10.0825	10.0353	10.0493	10.2408	10.1297	10.1701	10.2022	10.0493	10.4758	10.5468	10.1045	10.2527	10.1573	10.2879	10.3306	10.5468	10.3007	10.4187	10.264
ENSG00000035928	6.21608	6.27272	6.49477	6.34613	6.25573	6.20732	6.15865	6.29192	6.48548	6.2442	6.3589	6.52501	6.25918	6.32059	6.4432	6.40137	5.9704	6.11731	6.19219	6.27678	5.90499	6.20734	5.98691	6.23612	6.24064	5.67744
ENSG00000036054	6.03327	6.1681	6.49599	6.09449	6.2389	6.28718	6.49198	6.14403	6.32825	5.9361	6.02791	6.09764	5.91664	5.97067	6.18435	6.05191	5.7493	6.08462	6.02244	5.9109	5.87957	5.90632	5.68477	5.90597	6.07916	5.82688
ENSG00000036257	6.45587	6.42931	6.75559	6.41104	6.34904	6.44556	6.48418	6.45357	6.56618	6.29946	6.51898	6.46622	6.2389	6.19239	6.47778	6.48458	6.17807	6.3568	6.25898	6.27544	6.14237	6.39344	6.05659	6.13986	6.16953	5.8011
ENSG00000036448	-0.330288	-1.00149	0.243913	-0.131314	-0.627197	-0.422653	-0.0450829	-0.545075	-0.480017	0.517448	-1.41044	-0.0282357	-0.681753	-0.119411	0.123557	-0.979757	-0.720326	-0.539706	-0.0630199	-0.0880272	0.377768	-0.68469	-1.71431	-2.95464	-0.412823	-1.5318
ENSG00000036473	-4.3418	-4.3418	-4.34182	-4.34177	-4.34179	-4.34182	-4.34182	-4.34182	-4.34182	-4.34181	-4.34179	-4.34182	-4.3418	-4.3418	-4.34175	-4.34181	-4.34181	-4.34177	-4.34177	-4.34178	-4.34175	-4.3418	-4.34179	-4.34167	-4.34174	-4.34179
ENSG00000036530	-3.58281	-4.10364	-2.75686	-4.34177	-3.36041	-2.31434	-3.18428	-1.76924	-3.64994	-2.78172	-1.90609	-3.20095	-3.5828	-2.72032	-2.75679	-3.20095	-2.07263	-4.34177	-1.89925	-3.0726	-2.36977	-3.60484	-2.75683	-4.34167	-3.34174	-3.08804
ENSG00000036549	5.82397	5.76129	5.88601	5.97833	5.90036	5.89312	5.71259	6.02212	6.10841	5.93801	6.06888	6.15429	6.02661	5.79345	6.10564	6.20243	5.64738	5.84551	6.02977	6.04993	5.73218	5.9835	5.71585	6.09779	6.15747	5.60042
ENSG00000036565	-4.3418	-4.3418	-4.34182	-4.34177	-4.34179	-4.34182	-4.34182	-4.34182	-4.34182	-4.34181	-4.34179	-4.34182	-4.3418	-4.3418	-4.34175	-4.34181	-4.34181	-4.34177	-4.34177	-4.34178	-4.34175	-4.3418	-4.34179	-4.34167	-4.34174	-4.34179
ENSG00000036672	0.326265	-0.12835	0.205668	0.433527	-0.113469	-0.0189697	0.31529	-0.124392	-0.117447	0.281182	0.727059	0.865636	0.887517	1.25925	0.293203	0.678846	0.823994	0.604053	0.198584	1.04258	1.18663	1.12183	0.876631	0.662949	0.707131	0.210431
ENSG00000036828	-4.3418	-4.3418	-4.34182	-4.34177	-4.34179	-4.34182	-4.34182	-4.34182	-4.34182	-4.34181	-4.34179	-4.34182	-3.08804	-4.3418	-4.34175	-4.34181	-4.34181	-3.51864	-4.34177	-3.58279	-4.34175	-4.3418	-4.34179	-4.34167	-4.34174	-4.34179
ENSG00000037042	3.52468	3.51977	3.25704	3.45855	3.45329	3.21099	3.27062	3.52443	3.39497	3.674	3.78048	3.3237	3.43012	3.64877	3.62167	3.59377	3.76544	3.85791	3.84451	3.58151	2.9653	4.08656	4.23302	3.06489	3.22089	3.952
ENSG00000037241	4.08479	3.99222	4.1309	4.00526	3.80489	4.0177	4.13568	3.79484	3.83643	3.94963	3.54266	3.65616	3.67058	3.46588	3.67492	3.05556	3.04211	3.55196	3.1708	3.26194	3.30284	2.97259	3.10349	3.2344	2.72876	3.22045
ENSG00000037280	-2.14339	-1.99057	-2.50828	-2.26522	-2.9407	-2.50828	-1.9548	-2.15149	-3.64994	-2.11151	-3.08803	-2.57194	-1.9407	-1.76302	-3.45723	-2.60485	-2.20095	-3.51864	-2.15144	-2.10362	-1.57187	-1.91296	-1.44232	-0.902556	-1.33252	-1.06114
ENSG00000037474	6.83509	6.87266	6.87874	6.72306	6.80283	7.02838	6.84167	6.626	6.78581	6.8515	6.36701	6.72628	6.75511	6.56647	6.48465	5.95901	5.7404	6.53766	6.32088	6.37573	6.3606	5.91041	5.76101	6.55856	6.29151	6.19562
ENSG00000037637	4.68763	4.81312	4.80055	4.68096	4.83313	4.87467	4.72916	4.85577	4.82811	4.87637	4.8666	4.77686	4.87889	4.73932	4.85556	4.99128	5.09116	4.9112	4.84904	4.80731	4.9256	4.91117	5.18971	4.85397	4.5915	5.03681
ENSG00000037749	5.69877	5.68059	5.82762	5.66094	5.71154	5.78891	5.76742	5.65416	5.87729	5.64056	5.77409	5.82686	5.7484	5.52	5.73717	5.99607	5.69732	5.65661	5.56559	5.66434	5.62388	5.78267	5.60318	5.64927	5.82896	5.62661
ENSG00000037757	5.38079	5.10571	4.80493	5.24527	5.11163	5.15756	5.05495	5.19433	5.17006	5.18787	4.96471	4.95227	5.0316	4.94567	4.89635	5.05704	5.08262	4.87262	4.93641	4.83589	4.83189	4.96479	5.6289	4.65794	4.64804	5.22672
ENSG00000037897	4.6202	4.45482	4.34544	4.44639	4.52207	4.56976	4.53902	4.17089	4.31722	4.81424	3.69931	4.64854	4.76112	4.69726	4.05249	3.16303	3.30435	4.28988	3.98835	4.44583	4.39491	3.12643	3.19089	4.19898	3.91843	4.00727
ENSG00000037965	0.0469883	-0.539737	0.276659	0.101602	-0.213569	-0.113497	-0.0812951	-0.0621215	-0.314339	-0.412891	0.10073	-0.417765	-0.5318	0.0381301	-0.0620482	-0.314333	0.0575319	-0.0497397	-0.368603	-0.902672	-0.681711	0.0513957	1.24548	-0.539607	-0.412823	0.628422
ENSG00000038002	5.18186	5.16088	4.96401	5.23571	5.25619	5.19181	5.07725	5.40271	5.45118	5.30029	5.68152	5.62121	5.58727	5.18668	5.48305	5.90557	5.53033	4.97843	5.11522	5.64448	5.59914	5.77271	5.38209	5.22911	5.56503	5.76072
ENSG00000038210	5.84453	5.64998	5.7204	5.90729	5.80409	5.80388	5.74681	5.79845	6.10557	5.92825	5.4011	6.25843	6.42191	5.86682	5.49094	5.29644	4.77193	5.72689	5.65942	6.22124	6.75665	4.98587	4.69663	7.20683	7.12324	6.58237
ENSG00000038219	6.20529	6.37069	6.7209	6.42756	6.47396	6.41249	6.09537	6.50307	6.33919	6.1727	6.45066	6.335	6.1885	6.4092	6.64968	6.8228	6.10426	6.26491	6.51016	6.56649	6.1486	6.59198	6.39868	6.49854	6.6932	5.92552
ENSG00000038274	5.82298	5.8114	6.03724	5.92887	6.03628	6.03122	6.1783	6.04393	6.18198	6.00845	6.13949	6.16489	6.09893	6.02011	6.17506	6.40963	6.32267	6.24211	6.20114	6.34851	6.47734	6.25459	5.96491	6.5804	6.55957	6.37881
ENSG00000038295	0.872642	0.914865	0.44625	0.900308	0.636659	0.428058	1.02652	0.935019	0.997573	0.566315	0.79277	0.969903	-0.185291	0.676575	1.24783	-0.148446	-0.842582	0.773177	0.876656	-0.0244872	-0.0582489	0.290168	-0.194653	0.00410729	-0.659916	-0.337178
ENSG00000038358	6.69995	6.71118	6.52633	6.60391	6.63821	6.54817	6.60318	6.53369	6.46879	6.71589	6.41829	6.28514	6.46384	6.55414	6.34293	5.99018	6.24851	6.26122	6.16813	6.29795	6.00308	6.1218	6.3719	5.85951	5.60246	6.09342
ENSG00000038382	9.15621	9.28974	8.92672	9.29541	9.52195	9.6141	9.54382	9.13651	9.1749	9.16319	8.77069	8.86154	8.80969	8.95398	8.74409	8.42426	8.0074	8.7385	8.57889	8.52167	8.13611	8.23464	8.0968	8.06518	7.81712	8.1041
ENSG00000038427	4.5235	4.86481	6.95339	4.69944	4.70645	4.5924	6.48119	4.67581	4.4164	4.09949	4.60778	4.67891	4.02498	6.36575	5.59894	5.31429	6.71654	5.96427	6.35373	5.01133	6.1767	5.93247	6.64724	6.30131	6.37646	5.97016
ENSG00000038532	5.59569	5.54702	5.21552	5.63103	5.73169	5.71745	5.60238	5.55342	5.49748	5.62087	5.43266	5.33884	5.38619	5.48971	5.39963	5.39452	5.30384	5.27544	5.47127	5.46866	5.36162	5.29245	5.54997	4.89398	5.10099	5.44515
ENSG00000038945	-2.72031	-3.56111	-3.76924	-4.34177	-4.16777	-2.75686	-3.62722	-4.34182	-3.64994	-2.78172	-3.5828	-2.79433	-1.9407	-4.3418	-4.34175	-2.60485	-3.74457	-4.34177	-4.34177	-3.58279	-3.47741	-3.60484	-2.44729	-2.95464	-2.64986	-3.5828
ENSG00000039068	-1.57192	-2.60483	-3.05737	-3.58277	-2.10363	-3.36044	-3.18428	-1.08419	-2.3511	-1.62721	-1.57191	-2.57194	-2.14338	-2.13535	-2.75679	-1.18427	-2.75685	-3.51864	-2.48762	-2.35106	-4.34175	-1.73846	-0.630015	-4.34167	-3.34174	-1.06114
ENSG00000039123	6.29332	6.26361	6.34324	6.35299	6.27254	6.26657	6.18941	6.3863	6.51518	6.2494	6.30678	6.41995	6.31902	6.13156	6.38704	6.27843	5.83762	6.16814	6.11145	6.10336	5.83972	6.14615	5.80345	6.07556	6.05878	5.60925
ENSG00000039139	2.5717	2.62206	2.22023	2.77024	2.90162	2.79484	2.23503	2.6916	2.79537	2.65617	3.06346	2.62884	2.99566	2.27686	2.39018	2.78058	0.608797	2.32466	2.025	2.70499	1.61661	1.89562	0.997601	1.02667	1.31867	1.77901
ENSG00000039319	5.56563	5.67872	6.05837	5.59487	5.66663	5.67313	5.58848	5.71676	5.81384	5.51884	5.73379	5.90233	5.68824	5.66386	5.87713	6.21083	5.5801	5.51598	5.76565	5.78247	5.46172	5.99768	5.86083	5.76739	6.105	5.30543
ENSG00000039523	7.2473	7.24946	6.59196	7.08918	7.16686	7.27663	6.87734	6.82702	6.77274	7.11664	6.63373	6.53738	6.66855	6.82853	6.60533	6.29144	6.44588	6.61721	6.39136	6.46496	6.17455	6.4136	6.72164	6.15829	6.03944	6.47483
ENSG00000039537	-3.58281	-4.3418	-4.34182	-2.95474	-4.34179	-4.34182	-3.62722	-4.34182	-3.64994	-4.34181	-4.34179	-4.34182	-3.5828	-3.58281	-4.34175	-4.34181	-3.37929	-4.34177	-4.34177	-4.34178	-4.34175	-4.3418	-4.34179	-4.34167	-4.34174	-4.34179
ENSG00000039560	8.60171	8.62537	8.41918	8.66809	8.77805	8.79543	8.54779	8.54285	8.71164	8.5269	8.4729	8.60169	8.51684	8.2228	8.7781	8.4576	7.9233	8.27819	8.2971	8.3253	7.95886	8.41412	8.00257	8.30689	8.33724	7.9111
ENSG00000039600	-2.37928	-1.68468	-1.28293	-1.57189	-1.47745	-1.59932	-1.11547	-1.9548	-1.32344	-2.11151	-1.0803	-2.31434	-3.08804	-2.37928	-2.03469	-0.979757	-2.20095	-1.87228	-1.70236	-1.12336	-1.80061	-1.57192	-2.44729	-1.14325	-2.15141	-1.5318
ENSG00000039650	4.66109	4.77628	4.3019	4.46191	4.55085	4.52244	4.49859	4.36704	4.26266	4.44764	4.15744	3.9568	4.24018	4.65291	4.31303	3.94661	4.1334	4.42705	4.39134	4.14945	4.20366	3.91782	4.33036	3.90364	4.08463	4.38987
ENSG00000039987	-3.58281	-4.10364	-4.34182	-4.34177	-4.34179	-3.74458	-3.62722	-3.62722	-4.34182	-3.62721	-3.5828	-4.34182	-4.3418	-4.3418	-3.45723	-3.67302	-3.74457	-4.34177	-4.34177	-4.34178	-4.34175	-4.3418	-4.34179	-4.34167	-4.34174	-4.34179
ENSG00000040199	5.6557	5.81237	5.71211	5.57855	5.65461	5.65639	5.6998	5.48693	5.39348	5.33114	5.38286	5.55364	5.38184	5.41834	5.36707	5.25352	4.87819	5.50585	5.24459	5.24904	5.01317	5.03396	4.70708	4.92677	4.92523	4.84828
ENSG00000040275	7.26282	7.19688	7.31741	7.26838	7.12267	7.2866	7.0837	6.8582	7.12974	7.03084	5.80806	6.27863	6.12225	5.86035	5.73717	4.69704	3.08176	5.1781	4.88081	5.25426	3.97844	3.84561	3.2564	3.86341	3.99605	3.49547
ENSG00000040341	4.73241	4.62894	4.70544	4.83763	4.59431	4.6674	4.47064	4.97912	4.87648	4.77167	5.08604	5.0878	4.97782	4.71424	4.98681	5.2516	4.7119	5.03037	4.9808	4.97592	4.65318	5.00249	4.56664	4.72973	4.85636	4.45935
ENSG00000040487	4.15175	3.79197	3.63164	3.93209	3.99885	4.02819	3.96745	3.84204	3.66898	4.26761	3.3684	3.59195	3.98797	4.16589	3.93247	3.45294	4.42238	4.05769	3.61794	3.89791	4.13138	4.20766	4.50603	4.07098	3.9354	4.25778
ENSG00000040531	4.08479	4.00284	3.98461	4.02568	4.16651	4.20388	4.05182	4.23493	4.16236	4.43694	4.2369	4.21798	4.29129	4.61277	4.42754	4.63844	5.42116	4.59449	4.80811	4.99952	5.43242	5.35686	5.32977	5.16943	5.30258	5.11932
ENSG00000040608	-0.472386	-0.12835	-0.344134	-0.58551	-0.157555	-1.13137	-0.13137	-0.124392	-0.678855	0.154149	0.839396	-0.607628	0.568175	1.0879	-0.135297	-0.553074	0.382612	0.723218	1.39728	0.0238657	1.90909	-0.68469	1.28794	1.22312	0.059358	1.01395
ENSG00000040633	5.62169	5.7275	5.74365	5.64615	5.79618	5.74838	5.83796	5.65852	5.61141	5.71302	5.67134	5.65786	5.72641	5.66116	5.99124	5.66913	5.89239	5.89889	5.57809	5.73949	5.44728	5.95723	6.06836	5.65359	5.61219	5.94174
ENSG00000040731	-4.3418	-4.3418	-3.76924	-4.34177	-4.34179	-3.36044	-4.34182	-4.34182	-3.64994	-4.34181	-4.34179	-3.62722	-4.3418	-4.3418	-3.45723	-3.67302	-4.34181	-4.34177	-4.34177	-3.58279	-4.34175	-4.3418	-3.5828	-2.95464	-3.34174	-2.74455
ENSG00000040933	5.12766	5.03477	4.87468	5.23198	5.14514	5.08828	4.85904	5.15608	5.07965	5.02586	5.07582	5.06234	5.16417	5.26474	5.05738	5.3167	5.33075	5.09878	5.16132	5.1775	5.25706	5.29645	5.30297	4.88277	5.13358	5.15368
ENSG00000041353	2.10518	2.21476	2.15721	1.81681	1.78537	1.31529	1.40206	2.157	2.05358	1.69528	2.21712	2.76039	2.9806	1.80429	2.58717	2.56091	0.66453	2.34868	2.26347	3.64004	2.68388	2.36006	-0.630015	3.27615	3.54403	1.51491
ENSG00000041357	6.86678	6.85887	7.18077	6.91033	6.8534	6.96368	7.07737	6.90918	7.09604	6.85339	6.87178	7.13855	7.24834	6.99188	6.97557	6.69993	6.48778	6.99693	6.76573	7.0902	7.49153	6.58434	6.21788	7.62487	7.631	7.37101
ENSG00000041515	-2.37928	-2.96899	-3.76924	-1.96896	-2.5828	-3.01251	-2.58283	-2.15149	-2.3511	-1.76923	-2.1194	-3.20095	-2.14338	-2.72032	-2.35103	-1.55575	-0.720326	-4.34177	-3.51864	-2.10362	-1.39354	-3.10364	-2.04599	-2.20081	-1.56105	-2.74455
ENSG00000041802	5.74134	5.74543	5.90331	5.83103	5.74964	5.75602	5.83022	5.76808	5.78911	5.8122	5.58013	5.99357	5.94946	5.86682	5.71047	5.36174	5.2796	5.79779	5.68846	5.75336	5.66454	5.27428	4.99228	5.67132	5.66843	5.2781
ENSG00000041880	4.60101	4.46519	4.47607	4.66227	4.61999	4.47729	4.64624	4.66933	4.48611	4.71632	4.78452	4.60471	4.61289	4.91244	4.7403	4.58756	4.85981	5.05681	4.95111	4.73469	5.03646	4.8404	5.22699	4.73439	4.90983	5.65808
ENSG00000041982	9.76771	10.2022	10.6905	9.8003	10.347	10.2639	10.8828	9.6954	10.1296	10.0237	9.2792	9.81922	9.66701	10.531	9.88429	8.75125	8.53986	9.68521	9.46509	9.34411	9.39843	9.24429	9.60709	8.69812	8.28793	9.33207
ENSG00000041988	3.52468	3.56193	3.2215	3.46526	3.57921	3.64511	3.69104	3.47212	3.26133	3.70937	3.48997	3.34468	3.87551	3.56755	3.33249	3.37595	3.91352	3.10447	3.59487	3.68506	3.94549	3.64586	4.14883	3.65167	4.16834	4.44556
ENSG00000042062	0.282689	0.670863	2.36536	-0.194627	0.41035	-0.113497	1.51871	1.01483	0.350058	-0.00150172	2.51811	1.92016	2.04346	3.23582	2.16034	4.28652	5.92155	2.42319	3.60959	4.05207	5.3641	4.77261	4.93791	4.90358	5.71027	5.33181
ENSG00000042088	4.88813	4.82601	5.08914	4.93519	4.85567	4.87766	5.13019	4.75604	4.82502	4.70685	4.42911	4.84791	4.44309	4.60176	4.38521	3.94661	3.43466	4.293	3.94186	4.03759	3.89671	3.56385	3.27122	3.26177	3.49827	3.54273
ENSG00000042286	4.8159	4.78477	4.52316	4.86506	4.81724	4.80362	4.58599	4.76274	4.51097	4.79886	4.84306	5.03406	5.18403	5.32967	4.74775	4.73596	4.98098	4.96359	4.95515	5.18065	5.56752	4.9345	4.9624	5.21513	5.4043	5.36441
ENSG00000042304	-4.3418	-4.3418	-4.34182	-4.34177	-4.34179	-4.34182	-4.34182	-4.34182	-4.34182	-4.34181	-4.34179	-4.34182	-4.3418	-4.3418	-4.34175	-4.34181	-4.34181	-4.34177	-4.34177	-4.34178	-4.34175	-4.3418	-4.34179	-4.34167	-4.34174	-4.34179
ENSG00000042317	2.51761	2.57447	2.71263	2.71017	2.71849	2.66308	2.68991	2.88008	2.79089	2.22259	2.99943	2.74782	2.63107	2.33461	2.89972	3.601	3.34496	2.75546	2.98869	2.52526	2.78091	3.19656	3.04501	2.78046	3.3426	2.79802
ENSG00000042429	4.86108	5.00355	5.39623	4.89388	4.82569	5.10606	4.99803	4.8406	4.98726	4.83702	4.6469	4.82322	4.85957	4.72118	4.78287	4.53266	4.4081	4.56304	4.54721	4.52569	4.60908	4.50312	4.50875	4.89398	4.64465	4.68235
ENSG00000042445	5.52852	5.39335	5.1591	5.57306	5.59594	5.61861	5.35728	5.78353	5.84521	5.90904	5.86538	5.77121	5.81779	5.73378	5.83703	6.13405	6.29283	6.16445	6.18246	6.12026	6.05481	6.17106	6.25807	5.90896	6.01973	6.1662
ENSG00000042493	5.81063	5.68742	5.47254	5.67122	5.82668	5.5809	5.814	5.76367	5.66951	5.85407	5.77255	5.71604	5.74298	6.14734	5.62788	5.63128	5.95779	6.23916	6.18246	5.83069	5.83061	5.44903	6.32798	5.43008	5.46067	6.139
ENSG00000042753	7.06529	7.04192	6.89987	7.00055	6.99814	7.09016	7.06209	6.94625	6.78452	7.16557	6.89257	6.76308	6.96099	6.99505	6.83489	6.3368	6.6156	6.83806	6.74902	6.8747	6.99442	6.46596	6.51014	6.5442	6.54131	6.71843
ENSG00000042781	-1.93372	-1.77545	-3.05737	-2.58277	-1.47745	-1.71434	-1.65568	-3.13537	-2.3511	-2.56112	-2.68468	-2.79433	-2.39838	-2.72032	-4.34175	-2.92678	-3.05736	-4.34177	-4.34177	-3.0726	-4.34175	-3.60484	-2.22632	-4.34167	-4.34174	-2.74455
ENSG00000042813	-4.3418	-4.3418	-4.34182	-4.34177	-4.34179	-4.34182	-4.34182	-4.34182	-4.34182	-4.34181	-4.34179	-4.34182	-4.3418	-4.3418	-4.34175	-4.34181	-4.34181	-4.34177	-4.34177	-4.34178	-4.34175	-4.3418	-4.34179	-4.34167	-4.34174	-4.34179
ENSG00000042832	-1.73846	0.0610509	-0.923319	-1.76298	-1.18425	-1.59932	-1.9548	-2.42755	-1.54507	-1.16369	-0.979732	-1.38404	-0.681753	-1.42019	-2.03469	0.465541	0.430775	-0.983312	-0.207209	0.0238657	-0.383981	0.381224	0.507232	-0.241207	0.275233	0.0522832
ENSG00000042980	-3.58281	-4.3418	-3.41777	-3.58277	-2.9407	-3.36044	-3.18428	-4.34182	-3.20096	-4.34181	-3.08803	-3.62722	-3.08804	-4.3418	-4.34175	-2.60485	-1.28737	-2.79428	-4.34177	-3.58279	-2.75679	-2.12736	-1.88236	-2.95464	-3.34174	-2.41774
ENSG00000043039	-4.3418	-4.3418	-4.34182	-4.34177	-4.34179	-4.34182	-4.34182	-4.34182	-4.34182	-4.34181	-4.34179	-4.34182	-4.3418	-4.3418	-4.34175	-4.34181	-4.34181	-4.34177	-4.34177	-4.34178	-4.34175	-4.3418	-4.34179	-4.34167	-4.34174	-4.34179
ENSG00000043093	5.16625	5.18668	5.14432	5.15194	5.0954	5.03878	4.96319	5.25883	5.35055	4.92405	5.34834	5.30329	5.08702	5.04099	5.25018	5.57295	4.76356	5.12516	5.18385	5.25426	4.89101	5.17642	4.77941	5.19878	5.44413	4.77168
ENSG00000043143	5.42973	5.05236	4.79379	5.58745	5.38874	5.23231	5.34876	5.39045	5.10306	5.14948	5.51771	5.75519	5.83347	5.6654	5.54309	5.57295	5.56434	5.53921	5.47127	6.22646	6.49401	5.65854	5.71902	6.63779	6.58277	6.64574
ENSG00000043355	-4.3418	-3.56111	-3.41777	-4.34177	-4.16777	-2.31434	-2.79433	-4.34182	-3.20096	-2.11151	-3.5828	-3.20095	-3.08804	-3.58281	-4.34175	-4.34181	-4.34181	-0.983312	-4.34177	-1.88572	-3.47741	-4.3418	-4.34179	-0.696332	-3.34174	-4.34179
ENSG00000043462	-4.3418	-4.3418	-4.34182	-4.34177	-4.34179	-4.34182	-4.34182	-4.34182	-4.34182	-4.34181	-4.34179	-3.62722	-4.3418	-4.3418	-4.34175	-4.34181	-4.34181	-4.34177	-4.34177	-4.34178	-4.34175	-4.3418	-4.34179	-4.34167	-3.34174	-4.34179
ENSG00000043514	4.15175	4.22279	4.4025	4.08836	4.13985	4.27666	4.2253	4.01336	4.23609	4.23736	4.15427	4.19903	4.22796	4.10295	4.43675	4.27728	4.1334	4.16847	4.27549	4.13945	4.17374	4.20766	4.20015	4.02454	4.01423	4.28616
ENSG00000043591	-2.14339	-4.3418	-4.34182	-2.95474	-4.16777	-3.74458	-3.18428	-4.34182	-2.60485	-3.62721	-2.68468	-3.62722	-3.08804	-4.3418	-4.34175	-2.92678	-3.74457	-2.79428	-4.34177	-2.35106	-4.34175	-3.10364	-3.5828	-1.76288	-4.34174	-3.08804
ENSG00000044012	-4.3418	-4.3418	-4.34182	-4.34177	-4.34179	-4.34182	-4.34182	-4.34182	-4.34182	-4.34181	-4.34179	-4.34182	-4.3418	-4.3418	-4.34175	-4.34181	-4.34181	-4.34177	-4.34177	-4.34178	-4.34175	-4.3418	-4.34179	-4.34167	-4.34174	-4.34179
ENSG00000044090	6.21287	6.10936	5.96649	6.14619	6.26776	6.13511	6.02948	6.51389	6.34286	6.52521	6.68326	6.35468	6.47293	6.60827	6.55666	6.75433	6.72258	6.7609	6.8127	6.71119	6.33731	6.65349	6.92264	5.96027	6.04318	6.58794
ENSG00000044115	8.88468	8.96761	8.9573	8.89858	8.95399	8.98986	9.01487	8.91366	8.94144	8.98824	8.94147	8.99735	8.85209	8.99396	8.99401	8.92673	8.70896	9.191	9.16797	8.9899	9.05366	8.83844	8.70358	9.09275	9.03803	8.77805
ENSG00000044446	4.52833	4.54706	4.79379	4.43395	4.51806	4.59444	4.60133	4.54559	4.42441	4.60176	4.5573	4.25246	4.36853	4.52159	4.52061	4.71256	4.86589	4.47886	4.71522	4.36893	4.2669	4.83165	4.92066	4.44594	4.14208	4.61917
ENSG00000044459	3.78311	3.83466	4.47176	3.93209	3.64645	3.53627	3.78071	3.72178	3.99053	3.63606	4.21516	4.25776	3.96957	4.09352	4.03941	4.36572	4.02552	3.7799	4.04824	4.24496	4.1181	4.14439	3.82189	3.99641	4.60385	3.67772
ENSG00000044524	-0.690566	0.481325	0.551442	-0.131314	-0.213569	-0.280711	0.348623	-0.803856	-1.4129	-1.76923	-1.0803	-1.62159	-2.14338	-1.76302	-1.03844	-0.618787	-0.457292	-1.11739	-0.618741	-0.803819	-0.803788	-0.344116	-1.24349	-1.76288	-0.293987	-1.81984
ENSG00000044574	10.4029	10.347	10.2878	10.6457	10.6905	10.8614	10.6096	10.9129	11.2344	10.6686	10.1701	10.3469	10.4348	10.1297	10.2733	9.71184	9.46504	10.403	10.1573	9.97421	9.9191	9.53631	9.44593	10.0355	9.68524	9.85055
ENSG00000046604	-0.0516647	0.176124	0.723717	-0.33715	-0.213569	-0.113497	0.724819	0.140961	0.0112137	-0.351086	-0.346419	0.367135	-0.0592412	0.73419	-0.135297	0.281177	0.430775	0.526383	0.678892	0.43486	0.845028	0.739118	-3.08804	1.15183	-0.014274	-2.74455
ENSG00000046647	3.05261	2.73584	2.76133	3.05561	2.80352	2.82759	2.78349	3.20527	2.88119	3.01845	3.41044	2.96091	3.05832	3.19795	3.46981	3.87586	4.1567	3.38021	3.4702	2.96924	3.10438	3.94016	4.01531	2.94871	3.26957	3.7971
ENSG00000046651	3.24557	3.60237	3.86713	3.3332	3.45612	3.37875	3.5427	3.48993	3.39861	3.0493	3.88122	3.23076	3.23515	3.24557	3.86883	4.05182	3.95868	3.64881	3.83457	3.6965	3.73883	4.14439	4.16981	4.04298	4.14208	3.63783
ENSG00000046653	-0.00149511	-0.539737	0.671986	-0.41528	-0.36041	0.428058	0.676556	0.406888	0.147565	-0.131356	0.817825	-0.0282357	0.275178	1.20053	0.550269	1.40138	2.38349	0.526383	0.876656	0.775826	1.0167	1.46456	2.18338	1.08675	1.70153	1.97365
ENSG00000046774	-4.3418	-4.10364	-4.34182	-4.34177	-4.34179	-4.34182	-4.34182	-4.34182	-4.34182	-4.34181	-4.34179	-4.34182	-4.3418	-4.3418	-4.34175	-4.34181	-4.34181	-4.34177	-3.51864	-3.58279	-4.34175	-4.3418	-4.34179	-4.34167	-4.34174	-4.34179
ENSG00000046889	2.88936	2.4601	2.56876	2.68756	2.33606	2.20448	2.08143	2.90513	2.25943	1.61179	2.99943	2.39723	2.24951	1.77261	2.60047	3.63928	3.04687	1.92598	1.96084	2.62888	2.67119	3.26429	1.9976	2.4589	3.57796	1.84422
ENSG00000047056	5.10518	5.06689	5.24401	5.02102	5.03619	5.1329	4.98161	5.02562	5.00881	5.03918	4.88796	4.71256	4.58735	4.7967	4.88658	5.01311	5.08262	5.06969	4.97356	4.62585	4.68807	5.21863	5.2694	4.6524	4.68031	4.93015
ENSG00000047188	5.37143	5.12277	5.31146	5.39987	5.20238	5.17029	4.95997	5.59289	5.43028	5.12187	5.64478	5.57011	5.40054	5.32148	5.75773	5.88138	5.14381	5.51084	5.68846	5.63814	5.16304	5.81045	5.30297	5.39536	5.43433	4.80057
ENSG00000047230	3.73049	3.68696	4.00043	3.63118	3.4792	3.54254	3.80929	3.78693	3.80349	3.70937	3.79402	3.87977	3.9004	3.7986	3.71936	3.97896	4.02552	3.62209	3.71747	3.71225	3.97438	3.89305	3.81056	3.85517	4.03464	3.78299
ENSG00000047249	5.38525	5.41056	5.42035	5.30366	5.30137	5.44275	5.47064	5.30065	5.47529	5.34868	5.32882	5.49292	5.46039	5.37394	5.49608	5.33819	5.30933	5.54705	5.43566	5.38186	5.73602	5.61673	5.05218	5.50294	5.56886	5.3034
ENSG00000047315	7.13607	7.1045	7.34602	7.02535	7.05617	7.19635	7.29828	7.06722	7.14454	7.02188	7.12977	7.25335	7.09532	7.01999	7.23875	7.10737	6.95444	7.35746	7.14886	7.05774	7.13194	7.14207	6.90636	7.13696	6.93497	6.75377
ENSG00000047346	3.5149	3.66914	4.42428	3.82494	3.87296	3.77619	3.46586	4.11203	3.99997	3.69992	4.49029	3.79004	3.70316	3.83479	4.46222	5.20047	4.90395	4.21469	4.68699	4.26042	4.28667	5.25701	4.85088	4.45225	4.86596	4.21358
ENSG00000047365	-3.58281	-1.99057	-2.32344	-2.58277	-2.74455	-2.31434	-4.34182	-4.34182	-4.34182	-2.56112	-4.34179	-4.34182	-2.72031	-3.58281	-3.45723	-4.34181	-4.34181	-2.12732	-4.34177	-2.10362	-3.47741	-3.60484	-3.5828	-2.20081	-3.34174	-2.74455
ENSG00000047410	7.41122	7.60647	7.85855	7.69176	7.61623	7.53539	7.29465	7.62624	7.60091	7.2873	7.66096	7.67781	7.33878	7.46031	7.81328	7.89095	6.87766	7.2308	7.74346	7.67168	7.04664	7.57958	7.10521	7.32907	7.67912	6.4995
ENSG00000047457	-3.08805	-2.96899	-4.34182	-2.58277	-2.9407	-3.74458	-2.79433	-4.34182	-2.60485	-3.18427	-3.08803	-2.79433	-3.5828	-3.10364	-2.75679	-3.20095	-3.05736	-4.34177	-2.15144	-3.58279	-2.75679	-2.72031	-2.75683	-2.95464	-4.34174	-2.41774
ENSG00000047578	4.89902	4.93469	4.91091	5.01121	5.07303	4.98553	4.88811	5.17925	4.9274	5.13647	5.31764	5.10662	5.09294	5.29054	5.16889	5.38563	5.61585	5.25074	5.44591	5.46607	5.59914	5.4936	5.6133	5.34638	5.39579	5.55754
ENSG00000047579	3.59015	3.325	3.40172	3.30394	3.24721	3.16729	3.3418	3.28782	3.35488	3.52887	3.72995	3.798	3.94034	3.74518	3.80898	3.79037	4.01427	3.59124	3.4702	3.71225	4.29134	3.96338	3.70764	4.10584	3.94668	3.9587
ENSG00000047597	-4.3418	-4.3418	-3.76924	-4.34177	-4.34179	-4.34182	-4.34182	-4.34182	-4.34182	-4.34181	-4.34179	-4.34182	-4.3418	-4.3418	-4.34175	-4.34181	-4.34181	-4.34177	-4.34177	-4.34178	-4.34175	-4.3418	-4.34179	-4.34167	-4.34174	-4.34179
ENSG00000047617	-4.3418	-3.20093	-3.05737	-4.34177	-3.10363	-2.75686	-3.62722	-2.75686	-2.3511	-2.31433	-2.68468	-3.20095	-3.08804	-2.37928	-4.34175	-3.67302	-1.46231	-2.12732	-2.15144	-3.0726	-1.39354	-3.10364	-2.04599	-0.696332	-0.972506	-1.26525
ENSG00000047621	4.60495	4.59061	5.01042	4.64674	4.46039	4.64084	4.64325	4.74958	4.78396	4.63025	4.5554	4.912	4.81085	4.72828	4.64708	4.65804	4.1567	4.5286	4.50292	4.52129	4.52505	4.52472	4.26762	4.37952	4.74423	4.32532
ENSG00000047634	4.35142	4.12764	4.65166	4.14029	4.06127	4.30978	4.32602	4.17089	4.36934	4.49953	4.29591	4.98666	5.05135	5.0046	4.49802	4.77686	4.92353	4.78956	5.02242	5.18685	5.67355	4.89792	4.59586	6.01019	6.15303	5.25583
ENSG00000047644	5.81331	5.75583	5.32672	5.8139	5.83347	5.85113	5.68621	5.54188	5.52576	5.69461	5.65883	5.4912	5.53975	5.67452	5.46913	6.13947	6.47534	5.68401	6.02977	5.87084	6.22127	6.04459	6.49329	6.24267	6.33197	6.23797
ENSG00000047648	1.4206	1.15784	1.83067	1.3032	0.707077	0.428058	1.08401	1.71541	1.30315	1.35364	2.24818	1.65471	1.88258	2.28531	1.95875	2.67942	3.22131	1.75464	2.33988	2.4286	2.59579	2.53156	2.26914	2.54395	2.66619	1.46292
ENSG00000047662	2.63709	2.56879	2.67984	2.71699	2.58667	2.49948	2.61729	2.84204	2.46982	2.49254	2.83531	2.83733	2.48035	2.35632	2.8238	3.18476	3.41982	2.79332	2.74256	2.72706	2.38337	3.40742	2.66182	2.94871	3.14641	2.56725
ENSG00000047849	9.52194	9.49305	9.53629	9.54388	9.55106	9.54382	9.46503	9.59607	9.57435	9.58626	9.66702	9.64657	9.50044	9.64658	9.67879	9.6141	9.41391	9.85058	9.92932	9.66702	9.4725	9.55105	9.39839	9.51117	9.39845	9.36823
ENSG00000047932	6.65017	6.58794	7.04626	6.73442	6.82408	7.15883	6.79628	7.10819	7.29829	7.10782	6.92993	6.86676	6.91226	6.58826	6.96677	7.18359	6.50908	6.89808	6.89598	6.70775	6.27122	6.86297	6.91564	6.53385	6.59996	6.60927
ENSG00000047936	-0.00149511	-0.12835	0.583449	-0.0687479	-0.00881113	0.428058	0.24314	-0.412904	0.421265	0.114256	-0.618762	-0.899298	-0.119403	-0.839303	0.00402679	-0.899295	-1.91297	-0.441054	-0.705328	-0.280672	-1.39354	-1.42753	-1.88236	-2.95464	-1.56105	-0.80383
ENSG00000048028	4.76377	4.6564	4.87225	4.7803	4.76089	4.85618	4.94239	5.07213	5.00065	4.87767	5.02571	5.34019	5.46411	5.35249	5.08139	5.40069	5.31126	5.17709	5.29421	5.70953	6.16787	5.38564	5.11448	6.37605	6.37646	6.01543
ENSG00000048052	3.31219	3.65372	3.42263	3.46526	3.17572	2.83885	3.26702	3.23483	3.28464	3.1113	3.06346	3.15496	2.87874	3.24075	3.02659	3.80598	4.03278	2.54025	3.29356	3.32373	3.5676	3.66022	3.88851	3.4412	4.3579	3.98975
ENSG00000048140	6.05817	6.03869	5.76629	6.03993	6.03503	5.85741	6.07511	5.96294	5.85702	5.99607	6.00731	5.94373	6.07357	6.07407	5.93031	5.90014	6.05213	6.07794	6.11609	6.12522	6.21864	5.91041	6.02012	5.96359	5.86902	6.20342
ENSG00000048162	4.46848	4.38499	4.20656	4.25098	4.25478	4.64307	4.41845	3.9793	4.28295	4.51565	3.64354	4.12725	4.21127	4.07258	3.92696	2.85786	2.98034	3.59578	3.25471	3.36893	3.7978	2.9186	3.01237	3.20166	3.28069	3.42664
ENSG00000048342	4.68074	4.54831	4.91943	4.6125	4.48059	4.40206	4.60946	4.93972	4.76355	4.5269	5.01729	4.8833	4.46341	4.99788	5.16404	5.43647	5.46147	5.16948	5.33823	4.94545	5.02154	5.55434	4.7925	4.68184	4.85988	4.40769
ENSG00000048392	5.71021	5.66803	5.49748	5.80694	5.76958	5.80766	5.41853	5.93266	5.8959	5.56115	5.96424	5.71322	5.761	5.17773	5.69136	6.25939	5.52841	5.86709	5.98939	6.03551	5.76749	5.94069	5.89275	6.08209	6.3471	5.83646
ENSG00000048405	4.45445	4.78666	5.2244	4.30195	4.44401	4.56684	4.24237	4.51081	4.64475	4.28745	4.232	4.42565	4.34061	4.06345	4.25635	4.55246	3.89904	4.09377	4.11661	4.19469	4.10978	4.17127	3.96771	4.33917	4.16834	3.84473
ENSG00000048462	-3.58281	-3.56111	-3.41777	-3.58277	-2.9407	-3.36044	-3.62722	-3.13537	-4.34182	-3.18427	-2.68468	-3.62722	-3.5828	-3.58281	-4.34175	-3.67302	-3.05736	-1.87228	-3.51864	-3.58279	-3.47741	-4.3418	-3.5828	-4.34167	-4.34174	-3.5828
ENSG00000048471	5.47373	5.27173	5.12029	5.41321	5.52096	5.42241	5.30541	5.60381	5.5417	5.39483	5.91645	5.23416	5.1593	5.36507	5.72624	6.10036	6.28607	5.92307	6.08981	5.44423	5.45195	6.17647	6.30677	5.24738	5.38072	5.77854
[truncated: 50,389 more rows]
