# Supplementary material for: Transcriptome Remodeling in Trypanosoma cruzi and Human Cells during Intracellular Infection
Source: PLoS Pathog. 2016 Apr 5;12(4):e1005511. doi: 10.1371/journal.ppat.1005511 (PMC4821583; doi:10.1371/journal.ppat.1005511)
Supplement: S4 Table — The number of differentially expressed genes (DEG) obtained with Limma software with t-statistic for T. cruzi or human fibroblast expression data before and after imposing a ≥ 2-fold cut-off filter (abs(log2FC) ≥ 1.0). T. cruzi DEG lists were further filtered to collapse paralogous genes to a single representative gene as described in the Methods. (XLSX) [file ppat.1005511.s014.xlsx]

## Sheet: sheet 1
	Supplementary Table 4. Summary of the Numbers of Differentially Expressed Genes (DEGs) in Trypanosoma cruzi life stages and in T. cruzi-infected Human Foreskin Fibroblasts.
	T. cruzi					Human fibroblast
	Comparison	Number of DEGs (Upregulated | Downregulated)				Comparison	Number of DEGs (Upregulated | Downregulated)
		Not limited by fold-change (multigene family members included)	Fold change > 2 (multigene family members included) (Listed in Table S5)	Fold change > 2 (single family members retained) (Listed in Table S5A)			Not limited by fold-change	Fold change > 2 (listed in Table S6)
	Trypo vs Epi	9010 (4921|4089)	3621 (1909|1712 )	2635 (1602 | 1033 )		4 hpi vs uninfected	1617 (868|749)	442 (288 | 154)
						6 hpi vs uninfected	2341 (1163|1178)	479 (290 | 189)
	Trypo vs Ama4	7841 (5042|2799)	2790 (1292|1498 )	1999 (1175| 824 )		12 hpi vs uninfected	1598 (796|802)	497 (288 | 209)
	Trypo vs Ama6	7926 (5087|2839)	2779 (1319|1460)	1975 (1173 | 802 )		24 hpi vs uninfected	7689 (3512|4177)	1458 (838 | 620)
	Trypo vs Ama12	7587 (4708|2879)	3167 (1611|1556)	2294 (1427 | 867 )		48 hpi vs uninfected	2505 (1265|1240)	339 (233 | 106)
	Trypo vs Ama24	8062 (4866|3196)	3477 (1878|1599 )	2541 (1662 | 879)		72 hpi vs uninfected	4301 (1930|2371)	1176 (730 | 446)
	Trypo vs Ama48	8237 (4984|3253)	3117 (1617|1500)	2209 (1421 | 788)
	Trypo vs Ama72	8084 (4925|3159)	2769 (1377|1392)	1944 (1228|716 )		4 vs 6	7 (3|4)	6 (2 | 4)
						4 vs 12	24 (15|9)	23 (14 | 9)
	Ama4 vs Ama6	75 (31|44)	16 (7 | 9)	14 (7 | 7)		4 vs 24	2053 (1008|1045)	579 (312 | 267)
	Ama6 vs Ama12	2065 (1022|1043)	261 (130 | 131)	240 (123 | 117)		4 vs 4 8	1675 (810|865)	605 (289 | 316)
	Ama12 vs Ama24	3146 (1491|1655)	367 (243 | 124)	311 (209 | 102)		4 vs 72	2203 (1017|1186)	1356 (645 | 711)
	Ama24 vs Ama48	72 (29|43)	7 (5 | 2)	7 (5 | 2)		6 vs 12	20 (12|8)	17 (10 | 7)
	Ama24 vs Ama 72	139 (64|75)	36 (14 |22)	32 (19 | 13)		6 vs 24	2560 (1280|1280)	584 (360 | 224)
	Ama48 vs Ama72	3 (0|3)	0 (0 | 0)	0(0 | 0)		6 vs 48	1272 (677|595)	578 (312 | 266)
						6 vs 72	2126 (998|1128)	1286 (635 | 651)
	Ama4 vs Epi	6878 (3020|3858)	2829 (1452 | 1377)	2247 (1217 | 1030)		12 vs 24	202 (148|54)	149 (113 | 36)
	Ama6 vs Epi	6877 (3028|3849)	2755 (1443 | 1312)	2170 (1207 | 963)		12 vs 48	481 (258|223)	295 (156 | 139)
	Ama12 vs Epi	5935 (2696|3239)	2485 (1320 | 1165)	1960 (1108 | 852)		12 vs 72	1960 (889|1071)	1257 (582 | 675)
	Ama24 vs Epi	5666 (2520|3146)	2030 (1110 | 920)	1517 (872 | 645)		24 vs 48	3951 (1964|1987)	1140 (473 | 667)
	Ama48 vs Epi	5927 (2645|3282)	1934 (1034 | 900)	1400 (811 | 589)		24 vs 72	3892 (1817|2075)	2001 (947 | 1054)
	Ama72 vs Epi	6381 (2840|3541)	1924 (1022 | 902)	1404 (721 | 683)		48 vs 72	2460 (1116|1344)	843 (443 | 400)
	hpi = hours post-infection of human fibroblasts with T. cruzi
	Ama = T. cruzi amastigote
	Epi = T. cruzi epimastigote
	Trypo = T. cruzi trypomastigote
