# Supplementary material for: Transcriptome Remodeling in Trypanosoma cruzi and Human Cells during Intracellular Infection
Source: PLoS Pathog. 2016 Apr 5;12(4):e1005511. doi: 10.1371/journal.ppat.1005511 (PMC4821583; doi:10.1371/journal.ppat.1005511)
Supplement: S5 Table — Each sheet reports differential expression results for a specific pairwise comparison. The columns include Gene ID, gene function, log2 fold change (FC), P value, q-value, adjusted P value, average expression value, qvals.fc, and adjPvals.fc. The latter two are Booleans set to 1 when abs(log2 FC) ≥ 1.0 and q-value or adjusted P value < 0.05 respectively. Genes are considered differentially expressed when the qvals.fc = 1. (XLSX) [file ppat.1005511.s015.xlsx]

## Sheet: SUMMARY and LEGEND
Supplementary Table 5. Differentially Expressed Genes in Trypanosoma cruzi life stages. Each sheet contains the results of a pairwise comparisons of two different T. cruzi life stages: extracellular trypomastigotes (Trypo), axenically-grown epimastigotes (Epi) and intracellular amastigote (Ama) stages at different time points of development in fibroblasts.
Tab Labels	Definition
Epi	Epimastigote
Trypo	Trypomastigote
Ama(X)	Intracellular Amastigotes at (X) hours of intracellular development
Column identifiers	Definintion
TriTrypDB Gene ID	TriTrypDB gene identifier (http://tritrypdb.org)
Annotation	Gene annotation from TriTrypDB
log2Fold-change	log2 transformed fold change of the gene expression values between the two time points
P-value	P value of the comparison , output from Limma package
Qval	Q value of the comparison , calculated from P value for the correction of Type I error.
Adj.P.Val	Adjusted P value of the comparison , output from Limma package
AveExpr	Quantile normalized and log transformed gene expression value, output from Limma package
Qvals.fc	Indicator of whether a comparison has Q value < 0.05 and a log2 fold change > 1 (Pass=1; Fail=0)
AdjPvals.fc	Indicator of whether a comparison has adjusted P value < 0.05 and a log2 fold change > 1 (Pass=1; Fail=0)
TriTrypDB Link	Weblink to TriTypDB website
Interpretation
eg. Pairwise comparison: A vs B
If log2Fold-change > 1.0, then gene of interest is more highly expressed in B
If log2Fold-change <-1.0 Gene of interest is more highly expressed in A

## Sheet: Epi vs Trypo
TriTrypDB Gene ID	Annotation	log2Fold-change	P-value	Qval	adj.P.Val	AveExpr	Qvals.fc	AdjPvals.fc	TriTrypDB Link
TcCLB.468217.14	mucin-associated_surface_protein_(MASP)_putative	8.74333	4.28384e-13	1.31333e-12	8.72019e-12	4.74614	1	1	http://tritrypdb.org/gene/Tc00.1047053468217.14
TcCLB.507839.40	trans-sialidase_putative	8.0811	9.73048e-21	5.11112e-18	3.39367e-17	6.74749	1	1	http://tritrypdb.org/gene/Tc00.1047053507839.40
TcCLB.508163.330	surface_protease_GP63_putative	8.06496	9.69935e-17	2.18347e-15	1.44978e-14	5.51985	1	1	http://tritrypdb.org/gene/Tc00.1047053508163.330
TcCLB.509147.40	surface_antigen_TASV_putativemucin-like_glycoprotein_putative	8.03271	1.28262e-13	4.89385e-13	3.24941e-12	4.79049	1	1	http://tritrypdb.org/gene/Tc00.1047053509147.40
TcCLB.507511.50	hypothetical_protein	8.00726	3.45803e-13	1.08119e-12	7.17884e-12	6.89984	1	1	http://tritrypdb.org/gene/Tc00.1047053507511.50
TcCLB.511675.3	surface_antigen_TASV_putativehypothetical_protein	7.97432	1.7355e-10	2.10209e-10	1.39574e-09	5.66069	1	1	http://tritrypdb.org/gene/Tc00.1047053511675.3
TcCLB.423205.10	trans-sialidase_putative	7.93778	1.70089e-09	1.55019e-09	1.02929e-08	2.86044	1	1	http://tritrypdb.org/gene/Tc00.1047053423205.10
TcCLB.510279.230	trans-sialidase_putative	7.78702	8.75058e-15	5.86776e-14	3.89605e-13	4.84749	1	1	http://tritrypdb.org/gene/Tc00.1047053510279.230
TcCLB.509821.20	trans-sialidase_(pseudogene)_putative	7.62371	2.3244e-14	1.2587e-13	8.35746e-13	6.91108	1	1	http://tritrypdb.org/gene/Tc00.1047053509821.20
TcCLB.503759.10	trans-sialidase_putative	7.28356	1.33656e-14	8.19517e-14	5.4414e-13	5.89378	1	1	http://tritrypdb.org/gene/Tc00.1047053503759.10
TcCLB.509737.9	trans-sialidase_putative	7.17293	6.54212e-19	6.06419e-17	4.02648e-16	6.24978	1	1	http://tritrypdb.org/gene/Tc00.1047053509737.9
TcCLB.507479.20	trans-sialidase_putative	7.15992	8.3435e-14	3.39522e-13	2.25435e-12	5.51974	1	1	http://tritrypdb.org/gene/Tc00.1047053507479.20
TcCLB.508715.20	surface_protease_GP63_(pseudogene)_putative	7.11935	6.03839e-13	1.73753e-12	1.15368e-11	3.05716	1	1	http://tritrypdb.org/gene/Tc00.1047053508715.20
TcCLB.506757.60	trans-sialidase_putative	7.04963	8.91207e-23	1.40437e-19	9.3247e-19	7.35334	1	1	http://tritrypdb.org/gene/Tc00.1047053506757.60
TcCLB.506887.10	trans-sialidase_putative	6.98375	1.95197e-14	1.11889e-13	7.42915e-13	4.68057	1	1	http://tritrypdb.org/gene/Tc00.1047053506887.10
TcCLB.506951.50	mucin_TcMUCII_(pseudogene)_putative	6.86803	1.15211e-14	7.32058e-14	4.8607e-13	5.18152	1	1	http://tritrypdb.org/gene/Tc00.1047053506951.50
TcCLB.508165.50	mucin-associated_surface_protein_(MASP)_putative	6.86025	1.63142e-12	4.02947e-12	2.67548e-11	3.2246	1	1	http://tritrypdb.org/gene/Tc00.1047053508165.50
TcCLB.506885.210	trans-sialidase_putative	6.85388	1.98378e-16	3.41723e-15	2.26896e-14	6.69481	1	1	http://tritrypdb.org/gene/Tc00.1047053506885.210
TcCLB.448197.10	mucin-associated_surface_protein_(MASP)_putative	6.83437	3.76842e-12	8.06836e-12	5.3572e-11	3.05708	1	1	http://tritrypdb.org/gene/Tc00.1047053448197.10
TcCLB.510105.310	mucin-associated_surface_protein_(MASP)_putative	6.82878	1.72693e-16	3.16432e-15	2.10103e-14	4.85848	1	1	http://tritrypdb.org/gene/Tc00.1047053510105.310
TcCLB.511347.20	mucin-associated_surface_protein_(MASP_pseudogene)_putative	6.81401	7.76468e-14	3.20305e-13	2.12675e-12	5.11385	1	1	http://tritrypdb.org/gene/Tc00.1047053511347.20
TcCLB.506885.140	trans-sialidase_(pseudogene)_putative	6.74882	5.49424e-12	1.10291e-11	7.32309e-11	6.78914	1	1	http://tritrypdb.org/gene/Tc00.1047053506885.140
TcCLB.506599.350	mucin_TcMUCII_putative	6.7428	9.75297e-09	7.2154e-09	4.79086e-08	1.34211	1	1	http://tritrypdb.org/gene/Tc00.1047053506599.350
TcCLB.510209.9	trans-sialidase_putative	6.67362	1.809e-12	4.39234e-12	2.91641e-11	2.44171	1	1	http://tritrypdb.org/gene/Tc00.1047053510209.9
TcCLB.510279.40	90_kDa_surface_protein_putativeserine-alanine-and_proline-rich_protein_putative	6.66201	1.49471e-14	8.82594e-14	5.86022e-13	3.42919	1	1	http://tritrypdb.org/gene/Tc00.1047053510279.40
TcCLB.507981.40	hypothetical_protein	6.57045	3.18928e-08	2.08017e-08	1.38118e-07	0.234354	1	1	http://tritrypdb.org/gene/Tc00.1047053507981.40
TcCLB.510377.500	trans-sialidase_(pseudogene)_putative	6.56612	8.14531e-16	9.6507e-15	6.40784e-14	4.62784	1	1	http://tritrypdb.org/gene/Tc00.1047053510377.500
TcCLB.511785.5	hypothetical_protein	6.52871	1.21089e-11	2.13438e-11	1.41718e-10	3.01017	1	1	http://tritrypdb.org/gene/Tc00.1047053511785.5
TcCLB.507477.5	trans-sialidase_putative	6.51275	1.40524e-09	1.31805e-09	8.75158e-09	2.73189	1	1	http://tritrypdb.org/gene/Tc00.1047053507477.5
TcCLB.508021.10	trans-sialidase_putative	6.50705	1.09923e-10	1.42069e-10	9.43307e-10	2.54805	1	1	http://tritrypdb.org/gene/Tc00.1047053508021.10
TcCLB.508163.400	surface_antigen_TASV-B1_putativesurface_antigen_TASV_putative	6.45026	3.90732e-17	1.18407e-15	7.86197e-15	5.22239	1	1	http://tritrypdb.org/gene/Tc00.1047053508163.400
TcCLB.509925.20	mucin_TcMUCII_putative	6.44996	1.33395e-14	8.19517e-14	5.4414e-13	5.07101	1	1	http://tritrypdb.org/gene/Tc00.1047053509925.20
TcCLB.510279.160	trans-sialidase_(pseudogene)_putative	6.40381	2.4406e-10	2.8134e-10	1.86803e-09	2.988	1	1	http://tritrypdb.org/gene/Tc00.1047053510279.160
TcCLB.510163.60	trans-sialidase_putative	6.38096	1.43219e-14	8.58119e-14	5.69771e-13	7.49757	1	1	http://tritrypdb.org/gene/Tc00.1047053510163.60
TcCLB.506289.94	mucin-like_glycoprotein_putative	6.33483	8.86992e-19	7.76516e-17	5.15589e-16	5.14805	1	1	http://tritrypdb.org/gene/Tc00.1047053506289.94
TcCLB.509121.10	retrotransposon_hot_spot_protein_(RHS_pseudogene)_putative	6.21264	1.17047e-11	2.07263e-11	1.37618e-10	4.6973	1	1	http://tritrypdb.org/gene/Tc00.1047053509121.10
TcCLB.510275.190	mucin-associated_surface_protein_(MASP)_putative	6.17034	6.71094e-16	8.3269e-15	5.52887e-14	4.69514	1	1	http://tritrypdb.org/gene/Tc00.1047053510275.190
TcCLB.509979.200	mucin-associated_surface_protein_(MASP)_putative	6.1693	1.20795e-16	2.44037e-15	1.62035e-14	6.22415	1	1	http://tritrypdb.org/gene/Tc00.1047053509979.200
TcCLB.508081.10	mucin-associated_surface_protein_(MASP)_putative	6.14812	3.18145e-08	2.07592e-08	1.37836e-07	1.98841	1	1	http://tritrypdb.org/gene/Tc00.1047053508081.10
TcCLB.508165.430	trans-sialidase_putative	6.05293	2.59806e-16	4.09405e-15	2.71835e-14	6.34688	1	1	http://tritrypdb.org/gene/Tc00.1047053508165.430
TcCLB.510025.160	mucin-associated_surface_protein_(MASP)_putative	6.04371	1.09455e-17	4.87459e-16	3.23661e-15	4.42649	1	1	http://tritrypdb.org/gene/Tc00.1047053510025.160
TcCLB.509377.20	trans-sialidase_putative	6.01878	3.76385e-09	3.13981e-09	2.08476e-08	3.37528	1	1	http://tritrypdb.org/gene/Tc00.1047053509377.20
TcCLB.508081.70	mucin-associated_surface_protein_(MASP)_putative	5.99594	2.02907e-15	1.93784e-14	1.28668e-13	3.13174	1	1	http://tritrypdb.org/gene/Tc00.1047053508081.70
TcCLB.507283.10	trans-sialidase_putative	5.99475	8.08373e-16	9.65031e-15	6.40758e-14	7.24709	1	1	http://tritrypdb.org/gene/Tc00.1047053507283.10
TcCLB.506717.80	trans-sialidase_putative	5.97104	1.76019e-19	3.79481e-17	2.51966e-16	6.5809	1	1	http://tritrypdb.org/gene/Tc00.1047053506717.80
TcCLB.508081.30	mucin-associated_surface_protein_(MASP)_putative	5.9694	4.5129e-13	1.36496e-12	9.06304e-12	3.40724	1	1	http://tritrypdb.org/gene/Tc00.1047053508081.30
TcCLB.508165.110	mucin-associated_surface_protein_(MASP)_putative	5.93369	2.90082e-13	9.50716e-13	6.31253e-12	3.66454	1	1	http://tritrypdb.org/gene/Tc00.1047053508165.110
TcCLB.460061.20	trans-sialidase_putative	5.9287	4.77538e-13	1.42791e-12	9.481e-12	3.82454	1	1	http://tritrypdb.org/gene/Tc00.1047053460061.20
TcCLB.508165.310	surface_protease_GP63_putative	5.88642	4.47958e-20	1.41179e-17	9.37397e-17	5.43189	1	1	http://tritrypdb.org/gene/Tc00.1047053508165.310
TcCLB.506973.90	mucin-associated_surface_protein_(MASP_pseudogene)_putative	5.88515	2.12168e-16	3.46189e-15	2.29862e-14	4.80291	1	1	http://tritrypdb.org/gene/Tc00.1047053506973.90
TcCLB.455171.9	trans-sialidase_putative	5.84858	1.86453e-20	7.34535e-18	4.87714e-17	5.9326	1	1	http://tritrypdb.org/gene/Tc00.1047053455171.9
TcCLB.509631.120	trans-sialidase_(pseudogene)_putative	5.8329	7.81818e-10	7.85711e-10	5.21694e-09	3.04781	1	1	http://tritrypdb.org/gene/Tc00.1047053509631.120
TcCLB.506951.60	mucin-associated_surface_protein_(MASP)_putative	5.81442	5.71454e-16	7.26211e-15	4.82187e-14	5.30771	1	1	http://tritrypdb.org/gene/Tc00.1047053506951.60
TcCLB.509123.10	surface_antigen_TASV_putativemucin-like_glycoprotein_putative	5.79564	5.42363e-19	5.34162e-17	3.54671e-16	6.45746	1	1	http://tritrypdb.org/gene/Tc00.1047053509123.10
TcCLB.508081.50	mucin-associated_surface_protein_(MASP)_putative	5.72717	2.02262e-16	3.41723e-15	2.26896e-14	4.21752	1	1	http://tritrypdb.org/gene/Tc00.1047053508081.50
TcCLB.506251.70	trans-sialidase_(pseudogene)_putative	5.70314	5.79913e-12	1.14947e-11	7.63224e-11	4.20236	1	1	http://tritrypdb.org/gene/Tc00.1047053506251.70
TcCLB.510279.349	mucin-associated_surface_protein_(MASP)_putative	5.67925	1.96875e-12	4.73448e-12	3.14359e-11	4.18144	1	1	http://tritrypdb.org/gene/Tc00.1047053510279.349
TcCLB.511791.10	mucin-associated_surface_protein_(MASP)_putative	5.6568	2.84356e-08	1.88194e-08	1.24957e-07	1.22473	1	1	http://tritrypdb.org/gene/Tc00.1047053511791.10
TcCLB.508165.170	mucin-associated_surface_protein_(MASP)_putative	5.65615	1.47782e-17	5.82192e-16	3.86562e-15	5.20767	1	1	http://tritrypdb.org/gene/Tc00.1047053508165.170
TcCLB.508163.20	mucin_TcMUCII_putative	5.63382	2.50075e-11	3.93676e-11	2.61392e-10	3.20457	1	1	http://tritrypdb.org/gene/Tc00.1047053508163.20
TcCLB.509925.10	mucin-associated_surface_protein_(MASP)_putative	5.62466	1.85955e-17	6.85483e-16	4.55145e-15	5.36609	1	1	http://tritrypdb.org/gene/Tc00.1047053509925.10
TcCLB.507611.170	trans-sialidase_putative	5.57594	6.67235e-14	2.84171e-13	1.88683e-12	4.97345	1	1	http://tritrypdb.org/gene/Tc00.1047053507611.170
TcCLB.510269.10	mucin_TcMUCII_(pseudogene)_putative	5.56853	2.03371e-08	1.39155e-08	9.23958e-08	2.70934	1	1	http://tritrypdb.org/gene/Tc00.1047053510269.10
TcCLB.510279.250	mucin-associated_surface_protein_(MASP)_putative	5.56766	7.69673e-13	2.11668e-12	1.40543e-11	3.64653	1	1	http://tritrypdb.org/gene/Tc00.1047053510279.250
TcCLB.509979.270	mucin-associated_surface_protein_(MASP)_putative	5.47214	1.82353e-18	1.25109e-16	8.30697e-16	5.29414	1	1	http://tritrypdb.org/gene/Tc00.1047053509979.270
TcCLB.511785.10	mucin-associated_surface_protein_(MASP)_putative	5.46159	1.53716e-12	3.82665e-12	2.54081e-11	3.16535	1	1	http://tritrypdb.org/gene/Tc00.1047053511785.10
TcCLB.509631.90	mucin_TcMUCII_putative	5.36799	3.16405e-12	6.95388e-12	4.61722e-11	3.55465	1	1	http://tritrypdb.org/gene/Tc00.1047053509631.90
TcCLB.511607.40	mucin-associated_surface_protein_(MASP)_putative	5.36329	1.88504e-14	1.08808e-13	7.2246e-13	4.6465	1	1	http://tritrypdb.org/gene/Tc00.1047053511607.40
TcCLB.510279.10	trans-sialidase_(pseudogene)_putative	5.34386	1.0461e-13	4.10063e-13	2.72273e-12	4.98922	1	1	http://tritrypdb.org/gene/Tc00.1047053510279.10
TcCLB.508653.10	no_Fct	5.3379	3.30827e-06	1.37298e-06	9.11625e-06	0.554584	1	1	http://tritrypdb.org/gene/Tc00.1047053508653.10
TcCLB.510279.90	mucin-associated_surface_protein_(MASP_pseudogene)_putative	5.31579	1.9815e-12	4.7526e-12	3.15562e-11	4.51076	1	1	http://tritrypdb.org/gene/Tc00.1047053510279.90
TcCLB.510275.60	mucin-associated_surface_protein_(MASP)_putative	5.28395	9.81584e-15	6.47192e-14	4.2972e-13	4.23484	1	1	http://tritrypdb.org/gene/Tc00.1047053510275.60
TcCLB.511877.10	surface_antigen_TASV-B2	5.27126	2.93937e-17	9.45282e-16	6.27646e-15	5.44559	1	1	http://tritrypdb.org/gene/Tc00.1047053511877.10
TcCLB.511787.10	mucin-associated_surface_protein_(MASP)_putative	5.25896	6.32116e-13	1.80452e-12	1.19816e-11	3.49632	1	1	http://tritrypdb.org/gene/Tc00.1047053511787.10
TcCLB.509581.10	trans-sialidase_putative	5.19864	1.80415e-09	1.63297e-09	1.08425e-08	4.00911	1	1	http://tritrypdb.org/gene/Tc00.1047053509581.10
TcCLB.509921.20	trans-sialidase_(pseudogene)_putative	5.19755	1.27276e-09	1.20531e-09	8.00297e-09	4.13454	1	1	http://tritrypdb.org/gene/Tc00.1047053509921.20
TcCLB.511675.30	retrotransposon_hot_spot_protein_(RHS_pseudogene)_putative	5.18269	1.40604e-09	1.31805e-09	8.75158e-09	3.88225	1	1	http://tritrypdb.org/gene/Tc00.1047053511675.30
TcCLB.504039.57	mucin-associated_surface_protein_(MASP_pseudogene)_putative	5.17462	2.69744e-10	3.06464e-10	2.03485e-09	2.88889	1	1	http://tritrypdb.org/gene/Tc00.1047053504039.57
TcCLB.510939.25	mucin_TcMUCI_putative	5.14344	1.14715e-17	4.87459e-16	3.23661e-15	7.36958	1	1	http://tritrypdb.org/gene/Tc00.1047053510939.25
TcCLB.508081.90	mucin-associated_surface_protein_(MASP)_putative	5.14127	1.84014e-15	1.76811e-14	1.17399e-13	3.63688	1	1	http://tritrypdb.org/gene/Tc00.1047053508081.90
TcCLB.511675.6	hypothetical_protein_conserved_(pseudogene)	5.13541	8.66035e-08	5.07514e-08	3.36977e-07	2.43335	1	1	http://tritrypdb.org/gene/Tc00.1047053511675.6
TcCLB.506683.110	trans-sialidase_putative	5.11818	2.30869e-14	1.2545e-13	8.3296e-13	5.20366	1	1	http://tritrypdb.org/gene/Tc00.1047053506683.110
TcCLB.508151.20	mucin-associated_surface_protein_(MASP)_putative	5.10659	3.02108e-14	1.49297e-13	9.91301e-13	4.09259	1	1	http://tritrypdb.org/gene/Tc00.1047053508151.20
TcCLB.506961.150	trans-sialidase_putative	5.08767	2.35245e-16	3.78267e-15	2.5116e-14	5.5741	1	1	http://tritrypdb.org/gene/Tc00.1047053506961.150
TcCLB.508159.80	mucin_TcMUCII_putative	5.07675	7.11069e-07	3.39445e-07	2.25384e-06	0.183776	1	1	http://tritrypdb.org/gene/Tc00.1047053508159.80
TcCLB.508903.110	trans-sialidase_putative	5.07247	1.15184e-11	2.04863e-11	1.36024e-10	4.16125	1	1	http://tritrypdb.org/gene/Tc00.1047053508903.110
TcCLB.510279.60	mucin-associated_surface_protein_(MASP)_putative	5.03748	2.6221e-14	1.35473e-13	8.99508e-13	4.68825	1	1	http://tritrypdb.org/gene/Tc00.1047053510279.60
TcCLB.506973.10	trans-sialidase_putative	5.03222	2.61568e-14	1.35473e-13	8.99508e-13	4.39271	1	1	http://tritrypdb.org/gene/Tc00.1047053506973.10
TcCLB.509979.350	mucin-associated_surface_protein_(MASP)_putative	5.00758	7.57261e-17	1.78051e-15	1.18222e-14	5.38432	1	1	http://tritrypdb.org/gene/Tc00.1047053509979.350
TcCLB.506951.80	trans-sialidase_putative	5.00755	2.529e-19	3.98522e-17	2.64609e-16	7.20487	1	1	http://tritrypdb.org/gene/Tc00.1047053506951.80
TcCLB.506967.150	trans-sialidase_(pseudogene)_putative	4.98706	1.07433e-16	2.29232e-15	1.52205e-14	4.84929	1	1	http://tritrypdb.org/gene/Tc00.1047053506967.150
TcCLB.506965.180	mucin-associated_surface_protein_(MASP)_putative	4.98215	2.40916e-12	5.60764e-12	3.72335e-11	2.14601	1	1	http://tritrypdb.org/gene/Tc00.1047053506965.180
TcCLB.506763.130	mucin-associated_surface_protein_(MASP)_putative	4.97982	9.06115e-16	1.03502e-14	6.87232e-14	5.05943	1	1	http://tritrypdb.org/gene/Tc00.1047053506763.130
TcCLB.506757.50	mucin-associated_surface_protein_(MASP)_putative	4.96693	2.29908e-18	1.50955e-16	1.0023e-15	4.92167	1	1	http://tritrypdb.org/gene/Tc00.1047053506757.50
TcCLB.510269.20	mucin-associated_surface_protein_(MASP)_putative	4.96215	1.00896e-10	1.31834e-10	8.75349e-10	3.68903	1	1	http://tritrypdb.org/gene/Tc00.1047053510269.20
TcCLB.503767.10	trans-sialidase_putative	4.95906	2.54006e-12	5.81891e-12	3.86362e-11	5.96215	1	1	http://tritrypdb.org/gene/Tc00.1047053503767.10
TcCLB.509195.50	mucin-associated_surface_protein_(MASP)_putative	4.94337	3.11293e-10	3.47199e-10	2.30532e-09	3.95012	1	1	http://tritrypdb.org/gene/Tc00.1047053509195.50
TcCLB.503649.10	mucin-associated_surface_protein_(MASP_pseudogene)_putative	4.90401	9.1759e-16	1.04025e-14	6.90701e-14	5.70048	1	1	http://tritrypdb.org/gene/Tc00.1047053503649.10
TcCLB.510621.20	mucin-associated_surface_protein_(MASP)_putative	4.89877	2.6297e-10	2.99632e-10	1.98949e-09	3.02292	1	1	http://tritrypdb.org/gene/Tc00.1047053510621.20
TcCLB.510379.10	trans-sialidase_putative	4.89167	6.34987e-09	4.94865e-09	3.28579e-08	0.260292	1	1	http://tritrypdb.org/gene/Tc00.1047053510379.10
TcCLB.508541.110	mucin-associated_surface_protein_(MASP)_putative	4.87161	1.10557e-16	2.29232e-15	1.52205e-14	4.89756	1	1	http://tritrypdb.org/gene/Tc00.1047053508541.110
TcCLB.511197.10	trans-sialidase_putative	4.84467	1.04349e-11	1.90096e-11	1.2622e-10	3.74102	1	1	http://tritrypdb.org/gene/Tc00.1047053511197.10
TcCLB.507959.41	mucin_TcMUCII_putative	4.78601	2.17926e-08	1.48085e-08	9.83252e-08	2.42099	1	1	http://tritrypdb.org/gene/Tc00.1047053507959.41
TcCLB.509921.51	hypothetical_protein_conserved_(pseudogene)	4.75103	1.26774e-10	1.60717e-10	1.06713e-09	3.83901	1	1	http://tritrypdb.org/gene/Tc00.1047053509921.51
TcCLB.503601.10	trans-sialidase_putative	4.74532	6.16284e-15	4.6245e-14	3.07056e-13	4.56492	1	1	http://tritrypdb.org/gene/Tc00.1047053503601.10
TcCLB.508165.300	mucin-associated_surface_protein_(MASP)_putative	4.74337	4.9509e-17	1.36871e-15	9.08793e-15	4.76043	1	1	http://tritrypdb.org/gene/Tc00.1047053508165.300
TcCLB.511173.64	mucin-associated_surface_protein_(MASP)_putative	4.73647	7.27142e-14	3.06373e-13	2.03425e-12	3.95478	1	1	http://tritrypdb.org/gene/Tc00.1047053511173.64
TcCLB.506965.190	mucin_TcMUCII_putative	4.71978	1.2478e-10	1.58701e-10	1.05373e-09	2.62655	1	1	http://tritrypdb.org/gene/Tc00.1047053506965.190
TcCLB.506455.30	trans-sialidase_putative	4.71917	4.46088e-17	1.27809e-15	8.48622e-15	5.79188	1	1	http://tritrypdb.org/gene/Tc00.1047053506455.30
TcCLB.507479.70	trans-sialidase_putative	4.71035	4.00302e-15	3.31999e-14	2.2044e-13	5.9877	1	1	http://tritrypdb.org/gene/Tc00.1047053507479.70
TcCLB.506769.4	mucin-associated_surface_protein_(MASP_pseudogene)_putative	4.70485	9.99706e-11	1.30843e-10	8.68765e-10	3.42353	1	1	http://tritrypdb.org/gene/Tc00.1047053506769.4
TcCLB.510125.20	trans-sialidase_putative	4.69686	5.57721e-11	7.8121e-11	5.18705e-10	4.9387	1	1	http://tritrypdb.org/gene/Tc00.1047053510125.20
TcCLB.507957.200	mucin-associated_surface_protein_(MASP)_putative	4.69401	1.10801e-15	1.1959e-14	7.94049e-14	4.42957	1	1	http://tritrypdb.org/gene/Tc00.1047053507957.200
TcCLB.508165.210	mucin-associated_surface_protein_(MASP)_putative	4.68691	5.24644e-15	4.15447e-14	2.75847e-13	4.24443	1	1	http://tritrypdb.org/gene/Tc00.1047053508165.210
TcCLB.505365.60	trans-sialidase_putative	4.68349	2.90832e-12	6.52842e-12	4.33472e-11	3.35892	1	1	http://tritrypdb.org/gene/Tc00.1047053505365.60
TcCLB.504239.434	trans-sialidase_putative	4.66602	1.42287e-12	3.58175e-12	2.3782e-11	3.63656	1	1	http://tritrypdb.org/gene/Tc00.1047053504239.434
TcCLB.508367.70	trans-sialidase_(pseudogene)_putative	4.65474	2.45384e-15	2.23633e-14	1.48487e-13	5.82491	1	1	http://tritrypdb.org/gene/Tc00.1047053508367.70
TcCLB.508165.270	mucin_TcMUCII_putative	4.65388	3.05569e-11	4.65685e-11	3.09204e-10	2.8573	1	1	http://tritrypdb.org/gene/Tc00.1047053508165.270
TcCLB.508841.10	surface_antigen_TASV-A4	4.65207	4.12992e-16	5.73799e-15	3.8099e-14	6.23646	1	1	http://tritrypdb.org/gene/Tc00.1047053508841.10
TcCLB.508165.150	mucin-associated_surface_protein_(MASP)_putative	4.64919	3.5878e-16	5.33366e-15	3.54143e-14	4.77899	1	1	http://tritrypdb.org/gene/Tc00.1047053508165.150
TcCLB.504039.160	mucin-associated_surface_protein_(MASP)_putative	4.62185	1.98655e-08	1.36461e-08	9.06071e-08	2.46735	1	1	http://tritrypdb.org/gene/Tc00.1047053504039.160
TcCLB.510371.10	mucin-associated_surface_protein_(MASP)_putative	4.6158	2.90405e-13	9.50716e-13	6.31253e-12	4.78193	1	1	http://tritrypdb.org/gene/Tc00.1047053510371.10
TcCLB.507553.41	mucin-associated_surface_protein_(MASP)_putative	4.60539	5.02477e-06	2.00407e-06	1.33065e-05	0.582638	1	1	http://tritrypdb.org/gene/Tc00.1047053507553.41
TcCLB.508165.100	mucin_TcMUCII_putative	4.60412	2.14929e-10	2.51625e-10	1.67073e-09	3.82632	1	1	http://tritrypdb.org/gene/Tc00.1047053508165.100
TcCLB.508165.120	mucin-associated_surface_protein_(MASP)_putative	4.59711	1.43363e-16	2.81487e-15	1.86901e-14	5.12944	1	1	http://tritrypdb.org/gene/Tc00.1047053508165.120
TcCLB.508163.10	mucin-associated_surface_protein_(MASP_pseudogene)_putative	4.59203	3.28637e-08	2.1373e-08	1.41912e-07	1.81069	1	1	http://tritrypdb.org/gene/Tc00.1047053508163.10
TcCLB.506951.90	trans-sialidase_putative	4.5834	1.59749e-16	2.99683e-15	1.98983e-14	6.20211	1	1	http://tritrypdb.org/gene/Tc00.1047053506951.90
TcCLB.507953.60	hypothetical_protein	4.55132	2.01805e-16	3.41723e-15	2.26896e-14	6.06491	1	1	http://tritrypdb.org/gene/Tc00.1047053507953.60
TcCLB.506501.220	mucin-associated_surface_protein_(MASP)_putative	4.54468	4.20011e-14	1.94093e-13	1.28873e-12	4.35468	1	1	http://tritrypdb.org/gene/Tc00.1047053506501.220
TcCLB.508165.400	mucin_TcMUCII_putative	4.5399	1.30077e-11	2.27247e-11	1.50887e-10	3.68397	1	1	http://tritrypdb.org/gene/Tc00.1047053508165.400
TcCLB.510275.355	hypothetical_protein	4.52456	1.4428e-17	5.82192e-16	3.86562e-15	4.937	1	1	http://tritrypdb.org/gene/Tc00.1047053510275.355
TcCLB.511569.30	trans-sialidase_(pseudogene)_putative	4.51984	6.05197e-12	1.19209e-11	7.91523e-11	4.49884	1	1	http://tritrypdb.org/gene/Tc00.1047053511569.30
TcCLB.508389.130	mucin-associated_surface_protein_(MASP)_putative	4.50543	1.37315e-09	1.2926e-09	8.58258e-09	2.94942	1	1	http://tritrypdb.org/gene/Tc00.1047053508389.130
TcCLB.503447.20	trans-sialidase_putative	4.49113	5.66898e-12	1.13289e-11	7.52216e-11	2.78916	1	1	http://tritrypdb.org/gene/Tc00.1047053503447.20
TcCLB.510025.30	mucin-associated_surface_protein_(MASP_pseudogene)_putative	4.48568	3.24855e-14	1.58486e-13	1.05231e-12	3.7877	1	1	http://tritrypdb.org/gene/Tc00.1047053510025.30
TcCLB.511347.31	elongation_factor_1-gamma_(EF-1-gamma_pseudogene)_putative	4.47958	1.16238e-06	5.29693e-07	3.51704e-06	1.23182	1	1	http://tritrypdb.org/gene/Tc00.1047053511347.31
TcCLB.507957.240	mucin-associated_surface_protein_(MASP)_putative	4.47875	9.61727e-14	3.8367e-13	2.54748e-12	3.67086	1	1	http://tritrypdb.org/gene/Tc00.1047053507957.240
TcCLB.508161.10	mucin-associated_surface_protein_(MASP)_putative	4.47202	3.22805e-09	2.73925e-09	1.8188e-08	2.54207	1	1	http://tritrypdb.org/gene/Tc00.1047053508161.10
TcCLB.509765.50	trans-sialidase_putative	4.46246	1.25421e-11	2.19599e-11	1.45808e-10	4.16931	1	1	http://tritrypdb.org/gene/Tc00.1047053509765.50
TcCLB.504341.20	trans-sialidase_putative	4.45921	1.40178e-07	7.8248e-08	5.19549e-07	2.59166	1	1	http://tritrypdb.org/gene/Tc00.1047053504341.20
TcCLB.418405.10	mucin-associated_surface_protein_(MASP)_putative	4.44118	2.77433e-06	1.16893e-06	7.76145e-06	0.76418	1	1	http://tritrypdb.org/gene/Tc00.1047053418405.10
TcCLB.509195.30	mucin-associated_surface_protein_(MASP)_putative	4.43736	9.83196e-12	1.80364e-11	1.19758e-10	3.22842	1	1	http://tritrypdb.org/gene/Tc00.1047053509195.30
TcCLB.507959.170	mucin-associated_surface_protein_(MASP)_putative	4.432	2.03211e-14	1.14895e-13	7.62876e-13	5.19926	1	1	http://tritrypdb.org/gene/Tc00.1047053507959.170
TcCLB.506499.210	mucin-associated_surface_protein_(MASP)_putative	4.41715	2.7137e-14	1.39747e-13	9.2789e-13	5.18831	1	1	http://tritrypdb.org/gene/Tc00.1047053506499.210
TcCLB.509979.174	mucin-associated_surface_protein_(MASP)_putative	4.3955	1.13764e-17	4.87459e-16	3.23661e-15	5.82919	1	1	http://tritrypdb.org/gene/Tc00.1047053509979.174
TcCLB.510017.59	mucin-associated_surface_protein_(MASP)_putative	4.38393	1.66854e-17	6.41294e-16	4.25804e-15	5.68653	1	1	http://tritrypdb.org/gene/Tc00.1047053510017.59
TcCLB.508163.280	mucin_TcMUCII_putative	4.38085	8.59022e-12	1.61159e-11	1.07006e-10	3.68124	1	1	http://tritrypdb.org/gene/Tc00.1047053508163.280
TcCLB.511173.309	mucin-associated_surface_protein_(MASP_pseudogene)_putative	4.37582	5.88631e-10	6.14692e-10	4.08141e-09	3.38927	1	1	http://tritrypdb.org/gene/Tc00.1047053511173.309
TcCLB.504039.200	mucin-associated_surface_protein_(MASP)_putative	4.37229	1.08779e-14	6.99651e-14	4.64552e-13	3.79563	1	1	http://tritrypdb.org/gene/Tc00.1047053504039.200
TcCLB.510089.10	mucin-associated_surface_protein_(MASP)_putative	4.37046	9.06413e-16	1.03502e-14	6.87232e-14	5.01444	1	1	http://tritrypdb.org/gene/Tc00.1047053510089.10
TcCLB.510205.40	trans-sialidase_putative	4.36237	1.52099e-16	2.8877e-15	1.91737e-14	4.45359	1	1	http://tritrypdb.org/gene/Tc00.1047053510205.40
TcCLB.498829.10	mucin_TcMUC_putative	4.34727	4.78474e-16	6.336e-15	4.20695e-14	5.84754	1	1	http://tritrypdb.org/gene/Tc00.1047053498829.10
TcCLB.510021.80	90_kDa_surface_protein_putative	4.33688	1.32674e-12	3.35583e-12	2.2282e-11	3.39289	1	1	http://tritrypdb.org/gene/Tc00.1047053510021.80
TcCLB.506671.10	mucin-associated_surface_protein_(MASP)_putative	4.33367	1.34385e-13	5.09049e-13	3.37996e-12	4.77613	1	1	http://tritrypdb.org/gene/Tc00.1047053506671.10
TcCLB.511605.30	mucin_TcMUCII_putative	4.31642	2.18573e-07	1.16204e-07	7.71567e-07	1.12059	1	1	http://tritrypdb.org/gene/Tc00.1047053511605.30
TcCLB.510191.20	mucin_TcMUCII_putative	4.31575	1.15912e-11	2.05924e-11	1.36729e-10	3.53732	1	1	http://tritrypdb.org/gene/Tc00.1047053510191.20
TcCLB.510013.260	mucin-associated_surface_protein_(MASP)_putative	4.31329	6.01834e-14	2.60543e-13	1.72994e-12	4.1019	1	1	http://tritrypdb.org/gene/Tc00.1047053510013.260
TcCLB.504239.220	mucin-associated_surface_protein_(MASP)_putative	4.31087	2.91182e-14	1.47189e-13	9.773e-13	3.93999	1	1	http://tritrypdb.org/gene/Tc00.1047053504239.220
TcCLB.509195.61	mucin_TcMUCII_putative	4.30976	5.16615e-14	2.30619e-13	1.53126e-12	4.20961	1	1	http://tritrypdb.org/gene/Tc00.1047053509195.61
TcCLB.507759.10	trans-sialidase_putative	4.29473	1.80421e-12	4.38748e-12	2.91318e-11	4.1429	1	1	http://tritrypdb.org/gene/Tc00.1047053507759.10
TcCLB.511121.30	hypothetical_protein	4.292	2.18032e-07	1.15956e-07	7.69918e-07	3.0632	1	1	http://tritrypdb.org/gene/Tc00.1047053511121.30
TcCLB.510279.190	mucin-associated_surface_protein_(MASP)_putative	4.28198	1.52969e-12	3.81408e-12	2.53246e-11	3.60513	1	1	http://tritrypdb.org/gene/Tc00.1047053510279.190
TcCLB.511047.20	mucin-like_glycoprotein_putative	4.27772	1.31642e-16	2.62585e-15	1.74351e-14	4.92126	1	1	http://tritrypdb.org/gene/Tc00.1047053511047.20
TcCLB.511123.11	trans-sialidase_putative	4.27022	1.19867e-14	7.46766e-14	4.95836e-13	4.80114	1	1	http://tritrypdb.org/gene/Tc00.1047053511123.11
TcCLB.506765.50	mucin-associated_surface_protein_(MASP)_putative	4.26953	5.89667e-13	1.70809e-12	1.13413e-11	3.86656	1	1	http://tritrypdb.org/gene/Tc00.1047053506765.50
TcCLB.511173.460	mucin-associated_surface_protein_(MASP)_putative	4.26824	7.45344e-13	2.06056e-12	1.36816e-11	4.14693	1	1	http://tritrypdb.org/gene/Tc00.1047053511173.460
TcCLB.503665.15	trans-sialidase_(pseudogene)_putative	4.26002	1.52862e-09	1.41484e-09	9.39418e-09	5.13338	1	1	http://tritrypdb.org/gene/Tc00.1047053503665.15
TcCLB.511875.9	mucin-associated_surface_protein_(MASP)_putative	4.24893	1.13057e-16	2.31371e-15	1.53625e-14	4.64888	1	1	http://tritrypdb.org/gene/Tc00.1047053511875.9
TcCLB.510307.240	trans-sialidase_putative	4.24234	2.27297e-15	2.132e-14	1.4156e-13	5.43146	1	1	http://tritrypdb.org/gene/Tc00.1047053510307.240
TcCLB.511599.90	mucin-associated_surface_protein_(MASP)_putative	4.24031	1.12312e-13	4.34845e-13	2.88727e-12	3.59811	1	1	http://tritrypdb.org/gene/Tc00.1047053511599.90
TcCLB.510373.30	90_kDa_surface_protein_putativeserine-alanine-and_proline-rich_protein_putative	4.23205	1.87201e-09	1.68856e-09	1.12117e-08	3.23416	1	1	http://tritrypdb.org/gene/Tc00.1047053510373.30
TcCLB.507275.61	surface_antigen_TASV-A1	4.22902	5.2004e-17	1.4129e-15	9.38135e-15	6.14395	1	1	http://tritrypdb.org/gene/Tc00.1047053507275.61
TcCLB.510071.20	hypothetical_protein	4.21842	1.55868e-07	8.60306e-08	5.71223e-07	3.0039	1	1	http://tritrypdb.org/gene/Tc00.1047053510071.20
TcCLB.507959.140	mucin_TcMUCII_putative	4.21044	1.99416e-08	1.36924e-08	9.09144e-08	1.57745	1	1	http://tritrypdb.org/gene/Tc00.1047053507959.140
TcCLB.509291.20	mucin-associated_surface_protein_(MASP)_putative	4.1955	4.67798e-13	1.40152e-12	9.30579e-12	3.62884	1	1	http://tritrypdb.org/gene/Tc00.1047053509291.20
TcCLB.507163.75	hypothetical_protein	4.19452	1.87057e-07	1.01086e-07	6.71186e-07	0.890459	1	1	http://tritrypdb.org/gene/Tc00.1047053507163.75
TcCLB.510281.20	surface_protease_GP63_putative	4.18747	2.33385e-12	5.48091e-12	3.6392e-11	4.41789	1	1	http://tritrypdb.org/gene/Tc00.1047053510281.20
TcCLB.511173.430	mucin-associated_surface_protein_(MASP)_putative	4.17186	9.58428e-12	1.76643e-11	1.17287e-10	3.99629	1	1	http://tritrypdb.org/gene/Tc00.1047053511173.430
TcCLB.508163.250	trans-sialidase_putative	4.17071	3.01487e-14	1.49297e-13	9.91301e-13	4.49008	1	1	http://tritrypdb.org/gene/Tc00.1047053508163.250
TcCLB.509631.20	mucin-associated_surface_protein_(MASP)_putative	4.1639	1.27736e-13	4.88563e-13	3.24394e-12	4.4011	1	1	http://tritrypdb.org/gene/Tc00.1047053509631.20
TcCLB.508541.130	mucin-associated_surface_protein_(MASP)_putative	4.1473	1.3138e-15	1.37274e-14	9.11465e-14	5.29417	1	1	http://tritrypdb.org/gene/Tc00.1047053508541.130
TcCLB.506737.128	mucin_TcMUCI_putative	4.14656	1.82606e-18	1.25109e-16	8.30697e-16	6.18121	1	1	http://tritrypdb.org/gene/Tc00.1047053506737.128
TcCLB.506599.420	mucin-associated_surface_protein_(MASP)_putative	4.14618	3.20302e-11	4.84856e-11	3.21933e-10	3.13625	1	1	http://tritrypdb.org/gene/Tc00.1047053506599.420
TcCLB.492827.10	trans-sialidase_putative	4.13768	3.11724e-13	1.00044e-12	6.6427e-12	3.23172	1	1	http://tritrypdb.org/gene/Tc00.1047053492827.10
TcCLB.506737.114	mucin_TcMUCI_putative	4.13432	2.08246e-17	6.98204e-16	4.63591e-15	5.18054	1	1	http://tritrypdb.org/gene/Tc00.1047053506737.114
TcCLB.510377.10	trans-sialidase_putative	4.13264	1.3416e-15	1.38176e-14	9.1746e-14	4.82671	1	1	http://tritrypdb.org/gene/Tc00.1047053510377.10
TcCLB.503907.10	trans-sialidase_putative	4.13132	4.31011e-15	3.53745e-14	2.34879e-13	5.52124	1	1	http://tritrypdb.org/gene/Tc00.1047053503907.10
TcCLB.506499.170	trans-sialidase_putative	4.1281	6.09662e-17	1.57494e-15	1.04572e-14	4.98959	1	1	http://tritrypdb.org/gene/Tc00.1047053506499.170
TcCLB.511197.60	mucin-associated_surface_protein_(MASP)_putative	4.12333	3.4935e-16	5.28857e-15	3.51149e-14	4.51935	1	1	http://tritrypdb.org/gene/Tc00.1047053511197.60
TcCLB.510275.330	mucin_TcMUCII_putative	4.12323	1.3789e-09	1.29647e-09	8.60825e-09	3.49146	1	1	http://tritrypdb.org/gene/Tc00.1047053510275.330
TcCLB.506653.10	trans-sialidase_putative	4.11588	1.10789e-11	1.98841e-11	1.32026e-10	2.98136	1	1	http://tritrypdb.org/gene/Tc00.1047053506653.10
TcCLB.507957.179	mucin-associated_surface_protein_(MASP)_putative	4.10887	3.18346e-12	6.98679e-12	4.63907e-11	3.99652	1	1	http://tritrypdb.org/gene/Tc00.1047053507957.179
TcCLB.435601.10	unspecified_product	4.10736	2.12356e-10	2.49539e-10	1.65688e-09	3.52233	1	1	http://tritrypdb.org/gene/Tc00.1047053435601.10
TcCLB.508157.30	hypothetical_protein	4.10319	0.000110924	3.48196e-05	0.000231194	0.600714	1	1	http://tritrypdb.org/gene/Tc00.1047053508157.30
TcCLB.507957.280	mucin-associated_surface_protein_(MASP)_putative	4.09863	4.36354e-16	5.877e-15	3.9022e-14	4.05061	1	1	http://tritrypdb.org/gene/Tc00.1047053507957.280
TcCLB.506763.150	mucin-associated_surface_protein_(MASP)_putative	4.09446	2.48519e-12	5.7338e-12	3.80711e-11	3.57125	1	1	http://tritrypdb.org/gene/Tc00.1047053506763.150
TcCLB.508165.130	surface_protease_GP63_putative	4.09084	1.01057e-13	3.98117e-13	2.6434e-12	4.04791	1	1	http://tritrypdb.org/gene/Tc00.1047053508165.130
TcCLB.508389.90	surface_protease_GP63_putative	4.08741	1.71069e-11	2.8739e-11	1.90821e-10	4.60379	1	1	http://tritrypdb.org/gene/Tc00.1047053508389.90
TcCLB.511173.496	mucin-associated_surface_protein_(MASP)_putative	4.08334	2.9418e-10	3.3065e-10	2.19544e-09	2.16463	1	1	http://tritrypdb.org/gene/Tc00.1047053511173.496
TcCLB.398343.9	surface_protease_GP63_putative	4.0641	2.01183e-06	8.70951e-07	5.78291e-06	4.15715	1	1	http://tritrypdb.org/gene/Tc00.1047053398343.9
TcCLB.511603.200	mucin_TcMUCII_putative	4.06126	2.33727e-10	2.71091e-10	1.79998e-09	3.66832	1	1	http://tritrypdb.org/gene/Tc00.1047053511603.200
TcCLB.510371.100	mucin-associated_surface_protein_(MASP)_putative	4.05691	1.55557e-13	5.72731e-13	3.8028e-12	4.1699	1	1	http://tritrypdb.org/gene/Tc00.1047053510371.100
TcCLB.510025.210	mucin_TcMUCII_putative	4.05319	9.21618e-14	3.70483e-13	2.45992e-12	3.44102	1	1	http://tritrypdb.org/gene/Tc00.1047053510025.210
TcCLB.505025.150	trans-sialidase_(pseudogene)_putative	4.05092	2.46935e-15	2.23633e-14	1.48487e-13	4.7974	1	1	http://tritrypdb.org/gene/Tc00.1047053505025.150
TcCLB.509767.140	hypothetical_protein	4.04399	3.45301e-17	1.06692e-15	7.0841e-15	6.4624	1	1	http://tritrypdb.org/gene/Tc00.1047053509767.140
TcCLB.507987.10	trans-sialidase_putative	4.03857	9.34396e-08	5.42531e-08	3.60228e-07	2.7007	1	1	http://tritrypdb.org/gene/Tc00.1047053507987.10
TcCLB.511603.90	trans-sialidase_putative	4.03253	7.53558e-13	2.07962e-12	1.38082e-11	4.793	1	1	http://tritrypdb.org/gene/Tc00.1047053511603.90
TcCLB.506767.240	mucin-associated_surface_protein_(MASP)_putative	4.03068	4.38726e-12	9.16907e-12	6.08805e-11	3.70714	1	1	http://tritrypdb.org/gene/Tc00.1047053506767.240
TcCLB.510555.10	mucin-associated_surface_protein_(MASP_pseudogene)_putative	4.02845	3.37056e-16	5.15666e-15	3.4239e-14	5.67816	1	1	http://tritrypdb.org/gene/Tc00.1047053510555.10
TcCLB.506757.120	trans-sialidase_putative	4.01287	2.02581e-17	6.93975e-16	4.60783e-15	5.76695	1	1	http://tritrypdb.org/gene/Tc00.1047053506757.120
TcCLB.509923.9	dispersed_gene_family_protein_1_(DGF-1)_putative	4.01082	4.73041e-10	5.06401e-10	3.36239e-09	4.23376	1	1	http://tritrypdb.org/gene/Tc00.1047053509923.9
TcCLB.508151.5	mucin-associated_surface_protein_(MASP_pseudogene)_putative	3.98966	8.23787e-11	1.10857e-10	7.36062e-10	3.67028	1	1	http://tritrypdb.org/gene/Tc00.1047053508151.5
TcCLB.506409.140	mucin_TcMUCII_putative	3.98816	7.87162e-13	2.15724e-12	1.43236e-11	4.08427	1	1	http://tritrypdb.org/gene/Tc00.1047053506409.140
TcCLB.506763.90	mucin-associated_surface_protein_(MASP_pseudogene)_putative	3.98247	1.02537e-11	1.87012e-11	1.24172e-10	3.46969	1	1	http://tritrypdb.org/gene/Tc00.1047053506763.90
TcCLB.510269.40	hypothetical_protein	3.97538	2.20828e-08	1.49928e-08	9.95488e-08	3.01542	1	1	http://tritrypdb.org/gene/Tc00.1047053510269.40
TcCLB.510261.41	mucin_TcMUC_(pseudogene)_putative	3.97024	4.87319e-07	2.40502e-07	1.59687e-06	1.74088	1	1	http://tritrypdb.org/gene/Tc00.1047053510261.41
TcCLB.508903.100	ATPase_putative	3.96397	2.41934e-08	1.62784e-08	1.08085e-07	3.45263	1	1	http://tritrypdb.org/gene/Tc00.1047053508903.100
TcCLB.509081.20	mucin-associated_surface_protein_(MASP)_putative	3.96365	2.10061e-10	2.47396e-10	1.64265e-09	4.17754	1	1	http://tritrypdb.org/gene/Tc00.1047053509081.20
TcCLB.506737.161	mucin_TcMUCI_putative	3.96351	2.11389e-14	1.18544e-13	7.87104e-13	5.53469	1	1	http://tritrypdb.org/gene/Tc00.1047053506737.161
TcCLB.511675.10	trans-sialidase_(pseudogene)_putative	3.96226	1.73159e-15	1.67402e-14	1.11151e-13	5.99399	1	1	http://tritrypdb.org/gene/Tc00.1047053511675.10
TcCLB.511681.20	histone_H4_putative	3.96163	2.06824e-10	2.44497e-10	1.6234e-09	6.44161	1	1	http://tritrypdb.org/gene/Tc00.1047053511681.20
TcCLB.508157.40	hypothetical_protein	3.95689	1.00621e-15	1.13011e-14	7.50364e-14	5.45765	1	1	http://tritrypdb.org/gene/Tc00.1047053508157.40
TcCLB.509081.166	trans-sialidase_putative	3.95636	5.40069e-12	1.09248e-11	7.25384e-11	3.6824	1	1	http://tritrypdb.org/gene/Tc00.1047053509081.166
TcCLB.511347.11	mucin_TcMUCII_putative	3.95275	1.05559e-11	1.91636e-11	1.27242e-10	3.14075	1	1	http://tritrypdb.org/gene/Tc00.1047053511347.11
TcCLB.510281.10	hypothetical_protein	3.94159	7.16351e-15	5.15448e-14	3.42246e-13	4.78715	1	1	http://tritrypdb.org/gene/Tc00.1047053510281.10
TcCLB.511129.40	trans-sialidase_putative	3.94118	7.42719e-07	3.52737e-07	2.34209e-06	3.19661	1	1	http://tritrypdb.org/gene/Tc00.1047053511129.40
TcCLB.508903.10	trans-sialidase_(pseudogene)_putative	3.93811	8.44679e-12	1.59217e-11	1.05716e-10	3.42509	1	1	http://tritrypdb.org/gene/Tc00.1047053508903.10
TcCLB.507981.30	hypothetical_protein	3.93685	1.7837e-09	1.61817e-09	1.07443e-08	1.81894	1	1	http://tritrypdb.org/gene/Tc00.1047053507981.30
TcCLB.509123.5	trans-sialidase_(pseudogene)_putative	3.925	1.07536e-09	1.03769e-09	6.89005e-09	2.91284	1	1	http://tritrypdb.org/gene/Tc00.1047053509123.5
TcCLB.511173.120	mucin-associated_surface_protein_(MASP_pseudogene)_putative	3.9232	7.89061e-15	5.45354e-14	3.62103e-13	4.81654	1	1	http://tritrypdb.org/gene/Tc00.1047053511173.120
TcCLB.507163.30	90_kDa_surface_protein_putativeserine-alanine-and_proline-rich_protein_putative	3.92088	5.71714e-09	4.52492e-09	3.00444e-08	3.32194	1	1	http://tritrypdb.org/gene/Tc00.1047053507163.30
TcCLB.504039.180	mucin-associated_surface_protein_(MASP)_putative	3.91649	2.0182e-12	4.81863e-12	3.19946e-11	4.34143	1	1	http://tritrypdb.org/gene/Tc00.1047053504039.180
TcCLB.509921.60	dispersed_gene_family_protein_1_(DGF-1)_putative	3.90852	9.23634e-07	4.30485e-07	2.85832e-06	4.43215	1	1	http://tritrypdb.org/gene/Tc00.1047053509921.60
TcCLB.507999.10	dispersed_gene_family_protein_1_(DGF-1)_putative	3.90137	9.25531e-13	2.46361e-12	1.63578e-11	8.28958	1	1	http://tritrypdb.org/gene/Tc00.1047053507999.10
TcCLB.509699.140	mucin-associated_surface_protein_(MASP_pseudogene)_putative	3.89616	2.13099e-16	3.46189e-15	2.29862e-14	5.0034	1	1	http://tritrypdb.org/gene/Tc00.1047053509699.140
TcCLB.508167.29	mucin-associated_surface_protein_(MASP)_putative	3.88189	3.90889e-08	2.49458e-08	1.65634e-07	3.09018	1	1	http://tritrypdb.org/gene/Tc00.1047053508167.29
TcCLB.507869.20	trans-sialidase_(pseudogene)_putative	3.87842	1.65987e-19	3.79481e-17	2.51966e-16	8.52421	1	1	http://tritrypdb.org/gene/Tc00.1047053507869.20
TcCLB.508165.290	mucin_TcMUCII_putative	3.87148	7.90501e-07	3.73181e-07	2.47783e-06	2.20488	1	1	http://tritrypdb.org/gene/Tc00.1047053508165.290
TcCLB.511213.15	mucin-associated_surface_protein_(MASP)_putative	3.84956	1.08093e-15	1.17472e-14	7.79987e-14	5.22995	1	1	http://tritrypdb.org/gene/Tc00.1047053511213.15
TcCLB.506799.110	hypothetical_protein	3.84211	5.81087e-13	1.68634e-12	1.11969e-11	3.34817	1	1	http://tritrypdb.org/gene/Tc00.1047053506799.110
TcCLB.508389.138	mucin_TcMUCII_putative	3.83771	1.2946e-08	9.25189e-09	6.14304e-08	2.38626	1	1	http://tritrypdb.org/gene/Tc00.1047053508389.138
TcCLB.507875.70	trans-sialidase_putative	3.83649	3.78801e-15	3.17509e-14	2.10819e-13	5.51337	1	1	http://tritrypdb.org/gene/Tc00.1047053507875.70
TcCLB.510769.170	trans-sialidase_(pseudogene)_putative	3.83327	8.26239e-18	4.19141e-16	2.783e-15	6.32868	1	1	http://tritrypdb.org/gene/Tc00.1047053510769.170
TcCLB.506269.40	mucin-associated_surface_protein_(MASP)_putative	3.82898	3.31342e-13	1.04636e-12	6.94756e-12	4.14425	1	1	http://tritrypdb.org/gene/Tc00.1047053506269.40
TcCLB.510553.30	mucin-associated_surface_protein_(MASP)_putative	3.82629	1.26365e-13	4.84495e-13	3.21693e-12	4.39575	1	1	http://tritrypdb.org/gene/Tc00.1047053510553.30
TcCLB.510025.170	mucin_TcMUCII_putative	3.8176	6.51719e-15	4.84427e-14	3.21648e-13	4.65989	1	1	http://tritrypdb.org/gene/Tc00.1047053510025.170
TcCLB.511349.40	hypothetical_protein_conserved	3.8159	7.42322e-06	2.87198e-06	1.90693e-05	0.90435	1	1	http://tritrypdb.org/gene/Tc00.1047053511349.40
TcCLB.509081.140	mucin_TcMUCII_putative	3.81543	3.96702e-13	1.22574e-12	8.13862e-12	3.77112	1	1	http://tritrypdb.org/gene/Tc00.1047053509081.140
TcCLB.507075.40	mucin-associated_surface_protein_(MASP)_putative	3.8127	7.09269e-15	5.12693e-14	3.40417e-13	4.91807	1	1	http://tritrypdb.org/gene/Tc00.1047053507075.40
TcCLB.510279.140	mucin-associated_surface_protein_(MASP)_putative	3.80263	3.16484e-07	1.62237e-07	1.07722e-06	2.11612	1	1	http://tritrypdb.org/gene/Tc00.1047053510279.140
TcCLB.507959.210	mucin-associated_surface_protein_(MASP)_putative	3.80102	3.19856e-13	1.01619e-12	6.74727e-12	4.59125	1	1	http://tritrypdb.org/gene/Tc00.1047053507959.210
TcCLB.510621.49	mucin-associated_surface_protein_(MASP)_putative	3.78918	2.35906e-09	2.07099e-09	1.37509e-08	3.15748	1	1	http://tritrypdb.org/gene/Tc00.1047053510621.49
TcCLB.510275.370	mucin-associated_surface_protein_(MASP)_putative	3.78242	8.91164e-13	2.38827e-12	1.58576e-11	4.79358	1	1	http://tritrypdb.org/gene/Tc00.1047053510275.370
TcCLB.508831.220	trans-sialidase_(pseudogene)_putative	3.78132	1.85781e-09	1.67672e-09	1.1133e-08	3.40462	1	1	http://tritrypdb.org/gene/Tc00.1047053508831.220
TcCLB.507163.70	trans-sialidase_putative	3.77038	4.29322e-16	5.83215e-15	3.87241e-14	5.15992	1	1	http://tritrypdb.org/gene/Tc00.1047053507163.70
TcCLB.508147.150	mucin-associated_surface_protein_(MASP)_putative	3.76923	9.60305e-09	7.12456e-09	4.73054e-08	3.15223	1	1	http://tritrypdb.org/gene/Tc00.1047053508147.150
TcCLB.508165.350	mucin-associated_surface_protein_(MASP)_putative	3.76911	5.14436e-11	7.29494e-11	4.84367e-10	4.22053	1	1	http://tritrypdb.org/gene/Tc00.1047053508165.350
TcCLB.510275.272	hypothetical_protein	3.76876	3.67638e-16	5.41427e-15	3.59495e-14	5.15566	1	1	http://tritrypdb.org/gene/Tc00.1047053510275.272
TcCLB.510213.70	mucin-associated_surface_protein_(MASP)_putative	3.76458	8.63316e-15	5.83871e-14	3.87677e-13	4.34034	1	1	http://tritrypdb.org/gene/Tc00.1047053510213.70
TcCLB.510213.39	mucin-associated_surface_protein_(MASP)_putative	3.76445	4.12579e-13	1.26981e-12	8.43127e-12	3.99238	1	1	http://tritrypdb.org/gene/Tc00.1047053510213.39
TcCLB.510163.30	mucin-associated_surface_protein_(MASP)_putative	3.76295	1.47699e-18	1.10831e-16	7.35894e-16	7.77826	1	1	http://tritrypdb.org/gene/Tc00.1047053510163.30
TcCLB.507043.10	mucin_TcMUCI_putative	3.76237	5.52165e-17	1.47476e-15	9.79204e-15	5.22394	1	1	http://tritrypdb.org/gene/Tc00.1047053507043.10
TcCLB.511603.100	mucin-associated_surface_protein_(MASP)_putative	3.76038	1.01328e-15	1.13011e-14	7.50364e-14	4.76476	1	1	http://tritrypdb.org/gene/Tc00.1047053511603.100
TcCLB.506763.280	mucin-associated_surface_protein_(MASP)_putative	3.76028	2.93375e-14	1.47636e-13	9.80266e-13	4.55384	1	1	http://tritrypdb.org/gene/Tc00.1047053506763.280
TcCLB.508143.110	hypothetical_protein	3.75966	3.70265e-07	1.87188e-07	1.24289e-06	-0.407763	1	1	http://tritrypdb.org/gene/Tc00.1047053508143.110
TcCLB.506341.50	trans-sialidase_putative	3.7532	7.65701e-15	5.33893e-14	3.54492e-13	5.08229	1	1	http://tritrypdb.org/gene/Tc00.1047053506341.50
TcCLB.511553.30	mucin-associated_surface_protein_(MASP)_putative	3.73475	6.70609e-13	1.89043e-12	1.2552e-11	4.88759	1	1	http://tritrypdb.org/gene/Tc00.1047053511553.30
TcCLB.510847.10	trans-sialidase_putative	3.73309	2.03285e-16	3.41723e-15	2.26896e-14	6.7405	1	1	http://tritrypdb.org/gene/Tc00.1047053510847.10
TcCLB.506953.45	ascorbate-dependent_peroxidase_(pseudogene)_putative	3.72544	3.6403e-09	3.05128e-09	2.02598e-08	4.93427	1	1	http://tritrypdb.org/gene/Tc00.1047053506953.45
TcCLB.511603.80	mucin-associated_surface_protein_(MASP)_putative	3.72423	1.75782e-13	6.29221e-13	4.17788e-12	3.9873	1	1	http://tritrypdb.org/gene/Tc00.1047053511603.80
TcCLB.421173.14	trans-sialidase_putative	3.7104	1.81064e-05	6.48313e-06	4.30465e-05	1.00453	1	1	http://tritrypdb.org/gene/Tc00.1047053421173.14
TcCLB.506357.16	no_Fct	3.70929	2.93953e-06	1.23064e-06	8.17117e-06	0.650134	1	1	http://tritrypdb.org/gene/Tc00.1047053506357.16
TcCLB.511603.110	mucin_TcMUCII_putative	3.70775	2.44378e-11	3.87807e-11	2.57495e-10	3.72986	1	1	http://tritrypdb.org/gene/Tc00.1047053511603.110
TcCLB.506973.20	mucin-associated_surface_protein_(MASP)_putative	3.7069	1.5991e-13	5.83628e-13	3.87516e-12	5.20022	1	1	http://tritrypdb.org/gene/Tc00.1047053506973.20
TcCLB.506285.50	mucin_TcMUCII_putative	3.6822	6.6791e-15	4.91821e-14	3.26558e-13	4.81548	1	1	http://tritrypdb.org/gene/Tc00.1047053506285.50
TcCLB.503717.31	mucin_TcMUCII_putative	3.67157	2.85795e-12	6.44573e-12	4.27982e-11	3.87368	1	1	http://tritrypdb.org/gene/Tc00.1047053503717.31
TcCLB.510213.9	mucin-associated_surface_protein_(MASP)_putative	3.66987	4.08722e-15	3.37208e-14	2.23899e-13	4.96373	1	1	http://tritrypdb.org/gene/Tc00.1047053510213.9
TcCLB.504929.5	hypothetical_protein_conserved	3.66828	3.14961e-11	4.77228e-11	3.16868e-10	6.16382	1	1	http://tritrypdb.org/gene/Tc00.1047053504929.5
TcCLB.510077.20	trans-sialidase_(pseudogene)_putative	3.66418	4.70791e-19	4.94584e-17	3.28392e-16	8.00449	1	1	http://tritrypdb.org/gene/Tc00.1047053510077.20
TcCLB.510025.90	mucin_TcMUCII_putative	3.66357	1.49118e-08	1.05313e-08	6.99254e-08	3.5706	1	1	http://tritrypdb.org/gene/Tc00.1047053510025.90
TcCLB.511553.160	90_kDa_surface_protein_putative	3.65744	3.18559e-13	1.01412e-12	6.7335e-12	3.82004	1	1	http://tritrypdb.org/gene/Tc00.1047053511553.160
TcCLB.508125.149	trans-sialidase_putative	3.65392	2.51975e-13	8.48427e-13	5.63336e-12	3.79351	1	1	http://tritrypdb.org/gene/Tc00.1047053508125.149
TcCLB.511401.120	trans-sialidase_putative	3.64587	1.87052e-17	6.85483e-16	4.55145e-15	5.48907	1	1	http://tritrypdb.org/gene/Tc00.1047053511401.120
TcCLB.511625.90	mucin-associated_surface_protein_(MASP)_putative	3.64522	2.46115e-16	3.91748e-15	2.60111e-14	4.50402	1	1	http://tritrypdb.org/gene/Tc00.1047053511625.90
TcCLB.504429.50	trans-sialidase_(pseudogene)_putative	3.63995	1.05605e-13	4.11912e-13	2.735e-12	5.70989	1	1	http://tritrypdb.org/gene/Tc00.1047053504429.50
TcCLB.509631.80	mucin-associated_surface_protein_(MASP)_putative	3.63807	2.82479e-07	1.4657e-07	9.73189e-07	2.33644	1	1	http://tritrypdb.org/gene/Tc00.1047053509631.80
TcCLB.506667.70	mucin_TcMUCII_putative	3.6377	1.22603e-11	2.15144e-11	1.42851e-10	3.8549	1	1	http://tritrypdb.org/gene/Tc00.1047053506667.70
TcCLB.511437.20	expression_site-associated_gene_(ESAG-like)_protein_putativeexpression_site-associated_gene_3_(ESAG3-like)_protein_putative	3.63657	4.73764e-15	3.86819e-14	2.56839e-13	5.59371	1	1	http://tritrypdb.org/gene/Tc00.1047053511437.20
TcCLB.508163.140	mucin-associated_surface_protein_(MASP)_putative	3.63027	1.29443e-14	7.99913e-14	5.31124e-13	4.84241	1	1	http://tritrypdb.org/gene/Tc00.1047053508163.140
TcCLB.507699.149	mucin_TcMUCII_putative	3.62257	2.21079e-11	3.57311e-11	2.37246e-10	4.27157	1	1	http://tritrypdb.org/gene/Tc00.1047053507699.149
TcCLB.510275.306	mucin-associated_surface_protein_(MASP_pseudogene)_putative	3.62116	7.79417e-13	2.13974e-12	1.42074e-11	4.82673	1	1	http://tritrypdb.org/gene/Tc00.1047053510275.306
TcCLB.506501.240	mucin-associated_surface_protein_(MASP)_putative	3.62093	4.8932e-09	3.94411e-09	2.6188e-08	2.76112	1	1	http://tritrypdb.org/gene/Tc00.1047053506501.240
TcCLB.509765.129	trans-sialidase_putative	3.61952	8.99218e-16	1.03502e-14	6.87232e-14	6.23468	1	1	http://tritrypdb.org/gene/Tc00.1047053509765.129
TcCLB.509137.10	hypothetical_protein	3.61454	0.000162979	4.97972e-05	0.000330642	0.523439	1	1	http://tritrypdb.org/gene/Tc00.1047053509137.10
TcCLB.507835.10	trans-sialidase_(pseudogene)_putative	3.61197	1.10285e-10	1.42332e-10	9.45052e-10	4.61383	1	1	http://tritrypdb.org/gene/Tc00.1047053507835.10
TcCLB.511173.250	mucin-associated_surface_protein_(MASP_pseudogene)_putative	3.59527	4.94925e-14	2.22196e-13	1.47533e-12	4.88134	1	1	http://tritrypdb.org/gene/Tc00.1047053511173.250
TcCLB.506289.230	mucin-associated_surface_protein_(MASP_pseudogene)_putative	3.59238	1.10104e-16	2.29232e-15	1.52205e-14	5.36812	1	1	http://tritrypdb.org/gene/Tc00.1047053506289.230
TcCLB.508375.10	mucin-associated_surface_protein_(MASP)_putative	3.59034	5.85168e-15	4.45465e-14	2.95779e-13	4.50903	1	1	http://tritrypdb.org/gene/Tc00.1047053508375.10
TcCLB.510025.260	mucin-associated_surface_protein_(MASP)_putative	3.5731	1.47319e-12	3.68486e-12	2.44666e-11	4.02463	1	1	http://tritrypdb.org/gene/Tc00.1047053510025.260
TcCLB.509763.10	trans-sialidase_putative	3.57107	4.50368e-08	2.83537e-08	1.88262e-07	2.49115	1	1	http://tritrypdb.org/gene/Tc00.1047053509763.10
TcCLB.510557.10	trans-sialidase_(pseudogene)_putative	3.57007	4.42181e-16	5.90502e-15	3.92079e-14	6.43941	1	1	http://tritrypdb.org/gene/Tc00.1047053510557.10
TcCLB.509195.70	mucin-associated_surface_protein_(MASP)_putative	3.56394	1.79348e-12	4.37489e-12	2.90482e-11	5.09929	1	1	http://tritrypdb.org/gene/Tc00.1047053509195.70
TcCLB.511439.10	expression_site-associated_gene_(ESAG-like)_protein_putativeexpression_site-associated_gene_3_(ESAG3-like)_protein_putative	3.5631	3.76213e-06	1.54305e-06	1.02455e-05	4.34469	1	1	http://tritrypdb.org/gene/Tc00.1047053511439.10
TcCLB.511587.90	trans-sialidase_putative	3.56004	2.45106e-15	2.23633e-14	1.48487e-13	5.24854	1	1	http://tritrypdb.org/gene/Tc00.1047053511587.90
TcCLB.503717.80	mucin-associated_surface_protein_(MASP_pseudogene)_putative	3.55696	8.56349e-14	3.469e-13	2.30334e-12	4.45438	1	1	http://tritrypdb.org/gene/Tc00.1047053503717.80
TcCLB.506765.40	trans-sialidase_putative	3.5539	8.34063e-11	1.11952e-10	7.43339e-10	4.72569	1	1	http://tritrypdb.org/gene/Tc00.1047053506765.40
TcCLB.506885.480	trans-sialidase_putative	3.55278	4.63228e-09	3.76656e-09	2.50091e-08	4.60739	1	1	http://tritrypdb.org/gene/Tc00.1047053506885.480
TcCLB.508367.20	UDP-Gal_or_UDP-GlcNAc-dependent_glycosyltransferase_putative	3.54817	6.53266e-17	1.634e-15	1.08494e-14	5.61546	1	1	http://tritrypdb.org/gene/Tc00.1047053508367.20
TcCLB.504425.10	trans-sialidase_putative	3.54613	6.38729e-14	2.73509e-13	1.81604e-12	5.60969	1	1	http://tritrypdb.org/gene/Tc00.1047053504425.10
TcCLB.507035.11	trans-sialidase_putative	3.53991	1.09587e-13	4.26389e-13	2.83112e-12	5.22183	1	1	http://tritrypdb.org/gene/Tc00.1047053507035.11
TcCLB.504239.260	trans-sialidase_putative	3.53941	1.14396e-15	1.2263e-14	8.14236e-14	4.3822	1	1	http://tritrypdb.org/gene/Tc00.1047053504239.260
TcCLB.507953.100	trans-sialidase_putative	3.53468	1.15245e-10	1.48006e-10	9.82726e-10	3.61287	1	1	http://tritrypdb.org/gene/Tc00.1047053507953.100
TcCLB.506761.19	mucin_TcMUCII_putative	3.53128	2.80665e-10	3.1727e-10	2.1066e-09	3.05635	1	1	http://tritrypdb.org/gene/Tc00.1047053506761.19
TcCLB.511173.50	mucin-associated_surface_protein_(MASP)_putative	3.5309	2.44178e-14	1.29555e-13	8.60214e-13	4.80351	1	1	http://tritrypdb.org/gene/Tc00.1047053511173.50
TcCLB.510557.50	mucin_TcMUCII_putative	3.52102	8.27495e-13	2.24436e-12	1.4902e-11	4.34655	1	1	http://tritrypdb.org/gene/Tc00.1047053510557.50
TcCLB.511677.10	dispersed_gene_family_protein_1_(DGF-1)_putative	3.50977	1.74189e-13	6.25257e-13	4.15156e-12	7.34786	1	1	http://tritrypdb.org/gene/Tc00.1047053511677.10
TcCLB.509769.20	hypothetical_protein_conserved	3.50835	3.61423e-05	1.22559e-05	8.13766e-05	0.193241	1	1	http://tritrypdb.org/gene/Tc00.1047053509769.20
TcCLB.507041.71	mucin_TcMUCI_putative	3.50827	5.54232e-16	7.10051e-15	4.71457e-14	4.84907	1	1	http://tritrypdb.org/gene/Tc00.1047053507041.71
TcCLB.508165.410	mucin-associated_surface_protein_(MASP)_putative	3.50428	9.44297e-13	2.50933e-12	1.66613e-11	4.12188	1	1	http://tritrypdb.org/gene/Tc00.1047053508165.410
TcCLB.507709.11	no_Fct	3.49987	0.000447011	0.000126828	0.000842109	-0.0434036	1	1	http://tritrypdb.org/gene/Tc00.1047053507709.11
TcCLB.511175.20	hypothetical_protein	3.49954	6.68415e-05	2.17219e-05	0.000144228	0.863014	1	1	http://tritrypdb.org/gene/Tc00.1047053511175.20
TcCLB.508163.270	mucin-associated_surface_protein_(MASP)_putative	3.49705	2.10374e-12	5.00769e-12	3.32499e-11	4.81592	1	1	http://tritrypdb.org/gene/Tc00.1047053508163.270
TcCLB.468217.30	trans-sialidase_putative	3.49555	4.08301e-16	5.73799e-15	3.8099e-14	5.34358	1	1	http://tritrypdb.org/gene/Tc00.1047053468217.30
TcCLB.510061.20	hypothetical_protein	3.49338	1.91515e-13	6.72139e-13	4.46285e-12	4.13736	1	1	http://tritrypdb.org/gene/Tc00.1047053510061.20
TcCLB.511173.100	mucin-associated_surface_protein_(MASP)_putative	3.49186	1.48981e-15	1.5049e-14	9.99222e-14	4.95486	1	1	http://tritrypdb.org/gene/Tc00.1047053511173.100
TcCLB.503667.31	retrotransposon_hot_spot_protein_(RHS_pseudogene)_putative	3.48899	7.3041e-09	5.5846e-09	3.70805e-08	3.93667	1	1	http://tritrypdb.org/gene/Tc00.1047053503667.31
TcCLB.509137.20	hypothetical_protein	3.4862	4.41832e-19	4.94584e-17	3.28392e-16	8.81142	1	1	http://tritrypdb.org/gene/Tc00.1047053509137.20
TcCLB.506501.20	surface_protease_GP63_putative	3.48617	0.00288913	0.000714824	0.00474626	-0.11799	1	1	http://tritrypdb.org/gene/Tc00.1047053506501.20
TcCLB.508165.34	mucin_TcMUC_(pseudogene)_putative	3.48602	3.15815e-12	6.9506e-12	4.61504e-11	3.86766	1	1	http://tritrypdb.org/gene/Tc00.1047053508165.34
TcCLB.506397.10	trans-sialidase_putative	3.48299	3.85363e-06	1.57525e-06	1.04593e-05	1.15818	1	1	http://tritrypdb.org/gene/Tc00.1047053506397.10
TcCLB.506501.290	mucin-associated_surface_protein_(MASP)_putative	3.47605	2.03563e-13	7.06811e-13	4.69306e-12	4.11814	1	1	http://tritrypdb.org/gene/Tc00.1047053506501.290
TcCLB.511603.480	hypothetical_protein	3.46625	8.96637e-07	4.18769e-07	2.78053e-06	1.10347	1	1	http://tritrypdb.org/gene/Tc00.1047053511603.480
TcCLB.511793.10	mucin_TcMUC_putative	3.46362	5.28889e-06	2.10196e-06	1.39565e-05	-0.38326	1	1	http://tritrypdb.org/gene/Tc00.1047053511793.10
TcCLB.506603.40	trans-sialidase_putative	3.4633	1.93968e-16	3.41723e-15	2.26896e-14	4.81593	1	1	http://tritrypdb.org/gene/Tc00.1047053506603.40
TcCLB.508047.70	mucin-associated_surface_protein_(MASP)_putative	3.4617	2.08966e-15	1.98368e-14	1.31712e-13	5.40124	1	1	http://tritrypdb.org/gene/Tc00.1047053508047.70
TcCLB.509699.260	no_Fct	3.4612	0.000217827	6.5047e-05	0.000431897	-0.549444	1	1	http://tritrypdb.org/gene/Tc00.1047053509699.260
TcCLB.506501.280	mucin_TcMUCII_putative	3.45147	1.05415e-09	1.02036e-09	6.77495e-09	2.76172	1	1	http://tritrypdb.org/gene/Tc00.1047053506501.280
TcCLB.511595.59	trans-sialidase_putative	3.44641	0.000107626	3.38722e-05	0.000224903	0.810682	1	1	http://tritrypdb.org/gene/Tc00.1047053511595.59
TcCLB.511349.20	trans-sialidase_(pseudogene)_putative	3.44455	5.58924e-15	4.31744e-14	2.86668e-13	6.09162	1	1	http://tritrypdb.org/gene/Tc00.1047053511349.20
TcCLB.511609.30	mucin-associated_surface_protein_(MASP)_putative	3.44302	5.12779e-06	2.04257e-06	1.35622e-05	1.3698	1	1	http://tritrypdb.org/gene/Tc00.1047053511609.30
TcCLB.508991.30	trans-sialidase_(pseudogene)_putative	3.43639	1.42908e-15	1.45287e-14	9.64675e-14	5.63413	1	1	http://tritrypdb.org/gene/Tc00.1047053508991.30
TcCLB.510269.50	mucin-associated_surface_protein_(MASP)_putative	3.43538	7.30356e-15	5.18424e-14	3.44221e-13	5.68587	1	1	http://tritrypdb.org/gene/Tc00.1047053510269.50
TcCLB.511173.24	mucin-associated_surface_protein_(MASP)_putative	3.43425	1.4149e-09	1.32478e-09	8.79624e-09	3.39715	1	1	http://tritrypdb.org/gene/Tc00.1047053511173.24
TcCLB.510591.20	hypothetical_protein	3.43154	1.29355e-07	7.28774e-08	4.83889e-07	2.85872	1	1	http://tritrypdb.org/gene/Tc00.1047053510591.20
TcCLB.506965.70	mucin-associated_surface_protein_(MASP)_putative	3.42312	5.40753e-14	2.38878e-13	1.58609e-12	4.51136	1	1	http://tritrypdb.org/gene/Tc00.1047053506965.70
TcCLB.510107.30	mucin-associated_surface_protein_(MASP)_putative	3.42311	3.1226e-12	6.89163e-12	4.57588e-11	4.17588	1	1	http://tritrypdb.org/gene/Tc00.1047053510107.30
TcCLB.510939.30	mucin_TcMUCI_putative	3.42283	5.68714e-14	2.49633e-13	1.65751e-12	5.25291	1	1	http://tritrypdb.org/gene/Tc00.1047053510939.30
TcCLB.511311.20	trans-sialidase_putative	3.42137	9.89935e-13	2.61736e-12	1.73787e-11	6.62312	1	1	http://tritrypdb.org/gene/Tc00.1047053511311.20
TcCLB.510275.260	trans-sialidase_(pseudogene)_putative	3.4053	3.45314e-13	1.08119e-12	7.17884e-12	4.75722	1	1	http://tritrypdb.org/gene/Tc00.1047053510275.260
TcCLB.509081.100	mucin_TcMUCII_putative	3.40412	2.25484e-11	3.62941e-11	2.40985e-10	3.88495	1	1	http://tritrypdb.org/gene/Tc00.1047053509081.100
TcCLB.507611.131	protein_kinase_(pseudogene)_putative	3.40076	7.69491e-16	9.32746e-15	6.19322e-14	7.26379	1	1	http://tritrypdb.org/gene/Tc00.1047053507611.131
TcCLB.506799.100	mucin-like_glycoprotein_putative	3.39693	8.9083e-13	2.38827e-12	1.58576e-11	3.68018	1	1	http://tritrypdb.org/gene/Tc00.1047053506799.100
TcCLB.508539.110	mucin-associated_surface_protein_(MASP)_putative	3.3941	2.26883e-14	1.2414e-13	8.24263e-13	4.00827	1	1	http://tritrypdb.org/gene/Tc00.1047053508539.110
TcCLB.511599.30	90_kDa_surface_protein_putative	3.39187	5.23311e-06	2.08242e-06	1.38268e-05	2.03325	1	1	http://tritrypdb.org/gene/Tc00.1047053511599.30
TcCLB.511175.10	mucin-associated_surface_protein_(MASP)_putative	3.38831	3.7509e-07	1.89203e-07	1.25626e-06	2.33358	1	1	http://tritrypdb.org/gene/Tc00.1047053511175.10
TcCLB.507957.10	mucin-associated_surface_protein_(MASP)_putative	3.38572	1.45124e-11	2.50479e-11	1.66312e-10	4.32635	1	1	http://tritrypdb.org/gene/Tc00.1047053507957.10
TcCLB.511175.50	mucin_TcMUC_(pseudogene)_putative	3.3767	2.06013e-16	3.41723e-15	2.26896e-14	6.22502	1	1	http://tritrypdb.org/gene/Tc00.1047053511175.50
TcCLB.506769.30	mucin-associated_surface_protein_(MASP)_putative	3.37585	7.62533e-08	4.51667e-08	2.99896e-07	2.04233	1	1	http://tritrypdb.org/gene/Tc00.1047053506769.30
TcCLB.510013.230	mucin-associated_surface_protein_(MASP)_putative	3.37399	2.43013e-11	3.86304e-11	2.56497e-10	4.58083	1	1	http://tritrypdb.org/gene/Tc00.1047053510013.230
TcCLB.510279.310	mucin-associated_surface_protein_(MASP)_putative	3.37374	4.79802e-08	2.98945e-08	1.98493e-07	2.93525	1	1	http://tritrypdb.org/gene/Tc00.1047053510279.310
TcCLB.508673.20	UDP-Gal_or_UDP-GlcNAc-dependent_glycosyltransferase_putative	3.37287	5.37985e-16	6.94886e-15	4.61388e-14	6.31185	1	1	http://tritrypdb.org/gene/Tc00.1047053508673.20
TcCLB.511677.5	retrotransposon_hot_spot_protein_(RHS_pseudogene)_putative	3.37208	0.000213558	6.38813e-05	0.000424157	-0.308235	1	1	http://tritrypdb.org/gene/Tc00.1047053511677.5
TcCLB.508165.40	trans-sialidase_(pseudogene)_putative	3.36944	2.47698e-10	2.84908e-10	1.89173e-09	4.05179	1	1	http://tritrypdb.org/gene/Tc00.1047053508165.40
TcCLB.507043.21	mucin_TcMUCI_putative	3.36807	9.72749e-12	1.79073e-11	1.189e-10	4.9847	1	1	http://tritrypdb.org/gene/Tc00.1047053507043.21
TcCLB.506971.20	surface_protease_GP63_putative	3.36719	1.2148e-12	3.11773e-12	2.0701e-11	4.62714	1	1	http://tritrypdb.org/gene/Tc00.1047053506971.20
TcCLB.504193.15	trans-sialidase_putative	3.35627	0.000470088	0.000132993	0.00088304	-0.978448	1	1	http://tritrypdb.org/gene/Tc00.1047053504193.15
TcCLB.509925.5	trans-sialidase_(pseudogene)_putative	3.34588	4.55812e-14	2.07025e-13	1.3746e-12	5.56317	1	1	http://tritrypdb.org/gene/Tc00.1047053509925.5
TcCLB.510025.180	mucin-associated_surface_protein_(MASP)_putative	3.34579	3.61592e-13	1.12832e-12	7.49175e-12	4.29252	1	1	http://tritrypdb.org/gene/Tc00.1047053510025.180
TcCLB.511173.180	mucin-associated_surface_protein_(MASP)_putative	3.33847	3.51285e-12	7.58299e-12	5.03493e-11	3.99342	1	1	http://tritrypdb.org/gene/Tc00.1047053511173.180
TcCLB.511171.50	mucin-associated_surface_protein_(MASP_pseudogene)_putative	3.33665	1.04814e-11	1.90724e-11	1.26636e-10	4.06722	1	1	http://tritrypdb.org/gene/Tc00.1047053511171.50
TcCLB.506409.100	mucin_TcMUCII_putative	3.33117	1.04508e-12	2.74473e-12	1.82244e-11	4.86715	1	1	http://tritrypdb.org/gene/Tc00.1047053506409.100
TcCLB.508147.90	mucin-associated_surface_protein_(MASP_pseudogene)_putative	3.32869	4.36427e-13	1.32765e-12	8.81532e-12	3.98029	1	1	http://tritrypdb.org/gene/Tc00.1047053508147.90
TcCLB.508977.120	trans-sialidase_putative	3.32307	2.29344e-15	2.13847e-14	1.4199e-13	5.42727	1	1	http://tritrypdb.org/gene/Tc00.1047053508977.120
TcCLB.509265.120	trans-sialidase_putative	3.32258	1.76885e-11	2.95586e-11	1.96262e-10	5.07599	1	1	http://tritrypdb.org/gene/Tc00.1047053509265.120
TcCLB.506499.160	mucin-associated_surface_protein_(MASP)_putative	3.32155	4.59247e-13	1.38637e-12	9.20518e-12	4.45986	1	1	http://tritrypdb.org/gene/Tc00.1047053506499.160
TcCLB.510377.134	mucin-associated_surface_protein_(MASP)_putative	3.31142	3.80091e-09	3.16737e-09	2.10306e-08	2.82374	1	1	http://tritrypdb.org/gene/Tc00.1047053510377.134
TcCLB.510015.30	mucin-associated_surface_protein_(MASP)_putative	3.3091	3.7938e-16	5.48468e-15	3.6417e-14	5.27226	1	1	http://tritrypdb.org/gene/Tc00.1047053510015.30
TcCLB.511311.7	trans-sialidase_putative	3.30028	7.07487e-15	5.12693e-14	3.40417e-13	5.63976	1	1	http://tritrypdb.org/gene/Tc00.1047053511311.7
TcCLB.510853.40	trans-sialidase_putative	3.29554	4.75581e-12	9.80922e-12	6.5131e-11	5.29033	1	1	http://tritrypdb.org/gene/Tc00.1047053510853.40
TcCLB.510279.340	mucin_TcMUCII_putative	3.29225	1.81578e-08	1.25662e-08	8.34367e-08	3.15673	1	1	http://tritrypdb.org/gene/Tc00.1047053510279.340
TcCLB.503667.20	hypothetical_protein	3.29193	1.8604e-07	1.00605e-07	6.67995e-07	3.12931	1	1	http://tritrypdb.org/gene/Tc00.1047053503667.20
TcCLB.509123.20	hypothetical_protein	3.29076	1.9126e-07	1.0313e-07	6.84758e-07	2.29628	1	1	http://tritrypdb.org/gene/Tc00.1047053509123.20
TcCLB.508225.4	trans-sialidase_putative	3.28737	1.36733e-09	1.28789e-09	8.55131e-09	2.73645	1	1	http://tritrypdb.org/gene/Tc00.1047053508225.4
TcCLB.510071.30	UDP-Gal_or_UDP-GlcNAc-dependent_glycosyltransferase_putative	3.28235	2.12367e-15	2.00389e-14	1.33054e-13	5.61663	1	1	http://tritrypdb.org/gene/Tc00.1047053510071.30
TcCLB.510191.10	mucin-associated_surface_protein_(MASP)_putative	3.2823	3.36062e-10	3.7215e-10	2.47099e-09	4.2191	1	1	http://tritrypdb.org/gene/Tc00.1047053510191.10
TcCLB.508099.20	serine-alanine-and_proline-rich_protein_putative	3.28032	6.07525e-15	4.60261e-14	3.05602e-13	3.80758	1	1	http://tritrypdb.org/gene/Tc00.1047053508099.20
TcCLB.511173.270	mucin-associated_surface_protein_(MASP)_putative	3.27726	1.59082e-13	5.83628e-13	3.87516e-12	4.90902	1	1	http://tritrypdb.org/gene/Tc00.1047053511173.270
TcCLB.510191.70	mucin-associated_surface_protein_(MASP)_putative	3.2647	1.29912e-10	1.64431e-10	1.09178e-09	3.32762	1	1	http://tritrypdb.org/gene/Tc00.1047053510191.70
TcCLB.510013.240	mucin_TcMUCII_putative	3.26305	4.52458e-09	3.69449e-09	2.45305e-08	3.57166	1	1	http://tritrypdb.org/gene/Tc00.1047053510013.240
TcCLB.509699.150	mucin_TcMUCII_putative	3.25779	7.45915e-14	3.10957e-13	2.06469e-12	4.14894	1	1	http://tritrypdb.org/gene/Tc00.1047053509699.150
TcCLB.508977.40	trans-sialidase_putative	3.25187	1.69841e-16	3.14866e-15	2.09064e-14	5.66473	1	1	http://tritrypdb.org/gene/Tc00.1047053508977.40
TcCLB.511603.170	mucin_TcMUCII_putative	3.25047	1.5704e-08	1.10328e-08	7.3255e-08	3.46863	1	1	http://tritrypdb.org/gene/Tc00.1047053511603.170
TcCLB.508165.60	mucin_TcMUCII_putative	3.2472	1.94123e-10	2.31743e-10	1.53872e-09	3.11775	1	1	http://tritrypdb.org/gene/Tc00.1047053508165.60
TcCLB.508563.20	trans-sialidase_putative	3.2466	1.70531e-13	6.16338e-13	4.09234e-12	5.84294	1	1	http://tritrypdb.org/gene/Tc00.1047053508563.20
TcCLB.510061.30	trans-sialidase_putative	3.23821	1.50847e-11	2.58657e-11	1.71742e-10	4.83397	1	1	http://tritrypdb.org/gene/Tc00.1047053510061.30
TcCLB.511311.30	trans-sialidase_putative	3.23791	3.88934e-15	3.24278e-14	2.15313e-13	5.68792	1	1	http://tritrypdb.org/gene/Tc00.1047053511311.30
TcCLB.511593.80	mucin-associated_surface_protein_(MASP)_putative	3.23506	2.56711e-12	5.87122e-12	3.89835e-11	4.35223	1	1	http://tritrypdb.org/gene/Tc00.1047053511593.80
TcCLB.506965.140	mucin-associated_surface_protein_(MASP)_putative	3.22551	5.46754e-12	1.10104e-11	7.31067e-11	4.43953	1	1	http://tritrypdb.org/gene/Tc00.1047053506965.140
TcCLB.511567.11	trans-sialidase_putative	3.22403	1.32876e-06	5.97734e-07	3.96882e-06	2.54153	1	1	http://tritrypdb.org/gene/Tc00.1047053511567.11
TcCLB.506545.5	mucin_TcMUCI_putative	3.22278	1.38799e-14	8.38008e-14	5.56418e-13	5.48282	1	1	http://tritrypdb.org/gene/Tc00.1047053506545.5
TcCLB.511401.90	trans-sialidase_putative	3.2222	1.17549e-17	4.87459e-16	3.23661e-15	5.59174	1	1	http://tritrypdb.org/gene/Tc00.1047053511401.90
TcCLB.510377.370	mucin_TcMUCII_putative	3.22153	1.70094e-10	2.06818e-10	1.37322e-09	3.04861	1	1	http://tritrypdb.org/gene/Tc00.1047053510377.370
TcCLB.503659.30	trans-sialidase_putative	3.22101	4.79238e-12	9.87173e-12	6.5546e-11	2.8158	1	1	http://tritrypdb.org/gene/Tc00.1047053503659.30
TcCLB.510591.30	retrotransposon_hot_spot_protein_(RHS_pseudogene)_putative	3.2188	2.8736e-14	1.46545e-13	9.73027e-13	6.19302	1	1	http://tritrypdb.org/gene/Tc00.1047053510591.30
TcCLB.509133.10	trans-sialidase_(pseudogene)_putative	3.21303	2.10038e-14	1.18207e-13	7.84869e-13	5.45576	1	1	http://tritrypdb.org/gene/Tc00.1047053509133.10
TcCLB.509157.170	trans-sialidase_putative	3.2095	1.24272e-07	7.03662e-08	4.67215e-07	3.20728	1	1	http://tritrypdb.org/gene/Tc00.1047053509157.170
TcCLB.503783.17	mucin_TcMUCII_putative	3.2065	5.45046e-10	5.74891e-10	3.81714e-09	3.04212	1	1	http://tritrypdb.org/gene/Tc00.1047053503783.17
TcCLB.510019.30	mucin-associated_surface_protein_(MASP)_putative	3.20124	2.88909e-09	2.49324e-09	1.65545e-08	3.64042	1	1	http://tritrypdb.org/gene/Tc00.1047053510019.30
TcCLB.506499.80	mucin-associated_surface_protein_(MASP)_putative	3.201	3.02091e-09	2.59139e-09	1.72062e-08	3.38077	1	1	http://tritrypdb.org/gene/Tc00.1047053506499.80
TcCLB.508161.23	hypothetical_protein	3.19941	1.50287e-09	1.39472e-09	9.26059e-09	3.23898	1	1	http://tritrypdb.org/gene/Tc00.1047053508161.23
TcCLB.511625.149	mucin_TcMUCII_(pseudogene)_putative	3.1908	2.44805e-12	5.68138e-12	3.77231e-11	3.84707	1	1	http://tritrypdb.org/gene/Tc00.1047053511625.149
TcCLB.424889.10	UDP-Gal_or_UDP-GlcNAc-dependent_glycosyltransferase_putative	3.1896	2.04467e-16	3.41723e-15	2.26896e-14	5.38411	1	1	http://tritrypdb.org/gene/Tc00.1047053424889.10
TcCLB.506609.80	mucin_TcMUCII_putative	3.18611	1.38421e-10	1.72841e-10	1.14762e-09	3.04059	1	1	http://tritrypdb.org/gene/Tc00.1047053506609.80
TcCLB.503859.40	mucin-associated_surface_protein_(MASP)_putative	3.18172	1.11354e-12	2.86811e-12	1.90436e-11	3.42525	1	1	http://tritrypdb.org/gene/Tc00.1047053503859.40
TcCLB.508161.30	mucin-associated_surface_protein_(MASP)_putative	3.17407	3.86775e-12	8.22515e-12	5.46131e-11	4.53102	1	1	http://tritrypdb.org/gene/Tc00.1047053508161.30
TcCLB.503717.40	mucin-associated_surface_protein_(MASP_pseudogene)_putative	3.17084	4.04845e-11	5.92347e-11	3.93305e-10	4.40747	1	1	http://tritrypdb.org/gene/Tc00.1047053503717.40
TcCLB.510013.310	mucin-associated_surface_protein_(MASP)_putative	3.16725	3.74305e-15	3.15419e-14	2.09431e-13	4.8729	1	1	http://tritrypdb.org/gene/Tc00.1047053510013.310
TcCLB.510377.220	mucin-associated_surface_protein_(MASP_pseudogene)_putative	3.16033	7.61447e-14	3.15762e-13	2.09658e-12	4.08335	1	1	http://tritrypdb.org/gene/Tc00.1047053510377.220
TcCLB.508165.30	mucin-associated_surface_protein_(MASP)_putative	3.15801	3.14244e-09	2.67814e-09	1.77822e-08	3.66134	1	1	http://tritrypdb.org/gene/Tc00.1047053508165.30
TcCLB.511603.500	mucin-associated_surface_protein_(MASP)_putative	3.15662	3.93613e-13	1.21858e-12	8.09111e-12	3.75977	1	1	http://tritrypdb.org/gene/Tc00.1047053511603.500
TcCLB.507953.200	90_kDa_surface_protein_putativeserine-alanine-and_proline-rich_protein_putative	3.15608	6.31974e-09	4.93005e-09	3.27344e-08	3.87842	1	1	http://tritrypdb.org/gene/Tc00.1047053507953.200
TcCLB.506713.80	trans-sialidase_putative	3.152	4.35977e-13	1.32765e-12	8.81532e-12	5.60881	1	1	http://tritrypdb.org/gene/Tc00.1047053506713.80
TcCLB.510373.10	mucin-associated_surface_protein_(MASP)_putative	3.1496	4.06152e-14	1.88796e-13	1.25356e-12	4.45122	1	1	http://tritrypdb.org/gene/Tc00.1047053510373.10
TcCLB.506799.20	mucin-like_glycoprotein_putative	3.14707	4.28083e-12	8.95852e-12	5.94825e-11	3.28506	1	1	http://tritrypdb.org/gene/Tc00.1047053506799.20
TcCLB.508367.50	hypothetical_protein_conserved_(pseudogene)	3.14311	1.04334e-12	2.74473e-12	1.82244e-11	5.70542	1	1	http://tritrypdb.org/gene/Tc00.1047053508367.50
TcCLB.510275.400	mucin-associated_surface_protein_(MASP)_putative	3.13399	4.93012e-12	1.01026e-11	6.70792e-11	4.01595	1	1	http://tritrypdb.org/gene/Tc00.1047053510275.400
TcCLB.503717.120	trans-sialidase_putative	3.13338	8.20721e-15	5.5987e-14	3.7174e-13	4.81206	1	1	http://tritrypdb.org/gene/Tc00.1047053503717.120
TcCLB.506501.230	mucin_TcMUCII_putative	3.13312	7.49343e-06	2.89421e-06	1.92169e-05	1.95716	1	1	http://tritrypdb.org/gene/Tc00.1047053506501.230
TcCLB.510507.50	RNA-binding_protein_putative	3.12856	0.000682388	0.000187271	0.00124344	-0.954001	1	1	http://tritrypdb.org/gene/Tc00.1047053510507.50
TcCLB.511593.60	mucin-associated_surface_protein_(MASP)_putative	3.12067	3.32809e-15	2.91357e-14	1.93454e-13	4.88456	1	1	http://tritrypdb.org/gene/Tc00.1047053511593.60
TcCLB.508389.70	trans-sialidase_(pseudogene)_putative	3.11894	1.38777e-10	1.73022e-10	1.14883e-09	3.97546	1	1	http://tritrypdb.org/gene/Tc00.1047053508389.70
TcCLB.511127.10	RNA-binding_protein_5_putative	3.11851	0.000618899	0.00017134	0.00113766	2.24797	1	1	http://tritrypdb.org/gene/Tc00.1047053511127.10
TcCLB.511873.10	trans-sialidase_putative	3.11528	6.76235e-14	2.86456e-13	1.902e-12	5.2033	1	1	http://tritrypdb.org/gene/Tc00.1047053511873.10
TcCLB.511553.200	mucin-associated_surface_protein_(MASP)_putative	3.11274	1.43637e-11	2.4873e-11	1.65151e-10	4.04129	1	1	http://tritrypdb.org/gene/Tc00.1047053511553.200
TcCLB.506601.40	mucin-associated_surface_protein_(MASP)_putative	3.10897	5.20343e-13	1.52192e-12	1.01052e-11	4.21163	1	1	http://tritrypdb.org/gene/Tc00.1047053506601.40
TcCLB.506289.210	surface_protease_GP63_putative	3.10786	2.52052e-15	2.26963e-14	1.50698e-13	5.18069	1	1	http://tritrypdb.org/gene/Tc00.1047053506289.210
TcCLB.509921.40	retrotransposon_hot_spot_protein_(RHS_pseudogene)_putative	3.10419	5.83004e-14	2.5418e-13	1.6877e-12	5.91478	1	1	http://tritrypdb.org/gene/Tc00.1047053509921.40
TcCLB.506289.200	hypothetical_protein	3.10124	1.04407e-14	6.77057e-14	4.4955e-13	4.72258	1	1	http://tritrypdb.org/gene/Tc00.1047053506289.200
TcCLB.507959.110	mucin-associated_surface_protein_(MASP)_putative	3.09962	7.39092e-11	1.0075e-10	6.68955e-10	3.46474	1	1	http://tritrypdb.org/gene/Tc00.1047053507959.110
TcCLB.503667.39	dispersed_gene_family_protein_1_(DGF-1)_putative	3.09773	2.39284e-10	2.76978e-10	1.83907e-09	5.01309	1	1	http://tritrypdb.org/gene/Tc00.1047053503667.39
TcCLB.506973.5	mucin-associated_surface_protein_(MASP)_putative	3.09269	5.13813e-08	3.17642e-08	2.10907e-07	3.2878	1	1	http://tritrypdb.org/gene/Tc00.1047053506973.5
TcCLB.506811.60	hypothetical_protein	3.0897	0.000312245	9.1034e-05	0.000604445	-0.689661	1	1	http://tritrypdb.org/gene/Tc00.1047053506811.60
TcCLB.510561.7	mucin-associated_surface_protein_(MASP)_putative	3.08293	1.47647e-05	5.37951e-06	3.57187e-05	-0.854309	1	1	http://tritrypdb.org/gene/Tc00.1047053510561.7
TcCLB.507959.90	mucin_TcMUCII_putative	3.07838	4.16952e-09	3.43459e-09	2.28049e-08	3.0279	1	1	http://tritrypdb.org/gene/Tc00.1047053507959.90
TcCLB.506973.120	trans-sialidase_putative	3.07641	1.95551e-10	2.33271e-10	1.54887e-09	3.98044	1	1	http://tritrypdb.org/gene/Tc00.1047053506973.120
TcCLB.509815.20	trans-sialidase_(pseudogene)_putative	3.07425	1.37134e-11	2.38254e-11	1.58195e-10	4.70928	1	1	http://tritrypdb.org/gene/Tc00.1047053509815.20
TcCLB.508977.10	trans-sialidase_putative	3.0721	1.19895e-14	7.46766e-14	4.95836e-13	5.18623	1	1	http://tritrypdb.org/gene/Tc00.1047053508977.10
TcCLB.506763.340	mucin_TcMUCII_putative	3.07085	6.54489e-09	5.08555e-09	3.37669e-08	3.84016	1	1	http://tritrypdb.org/gene/Tc00.1047053506763.340
TcCLB.507699.130	mucin-associated_surface_protein_(MASP)_putative	3.06554	5.41372e-08	3.33372e-08	2.21351e-07	1.47046	1	1	http://tritrypdb.org/gene/Tc00.1047053507699.130
TcCLB.511607.60	trans-sialidase_(pseudogene)_putative	3.0598	2.78813e-14	1.43113e-13	9.50235e-13	4.64744	1	1	http://tritrypdb.org/gene/Tc00.1047053511607.60
TcCLB.507237.270	mucin-associated_surface_protein_(MASP)_putative	3.05639	4.21176e-06	1.70527e-06	1.13226e-05	1.28652	1	1	http://tritrypdb.org/gene/Tc00.1047053507237.270
TcCLB.503937.40	trans-sialidase_(pseudogene)_putative	3.05245	2.06736e-10	2.44497e-10	1.6234e-09	4.00273	1	1	http://tritrypdb.org/gene/Tc00.1047053503937.40
TcCLB.506345.90	trans-sialidase_putative	3.05219	6.88246e-13	1.92295e-12	1.27679e-11	5.69481	1	1	http://tritrypdb.org/gene/Tc00.1047053506345.90
TcCLB.510021.220	trans-sialidase_putative	3.05158	2.91186e-14	1.47189e-13	9.773e-13	4.51056	1	1	http://tritrypdb.org/gene/Tc00.1047053510021.220
TcCLB.510025.70	90_kDa_surface_protein_putativeserine-alanine-and_proline-rich_protein_putative	3.04865	1.09862e-08	8.01119e-09	5.31925e-08	2.75092	1	1	http://tritrypdb.org/gene/Tc00.1047053510025.70
TcCLB.511171.90	mucin-associated_surface_protein_(MASP)_putative	3.03842	3.68313e-08	2.36219e-08	1.56844e-07	3.16215	1	1	http://tritrypdb.org/gene/Tc00.1047053511171.90
TcCLB.511173.400	mucin-associated_surface_protein_(MASP)_putative	3.03673	1.39608e-09	1.31184e-09	8.71033e-09	3.22395	1	1	http://tritrypdb.org/gene/Tc00.1047053511173.400
TcCLB.511605.90	mucin_TcMUCII_putative	3.03587	4.98785e-13	1.47465e-12	9.79134e-12	3.87071	1	1	http://tritrypdb.org/gene/Tc00.1047053511605.90
TcCLB.508539.80	mucin-associated_surface_protein_(MASP)_putative	3.03347	3.37964e-14	1.63867e-13	1.08804e-12	4.7149	1	1	http://tritrypdb.org/gene/Tc00.1047053508539.80
TcCLB.508341.10	mucin-associated_surface_protein_(MASP)_putative	3.02458	1.66136e-07	9.10602e-08	6.04618e-07	2.1347	1	1	http://tritrypdb.org/gene/Tc00.1047053508341.10
TcCLB.507835.35	trans-sialidase_(pseudogene)_putative	3.01954	6.28088e-12	1.2295e-11	8.16358e-11	3.89423	1	1	http://tritrypdb.org/gene/Tc00.1047053507835.35
TcCLB.510375.40	mucin-associated_surface_protein_(MASP)_putative	3.0167	2.13262e-08	1.45229e-08	9.64286e-08	2.52043	1	1	http://tritrypdb.org/gene/Tc00.1047053510375.40
TcCLB.507953.10	trans-sialidase_putative	3.01301	8.28295e-06	3.17575e-06	2.10862e-05	2.59218	1	1	http://tritrypdb.org/gene/Tc00.1047053507953.10
TcCLB.510557.60	mucin-associated_surface_protein_(MASP)_putative	3.01222	2.7841e-09	2.41056e-09	1.60055e-08	2.50704	1	1	http://tritrypdb.org/gene/Tc00.1047053510557.60
TcCLB.509925.70	dispersed_gene_family_protein_1_(DGF-1)_putative	3.00941	1.10889e-10	1.42995e-10	9.49451e-10	6.27903	1	1	http://tritrypdb.org/gene/Tc00.1047053509925.70
TcCLB.510017.40	mucin_TcMUCII_putative	3.00276	7.49354e-06	2.89421e-06	1.92169e-05	1.98342	1	1	http://tritrypdb.org/gene/Tc00.1047053510017.40
TcCLB.510207.40	mucin-associated_surface_protein_(MASP)_putative	3.00089	4.8898e-13	1.45111e-12	9.63503e-12	4.09161	1	1	http://tritrypdb.org/gene/Tc00.1047053510207.40
TcCLB.506757.90	trans-sialidase_putative	3.00067	4.56678e-11	6.56392e-11	4.35829e-10	4.89515	1	1	http://tritrypdb.org/gene/Tc00.1047053506757.90
TcCLB.511611.30	hypothetical_protein	3.00056	3.52493e-06	1.45599e-06	9.66746e-06	2.73854	1	1	http://tritrypdb.org/gene/Tc00.1047053511611.30
TcCLB.506759.220	mucin-associated_surface_protein_(MASP)_putative	3	9.7204e-09	7.19468e-09	4.7771e-08	3.67207	1	1	http://tritrypdb.org/gene/Tc00.1047053506759.220
TcCLB.508121.90	mucin-associated_surface_protein_(MASP_pseudogene)_putative	2.99778	3.00549e-12	6.69884e-12	4.44788e-11	4.08004	1	1	http://tritrypdb.org/gene/Tc00.1047053508121.90
TcCLB.508147.79	mucin_TcMUCII_putative	2.99682	3.00726e-07	1.55133e-07	1.03005e-06	2.74528	1	1	http://tritrypdb.org/gene/Tc00.1047053508147.79
TcCLB.508165.425	mucin_TcMUC_(pseudogene)_putative	2.99374	1.09508e-11	1.97441e-11	1.31097e-10	4.13946	1	1	http://tritrypdb.org/gene/Tc00.1047053508165.425
TcCLB.511349.100	trans-sialidase_putative	2.99307	1.36609e-13	5.15138e-13	3.42039e-12	5.81774	1	1	http://tritrypdb.org/gene/Tc00.1047053511349.100
TcCLB.511625.100	mucin_TcMUCII_putative	2.98676	2.48874e-11	3.92178e-11	2.60397e-10	4.10468	1	1	http://tritrypdb.org/gene/Tc00.1047053511625.100
TcCLB.506599.50	mucin-associated_surface_protein_(MASP)_putative	2.98318	1.05558e-10	1.37244e-10	9.11266e-10	3.89474	1	1	http://tritrypdb.org/gene/Tc00.1047053506599.50
TcCLB.503665.40	surface_protease_GP63_(pseudogene)_putative	2.98047	4.88165e-12	1.00294e-11	6.65928e-11	5.1763	1	1	http://tritrypdb.org/gene/Tc00.1047053503665.40
TcCLB.511043.60	receptor-type_adenylate_cyclase_putative	2.98038	2.88407e-13	9.48796e-13	6.29979e-12	7.23401	1	1	http://tritrypdb.org/gene/Tc00.1047053511043.60
TcCLB.506285.40	mucin-associated_surface_protein_(MASP_pseudogene)_putative	2.97946	8.67367e-13	2.33642e-12	1.55133e-11	4.8305	1	1	http://tritrypdb.org/gene/Tc00.1047053506285.40
TcCLB.506409.30	mucin-associated_surface_protein_(MASP)_putative	2.97536	8.07763e-13	2.20603e-12	1.46475e-11	4.40189	1	1	http://tritrypdb.org/gene/Tc00.1047053506409.30
TcCLB.510557.80	mucin_TcMUCII_putative	2.97373	3.19046e-09	2.7132e-09	1.8015e-08	3.46504	1	1	http://tritrypdb.org/gene/Tc00.1047053510557.80
TcCLB.509079.20	mucin-associated_surface_protein_(MASP)_putative	2.96357	3.25098e-09	2.75425e-09	1.82876e-08	3.28541	1	1	http://tritrypdb.org/gene/Tc00.1047053509079.20
TcCLB.506599.240	mucin-associated_surface_protein_(MASP)_putative	2.95941	6.60217e-10	6.79539e-10	4.51198e-09	3.6292	1	1	http://tritrypdb.org/gene/Tc00.1047053506599.240
TcCLB.503665.10	trans-sialidase_(pseudogene)_putative	2.95516	5.104e-07	2.51027e-07	1.66676e-06	3.93221	1	1	http://tritrypdb.org/gene/Tc00.1047053503665.10
TcCLB.503783.80	mucin-associated_surface_protein_(MASP)_putative	2.95191	7.31223e-12	1.40864e-11	9.35304e-11	4.21437	1	1	http://tritrypdb.org/gene/Tc00.1047053503783.80
TcCLB.511611.5	mucin_TcMUCII_(pseudogene)_putative	2.9516	2.29953e-06	9.81744e-07	6.51855e-06	2.57742	1	1	http://tritrypdb.org/gene/Tc00.1047053511611.5
TcCLB.509081.5	mucin-associated_surface_protein_(MASP)_putative	2.95102	2.13647e-10	2.50729e-10	1.66478e-09	3.55135	1	1	http://tritrypdb.org/gene/Tc00.1047053509081.5
TcCLB.510371.120	mucin-associated_surface_protein_(MASP)_putative	2.94701	7.07992e-12	1.37396e-11	9.1228e-11	3.76537	1	1	http://tritrypdb.org/gene/Tc00.1047053510371.120
TcCLB.510181.160	no_Fct	2.94142	2.30457e-05	8.0917e-06	5.3727e-05	-0.143469	1	1	http://tritrypdb.org/gene/Tc00.1047053510181.160
TcCLB.511173.130	trans-sialidase_putative	2.9405	4.66304e-12	9.65579e-12	6.41122e-11	4.21631	1	1	http://tritrypdb.org/gene/Tc00.1047053511173.130
TcCLB.504035.41	mucin-associated_surface_protein_(MASP_pseudogene)_putative	2.93654	4.66891e-07	2.31144e-07	1.53474e-06	2.21694	1	1	http://tritrypdb.org/gene/Tc00.1047053504035.41
TcCLB.507957.150	mucin-associated_surface_protein_(MASP)_putative	2.93521	7.70041e-12	1.47083e-11	9.76599e-11	4.2598	1	1	http://tritrypdb.org/gene/Tc00.1047053507957.150
TcCLB.510275.255	hypothetical_protein	2.93488	3.42673e-14	1.6564e-13	1.09981e-12	5.6173	1	1	http://tritrypdb.org/gene/Tc00.1047053510275.255
TcCLB.508125.50	mucin-associated_surface_protein_(MASP_pseudogene)_putative	2.93386	3.05822e-12	6.80673e-12	4.51951e-11	4.02571	1	1	http://tritrypdb.org/gene/Tc00.1047053508125.50
TcCLB.511431.10	protein_kinase_putative	2.93307	2.45993e-12	5.69218e-12	3.77947e-11	5.47015	1	1	http://tritrypdb.org/gene/Tc00.1047053511431.10
TcCLB.508389.100	mucin-associated_surface_protein_(MASP)_putative	2.92863	1.32812e-09	1.25396e-09	8.32601e-09	4.63362	1	1	http://tritrypdb.org/gene/Tc00.1047053508389.100
TcCLB.511173.80	trans-sialidase_putative	2.92325	5.78052e-11	8.04681e-11	5.34289e-10	4.19366	1	1	http://tritrypdb.org/gene/Tc00.1047053511173.80
TcCLB.422207.10	UDP-Gal_or_UDP-GlcNAc-dependent_glycosyltransferase_putative	2.92191	1.58792e-06	7.03937e-07	4.67398e-06	4.95174	1	1	http://tritrypdb.org/gene/Tc00.1047053422207.10
TcCLB.506667.10	mucin-associated_surface_protein_(MASP)_putative	2.9213	1.8509e-09	1.67144e-09	1.1098e-08	3.25115	1	1	http://tritrypdb.org/gene/Tc00.1047053506667.10
TcCLB.509925.40	trans-sialidase_(pseudogene)_putative	2.91711	1.35994e-14	8.30623e-14	5.51515e-13	6.00603	1	1	http://tritrypdb.org/gene/Tc00.1047053509925.40
TcCLB.510073.24	hypothetical_protein	2.91523	0.000906736	0.000243746	0.00161842	-0.234211	1	1	http://tritrypdb.org/gene/Tc00.1047053510073.24
TcCLB.508143.80	mucin-associated_surface_protein_(MASP)_putative	2.91242	1.52169e-10	1.88365e-10	1.2507e-09	3.81413	1	1	http://tritrypdb.org/gene/Tc00.1047053508143.80
TcCLB.509121.20	dispersed_gene_family_protein_1_(DGF-1_pseudogene)_putative	2.91134	2.27291e-09	2.00607e-09	1.33198e-08	6.1756	1	1	http://tritrypdb.org/gene/Tc00.1047053509121.20
TcCLB.511213.60	mucin-associated_surface_protein_(MASP)_putative	2.9061	5.45136e-15	4.25905e-14	2.82791e-13	6.1336	1	1	http://tritrypdb.org/gene/Tc00.1047053511213.60
TcCLB.505025.40	mucin-associated_surface_protein_(MASP)_putative	2.90505	3.95035e-09	3.27631e-09	2.17539e-08	3.7103	1	1	http://tritrypdb.org/gene/Tc00.1047053505025.40
TcCLB.510555.30	mucin_TcMUCII_putative	2.90464	2.47393e-11	3.91018e-11	2.59627e-10	3.61317	1	1	http://tritrypdb.org/gene/Tc00.1047053510555.30
TcCLB.503637.50	no_Fct	2.89727	0.00112976	0.000299056	0.00198566	-0.394105	1	1	http://tritrypdb.org/gene/Tc00.1047053503637.50
TcCLB.508121.160	mucin-associated_surface_protein_(MASP_pseudogene)_putative	2.89608	5.11071e-14	2.28793e-13	1.51913e-12	4.46454	1	1	http://tritrypdb.org/gene/Tc00.1047053508121.160
TcCLB.425435.10	trans-sialidase_putative	2.89572	6.38022e-12	1.24431e-11	8.26191e-11	3.94961	1	1	http://tritrypdb.org/gene/Tc00.1047053425435.10
TcCLB.507163.11	mucin_TcMUCII_putative	2.8941	1.85525e-06	8.10064e-07	5.37864e-06	2.52285	1	1	http://tritrypdb.org/gene/Tc00.1047053507163.11
TcCLB.508277.170	hypothetical_protein_conserved	2.89405	2.00457e-14	1.1445e-13	7.59919e-13	4.86393	1	1	http://tritrypdb.org/gene/Tc00.1047053508277.170
TcCLB.506609.70	mucin-associated_surface_protein_(MASP)_putative	2.89395	3.50521e-08	2.25911e-08	1.5e-07	3.64807	1	1	http://tritrypdb.org/gene/Tc00.1047053506609.70
TcCLB.507747.114	mucin-associated_surface_protein_(MASP_pseudogene)_putative	2.89387	1.01439e-14	6.63272e-14	4.40397e-13	5.72487	1	1	http://tritrypdb.org/gene/Tc00.1047053507747.114
TcCLB.507699.110	mucin-associated_surface_protein_(MASP_pseudogene)_putative	2.89301	2.11992e-07	1.1324e-07	7.51887e-07	1.86401	1	1	http://tritrypdb.org/gene/Tc00.1047053507699.110
TcCLB.506375.100	hypothetical_protein	2.89151	1.51309e-13	5.59702e-13	3.71629e-12	5.72147	1	1	http://tritrypdb.org/gene/Tc00.1047053506375.100
TcCLB.504039.240	mucin_TcMUCII_putative	2.89019	7.65061e-10	7.7133e-10	5.12146e-09	3.33735	1	1	http://tritrypdb.org/gene/Tc00.1047053504039.240
TcCLB.508161.20	trans-sialidase_putative	2.8896	5.46311e-12	1.10104e-11	7.31067e-11	4.63721	1	1	http://tritrypdb.org/gene/Tc00.1047053508161.20
TcCLB.508541.90	mucin-associated_surface_protein_(MASP)_putative	2.87803	3.70044e-09	3.09511e-09	2.05508e-08	3.6686	1	1	http://tritrypdb.org/gene/Tc00.1047053508541.90
TcCLB.507275.54	no_Fct	2.87545	0.000207724	6.22543e-05	0.000413354	0.89525	1	1	http://tritrypdb.org/gene/Tc00.1047053507275.54
TcCLB.510307.10	surface_protease_GP63_putative	2.87309	9.11949e-12	1.69464e-11	1.1252e-10	5.72751	1	1	http://tritrypdb.org/gene/Tc00.1047053510307.10
TcCLB.510275.350	trans-sialidase_putative	2.86967	1.11509e-11	1.99678e-11	1.32581e-10	4.39173	1	1	http://tritrypdb.org/gene/Tc00.1047053510275.350
TcCLB.509959.60	trans-sialidase_(pseudogene)_putative	2.86964	9.267e-10	9.09845e-10	6.04116e-09	3.69487	1	1	http://tritrypdb.org/gene/Tc00.1047053509959.60
TcCLB.506267.70	mucin-associated_surface_protein_(MASP)_putative	2.8665	7.39761e-11	1.00754e-10	6.68982e-10	3.35553	1	1	http://tritrypdb.org/gene/Tc00.1047053506267.70
TcCLB.508539.160	mucin-associated_surface_protein_(MASP)_putative	2.86575	3.25002e-12	7.10319e-12	4.71636e-11	4.25734	1	1	http://tritrypdb.org/gene/Tc00.1047053508539.160
TcCLB.506409.170	trans-sialidase_putative	2.86156	1.73004e-15	1.67402e-14	1.11151e-13	5.7345	1	1	http://tritrypdb.org/gene/Tc00.1047053506409.170
TcCLB.508149.70	mucin_TcMUCII_putative	2.85821	1.63761e-07	8.99309e-08	5.9712e-07	3.05523	1	1	http://tritrypdb.org/gene/Tc00.1047053508149.70
TcCLB.506243.110	expression_site-associated_gene_(ESAG-like)_protein_putativeexpression_site-associated_gene_3_(ESAG3-like)_protein_putative	2.85509	1.45604e-14	8.65826e-14	5.74889e-13	5.0946	1	1	http://tritrypdb.org/gene/Tc00.1047053506243.110
TcCLB.511399.24	trans-sialidase_putative	2.85465	1.4193e-14	8.53644e-14	5.668e-13	5.05265	1	1	http://tritrypdb.org/gene/Tc00.1047053511399.24
TcCLB.511173.470	trans-sialidase_putative	2.85404	1.1706e-11	2.07263e-11	1.37618e-10	4.20622	1	1	http://tritrypdb.org/gene/Tc00.1047053511173.470
TcCLB.509957.10	hypothetical_protein	2.85208	5.15745e-13	1.51344e-12	1.00489e-11	5.73234	1	1	http://tritrypdb.org/gene/Tc00.1047053509957.10
TcCLB.503717.20	mucin-associated_surface_protein_(MASP)_putative	2.8518	1.18618e-10	1.5172e-10	1.00738e-09	3.99693	1	1	http://tritrypdb.org/gene/Tc00.1047053503717.20
TcCLB.503957.10	trans-sialidase_putative	2.85148	8.55199e-12	1.60815e-11	1.06777e-10	5.76677	1	1	http://tritrypdb.org/gene/Tc00.1047053503957.10
TcCLB.507907.10	trans-sialidase_putative	2.84956	2.45896e-12	5.69218e-12	3.77947e-11	4.6108	1	1	http://tritrypdb.org/gene/Tc00.1047053507907.10
TcCLB.506755.50	hypothetical_protein_conserved	2.84593	2.45801e-15	2.23633e-14	1.48487e-13	5.78457	1	1	http://tritrypdb.org/gene/Tc00.1047053506755.50
TcCLB.505025.10	mucin-associated_surface_protein_(MASP)_putative	2.8363	1.90095e-06	8.27726e-07	5.49591e-06	2.95008	1	1	http://tritrypdb.org/gene/Tc00.1047053505025.10
TcCLB.509513.10	trans-sialidase_putative	2.83582	2.23305e-11	3.59801e-11	2.38899e-10	4.75822	1	1	http://tritrypdb.org/gene/Tc00.1047053509513.10
TcCLB.510013.40	mucin-associated_surface_protein_(MASP)_putative	2.82897	6.44198e-09	5.013e-09	3.32851e-08	3.7337	1	1	http://tritrypdb.org/gene/Tc00.1047053510013.40
TcCLB.507237.350	mucin_TcMUCII_putative	2.82302	0.000165751	5.05989e-05	0.000335965	-0.671054	1	1	http://tritrypdb.org/gene/Tc00.1047053507237.350
TcCLB.511595.30	mucin-associated_surface_protein_(MASP)_putative	2.82281	1.2569e-10	1.59729e-10	1.06056e-09	3.71781	1	1	http://tritrypdb.org/gene/Tc00.1047053511595.30
TcCLB.509769.30	hypothetical_protein_conserved	2.82068	8.23676e-08	4.84312e-08	3.21572e-07	4.22922	1	1	http://tritrypdb.org/gene/Tc00.1047053509769.30
TcCLB.511603.450	trans-sialidase_putative	2.81796	9.92989e-08	5.74224e-08	3.81271e-07	3.03064	1	1	http://tritrypdb.org/gene/Tc00.1047053511603.450
TcCLB.510739.30	no_Fct	2.81544	0.000138079	4.27187e-05	0.000283642	1.36092	1	1	http://tritrypdb.org/gene/Tc00.1047053510739.30
TcCLB.511875.80	mucin-associated_surface_protein_(MASP)_putative	2.81101	3.41709e-11	5.10881e-11	3.39213e-10	4.35545	1	1	http://tritrypdb.org/gene/Tc00.1047053511875.80
TcCLB.507547.80	protein_kinase_putative	2.81098	2.21114e-14	1.21851e-13	8.0906e-13	6.24017	1	1	http://tritrypdb.org/gene/Tc00.1047053507547.80
TcCLB.507957.60	mucin-associated_surface_protein_(MASP_pseudogene)_putative	2.80962	1.61093e-11	2.73842e-11	1.81824e-10	3.85052	1	1	http://tritrypdb.org/gene/Tc00.1047053507957.60
TcCLB.509195.40	mucin_TcMUCII_putative	2.80863	6.80631e-10	6.98725e-10	4.63938e-09	3.35246	1	1	http://tritrypdb.org/gene/Tc00.1047053509195.40
TcCLB.418405.30	trans-sialidase_putative	2.8009	0.000113468	3.55727e-05	0.000236195	1.44968	1	1	http://tritrypdb.org/gene/Tc00.1047053418405.30
TcCLB.505363.19	trans-sialidase_putative	2.79615	4.02061e-12	8.49291e-12	5.6391e-11	6.16242	1	1	http://tritrypdb.org/gene/Tc00.1047053505363.19
TcCLB.506969.21	mucin_TcMUCII_putative	2.79099	0.000314227	9.15102e-05	0.000607607	1.50689	1	1	http://tritrypdb.org/gene/Tc00.1047053506969.21
TcCLB.510739.40	no_Fct	2.78858	0.000152631	4.68754e-05	0.000311242	-1.25135	1	1	http://tritrypdb.org/gene/Tc00.1047053510739.40
TcCLB.510089.5	mucin_TcMUCII_(pseudogene)_putative	2.78834	4.07947e-11	5.96333e-11	3.95951e-10	4.63516	1	1	http://tritrypdb.org/gene/Tc00.1047053510089.5
TcCLB.506967.110	mucin_TcMUCII_putative	2.78815	4.59827e-06	1.84658e-06	1.22609e-05	1.00872	1	1	http://tritrypdb.org/gene/Tc00.1047053506967.110
TcCLB.504557.40	hypothetical_protein	2.77716	4.59971e-09	3.74587e-09	2.48717e-08	4.08887	1	1	http://tritrypdb.org/gene/Tc00.1047053504557.40
TcCLB.510561.20	mucin_TcMUCII_putative	2.771	3.5502e-09	2.98689e-09	1.98322e-08	3.65633	1	1	http://tritrypdb.org/gene/Tc00.1047053510561.20
TcCLB.507997.14	trans-sialidase_putative	2.7683	1.21547e-11	2.14005e-11	1.42095e-10	5.82606	1	1	http://tritrypdb.org/gene/Tc00.1047053507997.14
TcCLB.511613.180	mucin-associated_surface_protein_(MASP)_putative	2.7644	4.7734e-09	3.86336e-09	2.56518e-08	2.96629	1	1	http://tritrypdb.org/gene/Tc00.1047053511613.180
TcCLB.506409.90	mucin-associated_surface_protein_(MASP)_putative	2.7545	3.47988e-14	1.67695e-13	1.11345e-12	5.52876	1	1	http://tritrypdb.org/gene/Tc00.1047053506409.90
TcCLB.504425.110	permease-like_protein_putative	2.75422	3.82424e-11	5.63729e-11	3.74303e-10	5.8251	1	1	http://tritrypdb.org/gene/Tc00.1047053504425.110
TcCLB.504343.10	trans-sialidase_putative	2.75096	7.38114e-12	1.41845e-11	9.41815e-11	5.78699	1	1	http://tritrypdb.org/gene/Tc00.1047053504343.10
TcCLB.508165.200	trans-sialidase_(pseudogene)_putative	2.7499	7.72537e-12	1.47381e-11	9.78578e-11	4.92493	1	1	http://tritrypdb.org/gene/Tc00.1047053508165.200
TcCLB.509265.110	trans-sialidase_putative	2.74569	2.30181e-10	2.67691e-10	1.77741e-09	6.70096	1	1	http://tritrypdb.org/gene/Tc00.1047053509265.110
TcCLB.506667.30	90_kDa_surface_protein_putative	2.74537	2.01087e-10	2.38791e-10	1.58551e-09	3.78036	1	1	http://tritrypdb.org/gene/Tc00.1047053506667.30
TcCLB.504239.340	mucin_TcMUCII_putative	2.74515	0.000105405	3.32198e-05	0.000220572	1.84712	1	1	http://tritrypdb.org/gene/Tc00.1047053504239.340
TcCLB.510591.10	trans-sialidase_(pseudogene)_putative	2.7439	2.93703e-11	4.49775e-11	2.9864e-10	5.35974	1	1	http://tritrypdb.org/gene/Tc00.1047053510591.10
TcCLB.507163.50	mucin_TcMUCII_putative	2.74047	1.68073e-10	2.04718e-10	1.35928e-09	3.37512	1	1	http://tritrypdb.org/gene/Tc00.1047053507163.50
TcCLB.506761.40	mucin-associated_surface_protein_(MASP_pseudogene)_putative	2.73995	1.56132e-11	2.65982e-11	1.76606e-10	4.32164	1	1	http://tritrypdb.org/gene/Tc00.1047053506761.40
TcCLB.508539.155	mucin_TcMUCII_putative	2.73741	5.81072e-09	4.58058e-09	3.0414e-08	3.34286	1	1	http://tritrypdb.org/gene/Tc00.1047053508539.155
TcCLB.507747.110	mucin_TcMUCII_putative	2.73708	2.78813e-08	1.84914e-08	1.22779e-07	4.83007	1	1	http://tritrypdb.org/gene/Tc00.1047053507747.110
TcCLB.508121.56	mucin-associated_surface_protein_(MASP_pseudogene)_putative	2.73413	9.9591e-14	3.93324e-13	2.61158e-12	4.37521	1	1	http://tritrypdb.org/gene/Tc00.1047053508121.56
TcCLB.506501.184	mucin-associated_surface_protein_(MASP_pseudogene)_putative	2.72757	2.11521e-09	1.88527e-09	1.25178e-08	3.02745	1	1	http://tritrypdb.org/gene/Tc00.1047053506501.184
TcCLB.421173.4	trans-sialidase_putative	2.72697	1.1248e-11	2.01188e-11	1.33584e-10	3.82055	1	1	http://tritrypdb.org/gene/Tc00.1047053421173.4
TcCLB.510275.29	mucin-associated_surface_protein_(MASP)_putative	2.72408	0.000233445	6.9331e-05	0.000460342	0.319303	1	1	http://tritrypdb.org/gene/Tc00.1047053510275.29
TcCLB.506951.30	trans-sialidase_(pseudogene)_putative	2.72079	7.23492e-12	1.39888e-11	9.28822e-11	5.46071	1	1	http://tritrypdb.org/gene/Tc00.1047053506951.30
TcCLB.508325.230	trans-sialidase_putative	2.72038	5.81917e-12	1.152e-11	7.649e-11	8.1502	1	1	http://tritrypdb.org/gene/Tc00.1047053508325.230
TcCLB.507091.120	mucin-associated_surface_protein_(MASP)_putative	2.71671	3.07858e-12	6.83268e-12	4.53674e-11	4.09929	1	1	http://tritrypdb.org/gene/Tc00.1047053507091.120
TcCLB.508771.20	D-alanyl-glycyl_endopeptidase-like_protein_putativecysteine_peptidase_Clan_CA_family_C51_putative	2.71521	1.94097e-17	6.93975e-16	4.60783e-15	8.05397	1	1	http://tritrypdb.org/gene/Tc00.1047053508771.20
TcCLB.511401.30	trans-sialidase_putative	2.71516	2.54502e-14	1.32797e-13	8.81739e-13	5.33403	1	1	http://tritrypdb.org/gene/Tc00.1047053511401.30
TcCLB.511211.190	hypothetical_protein	2.71482	3.97483e-16	5.64286e-15	3.74673e-14	6.51712	1	1	http://tritrypdb.org/gene/Tc00.1047053511211.190
TcCLB.511413.19	trans-sialidase_putative	2.71473	2.59322e-10	2.95903e-10	1.96473e-09	4.60808	1	1	http://tritrypdb.org/gene/Tc00.1047053511413.19
TcCLB.508541.80	mucin_TcMUCII_putative	2.71437	8.61151e-11	1.14903e-10	7.62932e-10	3.77829	1	1	http://tritrypdb.org/gene/Tc00.1047053508541.80
TcCLB.508097.60	mucin-associated_surface_protein_(MASP)_putative	2.71138	1.33915e-06	6.01801e-07	3.99582e-06	3.08111	1	1	http://tritrypdb.org/gene/Tc00.1047053508097.60
TcCLB.510351.120	NUDIX_hydrolase_dihydroneopterin_triphosphate_pyrophosphohydrolase/hydrolase_putative;with=GeneDB:LmjF05.0090	2.71043	9.10891e-17	2.08027e-15	1.38125e-14	6.7179	1	1	http://tritrypdb.org/gene/Tc00.1047053510351.120
TcCLB.510261.10	mucin-associated_surface_protein_(MASP)_putative	2.70443	3.00961e-08	1.97524e-08	1.31152e-07	4.12045	1	1	http://tritrypdb.org/gene/Tc00.1047053510261.10
TcCLB.511689.10	hypothetical_protein	2.70334	7.31668e-13	2.0291e-12	1.34728e-11	5.0087	1	1	http://tritrypdb.org/gene/Tc00.1047053511689.10
TcCLB.508229.30	mucin-associated_surface_protein_(MASP)_putative	2.70076	3.93903e-08	2.50997e-08	1.66656e-07	3.21002	1	1	http://tritrypdb.org/gene/Tc00.1047053508229.30
TcCLB.503649.20	mucin_TcMUC_putative	2.70018	3.35699e-05	1.14675e-05	7.61418e-05	3.10161	1	1	http://tritrypdb.org/gene/Tc00.1047053503649.20
TcCLB.509711.10	dispersed_gene_family_protein_1_(DGF-1)_putative	2.69653	0.00391295	0.000947314	0.00628994	0.140617	1	1	http://tritrypdb.org/gene/Tc00.1047053509711.10
TcCLB.506599.390	mucin-associated_surface_protein_(MASP)_putative	2.69624	9.53168e-10	9.30613e-10	6.17906e-09	3.69431	1	1	http://tritrypdb.org/gene/Tc00.1047053506599.390
TcCLB.503653.104	hypothetical_protein_conserved	2.69331	1.89077e-08	1.30393e-08	8.65782e-08	3.28132	1	1	http://tritrypdb.org/gene/Tc00.1047053503653.104
TcCLB.506409.200	mucin_TcMUCII_putative	2.69116	2.30869e-12	5.43805e-12	3.61074e-11	4.5866	1	1	http://tritrypdb.org/gene/Tc00.1047053506409.200
TcCLB.511173.210	mucin-associated_surface_protein_(MASP)_putative	2.691	7.14795e-08	4.26175e-08	2.8297e-07	2.33285	1	1	http://tritrypdb.org/gene/Tc00.1047053511173.210
TcCLB.506285.90	mucin_TcMUCII_putative	2.68875	1.79484e-11	2.99293e-11	1.98724e-10	4.12454	1	1	http://tritrypdb.org/gene/Tc00.1047053506285.90
TcCLB.506289.250	surface_protease_GP63_(pseudogene)_putative	2.68798	4.70091e-12	9.72144e-12	6.45481e-11	4.37999	1	1	http://tritrypdb.org/gene/Tc00.1047053506289.250
TcCLB.506501.160	mucin-associated_surface_protein_(MASP_pseudogene)_putative	2.68397	4.98479e-08	3.09255e-08	2.05338e-07	3.39026	1	1	http://tritrypdb.org/gene/Tc00.1047053506501.160
TcCLB.510275.219	mucin_TcMUCII_putative	2.68384	3.79863e-09	3.16715e-09	2.10291e-08	3.3547	1	1	http://tritrypdb.org/gene/Tc00.1047053510275.219
TcCLB.508157.20	mucin-associated_surface_protein_(MASP)_putative	2.68001	5.84606e-10	6.10893e-10	4.05619e-09	4.21349	1	1	http://tritrypdb.org/gene/Tc00.1047053508157.20
TcCLB.506129.50	trans-sialidase_putative	2.67624	1.84237e-10	2.21282e-10	1.46926e-09	7.86423	1	1	http://tritrypdb.org/gene/Tc00.1047053506129.50
TcCLB.510371.130	mucin_TcMUCII_putative	2.67426	6.45064e-09	5.01726e-09	3.33135e-08	3.16389	1	1	http://tritrypdb.org/gene/Tc00.1047053510371.130
TcCLB.510739.50	no_Fct	2.67352	0.000185242	5.60494e-05	0.000372155	1.32099	1	1	http://tritrypdb.org/gene/Tc00.1047053510739.50
TcCLB.511173.110	mucin_TcMUCII_putative	2.66968	1.11693e-10	1.43914e-10	9.55554e-10	3.98015	1	1	http://tritrypdb.org/gene/Tc00.1047053511173.110
TcCLB.508381.40	retrotransposon_hot_spot_protein_(RHS_pseudogene)_putative	2.66915	1.02828e-14	6.69575e-14	4.44582e-13	6.69073	1	1	http://tritrypdb.org/gene/Tc00.1047053508381.40
TcCLB.506971.80	mucin-associated_surface_protein_(MASP)_putative	2.66858	1.94149e-09	1.74524e-09	1.1588e-08	3.82919	1	1	http://tritrypdb.org/gene/Tc00.1047053506971.80
TcCLB.506599.430	mucin_TcMUCII_putative	2.66275	1.98034e-11	3.25405e-11	2.16061e-10	3.33894	1	1	http://tritrypdb.org/gene/Tc00.1047053506599.430
TcCLB.510407.9	protein_kinase_putative	2.65809	2.54087e-08	1.69802e-08	1.12744e-07	4.66736	1	1	http://tritrypdb.org/gene/Tc00.1047053510407.9
TcCLB.430539.20	amino_acid_transporter_putative	2.65058	0.000680891	0.000186893	0.00124093	1.4348	1	1	http://tritrypdb.org/gene/Tc00.1047053430539.20
TcCLB.511597.40	mucin-associated_surface_protein_(MASP)_putative	2.63827	1.84588e-07	9.99239e-08	6.63472e-07	2.50553	1	1	http://tritrypdb.org/gene/Tc00.1047053511597.40
TcCLB.418613.20	mucin-associated_surface_protein_(MASP)_putative	2.62907	2.0739e-13	7.14288e-13	4.7427e-12	4.09952	1	1	http://tritrypdb.org/gene/Tc00.1047053418613.20
TcCLB.510377.430	mucin-associated_surface_protein_(MASP)_putative	2.62856	1.4184e-09	1.32727e-09	8.81278e-09	2.93409	1	1	http://tritrypdb.org/gene/Tc00.1047053510377.430
TcCLB.506661.40	hypothetical_protein_conserved	2.6284	2.95311e-14	1.47636e-13	9.80266e-13	6.07133	1	1	http://tritrypdb.org/gene/Tc00.1047053506661.40
TcCLB.511553.209	mucin_TcMUC_(pseudogene)_putative	2.62309	4.79057e-08	2.98735e-08	1.98353e-07	2.9777	1	1	http://tritrypdb.org/gene/Tc00.1047053511553.209
TcCLB.503665.30	mucin-associated_surface_protein_(MASP)_putative	2.6208	1.83609e-11	3.04834e-11	2.02403e-10	4.8743	1	1	http://tritrypdb.org/gene/Tc00.1047053503665.30
TcCLB.508165.14	trans-sialidase_putativec71_surface_protein_putative	2.61888	1.10472e-05	4.12428e-06	2.73842e-05	3.02282	1	1	http://tritrypdb.org/gene/Tc00.1047053508165.14
TcCLB.506269.50	mucin-associated_surface_protein_(MASP_pseudogene)_putative	2.61874	6.0263e-11	8.35206e-11	5.54557e-10	4.08129	1	1	http://tritrypdb.org/gene/Tc00.1047053506269.50
TcCLB.511553.150	mucin-associated_surface_protein_(MASP)_putative	2.61519	5.77811e-12	1.14675e-11	7.61415e-11	4.61339	1	1	http://tritrypdb.org/gene/Tc00.1047053511553.150
TcCLB.510739.20	no_Fct	2.6134	0.00100886	0.000269133	0.00178698	-0.0297867	1	1	http://tritrypdb.org/gene/Tc00.1047053510739.20
TcCLB.510311.100	hypothetical_protein_conserved	2.60676	1.52963e-13	5.64497e-13	3.74813e-12	5.82625	1	1	http://tritrypdb.org/gene/Tc00.1047053510311.100
TcCLB.506285.30	trans-sialidase_(pseudogene)_putative	2.60133	2.45633e-11	3.88625e-11	2.58038e-10	4.93926	1	1	http://tritrypdb.org/gene/Tc00.1047053506285.30
TcCLB.508165.220	mucin_TcMUCII_(pseudogene)_putative	2.60093	9.14999e-10	9.01174e-10	5.98359e-09	4.03483	1	1	http://tritrypdb.org/gene/Tc00.1047053508165.220
TcCLB.503811.45	hypothetical_protein_conserved	2.59431	7.94506e-15	5.4672e-14	3.63009e-13	5.45937	1	1	http://tritrypdb.org/gene/Tc00.1047053503811.45
TcCLB.511603.30	mucin-associated_surface_protein_(MASP)_putative	2.59308	1.11778e-09	1.07337e-09	7.12692e-09	2.85819	1	1	http://tritrypdb.org/gene/Tc00.1047053511603.30
TcCLB.507985.30	trans-sialidase_(pseudogene)_putative	2.59144	0.00012976	4.03625e-05	0.000267998	1.06967	1	1	http://tritrypdb.org/gene/Tc00.1047053507985.30
TcCLB.510025.220	mucin-associated_surface_protein_(MASP)_putative	2.58579	1.53591e-09	1.41953e-09	9.42537e-09	3.99115	1	1	http://tritrypdb.org/gene/Tc00.1047053510025.220
TcCLB.507047.40	trans-sialidase_putative	2.58414	2.85103e-14	1.45866e-13	9.68516e-13	5.47219	1	1	http://tritrypdb.org/gene/Tc00.1047053507047.40
TcCLB.510377.350	mucin-associated_surface_protein_(MASP)_putative	2.58218	2.51246e-10	2.88568e-10	1.91602e-09	3.73846	1	1	http://tritrypdb.org/gene/Tc00.1047053510377.350
TcCLB.511173.280	trans-sialidase_putative	2.58201	1.24647e-11	2.18487e-11	1.4507e-10	4.66387	1	1	http://tritrypdb.org/gene/Tc00.1047053511173.280
TcCLB.511603.160	mucin-associated_surface_protein_(MASP)_putative	2.58093	2.04446e-09	1.82842e-09	1.21403e-08	4.14973	1	1	http://tritrypdb.org/gene/Tc00.1047053511603.160
TcCLB.506767.400	mucin-associated_surface_protein_(MASP)_putative	2.57723	1.65261e-07	9.06439e-08	6.01855e-07	2.43894	1	1	http://tritrypdb.org/gene/Tc00.1047053506767.400
TcCLB.508161.50	trans-sialidase_putative	2.5724	1.76332e-07	9.58484e-08	6.36411e-07	3.73484	1	1	http://tritrypdb.org/gene/Tc00.1047053508161.50
TcCLB.418405.20	mucin_TcMUCII_(pseudogene)_putative	2.56082	4.95659e-05	1.64551e-05	0.000109258	2.23443	1	1	http://tritrypdb.org/gene/Tc00.1047053418405.20
TcCLB.508047.20	mucin-associated_surface_protein_(MASP)_putative	2.5545	4.28085e-09	3.51161e-09	2.33163e-08	3.25911	1	1	http://tritrypdb.org/gene/Tc00.1047053508047.20
TcCLB.506859.204	hypothetical_protein_conserved	2.55311	0.00155666	0.00040279	0.00267443	-0.0564408	1	1	http://tritrypdb.org/gene/Tc00.1047053506859.204
TcCLB.510021.210	mucin-associated_surface_protein_(MASP_pseudogene)_putative	2.55092	8.4868e-05	2.71986e-05	0.000180593	2.02451	1	1	http://tritrypdb.org/gene/Tc00.1047053510021.210
TcCLB.506499.105	mucin-associated_surface_protein_(MASP_pseudogene)_putative	2.54885	1.07966e-11	1.95107e-11	1.29546e-10	4.03406	1	1	http://tritrypdb.org/gene/Tc00.1047053506499.105
TcCLB.506289.170	surface_protease_GP63_putative	2.54703	4.45772e-12	9.30399e-12	6.17763e-11	4.59114	1	1	http://tritrypdb.org/gene/Tc00.1047053506289.170
TcCLB.507957.220	mucin-associated_surface_protein_(MASP)_putative	2.54679	6.07306e-11	8.39471e-11	5.57389e-10	3.85392	1	1	http://tritrypdb.org/gene/Tc00.1047053507957.220
TcCLB.507803.10	mucin-associated_surface_protein_(MASP)_putative	2.5438	1.83061e-12	4.42438e-12	2.93769e-11	4.45567	1	1	http://tritrypdb.org/gene/Tc00.1047053507803.10
TcCLB.509233.10	hypothetical_protein	2.54359	2.10442e-05	7.44201e-06	4.94132e-05	2.13995	1	1	http://tritrypdb.org/gene/Tc00.1047053509233.10
TcCLB.507091.80	mucin-associated_surface_protein_(MASP)_putative	2.54156	1.68107e-10	2.04718e-10	1.35928e-09	3.51229	1	1	http://tritrypdb.org/gene/Tc00.1047053507091.80
TcCLB.508165.280	mucin-associated_surface_protein_(MASP)_putative	2.53513	4.47358e-10	4.79884e-10	3.18632e-09	3.98935	1	1	http://tritrypdb.org/gene/Tc00.1047053508165.280
TcCLB.504341.10	trans-sialidase_putative	2.53497	1.61782e-12	4.00216e-12	2.65734e-11	5.07735	1	1	http://tritrypdb.org/gene/Tc00.1047053504341.10
TcCLB.510561.30	mucin-associated_surface_protein_(MASP)_putative	2.53403	1.2839e-05	4.73591e-06	3.14453e-05	1.07076	1	1	http://tritrypdb.org/gene/Tc00.1047053510561.30
TcCLB.510205.10	trans-sialidase_putative	2.53168	0.00550608	0.00130455	0.00866188	-0.0222525	1	1	http://tritrypdb.org/gene/Tc00.1047053510205.10
TcCLB.506625.190	hypothetical_protein_conserved	2.52888	2.32104e-15	2.15148e-14	1.42853e-13	8.37999	1	1	http://tritrypdb.org/gene/Tc00.1047053506625.190
TcCLB.506599.189	mucin_TcMUCII_putative	2.52164	6.22303e-07	3.00714e-07	1.99667e-06	2.43089	1	1	http://tritrypdb.org/gene/Tc00.1047053506599.189
TcCLB.508109.30	mucin-associated_surface_protein_(MASP)_putative	2.52162	7.16746e-09	5.49612e-09	3.6493e-08	3.36642	1	1	http://tritrypdb.org/gene/Tc00.1047053508109.30
TcCLB.506893.10	mucin_TcMUCII_putative	2.52155	5.95421e-09	4.67266e-09	3.10254e-08	3.47396	1	1	http://tritrypdb.org/gene/Tc00.1047053506893.10
TcCLB.508777.210	hypothetical_protein	2.52102	1.53863e-11	2.62971e-11	1.74606e-10	4.68211	1	1	http://tritrypdb.org/gene/Tc00.1047053508777.210
TcCLB.511399.50	mucin-associated_surface_protein_(MASP)_putative	2.52011	1.49796e-07	8.29701e-08	5.50902e-07	3.57945	1	1	http://tritrypdb.org/gene/Tc00.1047053511399.50
TcCLB.509883.18	unspecified_product	2.5186	0.00510692	0.00121674	0.00807888	0.795499	1	1	http://tritrypdb.org/gene/Tc00.1047053509883.18
TcCLB.504239.20	mucin_TcMUCII_putative	2.51637	8.11469e-07	3.8205e-07	2.53672e-06	2.40557	1	1	http://tritrypdb.org/gene/Tc00.1047053504239.20
TcCLB.507611.120	expression_site-associated_gene_(ESAG-like)_protein_putativeexpression_site-associated_gene_3_(ESAG3-like)_protein_putative	2.51464	2.0347e-11	3.32728e-11	2.20924e-10	4.82562	1	1	http://tritrypdb.org/gene/Tc00.1047053507611.120
TcCLB.506147.16	no_Fct	2.50545	0.000465359	0.000131749	0.000874784	1.67819	1	1	http://tritrypdb.org/gene/Tc00.1047053506147.16
TcCLB.504039.130	mucin-associated_surface_protein_(MASP)_putative	2.50402	4.66919e-13	1.40152e-12	9.30579e-12	4.23522	1	1	http://tritrypdb.org/gene/Tc00.1047053504039.130
TcCLB.510275.250	mucin-associated_surface_protein_(MASP)_putative	2.50241	2.8548e-12	6.44573e-12	4.27982e-11	4.81418	1	1	http://tritrypdb.org/gene/Tc00.1047053510275.250
TcCLB.511603.260	mucin_TcMUCII_putative	2.50176	2.3723e-05	8.3184e-06	5.52322e-05	2.61613	1	1	http://tritrypdb.org/gene/Tc00.1047053511603.260
TcCLB.511593.30	mucin-associated_surface_protein_(MASP)_putative	2.50063	5.2705e-11	7.45539e-11	4.9502e-10	4.13165	1	1	http://tritrypdb.org/gene/Tc00.1047053511593.30
TcCLB.506969.6	trans-sialidase_(pseudogene)_putative	2.49622	1.29214e-05	4.76297e-06	3.1625e-05	3.00148	1	1	http://tritrypdb.org/gene/Tc00.1047053506969.6
TcCLB.503883.10	dispersed_gene_family_protein_1_(DGF-1_pseudogene)_putative	2.4961	0.00254676	0.000635	0.00421625	-0.333625	1	1	http://tritrypdb.org/gene/Tc00.1047053503883.10
TcCLB.506291.10	mucin-associated_surface_protein_(MASP)_putative	2.48951	5.04003e-13	1.48729e-12	9.87525e-12	4.3201	1	1	http://tritrypdb.org/gene/Tc00.1047053506291.10
TcCLB.506609.60	surface_protease_GP63_(pseudogene)_putative	2.48834	8.80559e-05	2.81516e-05	0.00018692	1.34841	1	1	http://tritrypdb.org/gene/Tc00.1047053506609.60
TcCLB.507953.180	mucin_TcMUCII_putative	2.48432	9.45957e-11	1.2474e-10	8.28247e-10	3.25577	1	1	http://tritrypdb.org/gene/Tc00.1047053507953.180
TcCLB.506951.70	surface_protease_GP63_(pseudogene)_putative	2.48028	2.08367e-09	1.86137e-09	1.23591e-08	3.42006	1	1	http://tritrypdb.org/gene/Tc00.1047053506951.70
TcCLB.509081.150	mucin-associated_surface_protein_(MASP)_putative	2.47961	3.20717e-09	2.72446e-09	1.80898e-08	4.15545	1	1	http://tritrypdb.org/gene/Tc00.1047053509081.150
TcCLB.508687.66	hypothetical_protein	2.47565	3.09153e-09	2.6419e-09	1.75416e-08	3.81703	1	1	http://tritrypdb.org/gene/Tc00.1047053508687.66
TcCLB.506661.160	hypothetical_protein_conserved	2.47399	2.52903e-13	8.49737e-13	5.64206e-12	5.51162	1	1	http://tritrypdb.org/gene/Tc00.1047053506661.160
TcCLB.504213.50	hypothetical_protein_conserved	2.47275	6.86276e-13	1.92085e-12	1.2754e-11	6.37549	1	1	http://tritrypdb.org/gene/Tc00.1047053504213.50
TcCLB.508687.39	mucin-associated_surface_protein_(MASP_pseudogene)_putative	2.47232	9.2174e-05	2.93669e-05	0.000194989	1.2131	1	1	http://tritrypdb.org/gene/Tc00.1047053508687.39
TcCLB.464807.10	serine/threonine_protein_kinase_putative	2.47183	5.9688e-16	7.46483e-15	4.95647e-14	5.5192	1	1	http://tritrypdb.org/gene/Tc00.1047053464807.10
TcCLB.507559.110	surface_protease_GP63_putative	2.46857	2.68271e-16	4.17247e-15	2.77042e-14	7.04976	1	1	http://tritrypdb.org/gene/Tc00.1047053507559.110
TcCLB.511603.151	surface_protease_GP63_putative	2.46845	0.00367084	0.00089185	0.00592168	0.495997	1	1	http://tritrypdb.org/gene/Tc00.1047053511603.151
TcCLB.503501.50	trans-sialidase_(pseudogene)_putative	2.46502	3.29979e-13	1.04414e-12	6.93288e-12	4.39788	1	1	http://tritrypdb.org/gene/Tc00.1047053503501.50
TcCLB.511613.50	mucin_TcMUCII_putative	2.46321	2.91723e-08	1.92504e-08	1.27818e-07	3.19671	1	1	http://tritrypdb.org/gene/Tc00.1047053511613.50
TcCLB.507121.11	trans-sialidase_putative	2.45901	4.53025e-11	6.53139e-11	4.33669e-10	4.65489	1	1	http://tritrypdb.org/gene/Tc00.1047053507121.11
TcCLB.509919.9	dispersed_gene_family_protein_1_(DGF-1)_putative	2.45806	5.42119e-10	5.72571e-10	3.80174e-09	6.12919	1	1	http://tritrypdb.org/gene/Tc00.1047053509919.9
TcCLB.510209.27	mucin-associated_surface_protein_(MASP)_putative	2.45492	2.6347e-05	9.15903e-06	6.08138e-05	2.16341	1	1	http://tritrypdb.org/gene/Tc00.1047053510209.27
TcCLB.508687.48	hypothetical_protein	2.45435	1.03507e-07	5.96368e-08	3.95975e-07	4.06604	1	1	http://tritrypdb.org/gene/Tc00.1047053508687.48
TcCLB.510025.100	mucin-associated_surface_protein_(MASP)_putative	2.45408	5.85758e-11	8.13253e-11	5.39981e-10	4.58021	1	1	http://tritrypdb.org/gene/Tc00.1047053510025.100
TcCLB.510755.98	kinetoplastid_membrane_protein_KMP-11_putative	2.45243	1.4284e-10	1.77795e-10	1.18052e-09	8.97569	1	1	http://tritrypdb.org/gene/Tc00.1047053510755.98
TcCLB.508163.310	mucin_TcMUCII_putative	2.45225	3.72313e-12	7.9931e-12	5.30724e-11	4.17638	1	1	http://tritrypdb.org/gene/Tc00.1047053508163.310
TcCLB.507957.90	mucin_TcMUCII_putative	2.45204	3.72514e-07	1.88084e-07	1.24883e-06	2.92723	1	1	http://tritrypdb.org/gene/Tc00.1047053507957.90
TcCLB.510049.10	trans-sialidase_putative	2.44945	1.11389e-12	2.86811e-12	1.90436e-11	4.77562	1	1	http://tritrypdb.org/gene/Tc00.1047053510049.10
TcCLB.509699.268	glyceraldehyde_3-phosphate_dehydrogenase_(pseudogene)_putative	2.44538	0.000104876	3.30728e-05	0.000219595	2.26302	1	1	http://tritrypdb.org/gene/Tc00.1047053509699.268
TcCLB.511599.80	trans-sialidase_putative	2.4452	9.9766e-12	1.82169e-11	1.20956e-10	4.83179	1	1	http://tritrypdb.org/gene/Tc00.1047053511599.80
TcCLB.509767.10	neutral_sphingomyelinase_activation_associated_factor-like_protein	2.44498	5.85525e-14	2.5418e-13	1.6877e-12	7.89285	1	1	http://tritrypdb.org/gene/Tc00.1047053509767.10
TcCLB.508163.320	mucin-associated_surface_protein_(MASP)_putative	2.44269	9.56925e-10	9.33183e-10	6.19612e-09	3.70502	1	1	http://tritrypdb.org/gene/Tc00.1047053508163.320
TcCLB.510553.40	trans-sialidase_putative	2.43821	1.25125e-09	1.18779e-09	7.88664e-09	4.11072	1	1	http://tritrypdb.org/gene/Tc00.1047053510553.40
TcCLB.506599.30	mucin-associated_surface_protein_(MASP_pseudogene)_putative	2.42934	2.04588e-08	1.39806e-08	9.28277e-08	4.45018	1	1	http://tritrypdb.org/gene/Tc00.1047053506599.30
TcCLB.508163.230	mucin-associated_surface_protein_(MASP)_putative	2.42906	1.44e-08	1.01985e-08	6.77154e-08	3.16824	1	1	http://tritrypdb.org/gene/Tc00.1047053508163.230
TcCLB.510609.10	trans-sialidase_(pseudogene)_putative	2.42418	0.0016307	0.000420225	0.0027902	1.54406	1	1	http://tritrypdb.org/gene/Tc00.1047053510609.10
TcCLB.507699.170	surface_protease_GP63_(pseudogene)_putative	2.42006	1.40215e-13	5.24827e-13	3.48473e-12	4.93979	1	1	http://tritrypdb.org/gene/Tc00.1047053507699.170
TcCLB.506763.260	mucin-associated_surface_protein_(MASP)_putative	2.41549	1.09826e-12	2.83712e-12	1.88378e-11	4.07035	1	1	http://tritrypdb.org/gene/Tc00.1047053506763.260
TcCLB.511591.10	mucin-associated_surface_protein_(MASP)_putative	2.40935	4.21076e-05	1.41388e-05	9.38786e-05	2.29055	1	1	http://tritrypdb.org/gene/Tc00.1047053511591.10
TcCLB.508541.20	mucin-associated_surface_protein_(MASP)_putative	2.40838	2.56081e-11	4.02327e-11	2.67136e-10	3.64089	1	1	http://tritrypdb.org/gene/Tc00.1047053508541.20
TcCLB.506357.12	no_Fct	2.40668	0.00131848	0.000345012	0.0022908	0.564798	1	1	http://tritrypdb.org/gene/Tc00.1047053506357.12
TcCLB.503513.10	casein_kinase_II_alpha_chain_putative	2.4055	2.79594e-11	4.31947e-11	2.86803e-10	6.1901	1	1	http://tritrypdb.org/gene/Tc00.1047053503513.10
TcCLB.506801.60	mucin-like_glycoprotein_putative	2.40535	2.65044e-09	2.30496e-09	1.53044e-08	2.65284	1	1	http://tritrypdb.org/gene/Tc00.1047053506801.60
TcCLB.510561.50	mucin-associated_surface_protein_(MASP)_putative	2.40411	4.14151e-10	4.48538e-10	2.97819e-09	4.09878	1	1	http://tritrypdb.org/gene/Tc00.1047053510561.50
TcCLB.510021.100	mucin_TcMUCII_putative	2.4025	6.7984e-09	5.25748e-09	3.49085e-08	3.42453	1	1	http://tritrypdb.org/gene/Tc00.1047053510021.100
TcCLB.506763.50	mucin-associated_surface_protein_(MASP)_putative	2.40117	3.74861e-07	1.89148e-07	1.2559e-06	3.25904	1	1	http://tritrypdb.org/gene/Tc00.1047053506763.50
TcCLB.507859.15	hypothetical_protein	2.40117	2.54961e-07	1.33346e-07	8.85384e-07	4.78708	1	1	http://tritrypdb.org/gene/Tc00.1047053507859.15
TcCLB.506601.51	mucin_TcMUCII_(pseudogene)_putative	2.4	6.97204e-09	5.36146e-09	3.55988e-08	3.07745	1	1	http://tritrypdb.org/gene/Tc00.1047053506601.51
TcCLB.506599.310	mucin-associated_surface_protein_(MASP)_putative	2.39481	4.6829e-09	3.80183e-09	2.52433e-08	3.35612	1	1	http://tritrypdb.org/gene/Tc00.1047053506599.310
TcCLB.506289.140	surface_protease_GP63_putative	2.39426	3.17664e-14	1.55943e-13	1.03543e-12	4.80772	1	1	http://tritrypdb.org/gene/Tc00.1047053506289.140
TcCLB.504935.30	no_Fct	2.39338	0.000569111	0.000158784	0.00105429	1.25519	1	1	http://tritrypdb.org/gene/Tc00.1047053504935.30
TcCLB.506499.190	90_kDa_surface_protein_putative	2.39118	1.82205e-12	4.41435e-12	2.93103e-11	4.03391	1	1	http://tritrypdb.org/gene/Tc00.1047053506499.190
TcCLB.511437.40	expression_site-associated_gene_(ESAG-like)_protein_putative	2.38897	0.00495567	0.00118267	0.00785267	1.36818	1	1	http://tritrypdb.org/gene/Tc00.1047053511437.40
TcCLB.504039.170	mucin-associated_surface_protein_(MASP_pseudogene)_putative	2.38808	7.62711e-08	4.51667e-08	2.99896e-07	2.86104	1	1	http://tritrypdb.org/gene/Tc00.1047053504039.170
TcCLB.511173.360	mucin-associated_surface_protein_(MASP)_putative	2.3836	1.17396e-07	6.6954e-08	4.44559e-07	3.60404	1	1	http://tritrypdb.org/gene/Tc00.1047053511173.360
TcCLB.507959.120	surface_protease_GP63_(pseudogene)_putative	2.37923	7.6235e-05	2.45568e-05	0.000163051	1.49201	1	1	http://tritrypdb.org/gene/Tc00.1047053507959.120
TcCLB.505025.60	90_kDa_surface_protein_putative	2.37893	2.40654e-08	1.62062e-08	1.07605e-07	2.36739	1	1	http://tritrypdb.org/gene/Tc00.1047053505025.60
TcCLB.510191.80	mucin_TcMUCII_putative	2.37748	1.00666e-06	4.6533e-07	3.08968e-06	2.60457	1	1	http://tritrypdb.org/gene/Tc00.1047053510191.80
TcCLB.511129.80	UDP-Gal_or_UDP-GlcNAc-dependent_glycosyltransferase_putative	2.3737	8.93163e-15	5.96379e-14	3.95982e-13	5.51822	1	1	http://tritrypdb.org/gene/Tc00.1047053511129.80
TcCLB.510275.160	trans-sialidase_(pseudogene)_putative	2.37214	1.4275e-09	1.33499e-09	8.86404e-09	4.32632	1	1	http://tritrypdb.org/gene/Tc00.1047053510275.160
TcCLB.456627.10	trans-sialidase_(pseudogene)_putative	2.36651	7.41854e-06	2.87106e-06	1.90632e-05	2.18931	1	1	http://tritrypdb.org/gene/Tc00.1047053456627.10
TcCLB.506597.20	mucin-associated_surface_protein_(MASP_pseudogene)_putative	2.36536	5.7853e-06	2.2837e-06	1.51632e-05	2.80077	1	1	http://tritrypdb.org/gene/Tc00.1047053506597.20
TcCLB.511607.30	mucin_TcMUCII_putative	2.36401	0.0017582	0.000450647	0.00299219	1.43216	1	1	http://tritrypdb.org/gene/Tc00.1047053511607.30
TcCLB.509095.10	mucin-associated_surface_protein_(MASP)_putative	2.36183	0.000995647	0.000265833	0.00176507	0.577306	1	1	http://tritrypdb.org/gene/Tc00.1047053509095.10
TcCLB.511599.120	mucin-associated_surface_protein_(MASP)_putative	2.36151	1.75149e-07	9.52387e-08	6.32363e-07	3.20601	1	1	http://tritrypdb.org/gene/Tc00.1047053511599.120
TcCLB.511611.16	mucin_TcMUCII_(pseudogene)_putative	2.35738	1.8736e-05	6.68272e-06	4.43717e-05	1.42723	1	1	http://tritrypdb.org/gene/Tc00.1047053511611.16
TcCLB.506501.10	mucin-associated_surface_protein_(MASP)_putative	2.34785	3.83659e-07	1.93031e-07	1.28168e-06	2.93611	1	1	http://tritrypdb.org/gene/Tc00.1047053506501.10
TcCLB.506599.80	mucin-associated_surface_protein_(MASP)_putative	2.34744	4.76146e-10	5.09378e-10	3.38215e-09	3.57971	1	1	http://tritrypdb.org/gene/Tc00.1047053506599.80
TcCLB.509197.30	cation_transporter_putative	2.34708	1.16313e-13	4.48134e-13	2.97551e-12	6.99667	1	1	http://tritrypdb.org/gene/Tc00.1047053509197.30
TcCLB.509697.29	hypothetical_protein	2.34612	1.47955e-07	8.2037e-08	5.44707e-07	3.60011	1	1	http://tritrypdb.org/gene/Tc00.1047053509697.29
TcCLB.511173.370	trans-sialidase_putative	2.34409	9.22983e-10	9.08131e-10	6.02978e-09	4.3105	1	1	http://tritrypdb.org/gene/Tc00.1047053511173.370
TcCLB.505025.30	mucin_TcMUCII_putative	2.34073	7.72928e-07	3.65652e-07	2.42784e-06	3.0379	1	1	http://tritrypdb.org/gene/Tc00.1047053505025.30
TcCLB.503717.50	mucin_TcMUCII_(pseudogene)_putative	2.33679	4.44978e-08	2.81042e-08	1.86605e-07	3.63254	1	1	http://tritrypdb.org/gene/Tc00.1047053503717.50
TcCLB.510013.150	mucin-associated_surface_protein_(MASP_pseudogene)_putative	2.33568	8.97545e-11	1.19154e-10	7.91155e-10	3.73478	1	1	http://tritrypdb.org/gene/Tc00.1047053510013.150
TcCLB.510307.284	trans-sialidase_putative	2.33565	4.67824e-13	1.40152e-12	9.30579e-12	6.53181	1	1	http://tritrypdb.org/gene/Tc00.1047053510307.284
TcCLB.506779.172	no_Fct	2.33132	0.000924803	0.000248222	0.00164814	-0.0848956	1	1	http://tritrypdb.org/gene/Tc00.1047053506779.172
TcCLB.507699.64	mucin_TcMUCII_putative	2.32845	6.02854e-09	4.72393e-09	3.13658e-08	3.33387	1	1	http://tritrypdb.org/gene/Tc00.1047053507699.64
TcCLB.506357.17	no_Fct	2.32421	0.000802872	0.000217758	0.00144586	0.0237489	1	1	http://tritrypdb.org/gene/Tc00.1047053506357.17
TcCLB.509153.80	hypothetical_protein_conserved	2.32009	5.2018e-15	4.13992e-14	2.74881e-13	6.0919	1	1	http://tritrypdb.org/gene/Tc00.1047053509153.80
TcCLB.507145.70	mucin-associated_surface_protein_(MASP_pseudogene)_putative	2.31845	2.86857e-11	4.40147e-11	2.92248e-10	4.31656	1	1	http://tritrypdb.org/gene/Tc00.1047053507145.70
TcCLB.507961.10	mucin-associated_surface_protein_(MASP_pseudogene)_putative	2.31828	5.58919e-10	5.8795e-10	3.90385e-09	4.03295	1	1	http://tritrypdb.org/gene/Tc00.1047053507961.10
TcCLB.408547.10	mucin-associated_surface_protein_(MASP)_putative	2.316	4.34761e-10	4.69247e-10	3.11569e-09	3.53427	1	1	http://tritrypdb.org/gene/Tc00.1047053408547.10
TcCLB.506775.22	hypothetical_protein_conserved	2.31523	1.50134e-13	5.56665e-13	3.69613e-12	6.48022	1	1	http://tritrypdb.org/gene/Tc00.1047053506775.22
TcCLB.511613.189	mucin_TcMUCII_putative	2.31497	5.20536e-08	3.21673e-08	2.13583e-07	3.92932	1	1	http://tritrypdb.org/gene/Tc00.1047053511613.189
TcCLB.506357.18	no_Fct	2.31391	0.00129852	0.00034013	0.00225839	0.121721	1	1	http://tritrypdb.org/gene/Tc00.1047053506357.18
TcCLB.511871.120	mucin-associated_surface_protein_(MASP)_putative	2.31292	7.98771e-09	6.0544e-09	4.01998e-08	3.89615	1	1	http://tritrypdb.org/gene/Tc00.1047053511871.120
TcCLB.510021.120	trans-sialidase_putative	2.31029	4.95202e-12	1.01212e-11	6.72023e-11	3.98715	1	1	http://tritrypdb.org/gene/Tc00.1047053510021.120
TcCLB.507863.3	trans-sialidase_(pseudogene)_putative	2.30916	1.10759e-05	4.13393e-06	2.74483e-05	1.44941	1	1	http://tritrypdb.org/gene/Tc00.1047053507863.3
TcCLB.510409.10	protein_kinase_putative	2.30564	0.000467812	0.00013242	0.000879238	2.79915	1	1	http://tritrypdb.org/gene/Tc00.1047053510409.10
TcCLB.506563.70	calpain-like_cysteine_peptidase_(pseudogene)_putative	2.2999	3.08289e-12	6.83268e-12	4.53674e-11	5.95791	1	1	http://tritrypdb.org/gene/Tc00.1047053506563.70
TcCLB.508123.10	hypothetical_protein_conserved	2.2978	9.82778e-12	1.80364e-11	1.19758e-10	8.00348	1	1	http://tritrypdb.org/gene/Tc00.1047053508123.10
TcCLB.507091.100	trans-sialidase_(pseudogene)_putative	2.29429	3.65391e-15	3.10006e-14	2.05837e-13	5.07972	1	1	http://tritrypdb.org/gene/Tc00.1047053507091.100
TcCLB.508165.185	mucin_TcMUCII_(pseudogene)_putative	2.2942	9.3487e-06	3.53958e-06	2.3502e-05	2.52677	1	1	http://tritrypdb.org/gene/Tc00.1047053508165.185
TcCLB.506761.54	mucin-associated_surface_protein_(MASP_pseudogene)_putative	2.29367	3.72054e-11	5.49987e-11	3.65178e-10	3.73848	1	1	http://tritrypdb.org/gene/Tc00.1047053506761.54
TcCLB.511871.150	trans-sialidase_(pseudogene)_putative	2.29353	7.89571e-12	1.50267e-11	9.9774e-11	4.67587	1	1	http://tritrypdb.org/gene/Tc00.1047053511871.150
TcCLB.506357.11	no_Fct	2.29279	0.000423506	0.000120702	0.000801436	0.713236	1	1	http://tritrypdb.org/gene/Tc00.1047053506357.11
TcCLB.507859.31	hypothetical_protein	2.28909	2.77105e-06	1.16818e-06	7.75643e-06	4.3572	1	1	http://tritrypdb.org/gene/Tc00.1047053507859.31
TcCLB.508777.220	hypothetical_protein	2.28889	7.41902e-06	2.87106e-06	1.90632e-05	2.83482	1	1	http://tritrypdb.org/gene/Tc00.1047053508777.220
TcCLB.507747.160	mucin_TcMUCII_putative	2.28501	1.97157e-09	1.76925e-09	1.17474e-08	4.09784	1	1	http://tritrypdb.org/gene/Tc00.1047053507747.160
TcCLB.511611.20	mucin-associated_surface_protein_(MASP)_putative	2.28001	0.00283745	0.000703031	0.00466796	0.765256	1	1	http://tritrypdb.org/gene/Tc00.1047053511611.20
TcCLB.506825.40	hypothetical_protein_conserved	2.27669	2.53225e-07	1.32746e-07	8.81403e-07	4.42786	1	1	http://tritrypdb.org/gene/Tc00.1047053506825.40
TcCLB.508805.120	UDP-Gal_or_UDP-GlcNAc-dependent_glycosyltransferase_putative	2.27658	4.85681e-13	1.44951e-12	9.62439e-12	5.94563	1	1	http://tritrypdb.org/gene/Tc00.1047053508805.120
TcCLB.509265.90	trans-sialidase_putative	2.27566	7.49145e-11	1.0168e-10	6.75134e-10	6.2903	1	1	http://tritrypdb.org/gene/Tc00.1047053509265.90
TcCLB.511175.40	mucin_TcMUCII_putative	2.27225	6.24456e-10	6.46533e-10	4.29283e-09	3.86396	1	1	http://tritrypdb.org/gene/Tc00.1047053511175.40
TcCLB.506967.50	mucin-associated_surface_protein_(MASP)_putative	2.26385	9.31873e-07	4.33728e-07	2.87985e-06	4.13806	1	1	http://tritrypdb.org/gene/Tc00.1047053506967.50
TcCLB.504039.120	mucin_TcMUCII_putative	2.26238	4.0329e-06	1.64002e-06	1.08893e-05	2.76278	1	1	http://tritrypdb.org/gene/Tc00.1047053504039.120
TcCLB.507957.270	mucin_TcMUCI_putative	2.26059	5.9683e-08	3.63404e-08	2.41292e-07	3.17406	1	1	http://tritrypdb.org/gene/Tc00.1047053507957.270
TcCLB.511603.250	mucin-associated_surface_protein_(MASP)_putative	2.2603	2.67615e-11	4.17122e-11	2.76959e-10	3.97583	1	1	http://tritrypdb.org/gene/Tc00.1047053511603.250
TcCLB.506597.9	trans-sialidase_putative	2.25238	0.00021518	6.43175e-05	0.000427053	1.56973	1	1	http://tritrypdb.org/gene/Tc00.1047053506597.9
TcCLB.506599.150	mucin-associated_surface_protein_(MASP)_putative	2.24761	3.65629e-10	4.00947e-10	2.6622e-09	3.89336	1	1	http://tritrypdb.org/gene/Tc00.1047053506599.150
TcCLB.507957.300	mucin-associated_surface_protein_(MASP)_putative	2.24203	1.54937e-07	8.56109e-08	5.68437e-07	3.55376	1	1	http://tritrypdb.org/gene/Tc00.1047053507957.300
TcCLB.511793.30	mucin-associated_surface_protein_(MASP)_putative	2.24103	2.6676e-06	1.12667e-06	7.48086e-06	1.86191	1	1	http://tritrypdb.org/gene/Tc00.1047053511793.30
TcCLB.506667.120	mucin-associated_surface_protein_(MASP)_putative	2.23947	1.62858e-07	8.95806e-08	5.94795e-07	3.9551	1	1	http://tritrypdb.org/gene/Tc00.1047053506667.120
TcCLB.509921.9	dispersed_gene_family_protein_1_(DGF-1)_putative	2.23709	0.000295703	8.64672e-05	0.000574122	3.48408	1	1	http://tritrypdb.org/gene/Tc00.1047053509921.9
TcCLB.508049.40	hypothetical_protein_conserved	2.23622	1.34514e-10	1.69439e-10	1.12504e-09	4.81222	1	1	http://tritrypdb.org/gene/Tc00.1047053508049.40
TcCLB.506501.80	mucin-associated_surface_protein_(MASP_pseudogene)_putative	2.22803	1.04426e-08	7.63951e-09	5.07246e-08	3.76422	1	1	http://tritrypdb.org/gene/Tc00.1047053506501.80
TcCLB.510295.10	hypothetical_protein_conserved	2.22797	3.50915e-12	7.58299e-12	5.03493e-11	6.52653	1	1	http://tritrypdb.org/gene/Tc00.1047053510295.10
TcCLB.508109.60	trans-sialidase_putative	2.2264	2.66125e-09	2.31053e-09	1.53414e-08	4.18168	1	1	http://tritrypdb.org/gene/Tc00.1047053508109.60
TcCLB.507617.160	no_Fct	2.22371	6.03877e-05	1.97631e-05	0.000131223	1.36881	1	1	http://tritrypdb.org/gene/Tc00.1047053507617.160
TcCLB.508147.140	mucin_TcMUCII_putative	2.22317	9.04822e-07	4.22467e-07	2.80508e-06	2.6489	1	1	http://tritrypdb.org/gene/Tc00.1047053508147.140
TcCLB.506961.25	trans-sialidase_putative	2.22062	1.69412e-12	4.15826e-12	2.76099e-11	6.89268	1	1	http://tritrypdb.org/gene/Tc00.1047053506961.25
TcCLB.506717.130	trans-sialidase_(pseudogene)_putative	2.22029	7.88688e-15	5.45354e-14	3.62103e-13	6.56034	1	1	http://tritrypdb.org/gene/Tc00.1047053506717.130
TcCLB.511603.390	mucin_TcMUCII_putative	2.21903	0.00136577	0.000356618	0.00236786	1.94567	1	1	http://tritrypdb.org/gene/Tc00.1047053511603.390
TcCLB.507959.260	mucin-associated_surface_protein_(MASP)_putative	2.21556	1.30564e-07	7.34535e-08	4.87714e-07	3.77641	1	1	http://tritrypdb.org/gene/Tc00.1047053507959.260
TcCLB.510105.136	no_Fct	2.21426	0.00276154	0.000685625	0.00455239	-0.859898	1	1	http://tritrypdb.org/gene/Tc00.1047053510105.136
TcCLB.510847.70	dispersed_gene_family_protein_1_(DGF-1)_putative	2.2105	5.50616e-10	5.80378e-10	3.85357e-09	6.77077	1	1	http://tritrypdb.org/gene/Tc00.1047053510847.70
TcCLB.511173.420	mucin_TcMUCII_putative	2.20946	1.33647e-06	6.01032e-07	3.99071e-06	2.9217	1	1	http://tritrypdb.org/gene/Tc00.1047053511173.420
TcCLB.508389.114	mucin_TcMUCII_putative	2.20588	0.000258343	7.6193e-05	0.000505904	2.12107	1	1	http://tritrypdb.org/gene/Tc00.1047053508389.114
TcCLB.503985.20	retrotransposon_hot_spot_protein_(RHS_pseudogene)_putative	2.20536	6.80129e-07	3.26058e-07	2.16495e-06	3.948	1	1	http://tritrypdb.org/gene/Tc00.1047053503985.20
TcCLB.510101.270	hypothetical_protein_conserved	2.20532	2.40453e-13	8.16612e-13	5.42212e-12	7.07281	1	1	http://tritrypdb.org/gene/Tc00.1047053510101.270
TcCLB.510279.220	mucin_TcMUC_(pseudogene)_putative	2.19954	1.49149e-05	5.42669e-06	3.6032e-05	2.84364	1	1	http://tritrypdb.org/gene/Tc00.1047053510279.220
TcCLB.506289.110	surface_protease_GP63_(pseudogene)_putative	2.19943	2.44143e-13	8.2736e-13	5.49348e-12	4.46504	1	1	http://tritrypdb.org/gene/Tc00.1047053506289.110
TcCLB.511705.10	receptor-type_adenylate_cyclase_putative	2.19588	3.78812e-12	8.08854e-12	5.37061e-11	7.09734	1	1	http://tritrypdb.org/gene/Tc00.1047053511705.10
TcCLB.508097.40	trans-sialidase_(pseudogene)_putative	2.19542	2.39962e-12	5.59708e-12	3.71633e-11	4.97724	1	1	http://tritrypdb.org/gene/Tc00.1047053508097.40
TcCLB.508977.80	trans-sialidase_putative	2.18724	9.27887e-12	1.71818e-11	1.14083e-10	5.11209	1	1	http://tritrypdb.org/gene/Tc00.1047053508977.80
TcCLB.506825.160	hypothetical_protein_conserved	2.18658	8.34361e-14	3.39522e-13	2.25435e-12	7.148	1	1	http://tritrypdb.org/gene/Tc00.1047053506825.160
TcCLB.506501.190	mucin_TcMUCII_putative	2.18596	4.90782e-06	1.9609e-06	1.30199e-05	2.32107	1	1	http://tritrypdb.org/gene/Tc00.1047053506501.190
TcCLB.507257.80	diacylglycerol_kinase-like_protein_putative	2.18568	5.85748e-12	1.15668e-11	7.68006e-11	5.53014	1	1	http://tritrypdb.org/gene/Tc00.1047053507257.80
TcCLB.508389.50	mucin-associated_surface_protein_(MASP)_putative	2.18165	1.18241e-06	5.38355e-07	3.57455e-06	3.07458	1	1	http://tritrypdb.org/gene/Tc00.1047053508389.50
TcCLB.510025.50	trans-sialidase_putative	2.17811	7.43903e-15	5.23325e-14	3.47476e-13	6.66194	1	1	http://tritrypdb.org/gene/Tc00.1047053510025.50
TcCLB.506529.600	metacyclin_II_putative	2.17635	0.000134575	4.17038e-05	0.000276903	3.64449	1	1	http://tritrypdb.org/gene/Tc00.1047053506529.600
TcCLB.503717.60	hypothetical_protein	2.17315	3.93784e-05	1.32648e-05	8.80752e-05	1.23254	1	1	http://tritrypdb.org/gene/Tc00.1047053503717.60
TcCLB.507237.170	mucin-associated_surface_protein_(MASP)_putative	2.17115	0.00135986	0.000355193	0.0023584	1.04976	1	1	http://tritrypdb.org/gene/Tc00.1047053507237.170
TcCLB.506599.250	surface_protease_GP63_(pseudogene)_putative	2.16857	0.00590751	0.001394	0.00925581	0.94886	1	1	http://tritrypdb.org/gene/Tc00.1047053506599.250
TcCLB.506767.40	mucin-associated_surface_protein_(MASP)_putative	2.168	1.59119e-06	7.05123e-07	4.68185e-06	2.65208	1	1	http://tritrypdb.org/gene/Tc00.1047053506767.40
TcCLB.504255.30	hypothetical_protein_conserved	2.16787	1.1994e-10	1.53163e-10	1.01696e-09	5.26271	1	1	http://tritrypdb.org/gene/Tc00.1047053504255.30
TcCLB.509081.110	mucin-associated_surface_protein_(MASP)_putative	2.1675	2.49536e-05	8.71306e-06	5.78527e-05	3.22191	1	1	http://tritrypdb.org/gene/Tc00.1047053509081.110
TcCLB.509699.250	hypothetical_protein	2.1666	0.000901303	0.000242451	0.00160982	0.0181196	1	1	http://tritrypdb.org/gene/Tc00.1047053509699.250
TcCLB.508099.50	trans-sialidase_putative	2.16213	0.00186849	0.000476977	0.00316702	0.24136	1	1	http://tritrypdb.org/gene/Tc00.1047053508099.50
TcCLB.504101.50	trans-sialidase_putative	2.16088	4.93597e-10	5.25906e-10	3.49189e-09	5.65712	1	1	http://tritrypdb.org/gene/Tc00.1047053504101.50
TcCLB.507959.180	surface_protease_GP63_(pseudogene)_putative	2.15743	5.04669e-07	2.48364e-07	1.64908e-06	2.84014	1	1	http://tritrypdb.org/gene/Tc00.1047053507959.180
TcCLB.506671.20	mucin_TcMUC_(pseudogene)_putative	2.15529	0.00023456	6.96479e-05	0.000462446	5.92866	1	1	http://tritrypdb.org/gene/Tc00.1047053506671.20
TcCLB.506667.180	hypothetical_protein	2.15507	0.00528821	0.00125651	0.00834296	0.547098	1	1	http://tritrypdb.org/gene/Tc00.1047053506667.180
TcCLB.405453.9	dispersed_gene_family_protein_1_(DGF-1)_putative	2.15181	7.0213e-08	4.19576e-08	2.78589e-07	5.18528	1	1	http://tritrypdb.org/gene/Tc00.1047053405453.9
TcCLB.507075.30	trans-sialidase_(pseudogene)_putative	2.14988	3.26347e-14	1.58722e-13	1.05388e-12	5.394	1	1	http://tritrypdb.org/gene/Tc00.1047053507075.30
TcCLB.506211.150	polyprenyl_synthase_putative	2.14767	4.38544e-11	6.36336e-11	4.22512e-10	8.36605	1	1	http://tritrypdb.org/gene/Tc00.1047053506211.150
TcCLB.507859.46	hypothetical_protein	2.14648	0.000135976	4.20968e-05	0.000279513	2.09304	1	1	http://tritrypdb.org/gene/Tc00.1047053507859.46
TcCLB.508163.50	mucin-associated_surface_protein_(MASP)_putative	2.14616	1.74587e-07	9.50209e-08	6.30917e-07	3.25805	1	1	http://tritrypdb.org/gene/Tc00.1047053508163.50
TcCLB.506973.105	mucin-associated_surface_protein_(MASP_pseudogene)_putative	2.14407	1.74046e-10	2.10647e-10	1.39865e-09	4.44676	1	1	http://tritrypdb.org/gene/Tc00.1047053506973.105
TcCLB.507699.37	mucin-associated_surface_protein_(MASP_pseudogene)_putative	2.13748	2.56643e-10	2.93475e-10	1.9486e-09	4.03536	1	1	http://tritrypdb.org/gene/Tc00.1047053507699.37
TcCLB.437805.9	trans-sialidase_(pseudogene)_putative	2.1302	0.000130483	4.05634e-05	0.000269332	2.90009	1	1	http://tritrypdb.org/gene/Tc00.1047053437805.9
TcCLB.511555.10	mucin-associated_surface_protein_(MASP)_putative	2.12892	1.03268e-08	7.57238e-09	5.02789e-08	4.74523	1	1	http://tritrypdb.org/gene/Tc00.1047053511555.10
TcCLB.507429.10	mucin_TcMUCII_(pseudogene)_putative	2.12625	1.49179e-08	1.05313e-08	6.99254e-08	3.62786	1	1	http://tritrypdb.org/gene/Tc00.1047053507429.10
TcCLB.504239.180	surface_protease_GP63_putative	2.12601	4.98595e-06	1.98959e-06	1.32104e-05	2.25423	1	1	http://tritrypdb.org/gene/Tc00.1047053504239.180
TcCLB.417993.10	dispersed_gene_family_protein_1_(DGF-1_pseudogene)_putative	2.12577	2.16541e-05	7.63714e-06	5.07089e-05	2.68713	1	1	http://tritrypdb.org/gene/Tc00.1047053417993.10
TcCLB.511173.380	mucin_TcMUCII_(pseudogene)_putative	2.12549	1.47164e-07	8.16843e-08	5.42365e-07	3.61659	1	1	http://tritrypdb.org/gene/Tc00.1047053511173.380
TcCLB.510279.120	mucin-associated_surface_protein_(MASP)_putative	2.12546	0.00363293	0.000883866	0.00586867	1.24353	1	1	http://tritrypdb.org/gene/Tc00.1047053510279.120
TcCLB.507639.10	poly-zinc_finger_protein_2_putative	2.12537	1.50274e-11	2.57955e-11	1.71276e-10	5.49222	1	1	http://tritrypdb.org/gene/Tc00.1047053507639.10
TcCLB.506951.10	retrotransposon_hot_spot_protein_(RHS_pseudogene)_putative	2.12369	4.42703e-07	2.20415e-07	1.46351e-06	4.07505	1	1	http://tritrypdb.org/gene/Tc00.1047053506951.10
TcCLB.507747.130	trans-sialidase_(pseudogene)_putative	2.11845	3.01349e-08	1.97697e-08	1.31266e-07	4.57702	1	1	http://tritrypdb.org/gene/Tc00.1047053507747.130
TcCLB.507617.70	no_Fct	2.1182	0.000517246	0.000145291	0.000964696	1.49635	1	1	http://tritrypdb.org/gene/Tc00.1047053507617.70
TcCLB.506799.30	mucin-like_glycoprotein_putative	2.11747	2.51662e-12	5.78093e-12	3.8384e-11	3.89863	1	1	http://tritrypdb.org/gene/Tc00.1047053506799.30
TcCLB.510275.340	mucin-associated_surface_protein_(MASP_pseudogene)_putative	2.11626	1.55783e-11	2.65676e-11	1.76403e-10	4.75672	1	1	http://tritrypdb.org/gene/Tc00.1047053510275.340
TcCLB.510275.360	mucin_TcMUCII_(pseudogene)_putative	2.11508	1.75053e-06	7.68384e-07	5.10189e-06	2.81292	1	1	http://tritrypdb.org/gene/Tc00.1047053510275.360
TcCLB.510381.50	hypothetical_protein_conserved	2.11484	1.54222e-10	1.90458e-10	1.2646e-09	5.95836	1	1	http://tritrypdb.org/gene/Tc00.1047053510381.50
TcCLB.507981.10	trans-sialidase_(pseudogene)_putative	2.11474	1.77547e-11	2.96378e-11	1.96788e-10	3.74578	1	1	http://tritrypdb.org/gene/Tc00.1047053507981.10
TcCLB.506779.178	no_Fct	2.11322	7.47531e-07	3.54809e-07	2.35585e-06	3.51415	1	1	http://tritrypdb.org/gene/Tc00.1047053506779.178
TcCLB.444331.10	mucin-associated_surface_protein_(MASP)_putative	2.11276	7.74457e-11	1.04935e-10	6.96745e-10	3.9122	1	1	http://tritrypdb.org/gene/Tc00.1047053444331.10
TcCLB.511123.40	dispersed_gene_family_protein_1_(DGF-1)_putative	2.11273	0.0146698	0.0032472	0.0215606	1.5453	1	1	http://tritrypdb.org/gene/Tc00.1047053511123.40
TcCLB.507699.230	trans-sialidase_putative	2.1088	1.08667e-08	7.93876e-09	5.27115e-08	4.5448	1	1	http://tritrypdb.org/gene/Tc00.1047053507699.230
TcCLB.508163.120	mucin-associated_surface_protein_(MASP_pseudogene)_putative	2.1078	9.11225e-11	1.20564e-10	8.00516e-10	4.1662	1	1	http://tritrypdb.org/gene/Tc00.1047053508163.120
TcCLB.511613.110	mucin-associated_surface_protein_(MASP)_putative	2.10504	3.07324e-06	1.28287e-06	8.51795e-06	2.66143	1	1	http://tritrypdb.org/gene/Tc00.1047053511613.110
TcCLB.511625.130	trans-sialidase_putative	2.10248	1.84004e-12	4.44034e-12	2.94829e-11	5.63467	1	1	http://tritrypdb.org/gene/Tc00.1047053511625.130
TcCLB.507699.180	mucin-associated_surface_protein_(MASP_pseudogene)_putative	2.09959	2.91904e-06	1.22304e-06	8.12069e-06	1.54419	1	1	http://tritrypdb.org/gene/Tc00.1047053507699.180
TcCLB.508995.10	protein_kinase_putative	2.09937	6.85525e-10	7.02377e-10	4.66362e-09	5.28497	1	1	http://tritrypdb.org/gene/Tc00.1047053508995.10
TcCLB.511711.110	hypothetical_protein_conserved	2.09878	3.04104e-14	1.49753e-13	9.94324e-13	5.59292	1	1	http://tritrypdb.org/gene/Tc00.1047053511711.110
TcCLB.507865.9	dispersed_gene_family_protein_1_(DGF-1)_putative	2.09663	0.0107033	0.00242438	0.0160973	1.86753	1	1	http://tritrypdb.org/gene/Tc00.1047053507865.9
TcCLB.506501.70	mucin_TcMUCII_putative	2.09647	2.42857e-05	8.49892e-06	5.64309e-05	2.45545	1	1	http://tritrypdb.org/gene/Tc00.1047053506501.70
TcCLB.506661.170	hypothetical_protein_conserved	2.09469	6.67578e-13	1.88613e-12	1.25235e-11	5.37154	1	1	http://tritrypdb.org/gene/Tc00.1047053506661.170
TcCLB.506967.70	mucin-associated_surface_protein_(MASP)_putative	2.08998	3.26055e-10	3.61698e-10	2.40159e-09	3.7803	1	1	http://tritrypdb.org/gene/Tc00.1047053506967.70
TcCLB.506409.50	mucin_TcMUCII_putative	2.08844	4.50943e-08	2.83786e-08	1.88427e-07	3.82279	1	1	http://tritrypdb.org/gene/Tc00.1047053506409.50
TcCLB.506375.20	hypothetical_protein_conserved_(pseudogene)	2.08817	1.1621e-09	1.11187e-09	7.38257e-09	8.5869	1	1	http://tritrypdb.org/gene/Tc00.1047053506375.20
TcCLB.510373.60	mucin-associated_surface_protein_(MASP)_putative	2.08687	2.43186e-11	3.86304e-11	2.56497e-10	4.4461	1	1	http://tritrypdb.org/gene/Tc00.1047053510373.60
TcCLB.507861.24	trans-sialidase_putative	2.08639	0.000133167	4.13165e-05	0.000274332	1.69152	1	1	http://tritrypdb.org/gene/Tc00.1047053507861.24
TcCLB.503479.60	surface_protease_GP63_putative	2.0852	1.65785e-12	4.08196e-12	2.71033e-11	5.80916	1	1	http://tritrypdb.org/gene/Tc00.1047053503479.60
TcCLB.506147.20	hypothetical_protein	2.08506	2.3804e-11	3.80432e-11	2.52598e-10	5.00532	1	1	http://tritrypdb.org/gene/Tc00.1047053506147.20
TcCLB.507959.250	mucin_TcMUCII_putative	2.08394	1.1121e-06	5.09434e-07	3.38252e-06	2.353	1	1	http://tritrypdb.org/gene/Tc00.1047053507959.250
TcCLB.506763.234	mucin-associated_surface_protein_(MASP_pseudogene)_putativemucin-associated_surface_protein_(MASP)_putative_frameshift	2.08277	1.33115e-08	9.4873e-09	6.29935e-08	3.77894	1	1	http://tritrypdb.org/gene/Tc00.1047053506763.234
TcCLB.511787.20	trans-sialidase_(pseudogene)_putative	2.07884	2.0038e-08	1.37407e-08	9.12349e-08	4.37028	1	1	http://tritrypdb.org/gene/Tc00.1047053511787.20
TcCLB.506357.13	no_Fct	2.07649	0.000381595	0.00010955	0.000727387	1.25325	1	1	http://tritrypdb.org/gene/Tc00.1047053506357.13
TcCLB.506499.90	90_kDa_surface_protein_putativeserine-alanine-and_proline-rich_protein_putative	2.07333	1.26353e-05	4.66841e-06	3.09972e-05	3.10482	1	1	http://tritrypdb.org/gene/Tc00.1047053506499.90
TcCLB.510377.100	mucin-associated_surface_protein_(MASP)_putative	2.07063	1.45431e-06	6.4976e-07	4.31426e-06	2.67249	1	1	http://tritrypdb.org/gene/Tc00.1047053510377.100
TcCLB.507701.4	mucin-associated_surface_protein_(MASP)_putative	2.06865	8.53634e-10	8.47613e-10	5.62796e-09	3.67146	1	1	http://tritrypdb.org/gene/Tc00.1047053507701.4
TcCLB.511605.80	mucin-associated_surface_protein_(MASP)_putative	2.06728	3.11383e-09	2.65807e-09	1.7649e-08	3.64039	1	1	http://tritrypdb.org/gene/Tc00.1047053511605.80
TcCLB.510373.90	mucin-associated_surface_protein_(MASP)_putative	2.06475	6.58237e-08	3.96353e-08	2.63169e-07	3.57634	1	1	http://tritrypdb.org/gene/Tc00.1047053510373.90
TcCLB.511173.57	surface_protease_GP63_(pseudogene)_putative	2.06423	1.6395e-05	5.92553e-06	3.93441e-05	2.43772	1	1	http://tritrypdb.org/gene/Tc00.1047053511173.57
TcCLB.509697.39	hypothetical_protein	2.06266	2.46913e-06	1.05017e-06	6.97287e-06	2.31038	1	1	http://tritrypdb.org/gene/Tc00.1047053509697.39
TcCLB.509267.3	receptor-type_adenylate_cyclase_putative	2.06241	8.97644e-06	3.41423e-06	2.26697e-05	3.41543	1	1	http://tritrypdb.org/gene/Tc00.1047053509267.3
TcCLB.507867.5	trans-sialidase_putative	2.06061	0.00117844	0.000311211	0.00206637	0.869709	1	1	http://tritrypdb.org/gene/Tc00.1047053507867.5
TcCLB.404711.10	trans-sialidase_(pseudogene)_putative	2.06043	1.77909e-13	6.32844e-13	4.20194e-12	6.16498	1	1	http://tritrypdb.org/gene/Tc00.1047053404711.10
TcCLB.510089.20	surface_protease_GP63_putative	2.05646	0.000213797	6.39407e-05	0.000424552	2.33852	1	1	http://tritrypdb.org/gene/Tc00.1047053510089.20
TcCLB.503783.34	mucin-associated_surface_protein_(MASP_pseudogene)_putative	2.05422	1.06692e-10	1.38604e-10	9.20297e-10	4.51415	1	1	http://tritrypdb.org/gene/Tc00.1047053503783.34
TcCLB.511553.100	mucin-associated_surface_protein_(MASP)_putative	2.0527	3.88239e-08	2.4799e-08	1.64659e-07	3.87772	1	1	http://tritrypdb.org/gene/Tc00.1047053511553.100
TcCLB.511613.70	hypothetical_protein	2.05233	0.00344152	0.000841454	0.00558706	1.5673	1	1	http://tritrypdb.org/gene/Tc00.1047053511613.70
TcCLB.506967.16	surface_protease_GP63_(pseudogene)_putative	2.05097	1.32157e-05	4.86005e-06	3.22696e-05	2.50471	1	1	http://tritrypdb.org/gene/Tc00.1047053506967.16
TcCLB.510279.210	mucin-associated_surface_protein_(MASP)_putative	2.04746	1.94404e-05	6.91209e-06	4.58947e-05	2.06509	1	1	http://tritrypdb.org/gene/Tc00.1047053510279.210
TcCLB.510025.165	hypothetical_protein_conserved_(pseudogene)	2.04674	4.13032e-08	2.62337e-08	1.74186e-07	3.36876	1	1	http://tritrypdb.org/gene/Tc00.1047053510025.165
TcCLB.510371.90	trans-sialidase_putative	2.04213	5.12697e-10	5.44782e-10	3.61723e-09	4.5189	1	1	http://tritrypdb.org/gene/Tc00.1047053510371.90
TcCLB.507677.140	hypothetical_protein_conserved	2.04164	0.000325664	9.46136e-05	0.000628212	3.61912	1	1	http://tritrypdb.org/gene/Tc00.1047053507677.140
TcCLB.508089.20	UDP-glucoronosyl_and_UDP-glucosyl_transferase_putative	2.04076	4.13389e-11	6.03169e-11	4.0049e-10	6.44581	1	1	http://tritrypdb.org/gene/Tc00.1047053508089.20
TcCLB.511797.240	trans-sialidase_(pseudogene)_putative	2.03482	7.27062e-10	7.37265e-10	4.89527e-09	4.3677	1	1	http://tritrypdb.org/gene/Tc00.1047053511797.240
TcCLB.509767.80	hypothetical_protein_conserved	2.03429	1.05571e-12	2.76345e-12	1.83487e-11	6.31392	1	1	http://tritrypdb.org/gene/Tc00.1047053509767.80
TcCLB.511595.39	mucin_TcMUCII_putative	2.03428	2.76681e-07	1.43798e-07	9.54787e-07	2.6894	1	1	http://tritrypdb.org/gene/Tc00.1047053511595.39
TcCLB.511173.440	trans-sialidase_putative	2.03149	3.56286e-06	1.46974e-06	9.7587e-06	4.90551	1	1	http://tritrypdb.org/gene/Tc00.1047053511173.440
TcCLB.507429.20	mucin-associated_surface_protein_(MASP)_putative	2.02995	4.89096e-12	1.00354e-11	6.6633e-11	4.52572	1	1	http://tritrypdb.org/gene/Tc00.1047053507429.20
TcCLB.506269.10	mucin-associated_surface_protein_(MASP)_putative	2.02588	5.12222e-08	3.16783e-08	2.10337e-07	3.89231	1	1	http://tritrypdb.org/gene/Tc00.1047053506269.10
TcCLB.439803.9	trans-sialidase_(pseudogene)_putative	2.02554	1.57194e-10	1.9337e-10	1.28393e-09	5.31034	1	1	http://tritrypdb.org/gene/Tc00.1047053439803.9
TcCLB.506755.270	hypothetical_protein_conserved	2.01882	6.10474e-09	4.78126e-09	3.17465e-08	4.76659	1	1	http://tritrypdb.org/gene/Tc00.1047053506755.270
TcCLB.506779.180	surface_protease_GP63_putative	2.01709	6.53987e-12	1.27387e-11	8.45817e-11	7.07679	1	1	http://tritrypdb.org/gene/Tc00.1047053506779.180
TcCLB.504277.20	hypothetical_protein	2.01624	5.46146e-12	1.10104e-11	7.31067e-11	6.38207	1	1	http://tritrypdb.org/gene/Tc00.1047053504277.20
TcCLB.508157.50	trans-sialidase_putative	2.01608	1.78577e-09	1.61912e-09	1.07506e-08	4.82929	1	1	http://tritrypdb.org/gene/Tc00.1047053508157.50
TcCLB.506945.40	hypothetical_protein_conserved	2.01257	4.1875e-16	5.73799e-15	3.8099e-14	7.47625	1	1	http://tritrypdb.org/gene/Tc00.1047053506945.40
TcCLB.508165.250	hypothetical_protein_conserved	2.01219	0.00217698	0.000549759	0.00365027	-0.49202	1	1	http://tritrypdb.org/gene/Tc00.1047053508165.250
TcCLB.511685.40	hypothetical_protein	2.01148	1.44157e-14	8.60469e-14	5.71332e-13	6.27897	1	1	http://tritrypdb.org/gene/Tc00.1047053511685.40
TcCLB.508157.10	serine-alanine-and_proline-rich_protein_(pseudogene)_putative	2.01027	1.63925e-09	1.50095e-09	9.96598e-09	4.54113	1	1	http://tritrypdb.org/gene/Tc00.1047053508157.10
TcCLB.403153.20	receptor-type_adenylate_cyclase_(pseudogene)_putative	2.00436	0.00237684	0.000595554	0.00395434	1.87074	1	1	http://tritrypdb.org/gene/Tc00.1047053403153.20
TcCLB.508777.230	hypothetical_protein	2.00406	2.20005e-06	9.45163e-07	6.27567e-06	2.71695	1	1	http://tritrypdb.org/gene/Tc00.1047053508777.230
TcCLB.508159.60	mucin_TcMUCII_putative	2.00203	9.22706e-08	5.36138e-08	3.55983e-07	3.64788	1	1	http://tritrypdb.org/gene/Tc00.1047053508159.60
TcCLB.506291.31	surface_protease_GP63_(pseudogene)_putative	1.99974	1.8334e-11	3.04756e-11	2.02351e-10	3.84892	1	1	http://tritrypdb.org/gene/Tc00.1047053506291.31
TcCLB.506967.20	hypothetical_protein	1.99951	0.00319916	0.00078561	0.00521627	1.3441	1	1	http://tritrypdb.org/gene/Tc00.1047053506967.20
TcCLB.510243.60	hypothetical_protein	1.99927	5.94637e-16	7.46483e-15	4.95647e-14	7.23098	1	1	http://tritrypdb.org/gene/Tc00.1047053510243.60
TcCLB.506183.90	trans-sialidase_(pseudogene)_putative	1.99899	9.43862e-10	9.23244e-10	6.13013e-09	5.61926	1	1	http://tritrypdb.org/gene/Tc00.1047053506183.90
TcCLB.508207.70	Adenine_phosphoribosyltransferase_putative	1.99585	2.12082e-12	5.04074e-12	3.34693e-11	6.96022	1	1	http://tritrypdb.org/gene/Tc00.1047053508207.70
TcCLB.509097.52	hypothetical_protein_conserved_(pseudogene)	1.99566	0.00813404	0.00187558	0.0124534	0.30417	1	1	http://tritrypdb.org/gene/Tc00.1047053509097.52
TcCLB.506965.100	mucin-associated_surface_protein_(MASP)_putative	1.9945	3.08407e-05	1.06019e-05	7.03939e-05	2.31569	1	1	http://tritrypdb.org/gene/Tc00.1047053506965.100
TcCLB.509739.10	trans-sialidase_putative	1.99431	1.04597e-10	1.36107e-10	9.03718e-10	5.79214	1	1	http://tritrypdb.org/gene/Tc00.1047053509739.10
TcCLB.509925.50	retrotransposon_hot_spot_protein_(RHS_pseudogene)_putative	1.99176	2.87886e-09	2.48713e-09	1.6514e-08	5.29935	1	1	http://tritrypdb.org/gene/Tc00.1047053509925.50
TcCLB.509011.80	surface_protease_GP63_putative	1.99053	5.79779e-10	6.06742e-10	4.02863e-09	5.36592	1	1	http://tritrypdb.org/gene/Tc00.1047053509011.80
TcCLB.511439.20	lipase_putative	1.98829	2.89506e-12	6.50792e-12	4.32111e-11	5.32273	1	1	http://tritrypdb.org/gene/Tc00.1047053511439.20
TcCLB.510241.90	hypothetical_protein_conserved	1.98775	7.11665e-16	8.76131e-15	5.81731e-14	7.73517	1	1	http://tritrypdb.org/gene/Tc00.1047053510241.90
TcCLB.506779.182	no_Fct	1.97824	4.37393e-06	1.76323e-06	1.17074e-05	3.21045	1	1	http://tritrypdb.org/gene/Tc00.1047053506779.182
TcCLB.507907.20	trans-sialidase_putative	1.97711	2.66078e-09	2.31053e-09	1.53414e-08	6.45382	1	1	http://tritrypdb.org/gene/Tc00.1047053507907.20
TcCLB.507673.60	hypothetical_protein_conserved	1.97424	6.28459e-06	2.4678e-06	1.63856e-05	5.19624	1	1	http://tritrypdb.org/gene/Tc00.1047053507673.60
TcCLB.510021.130	mucin-associated_surface_protein_(MASP)_putative	1.97085	2.51388e-08	1.68642e-08	1.11974e-07	3.57358	1	1	http://tritrypdb.org/gene/Tc00.1047053510021.130
TcCLB.510607.80	dispersed_gene_family_protein_1_(DGF-1)_putative	1.97082	1.9966e-08	1.37032e-08	9.09863e-08	6.89377	1	1	http://tritrypdb.org/gene/Tc00.1047053510607.80
TcCLB.510171.10	trans-sialidase_putative	1.97	8.76815e-08	5.13137e-08	3.40711e-07	8.6064	1	1	http://tritrypdb.org/gene/Tc00.1047053510171.10
TcCLB.503783.50	surface_protease_GP63_(pseudogene)_putative	1.9695	0.00133707	0.000349471	0.00232041	2.11173	1	1	http://tritrypdb.org/gene/Tc00.1047053503783.50
TcCLB.508687.30	mucin-associated_surface_protein_(MASP_pseudogene)_putative	1.96795	0.00423421	0.00102179	0.00678446	-0.210536	1	1	http://tritrypdb.org/gene/Tc00.1047053508687.30
TcCLB.508109.70	hypothetical_protein_(pseudogene)	1.96379	0.0406288	0.00835812	0.055496	-0.748507	1	0	http://tritrypdb.org/gene/Tc00.1047053508109.70
TcCLB.507875.90	dispersed_gene_family_protein_1_(DGF-1_pseudogene)_putative	1.96281	1.55203e-08	1.09186e-08	7.24969e-08	6.67109	1	1	http://tritrypdb.org/gene/Tc00.1047053507875.90
TcCLB.507237.340	mucin-associated_surface_protein_(MASP)_putative	1.95817	8.56758e-05	2.74352e-05	0.000182163	1.13946	1	1	http://tritrypdb.org/gene/Tc00.1047053507237.340
TcCLB.511173.410	hypothetical_protein	1.95694	4.48917e-06	1.80645e-06	1.19944e-05	2.74316	1	1	http://tritrypdb.org/gene/Tc00.1047053511173.410
TcCLB.511605.55	hypothetical_protein	1.95613	0.000217367	6.4959e-05	0.000431313	2.27458	1	1	http://tritrypdb.org/gene/Tc00.1047053511605.55
TcCLB.506499.140	mucin-associated_surface_protein_(MASP)_putative	1.9561	2.76901e-08	1.83723e-08	1.21988e-07	3.56419	1	1	http://tritrypdb.org/gene/Tc00.1047053506499.140
TcCLB.506375.70	hypothetical_protein_conserved	1.95499	1.12549e-10	1.44899e-10	9.62093e-10	8.31982	1	1	http://tritrypdb.org/gene/Tc00.1047053506375.70
TcCLB.509805.210	hypothetical_protein_conserved	1.95135	2.55398e-10	2.92697e-10	1.94344e-09	4.95203	1	1	http://tritrypdb.org/gene/Tc00.1047053509805.210
TcCLB.510491.60	trans-sialidase_putative	1.94903	4.34767e-11	6.31436e-11	4.19259e-10	6.75776	1	1	http://tritrypdb.org/gene/Tc00.1047053510491.60
TcCLB.508993.20	homocysteine_S-methyltransferase_putative	1.94855	2.98573e-11	4.56791e-11	3.03298e-10	5.76803	1	1	http://tritrypdb.org/gene/Tc00.1047053508993.20
TcCLB.507975.10	retrotransposon_hot_spot_protein_(RHS_pseudogene)_putative	1.94557	3.02232e-14	1.49297e-13	9.91301e-13	7.7746	1	1	http://tritrypdb.org/gene/Tc00.1047053507975.10
TcCLB.508687.57	hypothetical_protein	1.94541	8.73646e-06	3.3326e-06	2.21277e-05	2.07927	1	1	http://tritrypdb.org/gene/Tc00.1047053508687.57
TcCLB.506963.150	dispersed_gene_family_protein_1_(DGF-1_pseudogene)_putative	1.94464	0.0272661	0.00578279	0.0383964	-1.20547	1	1	http://tritrypdb.org/gene/Tc00.1047053506963.150
TcCLB.507237.320	hypothetical_protein	1.94289	0.021003	0.00453318	0.0300993	0.334419	1	1	http://tritrypdb.org/gene/Tc00.1047053507237.320
TcCLB.508165.80	hypothetical_protein_conserved	1.9378	0.00658765	0.00154282	0.010244	-0.10158	1	1	http://tritrypdb.org/gene/Tc00.1047053508165.80
TcCLB.510565.156	no_Fct	1.93741	0.0330385	0.00692097	0.0459536	-0.889269	1	1	http://tritrypdb.org/gene/Tc00.1047053510565.156
TcCLB.511685.20	mucin_TcSMUGS_putative	1.93212	4.89469e-11	7.00554e-11	4.65151e-10	7.79534	1	1	http://tritrypdb.org/gene/Tc00.1047053511685.20
TcCLB.506267.80	mucin-associated_surface_protein_(MASP)_putative	1.93175	1.22529e-06	5.54992e-07	3.68502e-06	2.88111	1	1	http://tritrypdb.org/gene/Tc00.1047053506267.80
TcCLB.509887.19	dispersed_gene_family_protein_1_(DGF-1)_putative	1.93062	6.02262e-11	8.35206e-11	5.54557e-10	6.65322	1	1	http://tritrypdb.org/gene/Tc00.1047053509887.19
TcCLB.507957.229	mucin_TcMUCII_putative	1.92724	3.44911e-07	1.75497e-07	1.16526e-06	3.48778	1	1	http://tritrypdb.org/gene/Tc00.1047053507957.229
TcCLB.511599.110	mucin_TcMUCII_putative	1.92335	0.000533304	0.000149481	0.000992522	2.61619	1	1	http://tritrypdb.org/gene/Tc00.1047053511599.110
TcCLB.511553.90	mucin_TcMUCII_putative	1.9223	6.07923e-07	2.94397e-07	1.95473e-06	3.0689	1	1	http://tritrypdb.org/gene/Tc00.1047053511553.90
TcCLB.506289.120	mucin-associated_surface_protein_(MASP)_putative	1.91448	2.03546e-11	3.32728e-11	2.20924e-10	4.14421	1	1	http://tritrypdb.org/gene/Tc00.1047053506289.120
TcCLB.507997.30	trans-sialidase_putative	1.91381	1.17502e-09	1.12218e-09	7.45103e-09	4.66537	1	1	http://tritrypdb.org/gene/Tc00.1047053507997.30
TcCLB.508165.115	mucin_TcMUCII_(pseudogene)_putative	1.91057	5.20373e-05	1.72126e-05	0.000114288	2.76193	1	1	http://tritrypdb.org/gene/Tc00.1047053508165.115
TcCLB.506865.70	hypothetical_protein_conserved	1.90994	1.43921e-11	2.48948e-11	1.65296e-10	7.39003	1	1	http://tritrypdb.org/gene/Tc00.1047053506865.70
TcCLB.506465.40	protein_kinase-like_protein_putative	1.90363	5.70707e-11	7.95159e-11	5.27967e-10	5.12281	1	1	http://tritrypdb.org/gene/Tc00.1047053506465.40
TcCLB.510271.30	trans-sialidase_(pseudogene)_putative	1.90317	2.09476e-10	2.46891e-10	1.6393e-09	4.28196	1	1	http://tritrypdb.org/gene/Tc00.1047053510271.30
TcCLB.507957.334	mucin-associated_surface_protein_(MASP)_putative	1.89997	1.57906e-05	5.72152e-06	3.79896e-05	1.40536	1	1	http://tritrypdb.org/gene/Tc00.1047053507957.334
TcCLB.507229.20	dispersed_gene_family_protein_1_(DGF-1_pseudogene)_putative	1.8984	2.43279e-07	1.28129e-07	8.50746e-07	7.06834	1	1	http://tritrypdb.org/gene/Tc00.1047053507229.20
TcCLB.511613.120	mucin_TcMUCII_putative	1.89632	4.94136e-06	1.9728e-06	1.30989e-05	2.50446	1	1	http://tritrypdb.org/gene/Tc00.1047053511613.120
TcCLB.511603.20	mucin_TcMUCII_putative	1.89629	0.000680312	0.000186767	0.00124009	1.7107	1	1	http://tritrypdb.org/gene/Tc00.1047053511603.20
TcCLB.507699.200	mucin_TcMUCII_putative	1.89208	2.1184e-06	9.14134e-07	6.06964e-06	3.03761	1	1	http://tritrypdb.org/gene/Tc00.1047053507699.200
TcCLB.507725.9	dispersed_gene_family_protein_1_(DGF-1_pseudogene)_putative	1.89196	1.75353e-10	2.1169e-10	1.40557e-09	6.80732	1	1	http://tritrypdb.org/gene/Tc00.1047053507725.9
TcCLB.510275.110	trans-sialidase_(pseudogene)_putative	1.88844	2.00841e-08	1.37663e-08	9.14049e-08	4.3046	1	1	http://tritrypdb.org/gene/Tc00.1047053510275.110
TcCLB.508121.70	hypothetical_protein	1.88841	2.53989e-07	1.33014e-07	8.83179e-07	3.64866	1	1	http://tritrypdb.org/gene/Tc00.1047053508121.70
TcCLB.507511.81	mucin_TcMUCII_putative	1.88564	9.49272e-07	4.40638e-07	2.92574e-06	6.08488	1	1	http://tritrypdb.org/gene/Tc00.1047053507511.81
TcCLB.510621.70	mucin_TcMUCII_putative	1.88541	0.000311914	9.09541e-05	0.000603914	2.15886	1	1	http://tritrypdb.org/gene/Tc00.1047053510621.70
TcCLB.505025.80	hypothetical_protein_conserved	1.88372	1.67223e-11	2.82435e-11	1.8753e-10	7.54855	1	1	http://tritrypdb.org/gene/Tc00.1047053505025.80
TcCLB.504149.60	hypothetical_protein	1.88325	8.3598e-14	3.39522e-13	2.25435e-12	6.84657	1	1	http://tritrypdb.org/gene/Tc00.1047053504149.60
TcCLB.507429.40	mucin-associated_surface_protein_(MASP_pseudogene)_putative	1.88164	8.54635e-11	1.14324e-10	7.59087e-10	3.91368	1	1	http://tritrypdb.org/gene/Tc00.1047053507429.40
TcCLB.507879.10	trans-sialidase_putative	1.88025	9.89858e-12	1.80954e-11	1.20149e-10	5.81988	1	1	http://tritrypdb.org/gene/Tc00.1047053507879.10
TcCLB.504423.15	hypothetical_protein_conserved	1.87657	3.96088e-11	5.81154e-11	3.85873e-10	4.65239	1	1	http://tritrypdb.org/gene/Tc00.1047053504423.15
TcCLB.507811.100	amino_acid_permease_putative	1.8764	3.41515e-10	3.77652e-10	2.50752e-09	5.21362	1	1	http://tritrypdb.org/gene/Tc00.1047053507811.100
TcCLB.511213.50	mucin_TcMUCII_putative	1.869	7.48224e-11	1.01666e-10	6.7504e-10	4.79908	1	1	http://tritrypdb.org/gene/Tc00.1047053511213.50
TcCLB.510565.151	no_Fct	1.86811	0.0263326	0.00559762	0.0371669	-0.731057	1	1	http://tritrypdb.org/gene/Tc00.1047053510565.151
TcCLB.506499.220	90_kDa_surface_protein_putativeserine-alanine-and_proline-rich_protein_putative	1.86677	3.71963e-07	1.87926e-07	1.24779e-06	3.67552	1	1	http://tritrypdb.org/gene/Tc00.1047053506499.220
TcCLB.506775.110	hypothetical_protein_conserved	1.86515	7.39108e-14	3.08937e-13	2.05127e-12	7.89628	1	1	http://tritrypdb.org/gene/Tc00.1047053506775.110
TcCLB.506761.47	mucin_TcMUCII_putative	1.86498	9.02266e-06	3.43098e-06	2.27809e-05	2.17749	1	1	http://tritrypdb.org/gene/Tc00.1047053506761.47
TcCLB.506529.70	hypothetical_protein_conserved	1.8642	2.91425e-14	1.47189e-13	9.773e-13	6.42335	1	1	http://tritrypdb.org/gene/Tc00.1047053506529.70
TcCLB.506801.20	mucin-like_glycoprotein_putative	1.86413	5.25646e-11	7.44221e-11	4.94145e-10	4.06818	1	1	http://tritrypdb.org/gene/Tc00.1047053506801.20
TcCLB.503875.30	mucin-associated_surface_protein_(MASP)_putative	1.85892	4.88971e-08	3.03955e-08	2.01819e-07	3.99643	1	1	http://tritrypdb.org/gene/Tc00.1047053503875.30
TcCLB.506501.50	mucin-associated_surface_protein_(MASP_pseudogene)_putative	1.85814	1.77915e-06	7.80295e-07	5.18098e-06	2.31115	1	1	http://tritrypdb.org/gene/Tc00.1047053506501.50
TcCLB.509835.30	hypothetical_protein_conserved	1.85722	1.73158e-07	9.43841e-08	6.26689e-07	5.66449	1	1	http://tritrypdb.org/gene/Tc00.1047053509835.30
TcCLB.507747.180	trans-sialidase_putative	1.85705	1.32488e-10	1.67288e-10	1.11075e-09	5.70888	1	1	http://tritrypdb.org/gene/Tc00.1047053507747.180
TcCLB.504239.30	mucin-associated_surface_protein_(MASP)_putative	1.85673	4.28472e-06	1.73126e-06	1.14951e-05	3.07963	1	1	http://tritrypdb.org/gene/Tc00.1047053504239.30
TcCLB.508143.90	trans-sialidase_(pseudogene)_putative	1.85481	2.65965e-11	4.14961e-11	2.75524e-10	5.15269	1	1	http://tritrypdb.org/gene/Tc00.1047053508143.90
TcCLB.506609.30	trans-sialidase_putative	1.85461	1.16542e-07	6.65873e-08	4.42124e-07	3.75107	1	1	http://tritrypdb.org/gene/Tc00.1047053506609.30
TcCLB.507511.91	mucin_TcMUCIII_putative	1.85375	2.52707e-08	1.6931e-08	1.12418e-07	6.09096	1	1	http://tritrypdb.org/gene/Tc00.1047053507511.91
TcCLB.509979.162	surface_protease_GP63_(pseudogene)_putative	1.85268	9.84837e-08	5.69719e-08	3.7828e-07	5.21502	1	1	http://tritrypdb.org/gene/Tc00.1047053509979.162
TcCLB.509097.44	syntaxin_binding_protein_(pseudogene)_putative	1.85113	0.00270705	0.000673049	0.00446889	1.31436	1	1	http://tritrypdb.org/gene/Tc00.1047053509097.44
TcCLB.506563.130	calpain-like_cysteine_peptidase_(pseudogene)_putative	1.84999	5.68759e-11	7.93147e-11	5.26631e-10	5.69307	1	1	http://tritrypdb.org/gene/Tc00.1047053506563.130
TcCLB.506953.40	hypothetical_protein_conserved	1.84911	4.19248e-14	1.94093e-13	1.28873e-12	6.66834	1	1	http://tritrypdb.org/gene/Tc00.1047053506953.40
TcCLB.507875.180	AGP2beta-2_putative	1.84596	1.85338e-11	3.06944e-11	2.03804e-10	7.86937	1	1	http://tritrypdb.org/gene/Tc00.1047053507875.180
TcCLB.504427.40	hypothetical_protein_conserved	1.84282	4.63715e-13	1.39718e-12	9.27696e-12	5.38002	1	1	http://tritrypdb.org/gene/Tc00.1047053504427.40
TcCLB.508109.10	mucin-associated_surface_protein_(MASP)_putative	1.83814	8.76825e-05	2.80436e-05	0.000186203	2.54841	1	1	http://tritrypdb.org/gene/Tc00.1047053508109.10
TcCLB.510607.29	dispersed_gene_family_protein_1_(DGF-1)_putative	1.83718	1.16658e-07	6.66296e-08	4.42405e-07	6.5624	1	1	http://tritrypdb.org/gene/Tc00.1047053510607.29
TcCLB.506501.275	hypothetical_protein_conserved_(pseudogene)	1.83356	0.00429696	0.00103488	0.00687133	1.13538	1	1	http://tritrypdb.org/gene/Tc00.1047053506501.275
TcCLB.506599.170	mucin-associated_surface_protein_(MASP)_putative	1.83346	3.6417e-10	4.00182e-10	2.65712e-09	4.20724	1	1	http://tritrypdb.org/gene/Tc00.1047053506599.170
TcCLB.507213.60	retrotransposon_hot_spot_protein_(RHS_pseudogene)_putative	1.83318	3.46922e-15	3.00375e-14	1.99442e-13	7.52707	1	1	http://tritrypdb.org/gene/Tc00.1047053507213.60
TcCLB.508539.150	surface_protease_GP63_(pseudogene)_putative	1.83149	7.65067e-05	2.46393e-05	0.000163599	2.1805	1	1	http://tritrypdb.org/gene/Tc00.1047053508539.150
TcCLB.506753.230	hypothetical_protein_conserved	1.82983	3.46664e-11	5.17797e-11	3.43805e-10	7.59646	1	1	http://tritrypdb.org/gene/Tc00.1047053506753.230
TcCLB.506767.310	trans-sialidase_(pseudogene)_putative	1.82879	8.01234e-10	8.00121e-10	5.31262e-09	3.94286	1	1	http://tritrypdb.org/gene/Tc00.1047053506767.310
TcCLB.510853.30	trans-sialidase_(pseudogene)_putative	1.82843	1.28804e-13	4.90265e-13	3.25525e-12	7.79333	1	1	http://tritrypdb.org/gene/Tc00.1047053510853.30
TcCLB.511797.184	mucin_TcMUC_(pseudogene)_putative	1.82702	1.27441e-05	4.70532e-06	3.12422e-05	1.84193	1	1	http://tritrypdb.org/gene/Tc00.1047053511797.184
TcCLB.424383.9	trans-sialidase_(pseudogene)_putative	1.82692	2.02766e-06	8.771e-07	5.82374e-06	3.43534	1	1	http://tritrypdb.org/gene/Tc00.1047053424383.9
TcCLB.511593.20	mucin_TcMUCII_putative	1.82638	1.47742e-05	5.38096e-06	3.57283e-05	3.05915	1	1	http://tritrypdb.org/gene/Tc00.1047053511593.20
TcCLB.508835.10	hypothetical_protein_conserved_(pseudogene)	1.8223	1.54627e-11	2.6399e-11	1.75283e-10	6.46169	1	1	http://tritrypdb.org/gene/Tc00.1047053508835.10
TcCLB.508325.150	glycine_dehydrogenase_(pseudogene)_putative	1.82165	9.15009e-10	9.01174e-10	5.98359e-09	7.80968	1	1	http://tritrypdb.org/gene/Tc00.1047053508325.150
TcCLB.511431.20	hypothetical_protein_conserved	1.82093	4.15385e-16	5.73799e-15	3.8099e-14	7.73394	1	1	http://tritrypdb.org/gene/Tc00.1047053511431.20
TcCLB.511703.10	surface_protease_GP63_putative	1.82038	2.16229e-08	1.47108e-08	9.76761e-08	4.94082	1	1	http://tritrypdb.org/gene/Tc00.1047053511703.10
TcCLB.503479.40	hypothetical_protein_conserved	1.81844	3.17514e-13	1.01284e-12	6.72499e-12	7.32902	1	1	http://tritrypdb.org/gene/Tc00.1047053503479.40
TcCLB.507485.30	hypothetical_protein_conserved	1.81785	9.85508e-10	9.59216e-10	6.36897e-09	5.66475	1	1	http://tritrypdb.org/gene/Tc00.1047053507485.30
TcCLB.506837.10	mucin_TcMUCI_putative	1.81436	3.55375e-11	5.2731e-11	3.50122e-10	6.8866	1	1	http://tritrypdb.org/gene/Tc00.1047053506837.10
TcCLB.507091.160	trans-sialidase_(pseudogene)_putative	1.81421	5.00889e-12	1.01977e-11	6.77106e-11	5.31784	1	1	http://tritrypdb.org/gene/Tc00.1047053507091.160
TcCLB.506717.20	receptor-type_adenylate_cyclase_putative	1.81417	3.93114e-11	5.77527e-11	3.83465e-10	6.95022	1	1	http://tritrypdb.org/gene/Tc00.1047053506717.20
TcCLB.507699.120	mucin_TcMUCII_putative	1.81208	2.14425e-07	1.14333e-07	7.59146e-07	3.09648	1	1	http://tritrypdb.org/gene/Tc00.1047053507699.120
TcCLB.506967.40	mucin_TcMUCII_putative	1.8093	2.67907e-06	1.13122e-06	7.51102e-06	3.41111	1	1	http://tritrypdb.org/gene/Tc00.1047053506967.40
TcCLB.505025.110	surface_protease_GP63_(pseudogene)_putative	1.80872	0.002268	0.000570369	0.00378712	1.1902	1	1	http://tritrypdb.org/gene/Tc00.1047053505025.110
TcCLB.508539.60	mucin-associated_surface_protein_(MASP)_putative	1.80739	5.62329e-10	5.90749e-10	3.92243e-09	4.10503	1	1	http://tritrypdb.org/gene/Tc00.1047053508539.60
TcCLB.508837.80	hypothetical_protein_conserved	1.8031	8.68936e-10	8.6118e-10	5.71804e-09	7.92714	1	1	http://tritrypdb.org/gene/Tc00.1047053508837.80
TcCLB.508021.20	mucin_TcMUC_(pseudogene)_putative	1.80103	0.00601934	0.00141805	0.00941552	0.429506	1	1	http://tritrypdb.org/gene/Tc00.1047053508021.20
TcCLB.504213.100	hypothetical_protein_conserved	1.80087	1.46936e-13	5.46091e-13	3.62592e-12	5.31963	1	1	http://tritrypdb.org/gene/Tc00.1047053504213.100
TcCLB.506345.40	trans-sialidase_putative	1.79957	1.06197e-12	2.77522e-12	1.84268e-11	6.0604	1	1	http://tritrypdb.org/gene/Tc00.1047053506345.40
TcCLB.511607.110	mucin-associated_surface_protein_(MASP)_putative	1.79752	0.000287362	8.41998e-05	0.000559067	1.22817	1	1	http://tritrypdb.org/gene/Tc00.1047053511607.110
TcCLB.506221.20	hypothetical_protein_conserved	1.79492	8.86908e-09	6.63942e-09	4.40842e-08	4.91082	1	1	http://tritrypdb.org/gene/Tc00.1047053506221.20
TcCLB.463297.10	hypothetical_protein	1.7934	0.000284019	8.33133e-05	0.000553181	3.68644	1	1	http://tritrypdb.org/gene/Tc00.1047053463297.10
TcCLB.509157.120	hypothetical_protein_conserved	1.79303	1.85481e-11	3.06944e-11	2.03804e-10	6.90861	1	1	http://tritrypdb.org/gene/Tc00.1047053509157.120
TcCLB.508161.26	mucin_TcMUCII_(pseudogene)_putative	1.78818	2.45182e-05	8.57435e-06	5.69317e-05	2.80432	1	1	http://tritrypdb.org/gene/Tc00.1047053508161.26
TcCLB.508325.80	trans-sialidase_(pseudogene)_putative	1.7881	7.9686e-13	2.18003e-12	1.44749e-11	6.42843	1	1	http://tritrypdb.org/gene/Tc00.1047053508325.80
TcCLB.511173.230	trans-sialidase_(pseudogene)_putative	1.78588	2.31525e-09	2.03707e-09	1.35257e-08	4.21571	1	1	http://tritrypdb.org/gene/Tc00.1047053511173.230
TcCLB.511437.10	surface_protease_GP63_putative	1.78521	5.83537e-11	8.10883e-11	5.38408e-10	5.354	1	1	http://tritrypdb.org/gene/Tc00.1047053511437.10
TcCLB.508559.29	dispersed_gene_family_protein_1_(DGF-1)_putative	1.78466	3.98027e-08	2.5342e-08	1.68265e-07	6.90809	1	1	http://tritrypdb.org/gene/Tc00.1047053508559.29
TcCLB.506779.192	no_Fct	1.78403	0.0291723	0.00616053	0.0409045	1.43242	1	1	http://tritrypdb.org/gene/Tc00.1047053506779.192
TcCLB.507959.280	mucin-associated_surface_protein_(MASP)_putative	1.77433	1.65176e-07	9.06289e-08	6.01755e-07	3.56538	1	1	http://tritrypdb.org/gene/Tc00.1047053507959.280
TcCLB.509871.90	no_Fct	1.77401	1.55893e-06	6.91799e-07	4.59338e-06	4.65548	1	1	http://tritrypdb.org/gene/Tc00.1047053509871.90
TcCLB.508767.10	surface_protein_TolT	1.773	2.94075e-09	2.53504e-09	1.68321e-08	5.29477	1	1	http://tritrypdb.org/gene/Tc00.1047053508767.10
TcCLB.511415.40	dispersed_gene_family_protein_1_(DGF-1)_putative	1.76919	2.79586e-08	1.85271e-08	1.23016e-07	6.81144	1	1	http://tritrypdb.org/gene/Tc00.1047053511415.40
TcCLB.504149.20	ATP-binding_cassette_transporter_ABCA1_putative	1.76761	6.42276e-10	6.62371e-10	4.39799e-09	5.92233	1	1	http://tritrypdb.org/gene/Tc00.1047053504149.20
TcCLB.506767.230	mucin-associated_surface_protein_(MASP)_putative	1.76559	2.25445e-08	1.52734e-08	1.01412e-07	3.65889	1	1	http://tritrypdb.org/gene/Tc00.1047053506767.230
TcCLB.508541.40	surface_protease_GP63_(pseudogene)_putative	1.76501	3.16267e-07	1.62179e-07	1.07683e-06	2.93498	1	1	http://tritrypdb.org/gene/Tc00.1047053508541.40
TcCLB.506737.81	elongation_factor_1-gamma_(EF-1-gamma_pseudogene)_putative	1.76468	0.00438125	0.00105405	0.00699863	0.305418	1	1	http://tritrypdb.org/gene/Tc00.1047053506737.81
TcCLB.508325.250	trans-sialidase_(pseudogene)_putative	1.76413	7.84606e-11	1.06128e-10	7.04663e-10	5.58316	1	1	http://tritrypdb.org/gene/Tc00.1047053508325.250
TcCLB.506763.330	mucin-associated_surface_protein_(MASP)_putative	1.7634	1.0079e-07	5.82422e-08	3.86715e-07	3.40997	1	1	http://tritrypdb.org/gene/Tc00.1047053506763.330
TcCLB.506597.30	mucin_TcMUCII_putative	1.76128	2.82938e-06	1.188e-06	7.88805e-06	2.94242	1	1	http://tritrypdb.org/gene/Tc00.1047053506597.30
TcCLB.506259.30	retrotransposon_hot_spot_protein_(RHS_pseudogene)_putative	1.7588	9.44508e-12	1.7469e-11	1.1599e-10	6.99423	1	1	http://tritrypdb.org/gene/Tc00.1047053506259.30
TcCLB.504277.30	hypothetical_protein	1.75778	8.00478e-09	6.06342e-09	4.02597e-08	5.18742	1	1	http://tritrypdb.org/gene/Tc00.1047053504277.30
TcCLB.511875.29	mucin-associated_surface_protein_(MASP_pseudogene)_putative	1.7551	1.52228e-05	5.5336e-06	3.67418e-05	2.59098	1	1	http://tritrypdb.org/gene/Tc00.1047053511875.29
TcCLB.510381.60	proliferator-activated_receptor-interacting_protein_(PRIP)_interacting_protein_(PIMT)_putative	1.75219	9.9622e-11	1.30495e-10	8.66455e-10	5.78362	1	1	http://tritrypdb.org/gene/Tc00.1047053510381.60
TcCLB.507429.3	mucin-associated_surface_protein_(MASP)_putative	1.75154	3.77556e-07	1.90264e-07	1.26331e-06	2.97828	1	1	http://tritrypdb.org/gene/Tc00.1047053507429.3
TcCLB.510279.130	mucin_TcMUCII_putative	1.7498	0.00752056	0.0017433	0.0115751	0.240656	1	1	http://tritrypdb.org/gene/Tc00.1047053510279.130
TcCLB.511735.70	hypothetical_protein_conserved	1.74613	8.8656e-11	1.17795e-10	7.82132e-10	7.29117	1	1	http://tritrypdb.org/gene/Tc00.1047053511735.70
TcCLB.507485.10	hypothetical_protein_conserved	1.74482	8.18322e-06	3.14134e-06	2.08578e-05	5.11515	1	1	http://tritrypdb.org/gene/Tc00.1047053507485.10
TcCLB.506779.176	no_Fct	1.74399	1.72334e-06	7.58139e-07	5.03387e-06	3.54702	1	1	http://tritrypdb.org/gene/Tc00.1047053506779.176
TcCLB.506759.40	mucin-associated_surface_protein_(MASP)_putative	1.74287	4.03158e-06	1.63991e-06	1.08886e-05	3.04132	1	1	http://tritrypdb.org/gene/Tc00.1047053506759.40
TcCLB.503745.30	ascorbate-dependent_peroxidase_putative	1.74001	1.44165e-09	1.34583e-09	8.93598e-09	7.67232	1	1	http://tritrypdb.org/gene/Tc00.1047053503745.30
TcCLB.508229.60	trans-sialidase_putative	1.73973	1.67256e-07	9.16107e-08	6.08274e-07	3.86781	1	1	http://tritrypdb.org/gene/Tc00.1047053508229.60
TcCLB.503613.50	hypothetical_protein_conserved	1.73783	7.34225e-10	7.42617e-10	4.93081e-09	5.84901	1	1	http://tritrypdb.org/gene/Tc00.1047053503613.50
TcCLB.506357.19	no_Fct	1.73761	0.00226496	0.000569823	0.0037835	1.28492	1	1	http://tritrypdb.org/gene/Tc00.1047053506357.19
TcCLB.510717.10	surface_antigen_TASV_putativehypothetical_protein	1.73716	1.88138e-06	8.19882e-07	5.44383e-06	7.70396	1	1	http://tritrypdb.org/gene/Tc00.1047053510717.10
TcCLB.510561.40	mucin_TcMUCII_putative	1.737	9.01407e-08	5.2473e-08	3.48409e-07	4.21003	1	1	http://tritrypdb.org/gene/Tc00.1047053510561.40
TcCLB.480785.10	protein_kinase_putative	1.73659	0.028053	0.00594088	0.0394461	-1.37906	1	1	http://tritrypdb.org/gene/Tc00.1047053480785.10
TcCLB.506529.546	hypothetical_protein	1.73624	0.000492134	0.000138756	0.00092131	3.5536	1	1	http://tritrypdb.org/gene/Tc00.1047053506529.546
TcCLB.507091.60	trans-sialidase_putative	1.73615	4.13957e-10	4.48538e-10	2.97819e-09	5.01424	1	1	http://tritrypdb.org/gene/Tc00.1047053507091.60
TcCLB.506269.99	mucin-associated_surface_protein_(MASP)_putative	1.73563	9.9671e-09	7.33594e-09	4.87089e-08	4.2466	1	1	http://tritrypdb.org/gene/Tc00.1047053506269.99
TcCLB.508809.50	hypothetical_protein	1.7337	0.000230916	6.86823e-05	0.000456034	3.37452	1	1	http://tritrypdb.org/gene/Tc00.1047053508809.50
TcCLB.503441.19	retrotransposon_hot_spot_protein_(RHS_pseudogene)_putative	1.73356	2.64776e-13	8.85852e-13	5.88186e-12	7.55977	1	1	http://tritrypdb.org/gene/Tc00.1047053503441.19
TcCLB.509735.100	trans-sialidase_(pseudogene)_putative	1.73209	1.49889e-11	2.57576e-11	1.71024e-10	6.29811	1	1	http://tritrypdb.org/gene/Tc00.1047053509735.100
TcCLB.509699.40	trans-sialidase_putative	1.72879	4.26982e-08	2.70544e-08	1.79635e-07	4.19566	1	1	http://tritrypdb.org/gene/Tc00.1047053509699.40
TcCLB.510377.310	mucin-associated_surface_protein_(MASP_pseudogene)_putative	1.72843	1.3934e-05	5.10517e-06	3.38971e-05	2.72974	1	1	http://tritrypdb.org/gene/Tc00.1047053510377.310
TcCLB.507905.39	mucin-associated_surface_protein_(MASP)_putative	1.72577	1.72354e-13	6.21503e-13	4.12664e-12	6.75261	1	1	http://tritrypdb.org/gene/Tc00.1047053507905.39
TcCLB.506533.142	mucin_TcSMUGL_putative	1.724	1.27465e-08	9.13419e-09	6.06489e-08	5.32919	1	1	http://tritrypdb.org/gene/Tc00.1047053506533.142
TcCLB.510089.30	hypothetical_protein	1.72129	0.0373532	0.00773883	0.051384	0.76049	1	0	http://tritrypdb.org/gene/Tc00.1047053510089.30
TcCLB.510279.100	hypothetical_protein	1.7207	2.69945e-07	1.40622e-07	9.33696e-07	4.17904	1	1	http://tritrypdb.org/gene/Tc00.1047053510279.100
TcCLB.506755.60	hypothetical_protein_conserved	1.72048	3.68628e-12	7.92479e-12	5.26187e-11	5.23915	1	1	http://tritrypdb.org/gene/Tc00.1047053506755.60
TcCLB.507559.150	no_Fct	1.71967	3.86187e-07	1.94117e-07	1.28889e-06	4.21994	1	1	http://tritrypdb.org/gene/Tc00.1047053507559.150
TcCLB.504239.110	mucin-associated_surface_protein_(MASP)_putative	1.71819	4.61741e-07	2.2881e-07	1.51924e-06	2.84074	1	1	http://tritrypdb.org/gene/Tc00.1047053504239.110
TcCLB.508831.190	trans-sialidase_(pseudogene)_putative	1.71538	0.00418768	0.00101072	0.00671093	2.71713	1	1	http://tritrypdb.org/gene/Tc00.1047053508831.190
TcCLB.503971.50	hypothetical_protein_conserved	1.71537	5.26696e-09	4.20026e-09	2.78887e-08	6.1343	1	1	http://tritrypdb.org/gene/Tc00.1047053503971.50
TcCLB.507809.140	hypothetical_protein_conserved	1.71051	3.88556e-10	4.24023e-10	2.81542e-09	5.52777	1	1	http://tritrypdb.org/gene/Tc00.1047053507809.140
TcCLB.506765.46	mucin-associated_surface_protein_(MASP_pseudogene)_putative	1.70918	5.4336e-11	7.6586e-11	5.08513e-10	4.7993	1	1	http://tritrypdb.org/gene/Tc00.1047053506765.46
TcCLB.507799.10	mannosyl-oligosaccharide_12-alpha-mannosidase_IB_putative	1.70715	3.70943e-08	2.37809e-08	1.579e-07	5.33913	1	1	http://tritrypdb.org/gene/Tc00.1047053507799.10
TcCLB.506499.149	mucin_TcMUCII_putative	1.7066	1.17237e-06	5.33938e-07	3.54522e-06	2.92851	1	1	http://tritrypdb.org/gene/Tc00.1047053506499.149
TcCLB.506971.30	trans-sialidase_(pseudogene)_putative	1.703	2.87211e-09	2.48266e-09	1.64843e-08	4.21944	1	1	http://tritrypdb.org/gene/Tc00.1047053506971.30
TcCLB.511325.10	amino_acid_permease_(pseudogene)_putative	1.69998	0.000186724	5.64654e-05	0.000374917	2.55338	1	1	http://tritrypdb.org/gene/Tc00.1047053511325.10
TcCLB.510847.40	retrotransposon_hot_spot_protein_(RHS_pseudogene)_putative	1.69917	1.16577e-11	2.06873e-11	1.37359e-10	6.51698	1	1	http://tritrypdb.org/gene/Tc00.1047053510847.40
TcCLB.508383.30	no_Fct	1.69847	0.0138555	0.00307775	0.0204355	-1.23405	1	1	http://tritrypdb.org/gene/Tc00.1047053508383.30
TcCLB.503613.10	protein_kinase_putative	1.69477	0.112619	0.0214176	0.142208	-0.361704	1	0	http://tritrypdb.org/gene/Tc00.1047053503613.10
TcCLB.504425.70	hypothetical_protein_conserved	1.69469	4.56955e-12	9.47465e-12	6.29095e-11	7.37638	1	1	http://tritrypdb.org/gene/Tc00.1047053504425.70
TcCLB.507077.60	surface_protease_GP63_putative	1.69308	1.5501e-12	3.85277e-12	2.55815e-11	7.44555	1	1	http://tritrypdb.org/gene/Tc00.1047053507077.60
TcCLB.506113.60	retrotransposon_hot_spot_(RHS)_protein_putative	1.69128	1.6216e-11	2.74767e-11	1.82439e-10	9.617	1	1	http://tritrypdb.org/gene/Tc00.1047053506113.60
TcCLB.510307.330	dispersed_gene_family_protein_1_(DGF-1)_putative	1.68577	1.02093e-06	4.71369e-07	3.12978e-06	7.10324	1	1	http://tritrypdb.org/gene/Tc00.1047053510307.330
TcCLB.507237.190	mucin-associated_surface_protein_(MASP)_putative	1.68435	0.00184142	0.000470447	0.00312366	0.748614	1	1	http://tritrypdb.org/gene/Tc00.1047053507237.190
TcCLB.507145.60	trans-sialidase_putative	1.68383	5.75079e-09	4.54699e-09	3.0191e-08	4.50519	1	1	http://tritrypdb.org/gene/Tc00.1047053507145.60
TcCLB.511797.130	mucin_TcMUCII_(pseudogene)_putative	1.68181	6.65702e-09	5.16503e-09	3.42946e-08	3.86605	1	1	http://tritrypdb.org/gene/Tc00.1047053511797.130
TcCLB.508383.150	no_Fct	1.67749	0.0321189	0.00674214	0.0447662	-1.30709	1	1	http://tritrypdb.org/gene/Tc00.1047053508383.150
TcCLB.506267.10	mucin-associated_surface_protein_(MASP)_putative	1.67528	3.46954e-06	1.43499e-06	9.52803e-06	2.79964	1	1	http://tritrypdb.org/gene/Tc00.1047053506267.10
TcCLB.508515.150	trans-sialidase_putative	1.6747	4.28873e-08	2.71523e-08	1.80285e-07	4.56786	1	1	http://tritrypdb.org/gene/Tc00.1047053508515.150
TcCLB.504427.50	hypothetical_protein_conserved	1.67412	1.25721e-12	3.20569e-12	2.12851e-11	6.22559	1	1	http://tritrypdb.org/gene/Tc00.1047053504427.50
TcCLB.511425.49	hypothetical_protein_conserved	1.67256	0.0562267	0.0112798	0.0748949	1.31554	1	0	http://tritrypdb.org/gene/Tc00.1047053511425.49
TcCLB.510403.30	trans-sialidase_putative	1.66708	2.05943e-06	8.90332e-07	5.9116e-06	4.39405	1	1	http://tritrypdb.org/gene/Tc00.1047053510403.30
TcCLB.507847.10	mucin_TcMUCII_(pseudogene)_putative	1.66685	2.23057e-09	1.97455e-09	1.31105e-08	4.6667	1	1	http://tritrypdb.org/gene/Tc00.1047053507847.10
TcCLB.508317.120	mannosyl-oligosaccharide_12-alpha-mannosidase_IB_putative	1.66259	2.60666e-11	4.07905e-11	2.70839e-10	6.68481	1	1	http://tritrypdb.org/gene/Tc00.1047053508317.120
TcCLB.411427.10	hypothetical_protein_conserved	1.66249	3.1356e-05	1.07602e-05	7.14454e-05	4.52576	1	1	http://tritrypdb.org/gene/Tc00.1047053411427.10
TcCLB.511603.70	mucin_TcMUCII_putative	1.66189	1.24501e-05	4.60432e-06	3.05716e-05	3.11684	1	1	http://tritrypdb.org/gene/Tc00.1047053511603.70
TcCLB.506971.10	mucin-associated_surface_protein_(MASP)_putative	1.66177	4.96269e-05	1.64706e-05	0.000109361	3.55665	1	1	http://tritrypdb.org/gene/Tc00.1047053506971.10
TcCLB.508163.234	trans-sialidase_putative	1.65999	2.02771e-06	8.771e-07	5.82374e-06	3.09807	1	1	http://tritrypdb.org/gene/Tc00.1047053508163.234
TcCLB.507953.40	mucin-associated_surface_protein_(MASP)_putative	1.65963	0.00169574	0.00043556	0.00289202	0.985175	1	1	http://tritrypdb.org/gene/Tc00.1047053507953.40
TcCLB.511597.10	trans-sialidase_putative	1.65739	0.00311644	0.000766612	0.00509013	1.60486	1	1	http://tritrypdb.org/gene/Tc00.1047053511597.10
TcCLB.506961.70	trans-sialidase_(pseudogene)_putative	1.65611	9.15135e-06	3.47237e-06	2.30558e-05	4.28004	1	1	http://tritrypdb.org/gene/Tc00.1047053506961.70
TcCLB.510275.130	dispersed_gene_family_protein_1_(DGF-1)_putative	1.65597	9.25639e-08	5.37644e-08	3.56983e-07	6.32309	1	1	http://tritrypdb.org/gene/Tc00.1047053510275.130
TcCLB.510375.10	mucin-associated_surface_protein_(MASP)_putative	1.65414	6.99964e-06	2.72079e-06	1.80654e-05	2.25824	1	1	http://tritrypdb.org/gene/Tc00.1047053510375.10
TcCLB.507083.20	dispersed_gene_family_protein_1_(DGF-1)_putative	1.65337	3.40283e-08	2.20123e-08	1.46157e-07	7.97671	1	1	http://tritrypdb.org/gene/Tc00.1047053507083.20
TcCLB.508317.129	mannosyl-oligosaccharide_12-alpha-mannosidase_IB_putative	1.65188	1.87902e-10	2.24827e-10	1.4928e-09	5.61755	1	1	http://tritrypdb.org/gene/Tc00.1047053508317.129
TcCLB.511701.19	surface_protease_GP63_putative	1.65067	2.74413e-06	1.15745e-06	7.68517e-06	3.73032	1	1	http://tritrypdb.org/gene/Tc00.1047053511701.19
TcCLB.511213.30	surface_protease_GP63_(pseudogene)_putative	1.6505	1.15859e-09	1.10918e-09	7.36473e-09	4.28649	1	1	http://tritrypdb.org/gene/Tc00.1047053511213.30
TcCLB.506777.10	ATP-dependent_DEAD/H_RNA_helicase_putative	1.65048	1.07313e-12	2.79237e-12	1.85407e-11	6.71528	1	1	http://tritrypdb.org/gene/Tc00.1047053506777.10
TcCLB.508125.80	trans-sialidase_(pseudogene)_putative	1.65008	0.00028027	8.23517e-05	0.000546796	3.44966	1	1	http://tritrypdb.org/gene/Tc00.1047053508125.80
TcCLB.508777.50	hypothetical_protein	1.64908	4.8842e-13	1.45111e-12	9.63503e-12	6.38981	1	1	http://tritrypdb.org/gene/Tc00.1047053508777.50
TcCLB.510275.50	mucin_TcMUCII_putative	1.64865	6.92237e-06	2.69541e-06	1.78969e-05	3.67914	1	1	http://tritrypdb.org/gene/Tc00.1047053510275.50
TcCLB.503783.70	mucin_TcMUCII_putative	1.64693	5.4857e-08	3.37146e-08	2.23857e-07	3.54762	1	1	http://tritrypdb.org/gene/Tc00.1047053503783.70
TcCLB.506413.89	trans-sialidase_putativesurface_protein-2_putative	1.64617	7.74227e-10	7.79076e-10	5.17288e-09	8.56473	1	1	http://tritrypdb.org/gene/Tc00.1047053506413.89
TcCLB.509501.10	dispersed_gene_family_protein_1_(DGF-1_pseudogene)_putative	1.64604	0.022691	0.00486817	0.0323235	0.374404	1	1	http://tritrypdb.org/gene/Tc00.1047053509501.10
TcCLB.508977.20	mucin-associated_surface_protein_(MASP)_putative	1.64571	3.37453e-05	1.15225e-05	7.65064e-05	3.17697	1	1	http://tritrypdb.org/gene/Tc00.1047053508977.20
TcCLB.507959.300	mucin-associated_surface_protein_(MASP)_putative	1.64523	1.67983e-06	7.40236e-07	4.91499e-06	3.39253	1	1	http://tritrypdb.org/gene/Tc00.1047053507959.300
TcCLB.511173.200	hypothetical_protein	1.64095	6.77973e-07	3.25222e-07	2.1594e-06	3.40837	1	1	http://tritrypdb.org/gene/Tc00.1047053511173.200
TcCLB.503547.20	dispersed_gene_family_protein_1_(DGF-1_pseudogene)_putative	1.64072	5.15504e-10	5.47028e-10	3.63214e-09	5.7355	1	1	http://tritrypdb.org/gene/Tc00.1047053503547.20
TcCLB.506717.100	mucin-associated_surface_protein_(MASP_pseudogene)_putative	1.63903	2.41805e-11	3.85276e-11	2.55814e-10	5.0683	1	1	http://tritrypdb.org/gene/Tc00.1047053506717.100
TcCLB.504239.161	mucin-associated_surface_protein_(MASP_pseudogene)_putative	1.63674	9.71865e-07	4.50433e-07	2.99077e-06	3.7676	1	1	http://tritrypdb.org/gene/Tc00.1047053504239.161
TcCLB.510157.5	trans-sialidase_putative	1.63553	0.0602757	0.0120216	0.0798208	-0.320074	1	0	http://tritrypdb.org/gene/Tc00.1047053510157.5
TcCLB.509699.30	mucin_TcMUCII_(pseudogene)_putative	1.63474	2.51917e-06	1.06885e-06	7.09695e-06	3.91386	1	1	http://tritrypdb.org/gene/Tc00.1047053509699.30
TcCLB.503881.10	kynureninase_putative	1.63181	7.23143e-10	7.33763e-10	4.87202e-09	6.63794	1	1	http://tritrypdb.org/gene/Tc00.1047053503881.10
TcCLB.511127.300	hypothetical_protein_conserved	1.6284	4.23194e-09	3.47692e-09	2.30859e-08	5.4427	1	1	http://tritrypdb.org/gene/Tc00.1047053511127.300
TcCLB.510621.30	mucin_TcMUCII_putative	1.62647	0.00309529	0.000761766	0.00505795	2.45513	1	1	http://tritrypdb.org/gene/Tc00.1047053510621.30
TcCLB.510373.119	mucin-associated_surface_protein_(MASP)_putative	1.62541	4.53506e-05	1.51599e-05	0.000100658	2.22326	1	1	http://tritrypdb.org/gene/Tc00.1047053510373.119
TcCLB.506501.390	mucin_TcMUCII_putative	1.62469	1.10427e-05	4.12428e-06	2.73842e-05	2.4229	1	1	http://tritrypdb.org/gene/Tc00.1047053506501.390
TcCLB.509097.60	mucin_TcMUCII_putative	1.62469	0.0997209	0.0191309	0.127025	-0.657982	1	0	http://tritrypdb.org/gene/Tc00.1047053509097.60
TcCLB.511471.20	trans-sialidase_(pseudogene)_putative	1.62317	3.41369e-13	1.07372e-12	7.12923e-12	6.15985	1	1	http://tritrypdb.org/gene/Tc00.1047053511471.20
TcCLB.511603.190	mucin-associated_surface_protein_(MASP)_putative	1.62303	1.46903e-06	6.55783e-07	4.35425e-06	2.80392	1	1	http://tritrypdb.org/gene/Tc00.1047053511603.190
TcCLB.508099.9	mucin-associated_surface_protein_(MASP_pseudogene)_putative	1.62212	0.000445695	0.0001265	0.000839933	1.87143	1	1	http://tritrypdb.org/gene/Tc00.1047053508099.9
TcCLB.508777.205	no_Fct	1.62176	0.0794241	0.0154955	0.102886	-1.24316	1	0	http://tritrypdb.org/gene/Tc00.1047053508777.205
TcCLB.508097.10	hypothetical_protein	1.62068	0.0310432	0.00653026	0.0433594	0.949267	1	1	http://tritrypdb.org/gene/Tc00.1047053508097.10
TcCLB.511877.20	mucin-associated_surface_protein_(MASP)_putative	1.62043	1.9772e-06	8.57606e-07	5.69431e-06	3.7046	1	1	http://tritrypdb.org/gene/Tc00.1047053511877.20
TcCLB.506759.160	mucin_TcMUCII_putative	1.61936	0.0315026	0.00661983	0.0439541	0.954721	1	1	http://tritrypdb.org/gene/Tc00.1047053506759.160
TcCLB.509779.60	dual-specificity_protein_phosphatase_putative	1.61934	0.00289492	0.000716032	0.00475428	2.07107	1	1	http://tritrypdb.org/gene/Tc00.1047053509779.60
TcCLB.506775.30	tubulin-tyrosine_ligase-like_protein_putative	1.61859	6.15636e-15	4.6245e-14	3.07056e-13	8.22029	1	1	http://tritrypdb.org/gene/Tc00.1047053506775.30
TcCLB.417939.9	dispersed_gene_family_protein_1_(DGF-1)_putative	1.61715	0.000388126	0.000111303	0.000739029	3.96907	1	1	http://tritrypdb.org/gene/Tc00.1047053417939.9
TcCLB.507747.94	hypothetical_protein	1.61648	6.93529e-10	7.08275e-10	4.70279e-09	4.30561	1	1	http://tritrypdb.org/gene/Tc00.1047053507747.94
TcCLB.508097.100	hypothetical_protein_conserved	1.61494	0.00620572	0.00145847	0.00968388	1.27703	1	1	http://tritrypdb.org/gene/Tc00.1047053508097.100
TcCLB.510013.300	mucin_TcMUCII_putative	1.61418	9.56294e-05	3.03818e-05	0.000201728	2.21971	1	1	http://tritrypdb.org/gene/Tc00.1047053510013.300
TcCLB.506267.30	mucin_TcMUCII_putative	1.61238	9.6792e-07	4.48737e-07	2.97951e-06	4.07121	1	1	http://tritrypdb.org/gene/Tc00.1047053506267.30
TcCLB.507955.20	mucin-associated_surface_protein_(MASP)_putative	1.6121	8.32842e-06	3.19163e-06	2.11917e-05	2.67795	1	1	http://tritrypdb.org/gene/Tc00.1047053507955.20
TcCLB.506769.80	mucin-associated_surface_protein_(MASP)_putative	1.61203	1.54244e-05	5.60044e-06	3.71856e-05	3.15183	1	1	http://tritrypdb.org/gene/Tc00.1047053506769.80
TcCLB.511173.160	trans-sialidase_(pseudogene)_putative	1.61165	3.12012e-07	1.60206e-07	1.06373e-06	3.92482	1	1	http://tritrypdb.org/gene/Tc00.1047053511173.160
TcCLB.506603.20	mucin-associated_surface_protein_(MASP_pseudogene)_putative	1.61039	7.80144e-07	3.68623e-07	2.44757e-06	2.9493	1	1	http://tritrypdb.org/gene/Tc00.1047053506603.20
TcCLB.506847.17	no_Fct	1.60936	0.0433836	0.00888424	0.0589893	-1.29427	1	0	http://tritrypdb.org/gene/Tc00.1047053506847.17
TcCLB.508977.99	mucin-associated_surface_protein_(MASP_pseudogene)_putative	1.60675	3.32199e-05	1.13529e-05	7.53806e-05	2.76888	1	1	http://tritrypdb.org/gene/Tc00.1047053508977.99
TcCLB.508325.290	trans-sialidase_(pseudogene)_putative	1.60505	1.15365e-08	8.36601e-09	5.55484e-08	7.91068	1	1	http://tritrypdb.org/gene/Tc00.1047053508325.290
TcCLB.506289.180	mucin-associated_surface_protein_(MASP_pseudogene)_putative	1.60335	6.21826e-09	4.86184e-09	3.22815e-08	3.86599	1	1	http://tritrypdb.org/gene/Tc00.1047053506289.180
TcCLB.506973.14	mucin_TcMUCII_(pseudogene)_putative	1.59979	5.0557e-09	4.0523e-09	2.69063e-08	4.49693	1	1	http://tritrypdb.org/gene/Tc00.1047053506973.14
TcCLB.506779.174	no_Fct	1.59873	0.0601809	0.0120058	0.0797155	-0.272279	1	0	http://tritrypdb.org/gene/Tc00.1047053506779.174
TcCLB.506961.30	hypothetical_protein	1.59782	1.69194e-09	1.54292e-09	1.02446e-08	5.03507	1	1	http://tritrypdb.org/gene/Tc00.1047053506961.30
TcCLB.508159.50	mucin-associated_surface_protein_(MASP_pseudogene)_putative	1.59702	4.15928e-06	1.68662e-06	1.11988e-05	3.00525	1	1	http://tritrypdb.org/gene/Tc00.1047053508159.50
TcCLB.510717.20	surface_antigen_TASV_putativehypothetical_protein	1.59653	4.90133e-08	3.04317e-08	2.02059e-07	7.81903	1	1	http://tritrypdb.org/gene/Tc00.1047053510717.20
TcCLB.511401.100	mucin-associated_surface_protein_(MASP)_putative	1.59574	2.36078e-07	1.24752e-07	8.28324e-07	3.29936	1	1	http://tritrypdb.org/gene/Tc00.1047053511401.100
TcCLB.511213.81	retrotransposon_hot_spot_protein_(RHS_pseudogene)_putative	1.59231	3.89543e-10	4.24806e-10	2.82061e-09	5.88257	1	1	http://tritrypdb.org/gene/Tc00.1047053511213.81
TcCLB.511605.5	mucin-associated_surface_protein_(MASP_pseudogene)_putative	1.59228	3.808e-07	1.91715e-07	1.27294e-06	5.63043	1	1	http://tritrypdb.org/gene/Tc00.1047053511605.5
TcCLB.510275.21	surface_protease_GP63_(pseudogene)_putative	1.59038	0.000476046	0.000134581	0.00089359	2.9011	1	1	http://tritrypdb.org/gene/Tc00.1047053510275.21
TcCLB.506667.130	surface_protease_GP63_(pseudogene)_putative	1.58969	0.00106127	0.000282064	0.00187284	2.39801	1	1	http://tritrypdb.org/gene/Tc00.1047053506667.130
TcCLB.507089.170	hypothetical_protein_conserved	1.5895	1.39508e-10	1.73785e-10	1.15389e-09	9.49224	1	1	http://tritrypdb.org/gene/Tc00.1047053507089.170
TcCLB.503455.10	chaperone_DNAJ_protein_putative	1.58777	1.28232e-12	3.26445e-12	2.16752e-11	6.1511	1	1	http://tritrypdb.org/gene/Tc00.1047053503455.10
TcCLB.509815.5	trans-sialidase_putative	1.5853	0.0407525	0.00838137	0.0556504	1.41932	1	0	http://tritrypdb.org/gene/Tc00.1047053509815.5
TcCLB.503509.10	hypothetical_protein_conserved	1.58483	5.2311e-14	2.32712e-13	1.54515e-12	8.04703	1	1	http://tritrypdb.org/gene/Tc00.1047053503509.10
TcCLB.509097.20	trans-sialidase_putative	1.58407	0.000615294	0.000170496	0.00113206	2.83726	1	1	http://tritrypdb.org/gene/Tc00.1047053509097.20
TcCLB.399033.10	hypothetical_protein	1.58268	2.07644e-10	2.44916e-10	1.62619e-09	6.17005	1	1	http://tritrypdb.org/gene/Tc00.1047053399033.10
TcCLB.509973.25	mucin_TcMUC_(pseudogene)_putative	1.58123	3.84241e-07	1.93262e-07	1.28321e-06	4.69319	1	1	http://tritrypdb.org/gene/Tc00.1047053509973.25
TcCLB.504425.80	hypothetical_protein_conserved	1.57925	6.05344e-13	1.73753e-12	1.15368e-11	7.00942	1	1	http://tritrypdb.org/gene/Tc00.1047053504425.80
TcCLB.510073.10	cysteine_peptidase_(N-terminal)_putativecysteine_peptidase_clan_CA_family_C1_cathepsin_L-like_putative	1.57877	3.62966e-09	3.04398e-09	2.02113e-08	7.39821	1	1	http://tritrypdb.org/gene/Tc00.1047053510073.10
TcCLB.511603.60	mucin_TcMUCII_putative	1.57829	6.88255e-07	3.29453e-07	2.18749e-06	3.53873	1	1	http://tritrypdb.org/gene/Tc00.1047053511603.60
TcCLB.506567.80	hypothetical_protein	1.57726	1.56041e-10	1.92252e-10	1.27651e-09	6.00832	1	1	http://tritrypdb.org/gene/Tc00.1047053506567.80
TcCLB.507957.160	mucin-associated_surface_protein_(MASP)_putative	1.57567	4.01929e-07	2.01195e-07	1.33589e-06	3.26291	1	1	http://tritrypdb.org/gene/Tc00.1047053507957.160
TcCLB.510371.80	hypothetical_protein	1.57428	0.0131531	0.00293164	0.0194654	1.30605	1	1	http://tritrypdb.org/gene/Tc00.1047053510371.80
TcCLB.511875.70	mucin_TcMUCII_(pseudogene)_putative	1.57416	1.37185e-07	7.67673e-08	5.09717e-07	4.24537	1	1	http://tritrypdb.org/gene/Tc00.1047053511875.70
TcCLB.508375.20	trans-sialidase_putative	1.57154	4.24237e-10	4.58831e-10	3.04653e-09	4.95895	1	1	http://tritrypdb.org/gene/Tc00.1047053508375.20
TcCLB.506671.90	mucin-associated_surface_protein_(MASP)_putative	1.56917	2.28996e-06	9.78452e-07	6.49669e-06	2.97967	1	1	http://tritrypdb.org/gene/Tc00.1047053506671.90
TcCLB.506357.14	no_Fct	1.56916	0.0977558	0.0187722	0.124643	-0.587007	1	0	http://tritrypdb.org/gene/Tc00.1047053506357.14
TcCLB.506961.35	trans-sialidase_(pseudogene)_putative	1.56769	1.05335e-11	1.9145e-11	1.27118e-10	5.46073	1	1	http://tritrypdb.org/gene/Tc00.1047053506961.35
TcCLB.510021.190	hypothetical_protein	1.56541	0.00141412	0.000368389	0.00244602	2.03269	1	1	http://tritrypdb.org/gene/Tc00.1047053510021.190
TcCLB.508241.40	hypothetical_protein	1.56322	2.36567e-14	1.2723e-13	8.44778e-13	6.86439	1	1	http://tritrypdb.org/gene/Tc00.1047053508241.40
TcCLB.510741.140	hypothetical_protein_conserved	1.56321	4.91827e-11	7.03289e-11	4.66967e-10	6.18219	1	1	http://tritrypdb.org/gene/Tc00.1047053510741.140
TcCLB.510755.89	kinetoplastid_membrane_protein_KMP-11_putative	1.5621	1.02909e-07	5.93357e-08	3.93975e-07	10.2454	1	1	http://tritrypdb.org/gene/Tc00.1047053510755.89
TcCLB.510243.20	hypothetical_protein_conserved	1.56182	7.47544e-12	1.43307e-11	9.51526e-11	6.42668	1	1	http://tritrypdb.org/gene/Tc00.1047053510243.20
TcCLB.511587.30	retrotransposon_hot_spot_protein_(RHS_pseudogene)_putative	1.56013	1.66496e-11	2.81509e-11	1.86915e-10	9.26949	1	1	http://tritrypdb.org/gene/Tc00.1047053511587.30
TcCLB.485889.10	hypothetical_protein_conserved	1.55952	3.92599e-12	8.31534e-12	5.52119e-11	7.48263	1	1	http://tritrypdb.org/gene/Tc00.1047053485889.10
TcCLB.503855.60	hypothetical_protein_conserved	1.55724	1.52044e-09	1.40936e-09	9.35785e-09	6.42948	1	1	http://tritrypdb.org/gene/Tc00.1047053503855.60
TcCLB.506519.140	hypothetical_protein_conserved_(pseudogene)	1.55706	1.7192e-09	1.56326e-09	1.03797e-08	5.58043	1	1	http://tritrypdb.org/gene/Tc00.1047053506519.140
TcCLB.511141.10	hypothetical_protein_conserved	1.55215	6.65001e-06	2.59964e-06	1.7261e-05	5.26847	1	1	http://tritrypdb.org/gene/Tc00.1047053511141.10
TcCLB.508771.10	D-alanyl-glycyl_endopeptidase-like_protein_putativecysteine_peptidase_Clan_CA_family_C51_putative	1.55148	2.99158e-08	1.96587e-08	1.30529e-07	5.85121	1	1	http://tritrypdb.org/gene/Tc00.1047053508771.10
TcCLB.507867.10	mucin-associated_surface_protein_(MASP)_putative	1.55112	2.42483e-06	1.03272e-06	6.85702e-06	4.1436	1	1	http://tritrypdb.org/gene/Tc00.1047053507867.10
TcCLB.510017.50	surface_protease_GP63_(pseudogene)_putative	1.54955	0.000559409	0.000156243	0.00103741	1.99457	1	1	http://tritrypdb.org/gene/Tc00.1047053510017.50
TcCLB.511173.10	trans-sialidase_putative	1.54426	0.00971937	0.00221327	0.0146956	1.8413	1	1	http://tritrypdb.org/gene/Tc00.1047053511173.10
TcCLB.411427.40	hypothetical_protein_conserved	1.54253	7.83881e-07	3.70277e-07	2.45856e-06	5.37135	1	1	http://tritrypdb.org/gene/Tc00.1047053411427.40
TcCLB.506267.39	mucin-associated_surface_protein_(MASP_pseudogene)_putative	1.53969	2.32041e-10	2.69654e-10	1.79044e-09	4.81849	1	1	http://tritrypdb.org/gene/Tc00.1047053506267.39
TcCLB.509153.30	hypothetical_protein_conserved	1.53418	1.76299e-13	6.29221e-13	4.17788e-12	7.92689	1	1	http://tritrypdb.org/gene/Tc00.1047053509153.30
TcCLB.506267.60	mucin_TcMUCII_putative	1.53342	2.82897e-05	9.79331e-06	6.50253e-05	3.02855	1	1	http://tritrypdb.org/gene/Tc00.1047053506267.60
TcCLB.511805.20	Trichohyalin_putative	1.53336	3.59179e-08	2.30925e-08	1.53329e-07	4.54638	1	1	http://tritrypdb.org/gene/Tc00.1047053511805.20
TcCLB.504277.11	surface_protein_TolT_putative	1.53306	6.90081e-08	4.13159e-08	2.74328e-07	5.31561	1	1	http://tritrypdb.org/gene/Tc00.1047053504277.11
TcCLB.509125.10	mannosyltransferase-like_protein_putative	1.53147	4.83966e-15	3.90886e-14	2.5954e-13	8.42172	1	1	http://tritrypdb.org/gene/Tc00.1047053509125.10
TcCLB.510751.30	hypothetical_protein	1.53142	8.26067e-09	6.23729e-09	4.14142e-08	6.37693	1	1	http://tritrypdb.org/gene/Tc00.1047053510751.30
TcCLB.507871.9	dispersed_gene_family_protein_1_(DGF-1)_putative	1.53048	0.000565003	0.000157693	0.00104705	4.13554	1	1	http://tritrypdb.org/gene/Tc00.1047053507871.9
TcCLB.507995.20	trans-sialidase_putative	1.52938	7.62375e-07	3.61093e-07	2.39757e-06	3.70883	1	1	http://tritrypdb.org/gene/Tc00.1047053507995.20
TcCLB.508775.30	dispersed_gene_family_protein_1_(DGF-1)_putative	1.52801	2.5367e-05	8.84176e-06	5.87072e-05	5.80447	1	1	http://tritrypdb.org/gene/Tc00.1047053508775.30
TcCLB.506529.541	hypothetical_protein	1.52601	0.000988011	0.000264018	0.00175302	4.50634	1	1	http://tritrypdb.org/gene/Tc00.1047053506529.541
TcCLB.507699.90	mucin_TcMUCII_putative	1.52269	1.6753e-06	7.38861e-07	4.90586e-06	3.4236	1	1	http://tritrypdb.org/gene/Tc00.1047053507699.90
TcCLB.508047.60	trans-sialidase_putative	1.52153	1.51328e-06	6.74009e-07	4.47526e-06	4.32368	1	1	http://tritrypdb.org/gene/Tc00.1047053508047.60
TcCLB.510377.30	mucin-associated_surface_protein_(MASP_pseudogene)_putative	1.51792	2.10823e-05	7.45383e-06	4.94917e-05	2.49507	1	1	http://tritrypdb.org/gene/Tc00.1047053510377.30
TcCLB.506625.180	hypothetical_protein_conserved	1.51663	3.53499e-11	5.26012e-11	3.4926e-10	6.54267	1	1	http://tritrypdb.org/gene/Tc00.1047053506625.180
TcCLB.506693.30	RNA-binding_protein_6_putative	1.51548	0.00428872	0.00103321	0.00686024	2.46298	1	1	http://tritrypdb.org/gene/Tc00.1047053506693.30
TcCLB.503885.100	hypothetical_protein_conserved	1.51535	0.03844	0.00794414	0.0527472	0.966783	1	0	http://tritrypdb.org/gene/Tc00.1047053503885.100
TcCLB.511109.10	surface_protein_TolT_(pseudogene)	1.51226	1.47631e-10	1.83036e-10	1.21531e-09	5.76496	1	1	http://tritrypdb.org/gene/Tc00.1047053511109.10
TcCLB.507237.353	hypothetical_protein_conserved_(pseudogene)	1.51106	0.0182234	0.00397186	0.0263723	1.21935	1	1	http://tritrypdb.org/gene/Tc00.1047053507237.353
TcCLB.510101.280	kinesin_putative	1.50962	3.06723e-12	6.81715e-12	4.52643e-11	9.08609	1	1	http://tritrypdb.org/gene/Tc00.1047053510101.280
TcCLB.510377.260	mucin-associated_surface_protein_(MASP)_putative	1.50799	0.00446859	0.00107342	0.00712726	1.46278	1	1	http://tritrypdb.org/gene/Tc00.1047053510377.260
TcCLB.506357.10	hypothetical_protein_conserved	1.50686	1.088e-12	2.81986e-12	1.87232e-11	6.22172	1	1	http://tritrypdb.org/gene/Tc00.1047053506357.10
TcCLB.506667.40	mucin-associated_surface_protein_(MASP)_putative	1.50618	0.000294321	8.6111e-05	0.000571757	2.98825	1	1	http://tritrypdb.org/gene/Tc00.1047053506667.40
TcCLB.509167.180	kinesin_putative	1.50578	1.54083e-10	1.90435e-10	1.26445e-09	7.49497	1	1	http://tritrypdb.org/gene/Tc00.1047053509167.180
TcCLB.511355.20	hypothetical_protein_conserved	1.5056	1.08517e-10	1.40396e-10	9.32196e-10	6.95323	1	1	http://tritrypdb.org/gene/Tc00.1047053511355.20
TcCLB.511677.20	trans-sialidase_putative	1.5025	1.20509e-06	5.4731e-07	3.63401e-06	4.16281	1	1	http://tritrypdb.org/gene/Tc00.1047053511677.20
TcCLB.506285.10	hypothetical_protein	1.50078	0.000191002	5.76483e-05	0.000382772	2.7939	1	1	http://tritrypdb.org/gene/Tc00.1047053506285.10
TcCLB.503401.40	glycosyl_transferase_putative	1.50006	2.88845e-12	6.50235e-12	4.31741e-11	7.85309	1	1	http://tritrypdb.org/gene/Tc00.1047053503401.40
TcCLB.504427.20	hypothetical_protein_conserved	1.49976	7.97752e-10	7.97654e-10	5.29624e-09	5.21111	1	1	http://tritrypdb.org/gene/Tc00.1047053504427.20
TcCLB.508831.230	no_Fct	1.499	0.0112365	0.00253527	0.0168336	1.43894	1	1	http://tritrypdb.org/gene/Tc00.1047053508831.230
TcCLB.507237.160	mucin_TcMUCII_putative	1.49756	0.011009	0.00248762	0.0165172	1.02023	1	1	http://tritrypdb.org/gene/Tc00.1047053507237.160
TcCLB.506753.15	dispersed_gene_family_protein_1_(DGF-1_pseudogene)_putative	1.49714	0.0236927	0.00506996	0.0336634	1.63163	1	1	http://tritrypdb.org/gene/Tc00.1047053506753.15
TcCLB.509871.80	dispersed_gene_family_protein_1_(DGF-1)_putative	1.49641	4.24782e-08	2.69474e-08	1.78925e-07	8.425	1	1	http://tritrypdb.org/gene/Tc00.1047053509871.80
TcCLB.507559.90	hypothetical_protein	1.4957	6.98459e-15	5.09554e-14	3.38332e-13	7.53155	1	1	http://tritrypdb.org/gene/Tc00.1047053507559.90
TcCLB.511599.10	trans-sialidase_putative	1.49452	0.00314061	0.000772074	0.00512639	2.07278	1	1	http://tritrypdb.org/gene/Tc00.1047053511599.10
TcCLB.503755.60	surface_protease_GP63_(pseudogene)_putative	1.49266	3.18168e-09	2.70733e-09	1.7976e-08	5.52561	1	1	http://tritrypdb.org/gene/Tc00.1047053503755.60
TcCLB.509735.84	dispersed_gene_family_protein_1_(DGF-1)_putative	1.49102	1.57742e-07	8.69128e-08	5.77081e-07	7.10087	1	1	http://tritrypdb.org/gene/Tc00.1047053509735.84
TcCLB.504033.200	hypothetical_protein	1.49007	6.11773e-12	1.20204e-11	7.98128e-11	7.33195	1	1	http://tritrypdb.org/gene/Tc00.1047053504033.200
TcCLB.510849.30	hypothetical_protein_conserved_(pseudogene)	1.4897	1.11015e-11	1.99019e-11	1.32144e-10	6.17202	1	1	http://tritrypdb.org/gene/Tc00.1047053510849.30
TcCLB.510381.20	ABC_transporter_putative	1.4894	1.11818e-06	5.11922e-07	3.39904e-06	6.25987	1	1	http://tritrypdb.org/gene/Tc00.1047053510381.20
TcCLB.506931.30	hypothetical_protein_conserved	1.48793	3.77586e-10	4.13197e-10	2.74353e-09	5.96764	1	1	http://tritrypdb.org/gene/Tc00.1047053506931.30
TcCLB.506779.120	hypothetical_protein_conserved	1.48783	4.86031e-12	9.99857e-12	6.63882e-11	6.77972	1	1	http://tritrypdb.org/gene/Tc00.1047053506779.120
TcCLB.506513.150	hypothetical_protein_conserved	1.48726	1.16578e-09	1.11471e-09	7.40141e-09	5.32679	1	1	http://tritrypdb.org/gene/Tc00.1047053506513.150
TcCLB.506375.50	dispersed_gene_family_protein_1_(DGF-1)_putative	1.48588	1.43226e-07	7.97233e-08	5.29344e-07	7.95029	1	1	http://tritrypdb.org/gene/Tc00.1047053506375.50
TcCLB.504637.10	hypothetical_protein	1.48493	0.129806	0.0243657	0.161783	0.174333	1	0	http://tritrypdb.org/gene/Tc00.1047053504637.10
TcCLB.510279.50	mucin_TcMUCII_(pseudogene)_putative	1.48344	0.000106616	3.35811e-05	0.000222971	3.34358	1	1	http://tritrypdb.org/gene/Tc00.1047053510279.50
TcCLB.506949.30	hypothetical_protein_conserved	1.4793	0.00213372	0.000539614	0.00358291	4.21818	1	1	http://tritrypdb.org/gene/Tc00.1047053506949.30
TcCLB.506567.50	hypothetical_protein_conserved	1.47658	3.23836e-11	4.88328e-11	3.24239e-10	5.98745	1	1	http://tritrypdb.org/gene/Tc00.1047053506567.50
TcCLB.504149.124	hypothetical_protein_conserved	1.47628	1.45074e-11	2.50479e-11	1.66312e-10	6.48904	1	1	http://tritrypdb.org/gene/Tc00.1047053504149.124
TcCLB.506925.250	hypothetical_protein_conserved_(pseudogene)	1.47516	7.95082e-10	7.9549e-10	5.28187e-09	6.44332	1	1	http://tritrypdb.org/gene/Tc00.1047053506925.250
TcCLB.508489.10	hypothetical_protein_conserved	1.47514	1.91909e-10	2.29448e-10	1.52348e-09	5.62584	1	1	http://tritrypdb.org/gene/Tc00.1047053508489.10
TcCLB.510373.50	hypothetical_protein	1.47477	0.015384	0.00339671	0.0225534	1.68271	1	1	http://tritrypdb.org/gene/Tc00.1047053510373.50
TcCLB.511189.70	hypothetical_protein_conserved	1.47203	3.05431e-06	1.2753e-06	8.46773e-06	4.94031	1	1	http://tritrypdb.org/gene/Tc00.1047053511189.70
TcCLB.508559.20	trans-sialidase_(pseudogene)_putative	1.46966	2.27559e-11	3.65907e-11	2.42954e-10	7.00225	1	1	http://tritrypdb.org/gene/Tc00.1047053508559.20
TcCLB.503627.20	protein_kinase_putative	1.46964	3.14428e-13	1.00503e-12	6.67315e-12	7.72022	1	1	http://tritrypdb.org/gene/Tc00.1047053503627.20
TcCLB.507711.100	procyclic_form_surface_glycoprotein_putative	1.46954	1.71915e-10	2.08709e-10	1.38578e-09	7.82072	1	1	http://tritrypdb.org/gene/Tc00.1047053507711.100
TcCLB.510029.90	hypothetical_protein_conserved	1.46782	2.11815e-10	2.49089e-10	1.65389e-09	7.04286	1	1	http://tritrypdb.org/gene/Tc00.1047053510029.90
TcCLB.507993.110	hypothetical_protein_conserved	1.46704	7.89307e-09	5.99998e-09	3.98385e-08	6.82168	1	1	http://tritrypdb.org/gene/Tc00.1047053507993.110
TcCLB.510061.60	dispersed_gene_family_protein_1_(DGF-1)_putative	1.4666	0.00820901	0.00189093	0.0125553	2.07173	1	1	http://tritrypdb.org/gene/Tc00.1047053510061.60
TcCLB.504427.140	hypothetical_protein_conserved	1.46622	1.04023e-12	2.74115e-12	1.82006e-11	7.30255	1	1	http://tritrypdb.org/gene/Tc00.1047053504427.140
TcCLB.504149.220	retrotransposon_hot_spot_protein_(RHS_pseudogene)_putative	1.46398	5.11286e-10	5.43649e-10	3.60971e-09	6.67084	1	1	http://tritrypdb.org/gene/Tc00.1047053504149.220
TcCLB.508385.30	CYC2-like_cyclin_putative	1.46392	3.23477e-10	3.5973e-10	2.38853e-09	7.0873	1	1	http://tritrypdb.org/gene/Tc00.1047053508385.30
TcCLB.506761.11	mucin-associated_surface_protein_(MASP)_putative	1.46227	0.00538758	0.00127839	0.00848822	2.01979	1	1	http://tritrypdb.org/gene/Tc00.1047053506761.11
TcCLB.510209.18	mucin_TcMUCII_(pseudogene)_putative	1.46049	0.000611427	0.000169539	0.0011257	1.53947	1	1	http://tritrypdb.org/gene/Tc00.1047053510209.18
TcCLB.506375.35	hypothetical_protein	1.45758	2.92832e-05	1.01128e-05	6.71467e-05	3.84782	1	1	http://tritrypdb.org/gene/Tc00.1047053506375.35
TcCLB.510213.80	mucin_TcMUCII_putative	1.45526	0.000133076	4.12961e-05	0.000274196	2.63821	1	1	http://tritrypdb.org/gene/Tc00.1047053510213.80
TcCLB.506285.120	mucin_TcMUCII_putative	1.45363	7.20741e-06	2.79604e-06	1.8565e-05	3.30692	1	1	http://tritrypdb.org/gene/Tc00.1047053506285.120
TcCLB.506973.70	dispersed_gene_family_protein_1_(DGF-1)_putative	1.45266	1.17909e-05	4.379e-06	2.90756e-05	6.19893	1	1	http://tritrypdb.org/gene/Tc00.1047053506973.70
TcCLB.507953.140	trans-sialidase_putative	1.4526	7.99837e-07	3.77136e-07	2.5041e-06	3.53493	1	1	http://tritrypdb.org/gene/Tc00.1047053507953.140
TcCLB.510061.11	mucin-associated_surface_protein_(MASP)_putative	1.4472	3.6034e-07	1.82581e-07	1.21229e-06	3.62469	1	1	http://tritrypdb.org/gene/Tc00.1047053510061.11
TcCLB.506795.10	RNA-binding_protein_putative	1.44098	0.0125266	0.00280112	0.0185988	0.124887	1	1	http://tritrypdb.org/gene/Tc00.1047053506795.10
TcCLB.506147.18	no_Fct	1.44001	1.4245e-05	5.2046e-06	3.45573e-05	3.08506	1	1	http://tritrypdb.org/gene/Tc00.1047053506147.18
TcCLB.503441.10	retrotransposon_hot_spot_protein_(RHS_pseudogene)_putative	1.4369	3.12681e-09	2.66626e-09	1.77034e-08	6.47299	1	1	http://tritrypdb.org/gene/Tc00.1047053503441.10
TcCLB.507975.70	retrotransposon_hot_spot_protein_(RHS_pseudogene)_putative	1.43141	2.79943e-13	9.30666e-13	6.17941e-12	6.82852	1	1	http://tritrypdb.org/gene/Tc00.1047053507975.70
TcCLB.506599.100	mucin-associated_surface_protein_(MASP)_putative	1.43065	0.000845864	0.000228474	0.00151702	2.4077	1	1	http://tritrypdb.org/gene/Tc00.1047053506599.100
TcCLB.509891.70	hypothetical_protein_conserved_(pseudogene)	1.4296	1.36641e-07	7.65717e-08	5.08419e-07	8.32582	1	1	http://tritrypdb.org/gene/Tc00.1047053509891.70
TcCLB.511703.20	no_Fct	1.42951	0.00194069	0.000493968	0.00327983	2.67482	1	1	http://tritrypdb.org/gene/Tc00.1047053511703.20
TcCLB.506605.220	hypothetical_protein_conserved	1.42921	1.97846e-11	3.25405e-11	2.16061e-10	6.46754	1	1	http://tritrypdb.org/gene/Tc00.1047053506605.220
TcCLB.506633.80	hypothetical_protein_conserved	1.42908	1.38942e-05	5.09176e-06	3.38081e-05	7.89018	1	1	http://tritrypdb.org/gene/Tc00.1047053506633.80
TcCLB.506775.160	hypothetical_protein_conserved	1.42793	5.57228e-12	1.11574e-11	7.40823e-11	6.31853	1	1	http://tritrypdb.org/gene/Tc00.1047053506775.160
TcCLB.506667.20	hypothetical_protein	1.42602	0.00056148	0.000156793	0.00104107	2.72421	1	1	http://tritrypdb.org/gene/Tc00.1047053506667.20
TcCLB.506649.60	hypothetical_protein_conserved	1.42595	6.74722e-13	1.89524e-12	1.2584e-11	7.10979	1	1	http://tritrypdb.org/gene/Tc00.1047053506649.60
TcCLB.510025.150	mucin_TcMUCII_putative	1.425	1.939e-05	6.89573e-06	4.5786e-05	3.38461	1	1	http://tritrypdb.org/gene/Tc00.1047053510025.150
TcCLB.509151.90	hypothetical_protein_conserved	1.42495	3.363e-13	1.05989e-12	7.03741e-12	7.05753	1	1	http://tritrypdb.org/gene/Tc00.1047053509151.90
TcCLB.506525.70	hypothetical_protein_conserved	1.42369	1.30343e-10	1.64844e-10	1.09453e-09	7.39539	1	1	http://tritrypdb.org/gene/Tc00.1047053506525.70
TcCLB.508807.5	glycosylphosphatidylinositol-specific_phospholipase_C	1.42271	1.36745e-08	9.71962e-09	6.4536e-08	6.02187	1	1	http://tritrypdb.org/gene/Tc00.1047053508807.5
TcCLB.506599.130	mucin_TcMUCII_(pseudogene)_putative	1.41924	2.15466e-06	9.27431e-07	6.15793e-06	4.15136	1	1	http://tritrypdb.org/gene/Tc00.1047053506599.130
TcCLB.485845.9	dispersed_gene_family_protein_1_(DGF-1)_putative	1.41899	0.00515609	0.00122771	0.00815173	2.88529	1	1	http://tritrypdb.org/gene/Tc00.1047053485845.9
TcCLB.510275.283	mucin_TcMUCII_(pseudogene)_putative	1.41816	0.00025712	7.5889e-05	0.000503886	2.9349	1	1	http://tritrypdb.org/gene/Tc00.1047053510275.283
TcCLB.483813.10	trans-sialidase_putative	1.41766	0.0202409	0.00437829	0.0290708	0.987275	1	1	http://tritrypdb.org/gene/Tc00.1047053483813.10
TcCLB.508163.30	hypothetical_protein	1.41668	0.0301933	0.00636166	0.04224	1.07216	1	1	http://tritrypdb.org/gene/Tc00.1047053508163.30
TcCLB.506777.110	hypothetical_protein_conserved	1.41539	2.37397e-12	5.55858e-12	3.69077e-11	7.95452	1	1	http://tritrypdb.org/gene/Tc00.1047053506777.110
TcCLB.511797.200	mucin-associated_surface_protein_(MASP)_putative	1.41388	2.7168e-07	1.41339e-07	9.38458e-07	4.12954	1	1	http://tritrypdb.org/gene/Tc00.1047053511797.200
TcCLB.510077.40	small_GTP-binding_protein_RAB6_putative	1.41347	4.58903e-08	2.88105e-08	1.91295e-07	5.93816	1	1	http://tritrypdb.org/gene/Tc00.1047053510077.40
TcCLB.511121.11	retrotransposon_hot_spot_(RHS)_protein_putative	1.41332	4.21086e-08	2.67237e-08	1.77439e-07	6.23051	1	1	http://tritrypdb.org/gene/Tc00.1047053511121.11
TcCLB.507213.40	trans-sialidase_putative	1.41291	1.31676e-05	4.84473e-06	3.21679e-05	4.30477	1	1	http://tritrypdb.org/gene/Tc00.1047053507213.40
TcCLB.511401.95	hypothetical_protein_(pseudogene)	1.41173	6.17705e-07	2.98676e-07	1.98314e-06	4.69972	1	1	http://tritrypdb.org/gene/Tc00.1047053511401.95
TcCLB.433033.10	retrotransposon_hot_spot_protein_(RHS_pseudogene)_putative	1.40994	3.33777e-09	2.82323e-09	1.87456e-08	6.00409	1	1	http://tritrypdb.org/gene/Tc00.1047053433033.10
TcCLB.511171.40	trans-sialidase_(pseudogene)_putative	1.40934	1.37687e-09	1.29534e-09	8.60073e-09	4.7369	1	1	http://tritrypdb.org/gene/Tc00.1047053511171.40
TcCLB.510261.31	mucin-associated_surface_protein_(MASP_pseudogene)_putative	1.40904	2.85269e-05	9.86891e-06	6.55273e-05	2.72334	1	1	http://tritrypdb.org/gene/Tc00.1047053510261.31
TcCLB.510189.40	mucin-associated_surface_protein_(MASP)_putative	1.40863	9.33889e-05	2.97239e-05	0.00019736	2.92402	1	1	http://tritrypdb.org/gene/Tc00.1047053510189.40
TcCLB.507941.70	hypothetical_protein_conserved	1.4086	4.03487e-12	8.51162e-12	5.65152e-11	6.84854	1	1	http://tritrypdb.org/gene/Tc00.1047053507941.70
TcCLB.510029.80	hypothetical_protein_conserved	1.40733	5.86537e-09	4.61443e-09	3.06387e-08	7.60973	1	1	http://tritrypdb.org/gene/Tc00.1047053510029.80
TcCLB.408547.5	mucin_TcMUCII_putative	1.40517	0.000349616	0.000101069	0.000671076	3.1089	1	1	http://tritrypdb.org/gene/Tc00.1047053408547.5
TcCLB.510165.90	trans-sialidase_(pseudogene)_putative	1.40336	5.30225e-10	5.6076e-10	3.72332e-09	5.374	1	1	http://tritrypdb.org/gene/Tc00.1047053510165.90
TcCLB.511395.120	UDP-Gal_or_UDP-GlcNAc-dependent_glycosyltransferase_putative	1.40279	6.17361e-10	6.4045e-10	4.25244e-09	5.15391	1	1	http://tritrypdb.org/gene/Tc00.1047053511395.120
TcCLB.507229.25	trans-sialidase_(pseudogene)_putative	1.40212	1.62755e-09	1.49323e-09	9.91469e-09	5.22016	1	1	http://tritrypdb.org/gene/Tc00.1047053507229.25
TcCLB.503601.20	hypothetical_protein	1.40192	4.14241e-05	1.39301e-05	9.24926e-05	3.39619	1	1	http://tritrypdb.org/gene/Tc00.1047053503601.20
TcCLB.506165.4	hypothetical_protein_conserved	1.40152	6.49799e-07	3.13233e-07	2.07979e-06	5.57256	1	1	http://tritrypdb.org/gene/Tc00.1047053506165.4
TcCLB.509847.70	mucin_TcMUCI_putative	1.40042	4.74845e-08	2.9646e-08	1.96842e-07	4.55717	1	1	http://tritrypdb.org/gene/Tc00.1047053509847.70
TcCLB.511173.190	trans-sialidase_(pseudogene)_putative	1.39714	0.000478774	0.000135256	0.000898066	4.12378	1	1	http://tritrypdb.org/gene/Tc00.1047053511173.190
TcCLB.511683.30	hypothetical_protein_conserved	1.3939	2.77696e-12	6.29634e-12	4.18062e-11	7.01429	1	1	http://tritrypdb.org/gene/Tc00.1047053511683.30
TcCLB.456097.10	hypothetical_protein	1.39327	0.113698	0.0216071	0.143466	0.429449	1	0	http://tritrypdb.org/gene/Tc00.1047053456097.10
TcCLB.506825.230	hypothetical_protein_conserved	1.39167	7.73452e-14	3.19898e-13	2.12405e-12	7.74768	1	1	http://tritrypdb.org/gene/Tc00.1047053506825.230
TcCLB.507835.70	dispersed_gene_family_protein_1_(DGF-1)_putative	1.38779	2.95508e-06	1.2365e-06	8.21004e-06	6.01093	1	1	http://tritrypdb.org/gene/Tc00.1047053507835.70
TcCLB.510407.70	hypothetical_protein	1.38691	5.89743e-12	1.16311e-11	7.72276e-11	6.08314	1	1	http://tritrypdb.org/gene/Tc00.1047053510407.70
TcCLB.510953.10	surface_protease_GP63_(pseudogene)_putative	1.38618	8.85163e-07	4.14057e-07	2.74924e-06	6.17813	1	1	http://tritrypdb.org/gene/Tc00.1047053510953.10
TcCLB.510377.200	mucin-associated_surface_protein_(MASP)_putative	1.38513	1.56656e-05	5.68147e-06	3.77237e-05	3.14426	1	1	http://tritrypdb.org/gene/Tc00.1047053510377.200
TcCLB.506501.90	hypothetical_protein	1.3842	0.0164571	0.0036169	0.0240154	0.993244	1	1	http://tritrypdb.org/gene/Tc00.1047053506501.90
TcCLB.504935.40	no_Fct	1.38323	0.117423	0.0222319	0.147615	0.649048	1	0	http://tritrypdb.org/gene/Tc00.1047053504935.40
TcCLB.507559.60	hypothetical_protein_conserved	1.38236	1.80537e-13	6.40749e-13	4.25442e-12	6.88926	1	1	http://tritrypdb.org/gene/Tc00.1047053507559.60
TcCLB.506529.550	cysteine_peptidase_putativecysteine_peptidase_clan_CA_family_C1_cathepsin_L-like_putative	1.38225	0.0172642	0.00378269	0.0251162	6.60549	1	1	http://tritrypdb.org/gene/Tc00.1047053506529.550
TcCLB.510227.20	hypothetical_protein	1.379	1.98164e-10	2.35908e-10	1.56637e-09	5.43544	1	1	http://tritrypdb.org/gene/Tc00.1047053510227.20
TcCLB.506565.4	RNA-binding_protein_putative	1.37875	3.89326e-05	1.31241e-05	8.71413e-05	4.62051	1	1	http://tritrypdb.org/gene/Tc00.1047053506565.4
TcCLB.510377.70	mucin_TcMUCII_putative	1.37629	0.00915352	0.00209319	0.0138983	0.942543	1	1	http://tritrypdb.org/gene/Tc00.1047053510377.70
TcCLB.507683.10	hypothetical_protein_conserved	1.37601	1.50877e-06	6.72191e-07	4.46319e-06	7.2014	1	1	http://tritrypdb.org/gene/Tc00.1047053507683.10
TcCLB.507875.200	trans-sialidase_(pseudogene)_putative	1.37504	8.55033e-12	1.60815e-11	1.06777e-10	6.07424	1	1	http://tritrypdb.org/gene/Tc00.1047053507875.200
TcCLB.503985.10	trans-sialidase_(pseudogene)_putative	1.37477	4.54872e-07	2.25761e-07	1.499e-06	4.72093	1	1	http://tritrypdb.org/gene/Tc00.1047053503985.10
TcCLB.510525.139	protein_kinase_putative	1.37238	2.66001e-10	3.02648e-10	2.00951e-09	4.72059	1	1	http://tritrypdb.org/gene/Tc00.1047053510525.139
TcCLB.511911.60	trans-sialidase_putative	1.3713	0.00404643	0.000978274	0.00649552	3.36801	1	1	http://tritrypdb.org/gene/Tc00.1047053511911.60
TcCLB.506779.184	no_Fct	1.37099	0.0537675	0.0108278	0.0718939	0.401835	1	0	http://tritrypdb.org/gene/Tc00.1047053506779.184
TcCLB.506635.110	kinesin-like_protein_putative	1.37054	6.82356e-11	9.38274e-11	6.22992e-10	6.19609	1	1	http://tritrypdb.org/gene/Tc00.1047053506635.110
TcCLB.510275.405	hypothetical_protein	1.36774	2.99528e-09	2.5708e-09	1.70695e-08	5.91782	1	1	http://tritrypdb.org/gene/Tc00.1047053510275.405
TcCLB.507547.9	mucin_TcMUCI_putative	1.36762	8.9211e-07	4.16778e-07	2.76731e-06	6.40047	1	1	http://tritrypdb.org/gene/Tc00.1047053507547.9
TcCLB.509889.9	dispersed_gene_family_protein_1_(DGF-1)_putative	1.36498	1.11318e-09	1.06961e-09	7.10195e-09	5.64845	1	1	http://tritrypdb.org/gene/Tc00.1047053509889.9
TcCLB.508777.40	leucine-rich_repeat_protein_putative	1.36449	1.43206e-10	1.78109e-10	1.1826e-09	7.41629	1	1	http://tritrypdb.org/gene/Tc00.1047053508777.40
TcCLB.509669.30	ABC_transporter_putative	1.36354	6.87912e-10	7.04364e-10	4.67682e-09	5.7219	1	1	http://tritrypdb.org/gene/Tc00.1047053509669.30
TcCLB.507859.60	mucin-associated_surface_protein_(MASP)_putative	1.35844	2.57238e-05	8.9562e-06	5.94671e-05	3.85678	1	1	http://tritrypdb.org/gene/Tc00.1047053507859.60
TcCLB.509979.320	trans-sialidase_putative	1.35738	5.9169e-09	4.64801e-09	3.08617e-08	4.55928	1	1	http://tritrypdb.org/gene/Tc00.1047053509979.320
TcCLB.430895.10	hypothetical_protein_conserved	1.35385	3.70717e-09	3.09909e-09	2.05773e-08	5.43514	1	1	http://tritrypdb.org/gene/Tc00.1047053430895.10
TcCLB.507145.79	mucin_TcMUCII_putative	1.35288	0.000423214	0.000120646	0.00080106	3.36519	1	1	http://tritrypdb.org/gene/Tc00.1047053507145.79
TcCLB.506667.160	trans-sialidase_putative	1.3523	3.49791e-05	1.18999e-05	7.90126e-05	4.00578	1	1	http://tritrypdb.org/gene/Tc00.1047053506667.160
TcCLB.509169.20	hypothetical_protein_conserved	1.35108	1.14123e-11	2.03665e-11	1.35229e-10	6.5765	1	1	http://tritrypdb.org/gene/Tc00.1047053509169.20
TcCLB.504219.40	trans-sialidase_(pseudogene)_putative	1.35071	1.23798e-08	8.90787e-09	5.91462e-08	3.96837	1	1	http://tritrypdb.org/gene/Tc00.1047053504219.40
TcCLB.506375.25	no_Fct	1.34937	0.000230165	6.84848e-05	0.000454723	3.81313	1	1	http://tritrypdb.org/gene/Tc00.1047053506375.25
TcCLB.506769.70	mucin_TcMUCII_putative	1.34922	0.00300381	0.000740523	0.0049169	2.30979	1	1	http://tritrypdb.org/gene/Tc00.1047053506769.70
TcCLB.511331.10	calpain_cysteine_peptidase_putative	1.34918	0.00490029	0.00117016	0.00776962	2.64996	1	1	http://tritrypdb.org/gene/Tc00.1047053511331.10
TcCLB.508687.11	trans-sialidase_(pseudogene)_putative	1.34869	0.00274475	0.000681887	0.00452757	2.2305	1	1	http://tritrypdb.org/gene/Tc00.1047053508687.11
TcCLB.507547.18	mucin_TcMUCI_putative	1.34866	7.82661e-10	7.86057e-10	5.21924e-09	5.11837	1	1	http://tritrypdb.org/gene/Tc00.1047053507547.18
TcCLB.506971.70	mucin_TcMUCII_putative	1.34831	0.000205767	6.17149e-05	0.000409773	2.91559	1	1	http://tritrypdb.org/gene/Tc00.1047053506971.70
TcCLB.506737.20	protein_kinase_putative	1.34679	2.77105e-10	3.1347e-10	2.08137e-09	7.05041	1	1	http://tritrypdb.org/gene/Tc00.1047053506737.20
TcCLB.504029.70	hypothetical_protein_conserved	1.34473	4.8877e-13	1.45111e-12	9.63503e-12	7.07545	1	1	http://tritrypdb.org/gene/Tc00.1047053504029.70
TcCLB.509205.100	surface_protease_GP63_putative	1.34115	5.66999e-09	4.4989e-09	2.98716e-08	6.94281	1	1	http://tritrypdb.org/gene/Tc00.1047053509205.100
TcCLB.506775.130	hypothetical_protein_conserved	1.3401	1.5773e-12	3.91422e-12	2.59895e-11	7.75455	1	1	http://tritrypdb.org/gene/Tc00.1047053506775.130
TcCLB.509581.5	retrotransposon_hot_spot_(RHS)_protein_putative	1.33976	3.76435e-08	2.41134e-08	1.60107e-07	5.93282	1	1	http://tritrypdb.org/gene/Tc00.1047053509581.5
TcCLB.510017.30	mucin-associated_surface_protein_(MASP_pseudogene)_putative	1.33928	0.000198872	5.98132e-05	0.000397146	2.96981	1	1	http://tritrypdb.org/gene/Tc00.1047053510017.30
TcCLB.506499.200	hypothetical_protein	1.33915	4.57511e-09	3.73162e-09	2.47771e-08	4.90668	1	1	http://tritrypdb.org/gene/Tc00.1047053506499.200
TcCLB.429257.20	fatty_acid_desaturase_putative	1.33879	3.31308e-08	2.1529e-08	1.42947e-07	7.86234	1	1	http://tritrypdb.org/gene/Tc00.1047053429257.20
TcCLB.508325.30	dispersed_gene_family_protein_1_(DGF-1)_putative	1.33781	1.12015e-06	5.12677e-07	3.40406e-06	6.42335	1	1	http://tritrypdb.org/gene/Tc00.1047053508325.30
TcCLB.504167.20	mucin_TcMUCI_putative	1.3372	2.29719e-06	9.8101e-07	6.51368e-06	5.46975	1	1	http://tritrypdb.org/gene/Tc00.1047053504167.20
TcCLB.506221.70	hypothetical_protein_conserved	1.33662	1.92737e-10	2.30263e-10	1.52889e-09	5.83418	1	1	http://tritrypdb.org/gene/Tc00.1047053506221.70
TcCLB.506759.20	mucin-associated_surface_protein_(MASP)_putative	1.33626	1.40909e-06	6.31527e-07	4.19319e-06	3.08049	1	1	http://tritrypdb.org/gene/Tc00.1047053506759.20
TcCLB.507145.88	mucin_TcMUCII_putative	1.33182	0.00591517	0.00139559	0.00926643	2.53826	1	1	http://tritrypdb.org/gene/Tc00.1047053507145.88
TcCLB.511613.135	hypothetical_protein_conserved_(pseudogene)	1.33097	0.111592	0.0212402	0.14103	0.910975	1	0	http://tritrypdb.org/gene/Tc00.1047053511613.135
TcCLB.510739.60	no_Fct	1.33092	0.0511213	0.0103371	0.0686363	0.98603	1	0	http://tritrypdb.org/gene/Tc00.1047053510739.60
TcCLB.503409.10	hypothetical_protein_conserved	1.33013	5.92562e-09	4.65253e-09	3.08918e-08	5.63448	1	1	http://tritrypdb.org/gene/Tc00.1047053503409.10
TcCLB.510251.19	hypothetical_protein_conserved	1.32981	5.08269e-10	5.40806e-10	3.59083e-09	6.46529	1	1	http://tritrypdb.org/gene/Tc00.1047053510251.19
TcCLB.504117.50	hypothetical_protein_conserved_(pseudogene)	1.32903	0.0108113	0.00244708	0.0162481	3.44154	1	1	http://tritrypdb.org/gene/Tc00.1047053504117.50
TcCLB.507639.90	hypothetical_protein_conserved	1.32873	2.23692e-06	9.5813e-07	6.36176e-06	5.40902	1	1	http://tritrypdb.org/gene/Tc00.1047053507639.90
TcCLB.504427.10	trypanothione_synthetase_putative	1.32802	3.57402e-06	1.47395e-06	9.78669e-06	4.78107	1	1	http://tritrypdb.org/gene/Tc00.1047053504427.10
TcCLB.506147.17	no_Fct	1.32729	0.000490167	0.000138251	0.000917956	2.59495	1	1	http://tritrypdb.org/gene/Tc00.1047053506147.17
TcCLB.509245.20	hypothetical_protein_conserved	1.326	4.54991e-06	1.82809e-06	1.21381e-05	4.12409	1	1	http://tritrypdb.org/gene/Tc00.1047053509245.20
TcCLB.506635.10	hypothetical_protein_(pseudogene)	1.32434	1.26509e-08	9.0698e-09	6.02214e-08	6.59192	1	1	http://tritrypdb.org/gene/Tc00.1047053506635.10
TcCLB.506657.88	hypothetical_protein_conserved	1.32213	0.000873961	0.00023566	0.00156473	4.22353	1	1	http://tritrypdb.org/gene/Tc00.1047053506657.88
TcCLB.503501.14	mucin_TcMUCII_putative	1.32173	0.00105095	0.000279603	0.0018565	2.30494	1	1	http://tritrypdb.org/gene/Tc00.1047053503501.14
TcCLB.506591.120	receptor-type_adenylate_cyclase_(pseudogene)_putativereceptor-type_adenylate_cyclase_putative_degenerate	1.32062	2.69686e-09	2.33887e-09	1.55296e-08	6.66118	1	1	http://tritrypdb.org/gene/Tc00.1047053506591.120
TcCLB.510307.140	retrotransposon_hot_spot_protein_(RHS_pseudogene)_putative	1.3201	2.17456e-09	1.93053e-09	1.28183e-08	6.21618	1	1	http://tritrypdb.org/gene/Tc00.1047053510307.140
TcCLB.506227.100	hypothetical_protein_conserved	1.31892	1.08949e-06	4.99802e-07	3.31857e-06	4.66547	1	1	http://tritrypdb.org/gene/Tc00.1047053506227.100
TcCLB.503501.7	mucin-associated_surface_protein_(MASP)_putative	1.31833	0.0196786	0.00426367	0.0283098	0.931488	1	1	http://tritrypdb.org/gene/Tc00.1047053503501.7
TcCLB.510025.20	mucin_TcMUCII_putative	1.31755	0.00263313	0.000655498	0.00435235	2.30539	1	1	http://tritrypdb.org/gene/Tc00.1047053510025.20
TcCLB.508835.30	trans-sialidase_(pseudogene)_putative	1.31073	2.40107e-12	5.59708e-12	3.71633e-11	6.19141	1	1	http://tritrypdb.org/gene/Tc00.1047053508835.30
TcCLB.503697.120	hypothetical_protein_conserved	1.3103	1.258e-09	1.19348e-09	7.92442e-09	6.97695	1	1	http://tritrypdb.org/gene/Tc00.1047053503697.120
TcCLB.511417.50	hypothetical_protein	1.30871	4.95412e-09	3.98303e-09	2.64464e-08	5.44269	1	1	http://tritrypdb.org/gene/Tc00.1047053511417.50
TcCLB.508317.80	mannosyl-oligosaccharide_12-alpha-mannosidase_IB_putative	1.30517	1.988e-05	7.05883e-06	4.6869e-05	7.01611	1	1	http://tritrypdb.org/gene/Tc00.1047053508317.80
TcCLB.506965.10	mucin_TcMUCII_putative	1.30361	0.000364899	0.00010514	0.000698105	2.4241	1	1	http://tritrypdb.org/gene/Tc00.1047053506965.10
TcCLB.510533.210	hypothetical_protein_conserved_(pseudogene)	1.30339	0.000110672	3.47477e-05	0.000230716	6.68982	1	1	http://tritrypdb.org/gene/Tc00.1047053510533.210
TcCLB.507107.30	UDP-Gal_or_UDP-GlcNAc-dependent_glycosyltransferase_putative	1.30307	8.96401e-10	8.84506e-10	5.87292e-09	5.02918	1	1	http://tritrypdb.org/gene/Tc00.1047053507107.30
TcCLB.510525.70	hypothetical_protein_conserved	1.30222	3.56954e-10	3.92801e-10	2.6081e-09	6.47764	1	1	http://tritrypdb.org/gene/Tc00.1047053510525.70
TcCLB.511751.140	hypothetical_protein	1.30133	2.89661e-10	3.26035e-10	2.1648e-09	5.6214	1	1	http://tritrypdb.org/gene/Tc00.1047053511751.140
TcCLB.511603.343	hypothetical_protein_conserved_(pseudogene)	1.30099	0.0742196	0.0145558	0.0966472	1.10067	1	0	http://tritrypdb.org/gene/Tc00.1047053511603.343
TcCLB.509267.110	hypothetical_protein_conserved	1.30089	5.11965e-08	3.16749e-08	2.10314e-07	6.72374	1	1	http://tritrypdb.org/gene/Tc00.1047053509267.110
TcCLB.506885.280	NIMA-related_kinase_putative	1.30068	1.69434e-07	9.27392e-08	6.15767e-07	3.88751	1	1	http://tritrypdb.org/gene/Tc00.1047053506885.280
TcCLB.508903.30	retrotransposon_hot_spot_protein_(RHS_pseudogene)_putative	1.29746	9.79014e-07	4.53287e-07	3.00972e-06	4.89113	1	1	http://tritrypdb.org/gene/Tc00.1047053508903.30
TcCLB.508163.210	trans-sialidase_(pseudogene)_putative	1.29703	3.27159e-06	1.35883e-06	9.02232e-06	3.84504	1	1	http://tritrypdb.org/gene/Tc00.1047053508163.210
TcCLB.503513.20	hypothetical_protein	1.29572	1.6734e-12	4.11381e-12	2.73147e-11	7.66955	1	1	http://tritrypdb.org/gene/Tc00.1047053503513.20
TcCLB.507475.30	retrotransposon_hot_spot_protein_(RHS_pseudogene)_putative	1.29329	5.70034e-12	1.13704e-11	7.54971e-11	7.23024	1	1	http://tritrypdb.org/gene/Tc00.1047053507475.30
TcCLB.507237.359	surface_protease_GP63_(pseudogene)_putative	1.29219	0.00360934	0.000879078	0.00583687	2.12201	1	1	http://tritrypdb.org/gene/Tc00.1047053507237.359
TcCLB.509775.20	protein_kinase_putative	1.29078	1.29362e-08	9.24904e-09	6.14115e-08	7.87181	1	1	http://tritrypdb.org/gene/Tc00.1047053509775.20
TcCLB.508165.341	elongation_factor_1-gamma_(EF-1-gamma_pseudogene)_putative	1.29049	0.0492441	0.00998832	0.0663201	1.97933	1	0	http://tritrypdb.org/gene/Tc00.1047053508165.341
TcCLB.508107.20	trans-sialidase_(pseudogene)_putative	1.28899	0.0194267	0.00421256	0.0279704	1.70371	1	1	http://tritrypdb.org/gene/Tc00.1047053508107.20
TcCLB.506779.188	no_Fct	1.28865	0.0218312	0.0046952	0.031175	1.20234	1	1	http://tritrypdb.org/gene/Tc00.1047053506779.188
TcCLB.510307.210	trans-sialidase_putative	1.28611	9.79044e-06	3.69091e-06	2.45068e-05	4.86776	1	1	http://tritrypdb.org/gene/Tc00.1047053510307.210
TcCLB.509959.10	retrotransposon_hot_spot_protein_(RHS_pseudogene)_putative	1.28399	9.66425e-07	4.48175e-07	2.97578e-06	5.26377	1	1	http://tritrypdb.org/gene/Tc00.1047053509959.10
TcCLB.504153.50	no_Fct	1.28276	0.00392631	0.000950254	0.00630947	10.5018	1	1	http://tritrypdb.org/gene/Tc00.1047053504153.50
TcCLB.504427.231	no_Fct	1.28139	0.119492	0.0225964	0.150035	-1.79541	1	0	http://tritrypdb.org/gene/Tc00.1047053504427.231
TcCLB.504643.30	ubiquitin_carrier_protein_4_putative	1.28136	1.03197e-07	5.94799e-08	3.94933e-07	7.03144	1	1	http://tritrypdb.org/gene/Tc00.1047053504643.30
TcCLB.508165.140	mucin_TcMUCII_(pseudogene)_putative	1.28041	3.57112e-05	1.21228e-05	8.04926e-05	3.95855	1	1	http://tritrypdb.org/gene/Tc00.1047053508165.140
TcCLB.506357.21	no_Fct	1.28035	0.000977841	0.000261656	0.00173733	2.35723	1	1	http://tritrypdb.org/gene/Tc00.1047053506357.21
TcCLB.506825.180	protein_kinase_putative	1.27992	8.17261e-13	2.22811e-12	1.47941e-11	8.59895	1	1	http://tritrypdb.org/gene/Tc00.1047053506825.180
TcCLB.508837.34	dispersed_gene_family_protein_1_(DGF-1)_putative	1.27982	2.3354e-08	1.57541e-08	1.04603e-07	6.79142	1	1	http://tritrypdb.org/gene/Tc00.1047053508837.34
TcCLB.504149.175	hypothetical_protein_conserved	1.27957	1.15418e-10	1.48058e-10	9.83069e-10	7.6214	1	1	http://tritrypdb.org/gene/Tc00.1047053504149.175
TcCLB.506931.60	hypothetical_protein	1.27903	4.08767e-09	3.37245e-09	2.23923e-08	5.36332	1	1	http://tritrypdb.org/gene/Tc00.1047053506931.60
TcCLB.507511.60	hypothetical_protein	1.27892	0.0327429	0.0068658	0.0455873	1.50259	1	1	http://tritrypdb.org/gene/Tc00.1047053507511.60
TcCLB.504239.90	hypothetical_protein_conserved	1.27891	0.0125065	0.00279703	0.0185716	1.88948	1	1	http://tritrypdb.org/gene/Tc00.1047053504239.90
TcCLB.506767.324	mucin_TcMUCII_putative	1.27789	0.0216539	0.00466154	0.0309515	1.19106	1	1	http://tritrypdb.org/gene/Tc00.1047053506767.324
TcCLB.509927.10	trans-sialidase_putative	1.27574	1.62797e-09	1.49323e-09	9.91469e-09	7.17631	1	1	http://tritrypdb.org/gene/Tc00.1047053509927.10
TcCLB.506351.90	surface_protease_GP63_putative	1.27432	3.2036e-08	2.08864e-08	1.38681e-07	7.103	1	1	http://tritrypdb.org/gene/Tc00.1047053506351.90
TcCLB.510023.10	hypothetical_protein_conserved_(pseudogene)	1.26971	9.60539e-07	4.45577e-07	2.95853e-06	3.58765	1	1	http://tritrypdb.org/gene/Tc00.1047053510023.10
TcCLB.506767.183	mucin-associated_surface_protein_(MASP_pseudogene)_putative	1.26844	3.67541e-06	1.51102e-06	1.00328e-05	3.05752	1	1	http://tritrypdb.org/gene/Tc00.1047053506767.183
TcCLB.510053.30	hypothetical_protein_conserved	1.26819	1.23552e-08	8.89418e-09	5.90553e-08	6.87159	1	1	http://tritrypdb.org/gene/Tc00.1047053510053.30
TcCLB.507875.10	hypothetical_protein_conserved	1.26754	3.04858e-07	1.56839e-07	1.04137e-06	7.67654	1	1	http://tritrypdb.org/gene/Tc00.1047053507875.10
TcCLB.508927.10	hypothetical_protein_conserved	1.26562	6.8819e-08	4.1234e-08	2.73784e-07	4.93002	1	1	http://tritrypdb.org/gene/Tc00.1047053508927.10
TcCLB.506563.160	hypothetical_protein_conserved	1.26456	2.50707e-12	5.7674e-12	3.82942e-11	8.35532	1	1	http://tritrypdb.org/gene/Tc00.1047053506563.160
TcCLB.506925.170	hypothetical_protein_conserved	1.26395	0.0130033	0.00289991	0.0192547	2.37821	1	1	http://tritrypdb.org/gene/Tc00.1047053506925.170
TcCLB.508559.40	retrotransposon_hot_spot_protein_(RHS_pseudogene)_putative	1.26155	5.79864e-10	6.06742e-10	4.02863e-09	5.20581	1	1	http://tritrypdb.org/gene/Tc00.1047053508559.40
TcCLB.506943.150	hypothetical_protein_conserved_(pseudogene)	1.26134	5.99885e-10	6.24638e-10	4.14745e-09	6.33865	1	1	http://tritrypdb.org/gene/Tc00.1047053506943.150
TcCLB.507507.20	ADP-ribosylation_factor_GTPase_activating_protein_1_putative	1.25915	3.08952e-12	6.83777e-12	4.54012e-11	7.14256	1	1	http://tritrypdb.org/gene/Tc00.1047053507507.20
TcCLB.506529.280	hypothetical_protein_conserved	1.25832	1.49154e-09	1.38583e-09	9.20162e-09	6.39777	1	1	http://tritrypdb.org/gene/Tc00.1047053506529.280
TcCLB.510101.450	hypothetical_protein_conserved	1.25686	5.08992e-11	7.22589e-11	4.79782e-10	7.07263	1	1	http://tritrypdb.org/gene/Tc00.1047053510101.450
TcCLB.503401.29	hypothetical_protein_conserved	1.2561	3.68437e-09	3.0833e-09	2.04724e-08	5.33632	1	1	http://tritrypdb.org/gene/Tc00.1047053503401.29
TcCLB.511433.10	hypothetical_protein_conserved	1.25379	1.80782e-09	1.63535e-09	1.08583e-08	5.54327	1	1	http://tritrypdb.org/gene/Tc00.1047053511433.10
TcCLB.511587.40	hypothetical_protein_conserved_(pseudogene)	1.25286	1.49146e-09	1.38583e-09	9.20162e-09	7.94009	1	1	http://tritrypdb.org/gene/Tc00.1047053511587.40
TcCLB.509139.20	hypothetical_protein_conserved	1.25279	4.51815e-07	2.24314e-07	1.4894e-06	5.34889	1	1	http://tritrypdb.org/gene/Tc00.1047053509139.20
TcCLB.504073.20	hypothetical_protein_conserved	1.25271	1.09082e-08	7.95799e-09	5.28392e-08	6.20082	1	1	http://tritrypdb.org/gene/Tc00.1047053504073.20
TcCLB.511131.89	hypothetical_protein_conserved	1.25211	3.22438e-11	4.87153e-11	3.23458e-10	6.21264	1	1	http://tritrypdb.org/gene/Tc00.1047053511131.89
TcCLB.507395.40	hypothetical_protein	1.25016	0.0117713	0.00264537	0.0175646	2.05184	1	1	http://tritrypdb.org/gene/Tc00.1047053507395.40
TcCLB.506767.140	mucin-associated_surface_protein_(MASP)_putative	1.24967	0.000434352	0.000123548	0.000820329	2.29434	1	1	http://tritrypdb.org/gene/Tc00.1047053506767.140
TcCLB.510611.10	hypothetical_protein_conserved	1.24962	2.18472e-11	3.53824e-11	2.34931e-10	6.44196	1	1	http://tritrypdb.org/gene/Tc00.1047053510611.10
TcCLB.508393.9	dispersed_gene_family_protein_1_(DGF-1)_putative	1.24745	0.0113032	0.00254862	0.0169222	2.60863	1	1	http://tritrypdb.org/gene/Tc00.1047053508393.9
TcCLB.511693.130	hypothetical_protein	1.24639	6.88677e-09	5.30411e-09	3.52181e-08	5.71312	1	1	http://tritrypdb.org/gene/Tc00.1047053511693.130
TcCLB.507035.30	dispersed_gene_family_protein_1_(DGF-1)_putative	1.24559	1.31523e-06	5.92325e-07	3.9329e-06	6.67162	1	1	http://tritrypdb.org/gene/Tc00.1047053507035.30
TcCLB.506759.70	mucin_TcMUCII_putative	1.24501	0.0661071	0.013074	0.0868085	0.822348	1	0	http://tritrypdb.org/gene/Tc00.1047053506759.70
TcCLB.511001.50	hypothetical_protein_conserved	1.2439	7.2143e-11	9.8598e-11	6.54668e-10	5.85531	1	1	http://tritrypdb.org/gene/Tc00.1047053511001.50
TcCLB.506649.4	hypothetical_protein_conserved	1.24353	1.14427e-06	5.22501e-07	3.46929e-06	5.34684	1	1	http://tritrypdb.org/gene/Tc00.1047053506649.4
TcCLB.438923.10	hypothetical_protein	1.24322	4.30654e-09	3.52527e-09	2.3407e-08	7.59523	1	1	http://tritrypdb.org/gene/Tc00.1047053438923.10
TcCLB.504213.60	hypothetical_protein_conserved	1.24316	7.29993e-12	1.40799e-11	9.34873e-11	7.133	1	1	http://tritrypdb.org/gene/Tc00.1047053504213.60
TcCLB.510021.200	mucin_TcMUCII_putative	1.2424	0.00231329	0.000580648	0.00385537	2.36436	1	1	http://tritrypdb.org/gene/Tc00.1047053510021.200
TcCLB.510279.240	hypothetical_protein	1.24197	1.12524e-06	5.1441e-07	3.41556e-06	4.50026	1	1	http://tritrypdb.org/gene/Tc00.1047053510279.240
TcCLB.510755.19	hypothetical_protein_conserved	1.2395	4.51938e-09	3.69381e-09	2.45261e-08	5.92638	1	1	http://tritrypdb.org/gene/Tc00.1047053510755.19
TcCLB.507429.30	mucin_TcMUCII_putative	1.2363	3.86453e-06	1.57888e-06	1.04834e-05	3.53251	1	1	http://tritrypdb.org/gene/Tc00.1047053507429.30
TcCLB.511603.380	mucin-associated_surface_protein_(MASP)_putative	1.23623	1.39412e-05	5.10661e-06	3.39067e-05	3.23722	1	1	http://tritrypdb.org/gene/Tc00.1047053511603.380
TcCLB.507975.50	trans-sialidase_(pseudogene)_putative	1.23569	2.97294e-13	9.65935e-13	6.41358e-12	8.4335	1	1	http://tritrypdb.org/gene/Tc00.1047053507975.50
TcCLB.508389.160	trans-sialidase_(pseudogene)_putative	1.23518	7.17125e-05	2.31805e-05	0.000153913	3.53237	1	1	http://tritrypdb.org/gene/Tc00.1047053508389.160
TcCLB.506773.100	protein_kinase_putative	1.23363	1.21091e-10	1.54507e-10	1.02589e-09	6.48983	1	1	http://tritrypdb.org/gene/Tc00.1047053506773.100
TcCLB.508515.170	retrotransposon_hot_spot_protein_(RHS_pseudogene)_putative	1.2336	1.61236e-08	1.13074e-08	7.50783e-08	6.92424	1	1	http://tritrypdb.org/gene/Tc00.1047053508515.170
TcCLB.506953.30	protein_kinase_putative	1.23323	3.11192e-09	2.65788e-09	1.76477e-08	6.04447	1	1	http://tritrypdb.org/gene/Tc00.1047053506953.30
TcCLB.508831.250	dispersed_gene_family_protein_1_(DGF-1)_putative	1.23074	1.72305e-05	6.20191e-06	4.11792e-05	6.96932	1	1	http://tritrypdb.org/gene/Tc00.1047053508831.250
TcCLB.473619.9	dispersed_gene_family_protein_1_(DGF-1)_putative	1.23048	0.00352937	0.00086093	0.00571637	2.51524	1	1	http://tritrypdb.org/gene/Tc00.1047053473619.9
TcCLB.510297.10	hypothetical_protein_conserved	1.23007	0.117958	0.0223251	0.148234	0.3705	1	0	http://tritrypdb.org/gene/Tc00.1047053510297.10
TcCLB.508389.174	hypothetical_protein_conserved_(pseudogene)	1.22829	6.79486e-07	3.25849e-07	2.16356e-06	4.26598	1	1	http://tritrypdb.org/gene/Tc00.1047053508389.174
TcCLB.509735.120	retrotransposon_hot_spot_(RHS)_protein_putative	1.22828	4.78391e-09	3.8679e-09	2.56819e-08	7.50021	1	1	http://tritrypdb.org/gene/Tc00.1047053509735.120
TcCLB.506599.280	mucin-associated_surface_protein_(MASP_pseudogene)_putative	1.2276	0.0271174	0.0057528	0.0381972	0.0574331	1	1	http://tritrypdb.org/gene/Tc00.1047053506599.280
TcCLB.507847.20	mucin-associated_surface_protein_(MASP_pseudogene)_putative	1.22726	1.13777e-10	1.4636e-10	9.71794e-10	5.61517	1	1	http://tritrypdb.org/gene/Tc00.1047053507847.20
TcCLB.509011.70	adrenodoxin_precursor_putative	1.22497	1.33914e-10	1.68818e-10	1.12091e-09	6.53645	1	1	http://tritrypdb.org/gene/Tc00.1047053509011.70
TcCLB.504149.90	hypothetical_protein_conserved	1.223	1.51948e-11	2.60262e-11	1.72808e-10	8.1212	1	1	http://tritrypdb.org/gene/Tc00.1047053504149.90
TcCLB.506529.480	hypothetical_protein_conserved	1.22253	1.62457e-09	1.49184e-09	9.9055e-09	6.71795	1	1	http://tritrypdb.org/gene/Tc00.1047053506529.480
TcCLB.506649.40	rho-like_GTP_binding_protein_putative	1.2223	2.02683e-11	3.32352e-11	2.20674e-10	6.78967	1	1	http://tritrypdb.org/gene/Tc00.1047053506649.40
TcCLB.508389.154	mucin-associated_surface_protein_(MASP)_putative	1.22195	0.001857	0.000474276	0.00314908	2.21183	1	1	http://tritrypdb.org/gene/Tc00.1047053508389.154
TcCLB.503397.10	retrotransposon_hot_spot_protein_(RHS_pseudogene)_putative	1.22128	1.18959e-07	6.77474e-08	4.49827e-07	7.87777	1	1	http://tritrypdb.org/gene/Tc00.1047053503397.10
TcCLB.508103.30	trans-sialidase_putative	1.22067	8.60071e-06	3.284e-06	2.1805e-05	3.80471	1	1	http://tritrypdb.org/gene/Tc00.1047053508103.30
TcCLB.506859.180	hypothetical_protein_conserved	1.22056	2.15874e-06	9.28683e-07	6.16624e-06	7.49449	1	1	http://tritrypdb.org/gene/Tc00.1047053506859.180
TcCLB.510377.400	mucin_TcMUCII_putative	1.22044	0.000746466	0.000203792	0.00135313	2.1544	1	1	http://tritrypdb.org/gene/Tc00.1047053510377.400
TcCLB.504151.30	hypothetical_protein_conserved	1.21987	3.45965e-10	3.81775e-10	2.5349e-09	6.03171	1	1	http://tritrypdb.org/gene/Tc00.1047053504151.30
TcCLB.510719.130	hypothetical_protein_conserved	1.2192	5.05719e-11	7.19239e-11	4.77558e-10	6.34051	1	1	http://tritrypdb.org/gene/Tc00.1047053510719.130
TcCLB.507875.40	trans-sialidase_(pseudogene)_putative	1.21912	7.94791e-09	6.03585e-09	4.00766e-08	5.63161	1	1	http://tritrypdb.org/gene/Tc00.1047053507875.40
TcCLB.503501.70	mucin-associated_surface_protein_(MASP)_putative	1.21711	2.88002e-06	1.20765e-06	8.01853e-06	4.01366	1	1	http://tritrypdb.org/gene/Tc00.1047053503501.70
TcCLB.511603.320	mucin-associated_surface_protein_(MASP)_putative	1.215	0.00190848	0.000486107	0.00322764	2.32593	1	1	http://tritrypdb.org/gene/Tc00.1047053511603.320
TcCLB.510753.30	hypothetical_protein_conserved	1.21287	6.70361e-08	4.03037e-08	2.67607e-07	5.61193	1	1	http://tritrypdb.org/gene/Tc00.1047053510753.30
TcCLB.511911.10	trans-sialidase_putative	1.21173	3.09674e-07	1.59057e-07	1.0561e-06	4.75997	1	1	http://tritrypdb.org/gene/Tc00.1047053511911.10
TcCLB.511535.10	hypothetical_protein_conserved	1.21085	0.0778003	0.0152069	0.100971	-0.963995	1	0	http://tritrypdb.org/gene/Tc00.1047053511535.10
TcCLB.511173.140	hypothetical_protein	1.21029	0.000264564	7.79401e-05	0.000517505	3.25625	1	1	http://tritrypdb.org/gene/Tc00.1047053511173.140
TcCLB.503579.80	hypothetical_protein_conserved	1.20989	7.11373e-12	1.37883e-11	9.1551e-11	6.79843	1	1	http://tritrypdb.org/gene/Tc00.1047053503579.80
TcCLB.509101.9	dispersed_gene_family_protein_1_(DGF-1)_putative	1.20855	0.00386154	0.000935441	0.00621111	2.72347	1	1	http://tritrypdb.org/gene/Tc00.1047053509101.9
TcCLB.509815.10	retrotransposon_hot_spot_(RHS)_protein_putative	1.2084	4.5019e-07	2.23578e-07	1.48451e-06	6.16921	1	1	http://tritrypdb.org/gene/Tc00.1047053509815.10
TcCLB.511171.60	surface_protease_GP63_(pseudogene)_putative	1.20836	0.00126593	0.000332421	0.0022072	2.88726	1	1	http://tritrypdb.org/gene/Tc00.1047053511171.60
TcCLB.507757.21	hypothetical_protein_conserved	1.20731	2.44149e-09	2.13384e-09	1.41682e-08	5.40769	1	1	http://tritrypdb.org/gene/Tc00.1047053507757.21
TcCLB.506501.210	surface_protease_GP63_(pseudogene)_putative	1.20723	0.00149494	0.000387839	0.00257516	2.55137	1	1	http://tritrypdb.org/gene/Tc00.1047053506501.210
TcCLB.511435.40	hypothetical_protein_conserved	1.20671	9.86523e-12	1.80554e-11	1.19884e-10	6.57947	1	1	http://tritrypdb.org/gene/Tc00.1047053511435.40
TcCLB.511603.405	hypothetical_protein_conserved_(pseudogene)	1.20505	0.075122	0.0147199	0.097737	0.304731	1	0	http://tritrypdb.org/gene/Tc00.1047053511603.405
TcCLB.510297.40	hypothetical_protein	1.20288	3.72249e-07	1.88011e-07	1.24835e-06	4.47007	1	1	http://tritrypdb.org/gene/Tc00.1047053510297.40
TcCLB.506729.40	hypothetical_protein_conserved	1.20171	2.81974e-11	4.34443e-11	2.8846e-10	8.30603	1	1	http://tritrypdb.org/gene/Tc00.1047053506729.40
TcCLB.508209.94	hypothetical_protein	1.20151	1.19466e-08	8.63161e-09	5.73119e-08	6.18068	1	1	http://tritrypdb.org/gene/Tc00.1047053508209.94
TcCLB.508265.60	hypothetical_protein_conserved_(pseudogene)	1.19937	6.23364e-12	1.22177e-11	8.11226e-11	7.1768	1	1	http://tritrypdb.org/gene/Tc00.1047053508265.60
TcCLB.506825.100	hypothetical_protein_conserved	1.19898	1.61733e-10	1.98489e-10	1.31792e-09	7.64168	1	1	http://tritrypdb.org/gene/Tc00.1047053506825.100
TcCLB.506825.70	serine-threonine_dehydratase_putative;with=GeneDB:LmjF06.0730	1.19514	1.02825e-09	9.96511e-10	6.61661e-09	5.27183	1	1	http://tritrypdb.org/gene/Tc00.1047053506825.70
TcCLB.506251.100	hypothetical_protein_conserved	1.1942	5.39212e-07	2.63635e-07	1.75047e-06	6.31458	1	1	http://tritrypdb.org/gene/Tc00.1047053506251.100
TcCLB.508723.50	hypothetical_protein_conserved	1.19384	4.98432e-09	4.00323e-09	2.65805e-08	6.31675	1	1	http://tritrypdb.org/gene/Tc00.1047053508723.50
TcCLB.503767.20	hypothetical_protein	1.1931	0.00330908	0.000810581	0.00538207	3.28974	1	1	http://tritrypdb.org/gene/Tc00.1047053503767.20
TcCLB.506501.170	mucin_TcMUCII_putative	1.1919	0.000470048	0.000132993	0.00088304	2.99688	1	1	http://tritrypdb.org/gene/Tc00.1047053506501.170
TcCLB.507045.10	retrotransposon_hot_spot_protein_(RHS_pseudogene)_putative	1.19113	6.69479e-07	3.21834e-07	2.1369e-06	5.1691	1	1	http://tritrypdb.org/gene/Tc00.1047053507045.10
TcCLB.504427.120	hypothetical_protein_conserved	1.19001	1.43738e-07	7.99801e-08	5.3105e-07	5.77188	1	1	http://tritrypdb.org/gene/Tc00.1047053504427.120
TcCLB.506289.150	mucin-associated_surface_protein_(MASP)_putative	1.18723	3.5594e-06	1.46869e-06	9.75177e-06	3.79088	1	1	http://tritrypdb.org/gene/Tc00.1047053506289.150
TcCLB.506289.240	hypothetical_protein	1.18709	0.000332678	9.65622e-05	0.000641151	3.78477	1	1	http://tritrypdb.org/gene/Tc00.1047053506289.240
TcCLB.506769.35	surface_protease_GP63_(pseudogene)_putative	1.18692	0.00901227	0.00206239	0.0136938	1.80349	1	1	http://tritrypdb.org/gene/Tc00.1047053506769.35
TcCLB.507611.70	trans-sialidase_(pseudogene)_putative	1.18661	5.17706e-09	4.13485e-09	2.74544e-08	5.82563	1	1	http://tritrypdb.org/gene/Tc00.1047053507611.70
TcCLB.506779.110	phopshatase_putative	1.18547	1.38403e-10	1.72841e-10	1.14762e-09	6.94489	1	1	http://tritrypdb.org/gene/Tc00.1047053506779.110
TcCLB.503401.20	hypothetical_protein_conserved	1.18328	3.99028e-08	2.53954e-08	1.6862e-07	5.4242	1	1	http://tritrypdb.org/gene/Tc00.1047053503401.20
TcCLB.510533.170	hypothetical_protein_conserved	1.18257	2.96771e-10	3.3285e-10	2.21005e-09	5.46489	1	1	http://tritrypdb.org/gene/Tc00.1047053510533.170
TcCLB.506609.50	hypothetical_protein	1.18103	0.000105365	3.32135e-05	0.00022053	3.49155	1	1	http://tritrypdb.org/gene/Tc00.1047053506609.50
TcCLB.507041.120	variant-surface-glycoprotein_phospholipase_C_putativevsglipase_putativeglycosylphosphatidylinositol-specific_phospholipase_C_putative	1.18044	4.66927e-09	3.79308e-09	2.51852e-08	5.77582	1	1	http://tritrypdb.org/gene/Tc00.1047053507041.120
TcCLB.507875.159	60S_acidic_ribosomal_protein_P2_(pseudogene)_putative	1.17992	1.70245e-07	9.30663e-08	6.17938e-07	8.66536	1	1	http://tritrypdb.org/gene/Tc00.1047053507875.159
TcCLB.504127.30	trans-sialidase_(pseudogene)_putative	1.17984	3.68581e-07	1.86517e-07	1.23843e-06	3.88976	1	1	http://tritrypdb.org/gene/Tc00.1047053504127.30
TcCLB.508357.80	cation_transporter_protein_putative	1.17908	2.69356e-09	2.3373e-09	1.55191e-08	6.682	1	1	http://tritrypdb.org/gene/Tc00.1047053508357.80
TcCLB.511473.9	N-acetyltransferase_complex_ARD1_subunit_(pseudogene)_putative	1.17895	5.47027e-07	2.67042e-07	1.77309e-06	5.45593	1	1	http://tritrypdb.org/gene/Tc00.1047053511473.9
TcCLB.505007.30	hypothetical_protein_conserved	1.17861	6.73168e-08	4.04262e-08	2.6842e-07	5.77162	1	1	http://tritrypdb.org/gene/Tc00.1047053505007.30
TcCLB.509153.20	hypothetical_protein_conserved	1.17815	2.30338e-05	8.08934e-06	5.37114e-05	4.84345	1	1	http://tritrypdb.org/gene/Tc00.1047053509153.20
TcCLB.509735.140	trans-sialidase_(pseudogene)_putative	1.1772	1.38549e-07	7.74207e-08	5.14056e-07	5.50505	1	1	http://tritrypdb.org/gene/Tc00.1047053509735.140
TcCLB.509011.30	hypothetical_protein	1.17545	8.49309e-10	8.44383e-10	5.60651e-09	6.30183	1	1	http://tritrypdb.org/gene/Tc00.1047053509011.30
TcCLB.506605.70	hypothetical_protein_conserved	1.17385	1.86023e-10	2.23087e-10	1.48125e-09	7.55665	1	1	http://tritrypdb.org/gene/Tc00.1047053506605.70
TcCLB.510407.40	hypothetical_protein_conserved	1.17315	2.1298e-11	3.45995e-11	2.29733e-10	6.92599	1	1	http://tritrypdb.org/gene/Tc00.1047053510407.40
TcCLB.510557.40	hypothetical_protein	1.17096	1.60229e-09	1.47225e-09	9.77537e-09	5.01267	1	1	http://tritrypdb.org/gene/Tc00.1047053510557.40
TcCLB.507611.230	trans-sialidase_(pseudogene)_putative	1.16867	3.4011e-07	1.73334e-07	1.1509e-06	5.568	1	1	http://tritrypdb.org/gene/Tc00.1047053507611.230
TcCLB.509871.10	retrotransposon_hot_spot_protein_(RHS_pseudogene)_putative	1.167	1.80304e-10	2.17054e-10	1.44119e-09	7.13033	1	1	http://tritrypdb.org/gene/Tc00.1047053509871.10
TcCLB.506513.50	protein_kinase_putative	1.16647	2.16756e-09	1.92649e-09	1.27914e-08	6.85586	1	1	http://tritrypdb.org/gene/Tc00.1047053506513.50
TcCLB.511217.170	hypothetical_protein_conserved	1.16317	7.09048e-08	4.23068e-08	2.80907e-07	5.83137	1	1	http://tritrypdb.org/gene/Tc00.1047053511217.170
TcCLB.511217.30	diacylglycerol_kinase_putative	1.16245	2.29313e-10	2.66892e-10	1.7721e-09	6.19035	1	1	http://tritrypdb.org/gene/Tc00.1047053511217.30
TcCLB.511871.70	hypothetical_protein_conserved	1.16225	3.1246e-08	2.04306e-08	1.35654e-07	5.82357	1	1	http://tritrypdb.org/gene/Tc00.1047053511871.70
TcCLB.510409.20	hypothetical_protein_conserved_(pseudogene)hypothetical_protein_conserved_frameshift	1.16217	3.02807e-09	2.59612e-09	1.72376e-08	5.66503	1	1	http://tritrypdb.org/gene/Tc00.1047053510409.20
TcCLB.511127.60	kinesin_putative	1.16197	2.72859e-10	3.09556e-10	2.05538e-09	7.03228	1	1	http://tritrypdb.org/gene/Tc00.1047053511127.60
TcCLB.450061.10	hypothetical_protein_conserved	1.16162	3.86925e-08	2.47351e-08	1.64235e-07	7.33641	1	1	http://tritrypdb.org/gene/Tc00.1047053450061.10
TcCLB.504427.100	hypothetical_protein_conserved	1.158	6.41525e-08	3.87474e-08	2.57274e-07	5.72848	1	1	http://tritrypdb.org/gene/Tc00.1047053504427.100
TcCLB.507237.250	mucin-associated_surface_protein_(MASP_pseudogene)_putative	1.15652	1.0208e-06	4.71369e-07	3.12978e-06	4.52134	1	1	http://tritrypdb.org/gene/Tc00.1047053507237.250
TcCLB.510407.80	hypothetical_protein_conserved	1.15552	1.6665e-10	2.03257e-10	1.34958e-09	7.72247	1	1	http://tritrypdb.org/gene/Tc00.1047053510407.80
TcCLB.510101.350	hypothetical_protein_conserved	1.15507	3.52656e-10	3.88614e-10	2.58031e-09	9.17641	1	1	http://tritrypdb.org/gene/Tc00.1047053510101.350
TcCLB.504557.50	dispersed_gene_family_protein_1_(DGF-1)_putative	1.15472	1.54337e-07	8.53352e-08	5.66606e-07	6.13922	1	1	http://tritrypdb.org/gene/Tc00.1047053504557.50
TcCLB.509595.20	hypothetical_protein_conserved	1.15342	0.123743	0.0233303	0.154908	-1.10418	1	0	http://tritrypdb.org/gene/Tc00.1047053509595.20
TcCLB.504427.190	hypothetical_protein_conserved	1.15304	1.90944e-09	1.71938e-09	1.14163e-08	5.85896	1	1	http://tritrypdb.org/gene/Tc00.1047053504427.190
TcCLB.504033.140	hypothetical_protein_conserved_(pseudogene)	1.15224	4.75559e-11	6.81264e-11	4.52344e-10	7.4489	1	1	http://tritrypdb.org/gene/Tc00.1047053504033.140
TcCLB.511537.30	hypothetical_protein_conserved	1.15202	1.9216e-09	1.72934e-09	1.14824e-08	7.39911	1	1	http://tritrypdb.org/gene/Tc00.1047053511537.30
TcCLB.504239.100	mucin_TcMUCII_putative	1.15197	2.31295e-05	8.11934e-06	5.39105e-05	2.8723	1	1	http://tritrypdb.org/gene/Tc00.1047053504239.100
TcCLB.511107.5	mucin_TcMUCII_putative	1.1517	7.57433e-07	3.59076e-07	2.38418e-06	4.28776	1	1	http://tritrypdb.org/gene/Tc00.1047053511107.5
TcCLB.504149.190	hypothetical_protein_conserved_(pseudogene)	1.14977	1.43527e-08	1.01695e-08	6.75233e-08	7.83444	1	1	http://tritrypdb.org/gene/Tc00.1047053504149.190
TcCLB.510005.20	trans-sialidase_putative	1.14775	9.65579e-05	3.06582e-05	0.000203563	5.04278	1	1	http://tritrypdb.org/gene/Tc00.1047053510005.20
TcCLB.506825.130	hypothetical_protein_conserved	1.14754	2.00389e-11	3.28932e-11	2.18403e-10	7.06169	1	1	http://tritrypdb.org/gene/Tc00.1047053506825.130
TcCLB.510957.9	calpain-like_cysteine_peptidase_putative	1.14753	1.31247e-08	9.36818e-09	6.22025e-08	8.05434	1	1	http://tritrypdb.org/gene/Tc00.1047053510957.9
TcCLB.508671.10	serine_carboxypeptidase_(CBP1)_putative	1.14737	0.000161655	4.94444e-05	0.000328299	7.80024	1	1	http://tritrypdb.org/gene/Tc00.1047053508671.10
TcCLB.503865.20	hypothetical_protein_conserved	1.14714	9.36455e-09	6.96729e-09	4.62612e-08	8.02209	1	1	http://tritrypdb.org/gene/Tc00.1047053503865.20
TcCLB.511753.50	hypothetical_protein_conserved	1.14669	1.10201e-09	1.06082e-09	7.04358e-09	5.31869	1	1	http://tritrypdb.org/gene/Tc00.1047053511753.50
TcCLB.511689.19	hypothetical_protein_conserved	1.14662	8.53867e-08	5.00828e-08	3.32538e-07	6.16062	1	1	http://tritrypdb.org/gene/Tc00.1047053511689.19
TcCLB.510407.100	hypothetical_protein_conserved	1.14439	4.5604e-08	2.86422e-08	1.90177e-07	6.86704	1	1	http://tritrypdb.org/gene/Tc00.1047053510407.100
TcCLB.504213.70	hypothetical_protein_conserved	1.14161	3.31952e-10	3.67857e-10	2.44249e-09	6.92876	1	1	http://tritrypdb.org/gene/Tc00.1047053504213.70
TcCLB.506499.100	hypothetical_protein	1.14043	0.00176777	0.000453027	0.003008	2.9201	1	1	http://tritrypdb.org/gene/Tc00.1047053506499.100
TcCLB.506763.110	trans-sialidase_putative	1.13907	0.0028052	0.000695586	0.00461853	3.90617	1	1	http://tritrypdb.org/gene/Tc00.1047053506763.110
TcCLB.508803.19	dispersed_gene_family_protein_1_(DGF-1)_putative	1.13896	1.69323e-06	7.45725e-07	4.95144e-06	6.62588	1	1	http://tritrypdb.org/gene/Tc00.1047053508803.19
TcCLB.503841.70	aspartate_aminotransferase_putative	1.13796	0.000102964	3.25284e-05	0.000215981	5.54017	1	1	http://tritrypdb.org/gene/Tc00.1047053503841.70
TcCLB.507105.120	hypothetical_protein_conserved_(pseudogene)	1.13761	5.72389e-08	3.5025e-08	2.32558e-07	7.63599	1	1	http://tritrypdb.org/gene/Tc00.1047053507105.120
TcCLB.507257.60	fumarate_hydratase_putative	1.13573	1.34053e-09	1.26341e-09	8.38872e-09	6.26396	1	1	http://tritrypdb.org/gene/Tc00.1047053507257.60
TcCLB.507747.230	acid_phosphatase_type_5_putative	1.13493	2.14309e-11	3.47438e-11	2.30691e-10	6.43146	1	1	http://tritrypdb.org/gene/Tc00.1047053507747.230
TcCLB.508381.20	hypothetical_protein_conserved_(pseudogene)	1.13291	7.2289e-07	3.44254e-07	2.28576e-06	7.06521	1	1	http://tritrypdb.org/gene/Tc00.1047053508381.20
TcCLB.404843.20	hypothetical_protein_conserved	1.1325	1.14487e-09	1.09872e-09	7.29524e-09	7.86452	1	1	http://tritrypdb.org/gene/Tc00.1047053404843.20
TcCLB.503479.70	hypothetical_protein_conserved	1.13217	4.09659e-07	2.04951e-07	1.36083e-06	7.88728	1	1	http://tritrypdb.org/gene/Tc00.1047053503479.70
TcCLB.506779.150	histone_H2B_variant_putative	1.1319	5.77757e-08	3.53155e-08	2.34487e-07	7.90572	1	1	http://tritrypdb.org/gene/Tc00.1047053506779.150
TcCLB.422843.10	trans-sialidase_(pseudogene)_putative	1.13174	2.26823e-07	1.20064e-07	7.97196e-07	5.7248	1	1	http://tritrypdb.org/gene/Tc00.1047053422843.10
TcCLB.511735.40	hypothetical_protein_conserved	1.12997	1.0761e-07	6.1865e-08	4.10769e-07	6.09735	1	1	http://tritrypdb.org/gene/Tc00.1047053511735.40
TcCLB.508129.9	adenosine_monophosphate_deaminase_putative	1.12927	9.92172e-10	9.64511e-10	6.40413e-09	6.9884	1	1	http://tritrypdb.org/gene/Tc00.1047053508129.9
TcCLB.510877.170	hypothetical_protein_conserved	1.12926	1.28395e-08	9.18825e-09	6.10078e-08	6.82692	1	1	http://tritrypdb.org/gene/Tc00.1047053510877.170
TcCLB.511693.110	hypothetical_protein_conserved	1.12883	6.52443e-08	3.93466e-08	2.61252e-07	6.32997	1	1	http://tritrypdb.org/gene/Tc00.1047053511693.110
TcCLB.510593.20	hypothetical_protein_conserved	1.12828	3.80556e-10	4.16157e-10	2.76319e-09	6.48667	1	1	http://tritrypdb.org/gene/Tc00.1047053510593.20
TcCLB.506405.140	hypothetical_protein_conserved	1.12729	9.19798e-08	5.34646e-08	3.54993e-07	7.33582	1	1	http://tritrypdb.org/gene/Tc00.1047053506405.140
TcCLB.510279.30	hypothetical_protein	1.12491	1.54859e-06	6.87982e-07	4.56804e-06	3.82143	1	1	http://tritrypdb.org/gene/Tc00.1047053510279.30
TcCLB.506409.130	mucin-associated_surface_protein_(MASP_pseudogene)_putative	1.1248	7.08208e-07	3.38376e-07	2.24674e-06	4.24703	1	1	http://tritrypdb.org/gene/Tc00.1047053506409.130
TcCLB.508771.50	hypothetical_protein_conserved	1.12294	1.52463e-09	1.41242e-09	9.37813e-09	6.48842	1	1	http://tritrypdb.org/gene/Tc00.1047053508771.50
TcCLB.507677.60	hypothetical_protein	1.12294	3.2214e-11	4.87153e-11	3.23458e-10	6.69748	1	1	http://tritrypdb.org/gene/Tc00.1047053507677.60
TcCLB.508075.14	hypothetical_protein_conserved	1.12134	2.22199e-07	1.17851e-07	7.82504e-07	6.43771	1	1	http://tritrypdb.org/gene/Tc00.1047053508075.14
TcCLB.511559.70	phospholipid_transporting_ATPase-like_protein_(pseudogene)_putative	1.12046	2.32086e-08	1.56626e-08	1.03996e-07	6.6794	1	1	http://tritrypdb.org/gene/Tc00.1047053511559.70
TcCLB.511431.50	hypothetical_protein_conserved	1.12015	6.73051e-12	1.30777e-11	8.68327e-11	7.0159	1	1	http://tritrypdb.org/gene/Tc00.1047053511431.50
TcCLB.506467.20	hypothetical_protein_conserved	1.11945	2.83792e-11	4.35869e-11	2.89407e-10	6.43933	1	1	http://tritrypdb.org/gene/Tc00.1047053506467.20
TcCLB.510101.290	hypothetical_protein_conserved	1.11887	2.70672e-11	4.21053e-11	2.79569e-10	8.35858	1	1	http://tritrypdb.org/gene/Tc00.1047053510101.290
TcCLB.511555.20	hypothetical_protein_conserved	1.11714	1.64893e-10	2.01739e-10	1.3395e-09	6.02629	1	1	http://tritrypdb.org/gene/Tc00.1047053511555.20
TcCLB.511193.9	dispersed_gene_family_protein_1_(DGF-1_pseudogene)_putative	1.11554	0.000141035	4.35602e-05	0.000289229	5.64434	1	1	http://tritrypdb.org/gene/Tc00.1047053511193.9
TcCLB.511435.30	hypothetical_protein_conserved	1.11382	3.13316e-11	4.75193e-11	3.15517e-10	7.5035	1	1	http://tritrypdb.org/gene/Tc00.1047053511435.30
TcCLB.506107.10	hypothetical_protein_conserved	1.11323	3.33971e-07	1.70425e-07	1.13159e-06	6.64621	1	1	http://tritrypdb.org/gene/Tc00.1047053506107.10
TcCLB.510513.10	mannosyl-oligosaccharide_12-alpha-mannosidase_IB_putative	1.11306	0.00166375	0.000428042	0.0028421	4.88147	1	1	http://tritrypdb.org/gene/Tc00.1047053510513.10
TcCLB.506769.50	mucin_TcMUCII_putative	1.1126	0.00137189	0.000358037	0.00237729	2.28437	1	1	http://tritrypdb.org/gene/Tc00.1047053506769.50
TcCLB.506667.80	mucin-associated_surface_protein_(MASP)_putative	1.11191	0.00956321	0.0021796	0.0144721	1.44883	1	1	http://tritrypdb.org/gene/Tc00.1047053506667.80
TcCLB.506501.34	hypothetical_protein_conserved_(pseudogene)	1.10892	0.00238701	0.000598008	0.00397063	2.52622	1	1	http://tritrypdb.org/gene/Tc00.1047053506501.34
TcCLB.506465.10	hypothetical_protein_conserved	1.10849	2.27892e-09	2.00847e-09	1.33357e-08	6.17336	1	1	http://tritrypdb.org/gene/Tc00.1047053506465.10
TcCLB.508041.10	S-phase_kinase-associated_protein_putativeSkp1_family_protein_putativecyclin_A/CDK2-associated_protein_putative	1.1081	8.09848e-05	2.59911e-05	0.000172575	4.23911	1	1	http://tritrypdb.org/gene/Tc00.1047053508041.10
TcCLB.507899.10	retrotransposon_hot_spot_protein_(RHS_pseudogene)_putative	1.10759	7.22622e-08	4.3019e-08	2.85636e-07	6.02839	1	1	http://tritrypdb.org/gene/Tc00.1047053507899.10
TcCLB.511409.70	hypothetical_protein_conserved	1.10669	7.83318e-10	7.86215e-10	5.22029e-09	6.17618	1	1	http://tritrypdb.org/gene/Tc00.1047053511409.70
TcCLB.507041.60	syntaxin_binding_protein_(pseudogene)_putative	1.10655	1.02424e-06	4.7276e-07	3.13902e-06	5.19744	1	1	http://tritrypdb.org/gene/Tc00.1047053507041.60
TcCLB.511683.20	hypothetical_protein_conserved	1.10359	5.81581e-08	3.55071e-08	2.35759e-07	6.12398	1	1	http://tritrypdb.org/gene/Tc00.1047053511683.20
TcCLB.510089.170	casein_kinase_I_putative	1.10151	2.85312e-07	1.47943e-07	9.82305e-07	5.03628	1	1	http://tritrypdb.org/gene/Tc00.1047053510089.170
TcCLB.510719.230	hypothetical_protein_conserved	1.09962	6.31107e-11	8.71607e-11	5.78727e-10	6.92733	1	1	http://tritrypdb.org/gene/Tc00.1047053510719.230
TcCLB.511411.8	hypothetical_protein_conserved	1.09926	7.0515e-10	7.18281e-10	4.76922e-09	7.07108	1	1	http://tritrypdb.org/gene/Tc00.1047053511411.8
TcCLB.509805.260	dispersed_gene_family_protein_1_(DGF-1_pseudogene)_putative	1.09859	8.37758e-06	3.20813e-06	2.13013e-05	7.05605	1	1	http://tritrypdb.org/gene/Tc00.1047053509805.260
TcCLB.510287.20	dolicholphosphate-mannose_synthase_putative	1.09796	1.30121e-09	1.23003e-09	8.16708e-09	6.34186	1	1	http://tritrypdb.org/gene/Tc00.1047053510287.20
TcCLB.507677.20	hypothetical_protein_conserved	1.09758	7.15234e-10	7.27143e-10	4.82806e-09	5.90604	1	1	http://tritrypdb.org/gene/Tc00.1047053507677.20
TcCLB.509669.170	hypothetical_protein_conserved	1.09753	8.7424e-09	6.55704e-09	4.35372e-08	6.85039	1	1	http://tritrypdb.org/gene/Tc00.1047053509669.170
TcCLB.508347.140	hypothetical_protein_conserved	1.09564	7.90438e-10	7.91849e-10	5.25769e-09	6.88176	1	1	http://tritrypdb.org/gene/Tc00.1047053508347.140
TcCLB.511397.10	mucin-associated_surface_protein_(MASP_pseudogene)_putative	1.0955	0.000194235	5.85569e-05	0.000388805	3.21455	1	1	http://tritrypdb.org/gene/Tc00.1047053511397.10
TcCLB.508265.110	hypothetical_protein_conserved	1.09505	5.9641e-10	6.21579e-10	4.12714e-09	8.17188	1	1	http://tritrypdb.org/gene/Tc00.1047053508265.110
TcCLB.507559.10	surface_protease_GP63_putative	1.09246	7.70711e-07	3.64712e-07	2.42161e-06	4.00807	1	1	http://tritrypdb.org/gene/Tc00.1047053507559.10
TcCLB.506795.20	hypothetical_protein_conserved	1.09221	3.08543e-09	2.63811e-09	1.75165e-08	7.86227	1	1	http://tritrypdb.org/gene/Tc00.1047053506795.20
TcCLB.509293.10	mucin_TcMUCII_putative	1.09129	1.16947e-06	5.32772e-07	3.53748e-06	4.9226	1	1	http://tritrypdb.org/gene/Tc00.1047053509293.10
TcCLB.507237.30	hypothetical_protein	1.09014	0.167518	0.0308151	0.204605	-0.514157	1	0	http://tritrypdb.org/gene/Tc00.1047053507237.30
TcCLB.511593.70	mucin_TcMUCII_putative	1.08728	0.0031385	0.000771677	0.00512375	2.45626	1	1	http://tritrypdb.org/gene/Tc00.1047053511593.70
TcCLB.507211.20	protein_kinase_putative	1.08625	2.88558e-06	1.20966e-06	8.03189e-06	6.21833	1	1	http://tritrypdb.org/gene/Tc00.1047053507211.20
TcCLB.507957.50	mucin_TcMUCII_putative	1.08594	1.57002e-05	5.69138e-06	3.77895e-05	3.7869	1	1	http://tritrypdb.org/gene/Tc00.1047053507957.50
TcCLB.506113.50	ATP-dependent_DEAD/H_RNA_helicase_(pseudogene)_putative	1.08229	3.68756e-06	1.51483e-06	1.00581e-05	5.71311	1	1	http://tritrypdb.org/gene/Tc00.1047053506113.50
TcCLB.509197.10	cation_transporter_putative	1.08196	1.8329e-05	6.55536e-06	4.35261e-05	6.11631	1	1	http://tritrypdb.org/gene/Tc00.1047053509197.10
TcCLB.506825.120	hypothetical_protein_conserved	1.08183	5.67235e-12	1.13289e-11	7.52216e-11	9.19141	1	1	http://tritrypdb.org/gene/Tc00.1047053506825.120
TcCLB.506605.160	histone_acetyltransferase_putative	1.0802	6.26969e-10	6.48708e-10	4.30727e-09	7.11301	1	1	http://tritrypdb.org/gene/Tc00.1047053506605.160
TcCLB.482369.29	arginine_kinaseATP-guanidine_phosphotransferase	1.07911	9.31017e-07	4.33565e-07	2.87877e-06	7.10449	1	1	http://tritrypdb.org/gene/Tc00.1047053482369.29
TcCLB.506609.93	trans-sialidase_(pseudogene)_putative	1.0787	0.0178288	0.00389492	0.0258613	1.49028	1	1	http://tritrypdb.org/gene/Tc00.1047053506609.93
TcCLB.507641.130	hypothetical_protein_conserved	1.07724	1.13106e-07	6.47888e-08	4.30183e-07	5.07998	1	1	http://tritrypdb.org/gene/Tc00.1047053507641.130
TcCLB.509151.110	hypothetical_protein_conserved	1.07582	3.45777e-10	3.81775e-10	2.5349e-09	7.51406	1	1	http://tritrypdb.org/gene/Tc00.1047053509151.110
TcCLB.511553.120	surface_protease_GP63_putative	1.07504	3.06226e-05	1.05384e-05	6.99724e-05	3.52772	1	1	http://tritrypdb.org/gene/Tc00.1047053511553.120
TcCLB.506887.40	hypothetical_protein_conserved	1.07492	5.67769e-08	3.47724e-08	2.30881e-07	6.12582	1	1	http://tritrypdb.org/gene/Tc00.1047053506887.40
TcCLB.506961.104	ATP-dependent_DEAD/H_RNA_helicase_(pseudogene)_putative	1.0745	3.97636e-08	2.53273e-08	1.68168e-07	5.81173	1	1	http://tritrypdb.org/gene/Tc00.1047053506961.104
TcCLB.509669.20	subtilisin-like_serine_peptidase_putativeserine_peptidase_clan_SB_family_S8-like_protein_putative	1.07448	2.01157e-08	1.37807e-08	9.15006e-08	6.96365	1	1	http://tritrypdb.org/gene/Tc00.1047053509669.20
TcCLB.508271.50	hypothetical_protein	1.07425	2.07612e-10	2.44916e-10	1.62619e-09	6.65685	1	1	http://tritrypdb.org/gene/Tc00.1047053508271.50
TcCLB.507105.132	ATP-dependent_DEAD/H_RNA_helicase_(pseudogene)_putative	1.07278	6.55115e-05	2.1338e-05	0.00014168	5.2956	1	1	http://tritrypdb.org/gene/Tc00.1047053507105.132
TcCLB.511553.140	mucin-associated_surface_protein_(MASP)_putative	1.07192	5.81276e-07	2.82187e-07	1.87366e-06	4.17393	1	1	http://tritrypdb.org/gene/Tc00.1047053511553.140
TcCLB.509735.70	retrotransposon_hot_spot_protein_(RHS_pseudogene)_putative	1.07164	2.06876e-09	1.8491e-09	1.22776e-08	6.62281	1	1	http://tritrypdb.org/gene/Tc00.1047053509735.70
TcCLB.511401.130	mucin-associated_surface_protein_(MASP_pseudogene)_putative	1.07148	8.1019e-05	2.59968e-05	0.000172613	3.08431	1	1	http://tritrypdb.org/gene/Tc00.1047053511401.130
TcCLB.510243.54	hypothetical_protein_conserved	1.07081	8.60328e-11	1.14903e-10	7.62931e-10	6.63167	1	1	http://tritrypdb.org/gene/Tc00.1047053510243.54
TcCLB.507625.110	chaperone_DNAJ_protein_putative	1.07075	3.52327e-08	2.2689e-08	1.5065e-07	6.58912	1	1	http://tritrypdb.org/gene/Tc00.1047053507625.110
TcCLB.510269.73	hypothetical_protein_conserved_(pseudogene)	1.07019	4.61754e-05	1.54193e-05	0.000102381	5.2836	1	1	http://tritrypdb.org/gene/Tc00.1047053510269.73
TcCLB.507477.10	dispersed_gene_family_protein_1_(DGF-1)_putative	1.06939	4.65551e-06	1.86767e-06	1.24009e-05	7.4052	1	1	http://tritrypdb.org/gene/Tc00.1047053507477.10
TcCLB.503697.30	hypothetical_protein_conserved	1.06768	1.49393e-08	1.05331e-08	6.99373e-08	6.93057	1	1	http://tritrypdb.org/gene/Tc00.1047053503697.30
TcCLB.507047.20	dispersed_gene_family_protein_1_(DGF-1_pseudogene)_putative	1.06712	3.68208e-06	1.51337e-06	1.00484e-05	5.65886	1	1	http://tritrypdb.org/gene/Tc00.1047053507047.20
TcCLB.503629.10	hypothetical_protein_conserved	1.06669	4.75395e-08	2.96685e-08	1.96992e-07	6.85374	1	1	http://tritrypdb.org/gene/Tc00.1047053503629.10
TcCLB.511599.40	dispersed_gene_family_protein_1_(DGF-1)_putative	1.06643	1.3559e-05	4.98049e-06	3.30693e-05	6.19887	1	1	http://tritrypdb.org/gene/Tc00.1047053511599.40
TcCLB.511683.10	hypothetical_protein	1.06615	2.42864e-05	8.49892e-06	5.64309e-05	5.35022	1	1	http://tritrypdb.org/gene/Tc00.1047053511683.10
TcCLB.506677.30	hypothetical_protein_conserved	1.06565	7.46564e-07	3.54457e-07	2.35351e-06	5.90325	1	1	http://tritrypdb.org/gene/Tc00.1047053506677.30
TcCLB.510241.5	hypothetical_protein	1.06546	2.34079e-09	2.05725e-09	1.36596e-08	6.40988	1	1	http://tritrypdb.org/gene/Tc00.1047053510241.5
TcCLB.510307.110	hypothetical_protein_conserved_(pseudogene)	1.06515	1.87936e-09	1.69326e-09	1.12428e-08	7.26866	1	1	http://tritrypdb.org/gene/Tc00.1047053510307.110
TcCLB.508767.20	surface_protein_TolT	1.06412	7.41724e-09	5.66286e-09	3.76001e-08	6.17067	1	1	http://tritrypdb.org/gene/Tc00.1047053508767.20
TcCLB.509537.20	hypothetical_protein_conserved	1.06313	1.24664e-10	1.5868e-10	1.0536e-09	6.66275	1	1	http://tritrypdb.org/gene/Tc00.1047053509537.20
TcCLB.506563.220	calpain-like_cysteine_peptidase_putativecysteine_peptidase_Clan_CA_family_C2_putative	1.06151	2.04782e-07	1.09649e-07	7.28045e-07	7.31831	1	1	http://tritrypdb.org/gene/Tc00.1047053506563.220
TcCLB.508215.9	protein_kinase_C_substrate_protein_heavy_chain_putative	1.06135	1.9959e-07	1.0727e-07	7.12247e-07	8.11268	1	1	http://tritrypdb.org/gene/Tc00.1047053508215.9
TcCLB.506961.20	dispersed_gene_family_protein_1_(DGF-1)_putative	1.06043	0.00159539	0.000412002	0.0027356	4.84844	1	1	http://tritrypdb.org/gene/Tc00.1047053506961.20
TcCLB.510373.70	mucin_TcMUCII_putative	1.06033	0.00783801	0.00181182	0.0120301	2.11019	1	1	http://tritrypdb.org/gene/Tc00.1047053510373.70
TcCLB.506775.70	hypothetical_protein_conserved	1.06017	3.79285e-11	5.59626e-11	3.71579e-10	6.87717	1	1	http://tritrypdb.org/gene/Tc00.1047053506775.70
TcCLB.509847.10	retrotransposon_hot_spot_protein_(RHS_pseudogene)_putative	1.05809	1.30269e-06	5.87352e-07	3.89988e-06	4.64169	1	1	http://tritrypdb.org/gene/Tc00.1047053509847.10
TcCLB.508539.130	trans-sialidase_(pseudogene)_putative	1.05718	1.5603e-07	8.609e-08	5.71618e-07	4.81572	1	1	http://tritrypdb.org/gene/Tc00.1047053508539.130
TcCLB.439245.10	mucin_TcMUCII_putative	1.05604	0.0101747	0.00231163	0.0153487	2.63335	1	1	http://tritrypdb.org/gene/Tc00.1047053439245.10
TcCLB.511555.110	hypothetical_protein_conserved	1.05402	7.20007e-10	7.31524e-10	4.85715e-09	8.5704	1	1	http://tritrypdb.org/gene/Tc00.1047053511555.110
TcCLB.507941.110	hypothetical_protein_conserved	1.05358	7.0072e-09	5.38372e-09	3.57466e-08	7.14949	1	1	http://tritrypdb.org/gene/Tc00.1047053507941.110
TcCLB.511415.11	retrotransposon_hot_spot_(RHS)_protein_putative	1.05351	3.47347e-08	2.23957e-08	1.48702e-07	6.56917	1	1	http://tritrypdb.org/gene/Tc00.1047053511415.11
TcCLB.510307.320	retrotransposon_hot_spot_protein_(RHS_pseudogene)_putative	1.05273	0.000189117	5.7156e-05	0.000379503	4.94383	1	1	http://tritrypdb.org/gene/Tc00.1047053510307.320
TcCLB.507237.200	hypothetical_protein	1.05191	0.132619	0.024867	0.165111	0.450383	1	0	http://tritrypdb.org/gene/Tc00.1047053507237.200
TcCLB.508385.20	hypothetical_protein_conserved	1.05181	4.52723e-09	3.69449e-09	2.45305e-08	6.13503	1	1	http://tritrypdb.org/gene/Tc00.1047053508385.20
TcCLB.507941.50	hypothetical_protein_conserved	1.05096	5.10369e-08	3.15885e-08	2.0974e-07	6.52892	1	1	http://tritrypdb.org/gene/Tc00.1047053507941.50
TcCLB.506779.160	hypothetical_protein_conserved	1.05085	1.66064e-09	1.51966e-09	1.00902e-08	6.33826	1	1	http://tritrypdb.org/gene/Tc00.1047053506779.160
TcCLB.506605.139	hypothetical_protein_conserved	1.05071	2.61557e-07	1.36568e-07	9.06782e-07	6.7269	1	1	http://tritrypdb.org/gene/Tc00.1047053506605.139
TcCLB.506891.10	hypothetical_protein_conserved	1.05058	3.9325e-11	5.77527e-11	3.83465e-10	6.6602	1	1	http://tritrypdb.org/gene/Tc00.1047053506891.10
TcCLB.506529.200	hypothetical_protein_conserved	1.04894	3.93356e-08	2.5075e-08	1.66492e-07	6.34792	1	1	http://tritrypdb.org/gene/Tc00.1047053506529.200
TcCLB.510013.110	mucin_TcMUCII_putative	1.04735	0.0213494	0.00459862	0.0305338	1.32377	1	1	http://tritrypdb.org/gene/Tc00.1047053510013.110
TcCLB.507941.130	hypothetical_protein_conserved	1.04679	3.22813e-08	2.10203e-08	1.3957e-07	5.85189	1	1	http://tritrypdb.org/gene/Tc00.1047053507941.130
TcCLB.510307.220	retrotransposon_hot_spot_(RHS)_protein_putative	1.04487	9.64031e-09	7.14883e-09	4.74666e-08	6.31609	1	1	http://tritrypdb.org/gene/Tc00.1047053510307.220
TcCLB.511747.20	hypothetical_protein_conserved	1.04314	4.4937e-08	2.83022e-08	1.8792e-07	5.98157	1	1	http://tritrypdb.org/gene/Tc00.1047053511747.20
TcCLB.506929.54	hypothetical_protein	1.04241	3.19961e-06	1.33069e-06	8.83546e-06	5.56431	1	1	http://tritrypdb.org/gene/Tc00.1047053506929.54
TcCLB.508325.60	retrotransposon_hot_spot_(RHS)_protein_putative	1.04241	8.09452e-08	4.76481e-08	3.16373e-07	6.4147	1	1	http://tritrypdb.org/gene/Tc00.1047053508325.60
TcCLB.510375.30	hypothetical_protein_conserved_(pseudogene)	1.04152	0.127329	0.023932	0.158903	0.959535	1	0	http://tritrypdb.org/gene/Tc00.1047053510375.30
TcCLB.507881.110	trans-sialidase_(pseudogene)_putative	1.04086	1.36089e-05	4.99652e-06	3.31758e-05	5.37515	1	1	http://tritrypdb.org/gene/Tc00.1047053507881.110
TcCLB.508265.70	hypothetical_protein_conserved	1.04015	9.94109e-09	7.33054e-09	4.86731e-08	6.25851	1	1	http://tritrypdb.org/gene/Tc00.1047053508265.70
TcCLB.510261.21	hypothetical_protein	1.03856	0.0111056	0.00250793	0.016652	2.57139	1	1	http://tritrypdb.org/gene/Tc00.1047053510261.21
TcCLB.508125.140	mucin-associated_surface_protein_(MASP)_putative	1.03755	0.0217876	0.00468839	0.0311298	1.52235	1	1	http://tritrypdb.org/gene/Tc00.1047053508125.140
TcCLB.510377.110	hypothetical_protein	1.03742	0.0704849	0.0138821	0.0921739	-0.0638223	1	0	http://tritrypdb.org/gene/Tc00.1047053510377.110
TcCLB.510323.110	hypothetical_protein_conserved	1.03741	5.45834e-05	1.80019e-05	0.000119528	4.60143	1	1	http://tritrypdb.org/gene/Tc00.1047053510323.110
TcCLB.511709.19	phosphatidylinositol_3-kinase_catalytic_subunit_putative	1.03715	5.7256e-08	3.5025e-08	2.32558e-07	5.22725	1	1	http://tritrypdb.org/gene/Tc00.1047053511709.19
TcCLB.507959.224	surface_protease_GP63_(pseudogene)_putative	1.03624	0.00368606	0.000895271	0.0059444	2.64783	1	1	http://tritrypdb.org/gene/Tc00.1047053507959.224
TcCLB.507641.180	endochitinase_putative	1.03616	2.38307e-09	2.08742e-09	1.386e-08	5.311	1	1	http://tritrypdb.org/gene/Tc00.1047053507641.180
TcCLB.508765.30	glycosylphosphatidylinositol-specific_phospholipase_C	1.03603	8.97616e-08	5.23297e-08	3.47457e-07	5.62201	1	1	http://tritrypdb.org/gene/Tc00.1047053508765.30
TcCLB.511173.40	mucin_TcMUCII_(pseudogene)_putative	1.0349	0.00344772	0.000842708	0.00559539	3.68963	1	1	http://tritrypdb.org/gene/Tc00.1047053511173.40
TcCLB.507083.100	hypothetical_protein_conserved	1.03421	4.51212e-11	6.51121e-11	4.32329e-10	7.58242	1	1	http://tritrypdb.org/gene/Tc00.1047053507083.100
TcCLB.509141.10	hypothetical_protein	1.03361	1.53844e-11	2.62971e-11	1.74606e-10	7.33317	1	1	http://tritrypdb.org/gene/Tc00.1047053509141.10
TcCLB.508987.30	protein_kinase_putative	1.03187	3.79134e-11	5.59626e-11	3.71579e-10	7.06873	1	1	http://tritrypdb.org/gene/Tc00.1047053508987.30
TcCLB.510241.124	hypothetical_protein_conserved	1.0318	2.1422e-08	1.45819e-08	9.68202e-08	7.46531	1	1	http://tritrypdb.org/gene/Tc00.1047053510241.124
TcCLB.510861.50	hypothetical_protein_conserved	1.03094	3.82796e-06	1.56638e-06	1.04004e-05	4.74833	1	1	http://tritrypdb.org/gene/Tc00.1047053510861.50
TcCLB.506113.40	hypothetical_protein_conserved_(pseudogene)	1.03061	1.38489e-05	5.07751e-06	3.37135e-05	7.81744	1	1	http://tritrypdb.org/gene/Tc00.1047053506113.40
TcCLB.507953.50	hypothetical_protein	1.03023	0.0665274	0.013152	0.0873261	1.52781	1	0	http://tritrypdb.org/gene/Tc00.1047053507953.50
TcCLB.507859.120	dispersed_gene_family_protein_1_(DGF-1)_putative	1.02904	0.0181363	0.00395507	0.0262607	4.68852	1	1	http://tritrypdb.org/gene/Tc00.1047053507859.120
TcCLB.510879.100	hypothetical_protein	1.0283	1.34598e-08	9.5843e-09	6.36375e-08	5.70325	1	1	http://tritrypdb.org/gene/Tc00.1047053510879.100
TcCLB.506763.270	hypothetical_protein_conserved_(pseudogene)	1.02825	3.38363e-05	1.15485e-05	7.66794e-05	4.4613	1	1	http://tritrypdb.org/gene/Tc00.1047053506763.270
TcCLB.504247.40	RNA_editing_complex_protein_MP90_putativenuclease_putative	1.02773	2.45341e-11	3.88553e-11	2.5799e-10	6.52213	1	1	http://tritrypdb.org/gene/Tc00.1047053504247.40
TcCLB.510013.100	hypothetical_protein	1.02745	0.0661418	0.013079	0.0868417	0.716209	1	0	http://tritrypdb.org/gene/Tc00.1047053510013.100
TcCLB.506885.270	tubulin_tyrosine_ligase_putative	1.0271	9.27433e-09	6.91323e-09	4.59022e-08	6.8999	1	1	http://tritrypdb.org/gene/Tc00.1047053506885.270
TcCLB.511593.51	elongation_factor_1-gamma_(EF-1-gamma_pseudogene)_putative	1.02568	1.65561e-06	7.31199e-07	4.855e-06	5.14522	1	1	http://tritrypdb.org/gene/Tc00.1047053511593.51
TcCLB.507859.80	trans-sialidase_(pseudogene)_putative	1.02524	0.000130545	4.05749e-05	0.000269408	3.56836	1	1	http://tritrypdb.org/gene/Tc00.1047053507859.80
TcCLB.508159.40	dispersed_gene_family_protein_1_(DGF-1)_putative	1.02384	3.27282e-05	1.11946e-05	7.43293e-05	5.75167	1	1	http://tritrypdb.org/gene/Tc00.1047053508159.40
TcCLB.506799.50	mucin-associated_surface_protein_(MASP)_putative	1.02367	1.36872e-07	7.66195e-08	5.08736e-07	5.02325	1	1	http://tritrypdb.org/gene/Tc00.1047053506799.50
TcCLB.507611.300	U1A_small_nuclear_ribonucleoprotein_putative	1.02361	5.39182e-06	2.14017e-06	1.42102e-05	4.97542	1	1	http://tritrypdb.org/gene/Tc00.1047053507611.300
TcCLB.508239.30	neurobeachin/beige-like_protein_putative	1.02345	1.51035e-10	1.87109e-10	1.24236e-09	8.76744	1	1	http://tritrypdb.org/gene/Tc00.1047053508239.30
TcCLB.408437.20	hypothetical_protein_conserved	1.02297	1.40731e-05	5.14774e-06	3.41798e-05	6.1514	1	1	http://tritrypdb.org/gene/Tc00.1047053408437.20
TcCLB.509153.110	hypothetical_protein	1.02195	3.8436e-10	4.19735e-10	2.78694e-09	6.74773	1	1	http://tritrypdb.org/gene/Tc00.1047053509153.110
TcCLB.506289.80	small_GTP-binding_protein_Rab32_putative	1.02078	4.65581e-08	2.91832e-08	1.9377e-07	6.64264	1	1	http://tritrypdb.org/gene/Tc00.1047053506289.80
TcCLB.507625.90	hypothetical_protein_conserved	1.0196	9.12614e-07	4.25727e-07	2.82673e-06	5.86592	1	1	http://tritrypdb.org/gene/Tc00.1047053507625.90
TcCLB.506967.10	trans-sialidase_putative	1.01834	0.00361726	0.000880734	0.00584787	2.48336	1	1	http://tritrypdb.org/gene/Tc00.1047053506967.10
TcCLB.510441.20	dispersed_gene_family_protein_1_(DGF-1)_putative	1.01831	1.66505e-05	6.00727e-06	3.98869e-05	6.46219	1	1	http://tritrypdb.org/gene/Tc00.1047053510441.20
TcCLB.509073.80	hypothetical_protein_conserved	1.01603	9.42708e-09	7.0039e-09	4.65042e-08	5.91229	1	1	http://tritrypdb.org/gene/Tc00.1047053509073.80
TcCLB.507035.110	cyclic_nucleotide-binding_protein_putative	1.01571	2.10246e-08	1.43485e-08	9.52709e-08	6.21679	1	1	http://tritrypdb.org/gene/Tc00.1047053507035.110
TcCLB.510101.160	hypothetical_protein_conserved	1.01489	2.81165e-07	1.45936e-07	9.68982e-07	5.56635	1	1	http://tritrypdb.org/gene/Tc00.1047053510101.160
TcCLB.506737.121	mucin-associated_surface_protein_(MASP_pseudogene)_putative	1.01376	9.78967e-08	5.66739e-08	3.76302e-07	7.22739	1	1	http://tritrypdb.org/gene/Tc00.1047053506737.121
TcCLB.507993.310	transporter_putativemajor_facilitator_superfamily_protein_(MFS)_putative	1.01365	4.98958e-09	4.00541e-09	2.6595e-08	7.06784	1	1	http://tritrypdb.org/gene/Tc00.1047053507993.310
TcCLB.506661.50	hypothetical_protein_conserved	1.01255	1.17289e-11	2.07436e-11	1.37733e-10	7.69604	1	1	http://tritrypdb.org/gene/Tc00.1047053506661.50
TcCLB.507237.100	mucin-associated_surface_protein_(MASP)_putative	1.01038	0.204257	0.0369287	0.245198	0.539738	1	0	http://tritrypdb.org/gene/Tc00.1047053507237.100
TcCLB.507625.10	retrotransposon_hot_spot_(RHS)_protein_putative	1.01015	1.26853e-07	7.16987e-08	4.76063e-07	9.60798	1	1	http://tritrypdb.org/gene/Tc00.1047053507625.10
TcCLB.511737.90	hypothetical_protein_conserved	1.00947	5.64022e-08	3.45698e-08	2.29535e-07	7.46169	1	1	http://tritrypdb.org/gene/Tc00.1047053511737.90
TcCLB.506501.150	surface_protease_GP63_(pseudogene)_putative	1.00936	0.0398172	0.00820079	0.0544514	1.85271	1	0	http://tritrypdb.org/gene/Tc00.1047053506501.150
TcCLB.507959.80	mucin-associated_surface_protein_(MASP)_putative	1.00855	4.29211e-05	1.43966e-05	9.55903e-05	3.21243	1	1	http://tritrypdb.org/gene/Tc00.1047053507959.80
TcCLB.504431.10	hypothetical_protein_conserved	1.00815	7.08877e-11	9.70507e-11	6.44394e-10	6.75815	1	1	http://tritrypdb.org/gene/Tc00.1047053504431.10
TcCLB.510611.70	hypothetical_protein_conserved	1.00704	2.47065e-10	2.84387e-10	1.88827e-09	6.8909	1	1	http://tritrypdb.org/gene/Tc00.1047053510611.70
TcCLB.511737.50	hypothetical_protein_conserved	1.00696	4.21948e-09	3.46849e-09	2.30299e-08	5.60925	1	1	http://tritrypdb.org/gene/Tc00.1047053511737.50
TcCLB.507625.150	hypothetical_protein_conserved	1.00642	3.37524e-08	2.18518e-08	1.45091e-07	5.63054	1	1	http://tritrypdb.org/gene/Tc00.1047053507625.150
TcCLB.507035.70	hypothetical_protein	1.00636	9.92458e-05	3.14104e-05	0.000208558	4.32094	1	1	http://tritrypdb.org/gene/Tc00.1047053507035.70
TcCLB.511407.70	hypothetical_protein_conserved	1.00629	2.54021e-06	1.07662e-06	7.14852e-06	7.24569	1	1	http://tritrypdb.org/gene/Tc00.1047053511407.70
TcCLB.510077.30	protein_kinase_putativeNIMA/Nek_Serine/threonine-protein_kinase_family_putative	1.00622	1.6466e-05	5.94849e-06	3.94966e-05	5.45953	1	1	http://tritrypdb.org/gene/Tc00.1047053510077.30
TcCLB.506777.40	hypothetical_protein_conserved	1.00417	2.09819e-09	1.87223e-09	1.24311e-08	6.72754	1	1	http://tritrypdb.org/gene/Tc00.1047053506777.40
TcCLB.511471.10	hypothetical_protein_conserved_(pseudogene)	1.00369	4.89421e-08	3.03994e-08	2.01845e-07	5.54352	1	1	http://tritrypdb.org/gene/Tc00.1047053511471.10
TcCLB.507037.70	hypothetical_protein_conserved	1.00365	9.68732e-11	1.27424e-10	8.46064e-10	6.87535	1	1	http://tritrypdb.org/gene/Tc00.1047053507037.70
TcCLB.511173.89	mucin_TcMUCII_(pseudogene)_putative	1.00305	0.000583067	0.000162275	0.00107747	3.39423	1	1	http://tritrypdb.org/gene/Tc00.1047053511173.89
TcCLB.506777.30	hypothetical_protein_conserved	1.00222	3.23532e-11	4.88328e-11	3.24239e-10	6.79298	1	1	http://tritrypdb.org/gene/Tc00.1047053506777.30
TcCLB.510021.109	mucin-associated_surface_protein_(MASP_pseudogene)_putative	1.0014	0.0086064	0.00197381	0.0131056	2.42087	1	1	http://tritrypdb.org/gene/Tc00.1047053510021.109
TcCLB.506457.50	serine/threonine_protein_kinase_putative	1.00122	1.6666e-08	1.16412e-08	7.72946e-08	6.81913	1	1	http://tritrypdb.org/gene/Tc00.1047053506457.50
TcCLB.509079.10	surface_protease_GP63_(pseudogene)_putative	1.00032	0.00388706	0.000941188	0.00624927	3.3269	1	1	http://tritrypdb.org/gene/Tc00.1047053509079.10
TcCLB.510609.80	hypothetical_protein_conserved	1	3.25403e-08	2.11802e-08	1.40632e-07	5.68957	1	1	http://tritrypdb.org/gene/Tc00.1047053510609.80
TcCLB.509777.10	hypothetical_protein	-1.00011	0.000477195	0.000134882	0.000895585	3.59239	1	1	http://tritrypdb.org/gene/Tc00.1047053509777.10
TcCLB.510091.14	hypothetical_protein_conserved	-1.00023	3.32861e-07	1.69914e-07	1.12819e-06	4.96341	1	1	http://tritrypdb.org/gene/Tc00.1047053510091.14
TcCLB.509965.20	hypothetical_protein	-1.00029	8.83342e-08	5.16312e-08	3.42819e-07	6.1306	1	1	http://tritrypdb.org/gene/Tc00.1047053509965.20
TcCLB.508277.160	glutaminyl-tRNA_synthetase_putative	-1.00075	6.57203e-13	1.86264e-12	1.23675e-11	7.9821	1	1	http://tritrypdb.org/gene/Tc00.1047053508277.160
TcCLB.510811.10	hypothetical_protein_conserved	-1.00102	8.34115e-09	6.29203e-09	4.17776e-08	6.43201	1	1	http://tritrypdb.org/gene/Tc00.1047053510811.10
TcCLB.506943.110	hypothetical_protein	-1.00115	9.0807e-05	2.89782e-05	0.000192409	5.02585	1	1	http://tritrypdb.org/gene/Tc00.1047053506943.110
TcCLB.510013.200	90_kDa_surface_protein_putativeserine-alanine-and_proline-rich_protein_putative	-1.00117	0.00777616	0.00179858	0.0119422	2.14692	1	1	http://tritrypdb.org/gene/Tc00.1047053510013.200
TcCLB.506933.24	hypothetical_protein_conserved	-1.00141	2.70318e-07	1.4077e-07	9.34677e-07	5.18012	1	1	http://tritrypdb.org/gene/Tc00.1047053506933.24
TcCLB.509669.140	hypothetical_protein_conserved	-1.00163	6.18809e-08	3.75336e-08	2.49215e-07	5.32095	1	1	http://tritrypdb.org/gene/Tc00.1047053509669.140
TcCLB.510213.110	NADH-dependent_fumarate_reductase_putative	-1.00184	4.66972e-09	3.79308e-09	2.51852e-08	6.58849	1	1	http://tritrypdb.org/gene/Tc00.1047053510213.110
TcCLB.503749.20	hypothetical_protein	-1.002	2.30029e-08	1.55572e-08	1.03296e-07	6.0203	1	1	http://tritrypdb.org/gene/Tc00.1047053503749.20
TcCLB.510157.10	mucin-associated_surface_protein_(MASP)_putative	-1.00203	0.0293529	0.00619536	0.0411358	0.574518	1	1	http://tritrypdb.org/gene/Tc00.1047053510157.10
TcCLB.508647.80	hypothetical_protein_conserved	-1.00236	8.0705e-08	4.75245e-08	3.15552e-07	5.92936	1	1	http://tritrypdb.org/gene/Tc00.1047053508647.80
TcCLB.506739.60	hypothetical_protein_conserved	-1.00307	2.52431e-08	1.69197e-08	1.12343e-07	6.09199	1	1	http://tritrypdb.org/gene/Tc00.1047053506739.60
TcCLB.504103.6	hypothetical_protein_conserved	-1.00318	6.46191e-05	2.10692e-05	0.000139894	4.40194	1	1	http://tritrypdb.org/gene/Tc00.1047053504103.6
TcCLB.508357.9	hypothetical_protein_conserved	-1.0032	2.17943e-06	9.37071e-07	6.22194e-06	6.69301	1	1	http://tritrypdb.org/gene/Tc00.1047053508357.9
TcCLB.508569.140	hypothetical_protein_conserved	-1.00337	1.96444e-06	8.53248e-07	5.66537e-06	5.13125	1	1	http://tritrypdb.org/gene/Tc00.1047053508569.140
TcCLB.506517.110	hypothetical_protein_conserved	-1.00498	8.5209e-06	3.25668e-06	2.16236e-05	5.03175	1	1	http://tritrypdb.org/gene/Tc00.1047053506517.110
TcCLB.511313.30	formin_putative	-1.00513	0.00138325	0.000360764	0.00239539	3.50141	1	1	http://tritrypdb.org/gene/Tc00.1047053511313.30
TcCLB.503669.39	hypothetical_protein_conserved	-1.00564	7.26477e-07	3.45753e-07	2.29572e-06	4.6722	1	1	http://tritrypdb.org/gene/Tc00.1047053503669.39
TcCLB.506945.359	damage-specific_DNA_binding_protein_putative	-1.00567	1.32099e-06	5.94749e-07	3.949e-06	5.55604	1	1	http://tritrypdb.org/gene/Tc00.1047053506945.359
TcCLB.506767.119	surface_protease_GP63_(pseudogene)_putative	-1.00657	0.168714	0.0310042	0.205861	-0.47825	1	0	http://tritrypdb.org/gene/Tc00.1047053506767.119
TcCLB.511043.30	DnaJ_chaperone_protein_putativeheat_shock_protein_40_kDa_putative	-1.00667	1.15531e-10	1.48058e-10	9.83069e-10	7.95602	1	1	http://tritrypdb.org/gene/Tc00.1047053511043.30
TcCLB.506203.70	pre-mRNA_splicing_factor_putative	-1.00668	4.79964e-08	2.98945e-08	1.98493e-07	7.11402	1	1	http://tritrypdb.org/gene/Tc00.1047053506203.70
TcCLB.506763.370	hypothetical_protein	-1.00681	0.0135212	0.00300859	0.0199763	1.71342	1	1	http://tritrypdb.org/gene/Tc00.1047053506763.370
TcCLB.511801.4	hypothetical_protein_conserved	-1.00728	2.20795e-09	1.95686e-09	1.29931e-08	5.59835	1	1	http://tritrypdb.org/gene/Tc00.1047053511801.4
TcCLB.511621.40	hypothetical_protein_conserved	-1.00807	7.60617e-07	3.60448e-07	2.39329e-06	6.10451	1	1	http://tritrypdb.org/gene/Tc00.1047053511621.40
TcCLB.507867.50	hypothetical_protein_conserved	-1.00846	1.84596e-05	6.5961e-06	4.37966e-05	5.02945	1	1	http://tritrypdb.org/gene/Tc00.1047053507867.50
TcCLB.511575.60	isocitrate_dehydrogenase_[NADP]_mitochondrial_precursor_putative	-1.00886	6.85556e-09	5.28536e-09	3.50935e-08	7.25495	1	1	http://tritrypdb.org/gene/Tc00.1047053511575.60
TcCLB.503885.20	hypothetical_protein_conserved	-1.00888	9.71067e-11	1.27624e-10	8.47396e-10	6.97811	1	1	http://tritrypdb.org/gene/Tc00.1047053503885.20
TcCLB.506753.110	cytochrome_b5-like_protein_putative	-1.00958	6.30727e-06	2.47548e-06	1.64366e-05	5.97112	1	1	http://tritrypdb.org/gene/Tc00.1047053506753.110
TcCLB.511181.30	hypothetical_protein_conserved	-1.01166	3.10728e-05	1.067e-05	7.08466e-05	4.5435	1	1	http://tritrypdb.org/gene/Tc00.1047053511181.30
TcCLB.503697.40	hypothetical_protein	-1.01226	1.67104e-05	6.02585e-06	4.00102e-05	4.33201	1	1	http://tritrypdb.org/gene/Tc00.1047053503697.40
TcCLB.511179.150	alanine_racemase_putative	-1.01276	3.00319e-08	1.97198e-08	1.30935e-07	4.83759	1	1	http://tritrypdb.org/gene/Tc00.1047053511179.150
TcCLB.506025.30	hypothetical_protein_conserved	-1.01299	2.9102e-07	1.50654e-07	1.00031e-06	5.24763	1	1	http://tritrypdb.org/gene/Tc00.1047053506025.30
TcCLB.504229.4	retrotransposon_hot_spot_(RHS)_protein_putative	-1.01304	4.64261e-06	1.86297e-06	1.23697e-05	4.79666	1	1	http://tritrypdb.org/gene/Tc00.1047053504229.4
TcCLB.509599.120	hypothetical_protein_conserved	-1.01317	2.65381e-07	1.38428e-07	9.19127e-07	5.54168	1	1	http://tritrypdb.org/gene/Tc00.1047053509599.120
TcCLB.507143.60	hypothetical_protein	-1.01328	0.117789	0.0222984	0.148056	0.858339	1	0	http://tritrypdb.org/gene/Tc00.1047053507143.60
TcCLB.507089.240	hypothetical_protein_conserved	-1.01348	1.52019e-07	8.41128e-08	5.58489e-07	5.19362	1	1	http://tritrypdb.org/gene/Tc00.1047053507089.240
TcCLB.503955.10	mitochondrial_DNA_polymerase_beta-PAK_putative	-1.01406	3.65696e-09	3.06199e-09	2.03309e-08	5.25878	1	1	http://tritrypdb.org/gene/Tc00.1047053503955.10
TcCLB.503887.10	hypothetical_protein_conserved	-1.01417	3.33973e-08	2.16753e-08	1.43919e-07	5.42942	1	1	http://tritrypdb.org/gene/Tc00.1047053503887.10
TcCLB.504431.64	high_mobility_group_protein_putative	-1.01499	2.31739e-08	1.56526e-08	1.0393e-07	8.49657	1	1	http://tritrypdb.org/gene/Tc00.1047053504431.64
TcCLB.511211.104	hypothetical_protein_conserved	-1.01507	6.14046e-07	2.97089e-07	1.9726e-06	5.07065	1	1	http://tritrypdb.org/gene/Tc00.1047053511211.104
TcCLB.511693.10	hypothetical_protein	-1.01519	5.89672e-09	4.63446e-09	3.07718e-08	7.08834	1	1	http://tritrypdb.org/gene/Tc00.1047053511693.10
TcCLB.510721.19	no_Fct	-1.01551	0.125	0.0235364	0.156276	0.132486	1	0	http://tritrypdb.org/gene/Tc00.1047053510721.19
TcCLB.506401.250	hypothetical_protein_conserved	-1.01618	9.13963e-11	1.20825e-10	8.02248e-10	7.5778	1	1	http://tritrypdb.org/gene/Tc00.1047053506401.250
TcCLB.510313.20	hypothetical_protein_conserved	-1.01636	1.05177e-09	1.01867e-09	6.76375e-09	6.80709	1	1	http://tritrypdb.org/gene/Tc00.1047053510313.20
TcCLB.509233.200	hypothetical_protein_conserved	-1.01647	6.2244e-08	3.77103e-08	2.50388e-07	7.56748	1	1	http://tritrypdb.org/gene/Tc00.1047053509233.200
TcCLB.503529.20	hypothetical_protein_conserved	-1.0165	3.91707e-10	4.26281e-10	2.83041e-09	6.94787	1	1	http://tritrypdb.org/gene/Tc00.1047053503529.20
TcCLB.508515.60	hypothetical_protein_conserved	-1.01655	8.57819e-08	5.02886e-08	3.33905e-07	5.69291	1	1	http://tritrypdb.org/gene/Tc00.1047053508515.60
TcCLB.508121.80	mucin_TcMUCII_putative	-1.01683	0.0152292	0.00336488	0.022342	0.958122	1	1	http://tritrypdb.org/gene/Tc00.1047053508121.80
TcCLB.504431.30	hypothetical_protein_conserved	-1.01703	2.77997e-07	1.44387e-07	9.58696e-07	6.70447	1	1	http://tritrypdb.org/gene/Tc00.1047053504431.30
TcCLB.508379.10	fucose_kinase_putative	-1.01721	5.72374e-07	2.7838e-07	1.84838e-06	4.98766	1	1	http://tritrypdb.org/gene/Tc00.1047053508379.10
TcCLB.507009.10	Gim5A_protein_putativeglycosomal_membrane_protein_putative	-1.01792	2.31504e-08	1.56435e-08	1.03869e-07	8.38683	1	1	http://tritrypdb.org/gene/Tc00.1047053507009.10
TcCLB.503981.9	hypothetical_protein_conserved_(pseudogene)	-1.01956	3.70087e-07	1.87158e-07	1.24269e-06	4.87071	1	1	http://tritrypdb.org/gene/Tc00.1047053503981.9
TcCLB.507669.190	hypothetical_protein_conserved	-1.02053	5.14774e-09	4.11351e-09	2.73128e-08	6.28676	1	1	http://tritrypdb.org/gene/Tc00.1047053507669.190
TcCLB.506401.170	plasma_membrane_Ca2_ATPase	-1.0207	6.87899e-07	3.29382e-07	2.18702e-06	7.0092	1	1	http://tritrypdb.org/gene/Tc00.1047053506401.170
TcCLB.511337.30	UDP-Gal_or_UDP-GlcNAc-dependent_glycosyltransferase_putative	-1.02075	1.29432e-06	5.84097e-07	3.87827e-06	4.29805	1	1	http://tritrypdb.org/gene/Tc00.1047053511337.30
TcCLB.510767.30	hypothetical_protein	-1.0214	5.34487e-07	2.61649e-07	1.73729e-06	4.91024	1	1	http://tritrypdb.org/gene/Tc00.1047053510767.30
TcCLB.507047.70	hypothetical_protein_conserved	-1.02152	6.21737e-06	2.44324e-06	1.62225e-05	4.61061	1	1	http://tritrypdb.org/gene/Tc00.1047053507047.70
TcCLB.506637.10	hypothetical_protein_conserved	-1.02169	1.46337e-07	8.13112e-08	5.39887e-07	5.95466	1	1	http://tritrypdb.org/gene/Tc00.1047053506637.10
TcCLB.510749.90	hypothetical_protein_conserved	-1.02178	1.07734e-06	4.94807e-07	3.2854e-06	5.00034	1	1	http://tritrypdb.org/gene/Tc00.1047053510749.90
TcCLB.510089.200	hypothetical_protein_conserved	-1.02202	3.76648e-10	4.12456e-10	2.73861e-09	7.41056	1	1	http://tritrypdb.org/gene/Tc00.1047053510089.200
TcCLB.511589.90	hypothetical_protein_conserved	-1.0222	3.16898e-08	2.0695e-08	1.3741e-07	6.45421	1	1	http://tritrypdb.org/gene/Tc00.1047053511589.90
TcCLB.509895.80	ATP-dependent_zinc_metallopeptidase_(pseudogene)_putativemetallo-peptidase_clan_MA(E)_family_M41_(pseudogene)_putative	-1.0223	3.83739e-09	3.19271e-09	2.11988e-08	6.90543	1	1	http://tritrypdb.org/gene/Tc00.1047053509895.80
TcCLB.510165.54	hypothetical_protein_conserved	-1.02242	1.6379e-07	8.99309e-08	5.9712e-07	5.0976	1	1	http://tritrypdb.org/gene/Tc00.1047053510165.54
TcCLB.503899.30	40S_ribosomal_protein_S16_putative	-1.0229	1.67108e-05	6.02585e-06	4.00102e-05	8.99882	1	1	http://tritrypdb.org/gene/Tc00.1047053503899.30
TcCLB.510533.100	hypothetical_protein_conserved	-1.02313	7.40986e-07	3.5202e-07	2.33733e-06	5.7926	1	1	http://tritrypdb.org/gene/Tc00.1047053510533.100
TcCLB.506529.80	hypothetical_protein_conserved	-1.02341	1.14384e-07	6.54018e-08	4.34253e-07	8.0017	1	1	http://tritrypdb.org/gene/Tc00.1047053506529.80
TcCLB.506745.4	hypothetical_protein_conserved	-1.02387	0.000404707	0.000115744	0.000768513	3.56506	1	1	http://tritrypdb.org/gene/Tc00.1047053506745.4
TcCLB.506945.310	hypothetical_protein_conserved	-1.02486	7.42416e-08	4.40642e-08	2.92576e-07	5.17156	1	1	http://tritrypdb.org/gene/Tc00.1047053506945.310
TcCLB.507089.260	CYC2-like_cyclin_putativecyclin_6_putative	-1.02497	1.77643e-08	1.23318e-08	8.188e-08	5.98433	1	1	http://tritrypdb.org/gene/Tc00.1047053507089.260
TcCLB.508567.70	peptidyl-prolyl_cis-trans_isomerase	-1.02534	1.21428e-07	6.89539e-08	4.57838e-07	5.55608	1	1	http://tritrypdb.org/gene/Tc00.1047053508567.70
TcCLB.507671.39	serine/threonine-protein_phosphatase_PP1	-1.0255	9.45899e-07	4.39562e-07	2.91859e-06	4.85863	1	1	http://tritrypdb.org/gene/Tc00.1047053507671.39
TcCLB.508145.40	hypothetical_protein_conserved	-1.02554	1.54972e-07	8.56109e-08	5.68437e-07	5.82938	1	1	http://tritrypdb.org/gene/Tc00.1047053508145.40
TcCLB.506715.30	hypothetical_protein	-1.02573	1.56097e-07	8.6097e-08	5.71664e-07	5.06183	1	1	http://tritrypdb.org/gene/Tc00.1047053506715.30
TcCLB.509965.229	heat_shock_protein_(pseudogene)_putative	-1.02634	1.6476e-07	9.0432e-08	6.00448e-07	5.32335	1	1	http://tritrypdb.org/gene/Tc00.1047053509965.229
TcCLB.510295.50	protein_kinase_putativemitogen-activated_protein_kinase_putative	-1.02691	3.98445e-07	1.99705e-07	1.32599e-06	5.54367	1	1	http://tritrypdb.org/gene/Tc00.1047053510295.50
TcCLB.503487.20	hypothetical_protein	-1.02775	2.685e-11	4.18087e-11	2.776e-10	7.01208	1	1	http://tritrypdb.org/gene/Tc00.1047053503487.20
TcCLB.510311.110	hypothetical_protein_conserved	-1.02789	2.08145e-07	1.11299e-07	7.38997e-07	5.91865	1	1	http://tritrypdb.org/gene/Tc00.1047053510311.110
TcCLB.504239.140	mucin-associated_surface_protein_(MASP_pseudogene)_putative	-1.02803	0.0426142	0.00873468	0.0579963	0.909667	1	0	http://tritrypdb.org/gene/Tc00.1047053504239.140
TcCLB.506501.27	syntaxin_binding_protein_(pseudogene)_putative	-1.02886	0.0409631	0.00842249	0.0559234	1.76573	1	0	http://tritrypdb.org/gene/Tc00.1047053506501.27
TcCLB.511069.20	40S_ribosomal_protein_S8_putative	-1.02931	0.000603467	0.000167568	0.00111261	9.34734	1	1	http://tritrypdb.org/gene/Tc00.1047053511069.20
TcCLB.511053.10	hypothetical_protein_conserved	-1.02955	4.09272e-08	2.60159e-08	1.7274e-07	5.8473	1	1	http://tritrypdb.org/gene/Tc00.1047053511053.10
TcCLB.511111.20	hypothetical_protein	-1.02972	4.37077e-10	4.70779e-10	3.12587e-09	6.46513	1	1	http://tritrypdb.org/gene/Tc00.1047053511111.20
TcCLB.479517.30	hypothetical_protein	-1.02981	0.00160662	0.000414425	0.00275169	3.18704	1	1	http://tritrypdb.org/gene/Tc00.1047053479517.30
TcCLB.507603.30	hypothetical_protein_conserved	-1.02981	6.15091e-06	2.41893e-06	1.60611e-05	5.42512	1	1	http://tritrypdb.org/gene/Tc00.1047053507603.30
TcCLB.503713.30	6-phosphogluconolactonase_putative	-1.03003	4.58996e-09	3.73986e-09	2.48318e-08	5.94563	1	1	http://tritrypdb.org/gene/Tc00.1047053503713.30
TcCLB.503887.40	hypothetical_protein_conserved	-1.03016	3.37422e-08	2.18518e-08	1.45091e-07	7.14372	1	1	http://tritrypdb.org/gene/Tc00.1047053503887.40
TcCLB.441241.10	microtubule-associated_protein_Gb4_putative	-1.03039	0.00208171	0.000527561	0.00350288	4.88271	1	1	http://tritrypdb.org/gene/Tc00.1047053441241.10
TcCLB.511075.40	cullin_putative	-1.03073	7.9193e-08	4.6704e-08	3.10103e-07	6.24047	1	1	http://tritrypdb.org/gene/Tc00.1047053511075.40
TcCLB.510379.20	hypothetical_protein	-1.03076	0.00029086	8.51617e-05	0.000565454	3.6426	1	1	http://tritrypdb.org/gene/Tc00.1047053510379.20
TcCLB.510565.152	no_Fct	-1.03086	0.150042	0.0278259	0.184758	-0.533556	1	0	http://tritrypdb.org/gene/Tc00.1047053510565.152
TcCLB.510859.50	hypothetical_protein_conserved	-1.03111	3.81329e-05	1.28673e-05	8.54356e-05	5.03462	1	1	http://tritrypdb.org/gene/Tc00.1047053510859.50
TcCLB.504181.30	40S_ribosomal_protein_S23_putative	-1.03136	1.09041e-09	1.05093e-09	6.97796e-09	8.37677	1	1	http://tritrypdb.org/gene/Tc00.1047053504181.30
TcCLB.506799.150	surface_protease_GP63_(pseudogene)_putative	-1.03146	1.6524e-05	5.96668e-06	3.96174e-05	3.89858	1	1	http://tritrypdb.org/gene/Tc00.1047053506799.150
TcCLB.506519.130	guanosine_monophosphate_reductase_putative	-1.03177	6.68195e-10	6.87302e-10	4.56353e-09	8.06216	1	1	http://tritrypdb.org/gene/Tc00.1047053506519.130
TcCLB.510149.130	hypothetical_protein_conserved	-1.03196	4.90959e-07	2.4207e-07	1.60729e-06	5.66831	1	1	http://tritrypdb.org/gene/Tc00.1047053510149.130
TcCLB.507739.59	hypothetical_protein_conserved	-1.03233	3.54103e-06	1.46208e-06	9.70787e-06	4.69835	1	1	http://tritrypdb.org/gene/Tc00.1047053507739.59
TcCLB.510167.4	hypothetical_protein_conserved	-1.03252	1.57077e-06	6.96857e-07	4.62697e-06	5.21012	1	1	http://tritrypdb.org/gene/Tc00.1047053510167.4
TcCLB.506239.40	hypothetical_protein_conserved	-1.03317	6.12822e-08	3.71992e-08	2.46994e-07	5.45141	1	1	http://tritrypdb.org/gene/Tc00.1047053506239.40
TcCLB.510287.4	NUDIX_hydrolase_putative	-1.03332	0.000752486	0.000205258	0.00136286	3.27206	1	1	http://tritrypdb.org/gene/Tc00.1047053510287.4
TcCLB.509499.20	beta_propeller_protein_putative	-1.03358	3.02519e-08	1.983e-08	1.31666e-07	6.43049	1	1	http://tritrypdb.org/gene/Tc00.1047053509499.20
TcCLB.508837.120	prohibitin_putative	-1.03396	3.70858e-11	5.49249e-11	3.64689e-10	7.36891	1	1	http://tritrypdb.org/gene/Tc00.1047053508837.120
TcCLB.506743.135	trans-sialidase_(pseudogene)_putative	-1.03575	0.000511659	0.000143875	0.000955297	3.22975	1	1	http://tritrypdb.org/gene/Tc00.1047053506743.135
TcCLB.511397.21	elongation_factor_1-gamma_(EF-1-gamma_pseudogene)_putative	-1.03582	0.0257146	0.00547584	0.0363583	2.08876	1	1	http://tritrypdb.org/gene/Tc00.1047053511397.21
TcCLB.504179.100	hypothetical_protein_conserved	-1.03618	6.28631e-06	2.46787e-06	1.63861e-05	5.15205	1	1	http://tritrypdb.org/gene/Tc00.1047053504179.100
TcCLB.506239.30	lectin_putative	-1.03696	2.02255e-07	1.08517e-07	7.20529e-07	6.83487	1	1	http://tritrypdb.org/gene/Tc00.1047053506239.30
TcCLB.508951.4	protein_kinase_putative	-1.03718	0.000112981	3.54302e-05	0.000235248	4.06446	1	1	http://tritrypdb.org/gene/Tc00.1047053508951.4
TcCLB.506467.40	serine/threonine_protein_kinase_putative	-1.03731	9.40129e-05	2.99165e-05	0.000198638	6.25523	1	1	http://tritrypdb.org/gene/Tc00.1047053506467.40
TcCLB.510609.50	nuclear_receptor_binding_factor_putative	-1.03766	1.15257e-06	5.25836e-07	3.49143e-06	5.50495	1	1	http://tritrypdb.org/gene/Tc00.1047053510609.50
TcCLB.507603.50	hypothetical_protein_conserved	-1.03798	7.53489e-10	7.61612e-10	5.05693e-09	6.23628	1	1	http://tritrypdb.org/gene/Tc00.1047053507603.50
TcCLB.508831.60	sodium/sulphate_symporter_putative	-1.03877	9.25722e-10	9.09451e-10	6.03854e-09	6.65177	1	1	http://tritrypdb.org/gene/Tc00.1047053508831.60
TcCLB.503897.120	hypothetical_protein_conserved	-1.03895	3.84176e-12	8.18091e-12	5.43193e-11	7.20538	1	1	http://tritrypdb.org/gene/Tc00.1047053503897.120
TcCLB.504203.10	hypothetical_protein_conserved	-1.03933	5.69863e-07	2.77416e-07	1.84197e-06	6.43019	1	1	http://tritrypdb.org/gene/Tc00.1047053504203.10
TcCLB.511527.60	hypothetical_protein_conserved	-1.0414	1.00428e-05	3.77607e-06	2.50722e-05	4.71185	1	1	http://tritrypdb.org/gene/Tc00.1047053511527.60
TcCLB.508647.290	DNA_repair_and_recombination_protein_RAD54_putative	-1.0424	3.64939e-11	5.40991e-11	3.59205e-10	8.68094	1	1	http://tritrypdb.org/gene/Tc00.1047053508647.290
TcCLB.511469.24	ADP-ribosylation_factor-like_2_arl2_putative	-1.04254	0.000114959	3.60002e-05	0.000239033	4.51135	1	1	http://tritrypdb.org/gene/Tc00.1047053511469.24
TcCLB.506623.20	trans-sialidase_(pseudogene)_putative	-1.04275	0.0134915	0.00300283	0.0199381	2.06354	1	1	http://tritrypdb.org/gene/Tc00.1047053506623.20
TcCLB.510877.60	ruvB-like_DNA_helicase_putativeATP-dependent_DNA_helicase_putative	-1.0431	3.3687e-11	5.04603e-11	3.35045e-10	7.69578	1	1	http://tritrypdb.org/gene/Tc00.1047053510877.60
TcCLB.508973.30	hypothetical_protein_conserved	-1.04417	1.91769e-06	8.34554e-07	5.54124e-06	5.75756	1	1	http://tritrypdb.org/gene/Tc00.1047053508973.30
TcCLB.503449.10	60S_ribosomal_protein_L17_putative	-1.04473	6.79953e-09	5.25748e-09	3.49085e-08	9.32754	1	1	http://tritrypdb.org/gene/Tc00.1047053503449.10
TcCLB.506963.40	hypothetical_protein_conserved	-1.04495	1.29364e-11	2.26252e-11	1.50226e-10	6.6039	1	1	http://tritrypdb.org/gene/Tc00.1047053506963.40
TcCLB.510507.40	transmembrane_amino_acid_transporter_putative	-1.04497	4.621e-08	2.89996e-08	1.92551e-07	5.81792	1	1	http://tritrypdb.org/gene/Tc00.1047053510507.40
TcCLB.407477.30	diphthine_synthase_putative	-1.04556	2.73306e-08	1.81491e-08	1.20506e-07	5.52317	1	1	http://tritrypdb.org/gene/Tc00.1047053407477.30
TcCLB.503885.30	hypothetical_protein_conserved_(pseudogene)	-1.0466	5.24296e-08	3.23615e-08	2.14873e-07	5.76976	1	1	http://tritrypdb.org/gene/Tc00.1047053503885.30
TcCLB.503909.68	hypothetical_protein_conserved	-1.0466	8.41697e-06	3.22243e-06	2.13962e-05	5.29376	1	1	http://tritrypdb.org/gene/Tc00.1047053503909.68
TcCLB.506715.44	hypothetical_protein_conserved	-1.04808	2.03447e-05	7.20922e-06	4.78676e-05	4.38658	1	1	http://tritrypdb.org/gene/Tc00.1047053506715.44
TcCLB.510101.90	hypothetical_protein_conserved	-1.04808	6.04082e-10	6.28328e-10	4.17195e-09	7.7412	1	1	http://tritrypdb.org/gene/Tc00.1047053510101.90
TcCLB.430895.4	hypothetical_protein_conserved	-1.04819	0.000380045	0.000109145	0.000724696	3.73071	1	1	http://tritrypdb.org/gene/Tc00.1047053430895.4
TcCLB.509233.40	hypothetical_protein_conserved	-1.04826	2.85772e-07	1.48083e-07	9.8324e-07	5.71185	1	1	http://tritrypdb.org/gene/Tc00.1047053509233.40
TcCLB.510759.150	hypothetical_protein_conserved	-1.04944	1.38786e-10	1.73022e-10	1.14883e-09	6.80089	1	1	http://tritrypdb.org/gene/Tc00.1047053510759.150
TcCLB.511445.10	calpain-like_cysteine_peptidase_putativecysteine_peptidase_Clan_CA_family_C2_putative	-1.04979	0.000989356	0.000264333	0.00175511	4.14658	1	1	http://tritrypdb.org/gene/Tc00.1047053511445.10
TcCLB.508975.20	hypothetical_protein_conserved	-1.04983	2.6246e-09	2.28375e-09	1.51636e-08	6.63455	1	1	http://tritrypdb.org/gene/Tc00.1047053508975.20
TcCLB.504075.10	RNA_polymerase_I_putative	-1.05051	2.53035e-07	1.3269e-07	8.81033e-07	5.89301	1	1	http://tritrypdb.org/gene/Tc00.1047053504075.10
TcCLB.503899.130	glutathione_peroxidase-like_protein_putative	-1.0509	4.24561e-11	6.18324e-11	4.10553e-10	6.29904	1	1	http://tritrypdb.org/gene/Tc00.1047053503899.130
TcCLB.511145.40	peroxin_14_putative	-1.05225	3.3641e-08	2.17976e-08	1.44731e-07	6.67015	1	1	http://tritrypdb.org/gene/Tc00.1047053511145.40
TcCLB.509537.60	meiosis_recombination_protein_SPO11_putative	-1.05269	1.31554e-08	9.38453e-09	6.23111e-08	5.36646	1	1	http://tritrypdb.org/gene/Tc00.1047053509537.60
TcCLB.510841.20	hypothetical_protein_conserved	-1.05453	0.000133789	4.14929e-05	0.000275503	4.76019	1	1	http://tritrypdb.org/gene/Tc00.1047053510841.20
TcCLB.503757.49	hypothetical_protein_conserved	-1.0548	0.00119831	0.000316299	0.00210015	4.05916	1	1	http://tritrypdb.org/gene/Tc00.1047053503757.49
TcCLB.504935.20	hypothetical_protein_conserved	-1.05706	9.46737e-09	7.03052e-09	4.6681e-08	5.98006	1	1	http://tritrypdb.org/gene/Tc00.1047053504935.20
TcCLB.510857.40	RNA-editing_complex_protein_putative	-1.0583	6.89376e-10	7.05406e-10	4.68373e-09	6.33435	1	1	http://tritrypdb.org/gene/Tc00.1047053510857.40
TcCLB.511537.21	hypothetical_protein_conserved	-1.05872	3.0035e-07	1.55026e-07	1.02934e-06	5.23393	1	1	http://tritrypdb.org/gene/Tc00.1047053511537.21
TcCLB.506755.240	hypothetical_protein_conserved	-1.05896	1.57983e-05	5.72302e-06	3.79995e-05	4.08202	1	1	http://tritrypdb.org/gene/Tc00.1047053506755.240
TcCLB.468941.9	ATP-dependent_DEAD/H_RNA_helicase_putative	-1.05928	2.97124e-09	2.5539e-09	1.69573e-08	7.15904	1	1	http://tritrypdb.org/gene/Tc00.1047053468941.9
TcCLB.506401.240	hypothetical_protein_conserved	-1.05964	9.08064e-12	1.68942e-11	1.12173e-10	7.34576	1	1	http://tritrypdb.org/gene/Tc00.1047053506401.240
TcCLB.510347.40	hypothetical_protein_conserved	-1.05974	1.24949e-09	1.18684e-09	7.88032e-09	6.32555	1	1	http://tritrypdb.org/gene/Tc00.1047053510347.40
TcCLB.503689.20	hypothetical_protein_conserved	-1.06187	0.000139391	4.31116e-05	0.000286251	4.51775	1	1	http://tritrypdb.org/gene/Tc00.1047053503689.20
TcCLB.505987.41	hypothetical_protein_conserved	-1.06208	1.48607e-06	6.62448e-07	4.3985e-06	4.78443	1	1	http://tritrypdb.org/gene/Tc00.1047053505987.41
TcCLB.507485.110	hypothetical_protein_conserved	-1.0621	3.57383e-12	7.70407e-12	5.11532e-11	7.36861	1	1	http://tritrypdb.org/gene/Tc00.1047053507485.110
TcCLB.506211.160	ADPATP_carrier_protein_1_mitochondrial_precursor_putativeADP/ATP_translocase_1_putative	-1.06328	1.12096e-08	8.15897e-09	5.41737e-08	8.97544	1	1	http://tritrypdb.org/gene/Tc00.1047053506211.160
TcCLB.507611.310	eukaryotic_translation_initiation_factor_3_subunit_8_putative	-1.06422	1.63123e-09	1.49535e-09	9.92879e-09	8.43296	1	1	http://tritrypdb.org/gene/Tc00.1047053507611.310
TcCLB.511575.20	hypothetical_protein_conserved	-1.06522	2.33929e-08	1.57735e-08	1.04732e-07	4.90001	1	1	http://tritrypdb.org/gene/Tc00.1047053511575.20
TcCLB.510721.21	hypothetical_protein	-1.06632	0.000766693	0.000208807	0.00138643	4.26715	1	1	http://tritrypdb.org/gene/Tc00.1047053510721.21
TcCLB.506503.90	kinesin_putative	-1.06634	6.1118e-06	2.40475e-06	1.5967e-05	5.34013	1	1	http://tritrypdb.org/gene/Tc00.1047053506503.90
TcCLB.510717.40	hypothetical_protein_conserved	-1.06649	4.11253e-10	4.46319e-10	2.96345e-09	6.5743	1	1	http://tritrypdb.org/gene/Tc00.1047053510717.40
TcCLB.506795.44	hypothetical_protein_conserved	-1.06651	2.48433e-11	3.91875e-11	2.60196e-10	8.53608	1	1	http://tritrypdb.org/gene/Tc00.1047053506795.44
TcCLB.506211.210	protein_kinase_putativemitogen-activated_protein_kinase_putative	-1.06658	2.05734e-11	3.35608e-11	2.22836e-10	6.91563	1	1	http://tritrypdb.org/gene/Tc00.1047053506211.210
TcCLB.506755.200	hypothetical_protein_conserved	-1.06668	1.71399e-07	9.35546e-08	6.21181e-07	5.17862	1	1	http://tritrypdb.org/gene/Tc00.1047053506755.200
TcCLB.510287.50	hypothetical_protein_conserved	-1.06677	4.0445e-09	3.34384e-09	2.22023e-08	5.4991	1	1	http://tritrypdb.org/gene/Tc00.1047053510287.50
TcCLB.507041.10	hypothetical_protein_conserved	-1.0669	1.15567e-10	1.48058e-10	9.83069e-10	6.99358	1	1	http://tritrypdb.org/gene/Tc00.1047053507041.10
TcCLB.509543.10	hypothetical_protein	-1.06755	0.000144501	4.4526e-05	0.000295642	4.05429	1	1	http://tritrypdb.org/gene/Tc00.1047053509543.10
TcCLB.511621.80	hypothetical_protein	-1.06995	0.0156722	0.00345645	0.02295	3.8705	1	1	http://tritrypdb.org/gene/Tc00.1047053511621.80
TcCLB.447705.19	trafficking_protein_particle_complex_subunit_3_putative	-1.07152	0.266896	0.0470339	0.312294	0.464051	1	0	http://tritrypdb.org/gene/Tc00.1047053447705.19
TcCLB.511181.90	peroxisome_targeting_signal_1_receptor_putative	-1.07236	4.26241e-12	8.93183e-12	5.93053e-11	7.8679	1	1	http://tritrypdb.org/gene/Tc00.1047053511181.90
TcCLB.510857.54	hypothetical_protein_conserved	-1.07297	2.13242e-08	1.45229e-08	9.64286e-08	5.75253	1	1	http://tritrypdb.org/gene/Tc00.1047053510857.54
TcCLB.508813.70	hypothetical_protein_conserved	-1.07299	1.07248e-07	6.16797e-08	4.09539e-07	5.66323	1	1	http://tritrypdb.org/gene/Tc00.1047053508813.70
TcCLB.507677.90	hypothetical_protein_conserved	-1.07299	4.4835e-08	2.82718e-08	1.87718e-07	6.28309	1	1	http://tritrypdb.org/gene/Tc00.1047053507677.90
TcCLB.507211.30	hypothetical_protein_conserved	-1.07365	2.00396e-09	1.79525e-09	1.19201e-08	6.20041	1	1	http://tritrypdb.org/gene/Tc00.1047053507211.30
TcCLB.508211.70	hypothetical_protein_conserved	-1.07408	3.67034e-10	4.02208e-10	2.67057e-09	6.65048	1	1	http://tritrypdb.org/gene/Tc00.1047053508211.70
TcCLB.508387.120	glutaminyl_cyclase_putative	-1.0746	2.17028e-09	1.92781e-09	1.28002e-08	6.17577	1	1	http://tritrypdb.org/gene/Tc00.1047053508387.120
TcCLB.506515.29	trans-sialidase_putative	-1.07542	0.000104118	3.28599e-05	0.000218182	3.6827	1	1	http://tritrypdb.org/gene/Tc00.1047053506515.29
TcCLB.459793.10	mucin_TcMUCI_putative	-1.07545	0.0617647	0.0122829	0.0815553	1.82008	1	0	http://tritrypdb.org/gene/Tc00.1047053459793.10
TcCLB.506631.50	hypothetical_protein_conserved	-1.0765	0.00086608	0.000233655	0.00155141	3.29763	1	1	http://tritrypdb.org/gene/Tc00.1047053506631.50
TcCLB.510089.100	hypothetical_protein	-1.07662	7.73546e-10	7.78888e-10	5.17164e-09	6.01578	1	1	http://tritrypdb.org/gene/Tc00.1047053510089.100
TcCLB.507467.20	hypothetical_protein_conserved	-1.07757	0.000107052	3.37049e-05	0.000223793	5.95673	1	1	http://tritrypdb.org/gene/Tc00.1047053507467.20
TcCLB.511353.34	hypothetical_protein_conserved	-1.07759	2.75561e-10	3.11947e-10	2.07126e-09	6.40702	1	1	http://tritrypdb.org/gene/Tc00.1047053511353.34
TcCLB.506779.200	glycerol-3-phosphate_dehydrogenase_(pseudogene)_putative	-1.07772	3.73908e-08	2.39613e-08	1.59097e-07	6.28028	1	1	http://tritrypdb.org/gene/Tc00.1047053506779.200
TcCLB.509955.10	ubiquitin_hydrolase_putativecysteine_peptidase_Clan_CA_family_C19_putative	-1.07782	5.20464e-09	4.15477e-09	2.75867e-08	5.44682	1	1	http://tritrypdb.org/gene/Tc00.1047053509955.10
TcCLB.506637.20	hypothetical_protein_conserved	-1.07793	1.27987e-05	4.72436e-06	3.13687e-05	5.93908	1	1	http://tritrypdb.org/gene/Tc00.1047053506637.20
TcCLB.508241.10	glycerol-3-phosphate_dehydrogenase_putative	-1.07797	9.73397e-08	5.63722e-08	3.74298e-07	5.92632	1	1	http://tritrypdb.org/gene/Tc00.1047053508241.10
TcCLB.506767.220	mucin_TcMUCII_putative	-1.07844	0.0804422	0.0156747	0.104077	-0.173804	1	0	http://tritrypdb.org/gene/Tc00.1047053506767.220
TcCLB.507805.20	hypothetical_protein	-1.079	2.82792e-06	1.1877e-06	7.88605e-06	5.32638	1	1	http://tritrypdb.org/gene/Tc00.1047053507805.20
TcCLB.508537.15	no_Fct	-1.07931	1.52035e-05	5.52789e-06	3.67039e-05	3.52963	1	1	http://tritrypdb.org/gene/Tc00.1047053508537.15
TcCLB.509455.114	hypothetical_protein_conserved	-1.08022	2.03646e-07	1.0912e-07	7.24534e-07	5.6558	1	1	http://tritrypdb.org/gene/Tc00.1047053509455.114
TcCLB.510861.30	hypothetical_protein_conserved	-1.08041	3.87829e-08	2.47828e-08	1.64552e-07	5.77442	1	1	http://tritrypdb.org/gene/Tc00.1047053510861.30
TcCLB.506739.50	heat_shock_protein_HslVU_ATPase_subunit_HslU_putative	-1.08046	1.3051e-10	1.64923e-10	1.09505e-09	7.23373	1	1	http://tritrypdb.org/gene/Tc00.1047053506739.50
TcCLB.508839.40	hypothetical_protein_conserved	-1.08047	3.91442e-08	2.49631e-08	1.65749e-07	6.30331	1	1	http://tritrypdb.org/gene/Tc00.1047053508839.40
TcCLB.506743.30	50S_ribosomal_protein_L17_putative	-1.08079	2.72471e-07	1.41704e-07	9.40879e-07	5.40488	1	1	http://tritrypdb.org/gene/Tc00.1047053506743.30
TcCLB.509885.64	hypothetical_protein_conserved	-1.08208	3.66674e-05	1.2418e-05	8.24524e-05	4.43667	1	1	http://tritrypdb.org/gene/Tc00.1047053509885.64
TcCLB.508569.100	hypothetical_protein_conserved	-1.0823	1.8584e-07	1.00531e-07	6.67505e-07	5.17034	1	1	http://tritrypdb.org/gene/Tc00.1047053508569.100
TcCLB.511803.60	hypothetical_protein_conserved	-1.08235	1.60266e-08	1.12494e-08	7.46934e-08	5.25942	1	1	http://tritrypdb.org/gene/Tc00.1047053511803.60
TcCLB.511621.200	ribosomal_protein_L11_putative	-1.0826	0.000460316	0.000130411	0.000865898	4.66301	1	1	http://tritrypdb.org/gene/Tc00.1047053511621.200
TcCLB.509625.30	hypothetical_protein_conserved	-1.08262	2.65227e-06	1.1205e-06	7.43986e-06	5.84094	1	1	http://tritrypdb.org/gene/Tc00.1047053509625.30
TcCLB.510515.110	hypothetical_protein_conserved	-1.08287	1.59853e-10	1.96334e-10	1.30361e-09	6.39964	1	1	http://tritrypdb.org/gene/Tc00.1047053510515.110
TcCLB.510769.60	hypothetical_protein_conserved_(pseudogene)	-1.08311	7.0585e-10	7.1853e-10	4.77087e-09	6.68404	1	1	http://tritrypdb.org/gene/Tc00.1047053510769.60
TcCLB.506649.50	cytochrome_c_oxidase_assembly_factor_putative	-1.08351	8.87688e-10	8.77557e-10	5.82678e-09	6.5559	1	1	http://tritrypdb.org/gene/Tc00.1047053506649.50
TcCLB.508227.40	mucin-associated_surface_protein_(MASP)_putative	-1.08383	0.0175992	0.00384912	0.0255573	2.28834	1	1	http://tritrypdb.org/gene/Tc00.1047053508227.40
TcCLB.506289.60	hypothetical_protein_conserved	-1.08404	6.75352e-10	6.94172e-10	4.60914e-09	6.72651	1	1	http://tritrypdb.org/gene/Tc00.1047053506289.60
TcCLB.504029.80	serine/threonine_protein_phosphatase_putative	-1.08491	9.6813e-11	1.27424e-10	8.46064e-10	6.55	1	1	http://tritrypdb.org/gene/Tc00.1047053504029.80
TcCLB.426397.9	kinesin_putative	-1.08627	3.25058e-09	2.75425e-09	1.82876e-08	6.29369	1	1	http://tritrypdb.org/gene/Tc00.1047053426397.9
TcCLB.509537.40	hypothetical_protein_conserved	-1.08632	2.5982e-08	1.73119e-08	1.14947e-07	6.49881	1	1	http://tritrypdb.org/gene/Tc00.1047053509537.40
TcCLB.507993.60	hypothetical_protein_conserved	-1.08675	1.54999e-07	8.56109e-08	5.68437e-07	5.46942	1	1	http://tritrypdb.org/gene/Tc00.1047053507993.60
TcCLB.503425.20	glutaredoxin-like_protein_putative	-1.08684	5.88424e-06	2.32043e-06	1.54071e-05	5.56669	1	1	http://tritrypdb.org/gene/Tc00.1047053503425.20
TcCLB.509233.20	retrotransposon_hot_spot_protein_(RHS_pseudogene)_putative	-1.08725	5.96187e-06	2.34693e-06	1.55831e-05	5.24993	1	1	http://tritrypdb.org/gene/Tc00.1047053509233.20
TcCLB.510347.29	hypothetical_protein_conserved	-1.08863	6.22426e-05	2.03468e-05	0.000135098	4.97019	1	1	http://tritrypdb.org/gene/Tc00.1047053510347.29
TcCLB.506529.669	hypothetical_protein_conserved	-1.08895	2.8934e-05	9.99658e-06	6.6375e-05	4.68933	1	1	http://tritrypdb.org/gene/Tc00.1047053506529.669
TcCLB.506501.40	mucin_TcMUCII_putative	-1.08921	0.0174167	0.00381345	0.0253205	1.45378	1	1	http://tritrypdb.org/gene/Tc00.1047053506501.40
TcCLB.506729.30	hypothetical_protein_conserved	-1.08959	3.8582e-09	3.20663e-09	2.12913e-08	5.52171	1	1	http://tritrypdb.org/gene/Tc00.1047053506729.30
TcCLB.507883.100	malate_dehydrogenase_putative	-1.09012	2.67427e-08	1.77887e-08	1.18113e-07	5.72583	1	1	http://tritrypdb.org/gene/Tc00.1047053507883.100
TcCLB.506949.10	DNA-directed_rna_polymerase_I_largest_subunit_putative	-1.09053	2.41829e-05	8.46836e-06	5.6228e-05	4.39985	1	1	http://tritrypdb.org/gene/Tc00.1047053506949.10
TcCLB.506179.5	ferric_reductase_putative	-1.09126	0.0064887	0.00152134	0.0101014	3.17994	1	1	http://tritrypdb.org/gene/Tc00.1047053506179.5
TcCLB.510345.30	hypothetical_protein	-1.09137	9.73288e-05	3.08843e-05	0.000205065	4.21592	1	1	http://tritrypdb.org/gene/Tc00.1047053510345.30
TcCLB.504239.115	hypothetical_protein_conserved_(pseudogene)	-1.0915	0.0843624	0.0163738	0.108718	-0.266676	1	0	http://tritrypdb.org/gene/Tc00.1047053504239.115
TcCLB.506893.25	U6_snRNA-associated_Sm-like_protein_LSm6p	-1.09173	1.20155e-06	5.46123e-07	3.62613e-06	4.37715	1	1	http://tritrypdb.org/gene/Tc00.1047053506893.25
TcCLB.508185.10	enoyl-CoA_hydratase_mitochondrial_precursor_putative	-1.09228	3.58525e-09	3.01155e-09	1.9996e-08	6.53982	1	1	http://tritrypdb.org/gene/Tc00.1047053508185.10
TcCLB.503753.29	NADPH--cytochrome_p450_reductase_putative	-1.09302	6.1214e-09	4.79193e-09	3.18173e-08	6.24726	1	1	http://tritrypdb.org/gene/Tc00.1047053503753.29
TcCLB.511577.90	pseudouridylate_synthase-like_protein_putative	-1.09317	1.25047e-08	8.98615e-09	5.9666e-08	5.77298	1	1	http://tritrypdb.org/gene/Tc00.1047053511577.90
TcCLB.506211.130	hypothetical_protein_conserved	-1.09387	6.97266e-09	5.36146e-09	3.55988e-08	7.16958	1	1	http://tritrypdb.org/gene/Tc00.1047053506211.130
TcCLB.503893.10	copper-transporting_ATPase-like_protein_putative	-1.09428	0.0180104	0.00392925	0.0260893	2.57293	1	1	http://tritrypdb.org/gene/Tc00.1047053503893.10
TcCLB.505009.40	hypothetical_protein_conserved	-1.09441	5.35203e-11	7.55715e-11	5.01777e-10	6.0725	1	1	http://tritrypdb.org/gene/Tc00.1047053505009.40
TcCLB.509829.9	retrotransposon_hot_spot_(RHS)_protein_putative	-1.09471	0.000360278	0.000103941	0.000690147	5.04916	1	1	http://tritrypdb.org/gene/Tc00.1047053509829.9
TcCLB.506529.314	hypothetical_protein_conserved	-1.09512	9.13793e-08	5.31351e-08	3.52805e-07	4.67981	1	1	http://tritrypdb.org/gene/Tc00.1047053506529.314
TcCLB.507143.90	hypothetical_protein	-1.09519	0.109572	0.020891	0.138712	0.102524	1	0	http://tritrypdb.org/gene/Tc00.1047053507143.90
TcCLB.511067.10	tubulin_folding_cofactor_D_putative	-1.09533	9.92473e-09	7.32528e-09	4.86382e-08	7.92292	1	1	http://tritrypdb.org/gene/Tc00.1047053511067.10
TcCLB.504057.45	hypothetical_protein_conserved	-1.0966	7.29242e-10	7.39e-10	4.90679e-09	5.75343	1	1	http://tritrypdb.org/gene/Tc00.1047053504057.45
TcCLB.503841.80	NADH-dependent_fumarate_reductase_putative	-1.09693	0.0002053	6.15981e-05	0.000408997	4.19031	1	1	http://tritrypdb.org/gene/Tc00.1047053503841.80
TcCLB.506501.341	surface_protease_GP63_(pseudogene)_putative	-1.09813	0.00854234	0.00195997	0.0130138	1.05549	1	1	http://tritrypdb.org/gene/Tc00.1047053506501.341
TcCLB.509081.10	elongation_factor_1-gamma_(EF-1-gamma)_putative	-1.10001	0.000176057	5.34859e-05	0.000355134	5.00015	1	1	http://tritrypdb.org/gene/Tc00.1047053509081.10
TcCLB.510565.170	hypothetical_protein_conserved	-1.10073	8.79238e-06	3.35141e-06	2.22526e-05	4.014	1	1	http://tritrypdb.org/gene/Tc00.1047053510565.170
TcCLB.510073.40	hypothetical_protein_conserved	-1.10146	0.000283012	8.30488e-05	0.000551425	4.68113	1	1	http://tritrypdb.org/gene/Tc00.1047053510073.40
TcCLB.506147.140	hypothetical_protein_conserved	-1.10263	5.08322e-09	4.07228e-09	2.7039e-08	6.46816	1	1	http://tritrypdb.org/gene/Tc00.1047053506147.140
TcCLB.507009.20	hypothetical_protein_conserved	-1.10289	2.53821e-08	1.69768e-08	1.12722e-07	5.04763	1	1	http://tritrypdb.org/gene/Tc00.1047053507009.20
TcCLB.504119.4	DNA-directed_RNA_polymerase_III_largest_subunit_putative	-1.10362	3.13118e-07	1.60721e-07	1.06715e-06	4.78575	1	1	http://tritrypdb.org/gene/Tc00.1047053504119.4
TcCLB.506363.150	soluble_N-ethylmaleimide_sensitive_factor_(NSF)_attachment_protein_putative	-1.10388	3.02868e-07	1.5607e-07	1.03627e-06	5.61941	1	1	http://tritrypdb.org/gene/Tc00.1047053506363.150
TcCLB.508781.20	ATP_synthase_putative	-1.10399	3.13366e-12	6.90636e-12	4.58566e-11	6.90443	1	1	http://tritrypdb.org/gene/Tc00.1047053508781.20
TcCLB.511621.50	RNA-binding_protein_putative	-1.1042	2.48591e-07	1.30744e-07	8.6811e-07	8.33214	1	1	http://tritrypdb.org/gene/Tc00.1047053511621.50
TcCLB.511621.210	hypothetical_protein	-1.10422	0.000555693	0.000155287	0.00103107	3.43139	1	1	http://tritrypdb.org/gene/Tc00.1047053511621.210
TcCLB.510593.40	hypothetical_protein_conserved	-1.10423	1.12953e-07	6.47247e-08	4.29757e-07	5.79336	1	1	http://tritrypdb.org/gene/Tc00.1047053510593.40
TcCLB.510565.125	hypothetical_protein_conserved	-1.10452	0.000140103	4.33146e-05	0.000287599	4.69821	1	1	http://tritrypdb.org/gene/Tc00.1047053510565.125
TcCLB.509965.200	hypothetical_protein_conserved	-1.10503	6.83486e-09	5.27704e-09	3.50383e-08	5.49324	1	1	http://tritrypdb.org/gene/Tc00.1047053509965.200
TcCLB.505977.26	60S_acidic_ribosomal_protein_P2_putative	-1.10525	2.15429e-07	1.14765e-07	7.62013e-07	7.56349	1	1	http://tritrypdb.org/gene/Tc00.1047053505977.26
TcCLB.507129.30	C-14_sterol_reductase_putative	-1.10527	5.77019e-12	1.14675e-11	7.61415e-11	7.71366	1	1	http://tritrypdb.org/gene/Tc00.1047053507129.30
TcCLB.504835.20	3-methylcrotonyl-CoA_carboxylase_putative	-1.10529	1.19336e-11	2.10584e-11	1.39823e-10	6.54966	1	1	http://tritrypdb.org/gene/Tc00.1047053504835.20
TcCLB.507927.60	hypothetical_protein_conserved	-1.10678	9.49845e-11	1.25148e-10	8.30956e-10	7.73382	1	1	http://tritrypdb.org/gene/Tc00.1047053507927.60
TcCLB.504137.140	hypothetical_protein_conserved	-1.10695	1.82676e-08	1.26366e-08	8.39041e-08	6.22767	1	1	http://tritrypdb.org/gene/Tc00.1047053504137.140
TcCLB.510719.70	hypothetical_protein_conserved	-1.10774	2.5588e-10	2.93036e-10	1.94569e-09	6.15006	1	1	http://tritrypdb.org/gene/Tc00.1047053510719.70
TcCLB.506147.100	hypothetical_protein_conserved	-1.10778	1.8257e-09	1.64963e-09	1.09532e-08	6.36314	1	1	http://tritrypdb.org/gene/Tc00.1047053506147.100
TcCLB.511803.30	hypothetical_protein_conserved	-1.10806	4.5312e-08	2.84928e-08	1.89186e-07	4.91151	1	1	http://tritrypdb.org/gene/Tc00.1047053511803.30
TcCLB.510719.74	hypothetical_protein_conserved	-1.10825	1.70867e-09	1.55458e-09	1.03221e-08	5.74051	1	1	http://tritrypdb.org/gene/Tc00.1047053510719.74
TcCLB.506529.60	hypothetical_protein_conserved	-1.10971	1.53979e-06	6.84656e-07	4.54596e-06	4.99027	1	1	http://tritrypdb.org/gene/Tc00.1047053506529.60
TcCLB.506405.50	serine-palmitoyl-CoA_transferase_putative	-1.10983	3.20936e-10	3.57157e-10	2.37144e-09	6.89424	1	1	http://tritrypdb.org/gene/Tc00.1047053506405.50
TcCLB.506289.40	hypothetical_protein_conserved	-1.11116	1.09867e-07	6.31167e-08	4.1908e-07	6.00514	1	1	http://tritrypdb.org/gene/Tc00.1047053506289.40
TcCLB.506249.40	hypothetical_protein_conserved	-1.11148	1.14529e-08	8.31299e-09	5.51964e-08	6.22587	1	1	http://tritrypdb.org/gene/Tc00.1047053506249.40
TcCLB.510719.40	hypothetical_protein_conserved	-1.11155	4.48037e-08	2.82634e-08	1.87663e-07	5.43172	1	1	http://tritrypdb.org/gene/Tc00.1047053510719.40
TcCLB.509895.70	hypothetical_protein_conserved	-1.11209	4.04886e-05	1.36301e-05	9.05004e-05	4.1685	1	1	http://tritrypdb.org/gene/Tc00.1047053509895.70
TcCLB.507979.40	hypothetical_protein_conserved	-1.11256	0.0572065	0.0114588	0.0760839	2.40387	1	0	http://tritrypdb.org/gene/Tc00.1047053507979.40
TcCLB.510565.14	no_Fct	-1.11332	0.00329119	0.000806576	0.00535548	2.8635	1	1	http://tritrypdb.org/gene/Tc00.1047053510565.14
TcCLB.510747.114	hypothetical_protein_conserved	-1.11438	1.8642e-05	6.65827e-06	4.42094e-05	4.34721	1	1	http://tritrypdb.org/gene/Tc00.1047053510747.114
TcCLB.505009.4	hypothetical_protein_conserved	-1.11495	1.78054e-05	6.38839e-06	4.24175e-05	4.32994	1	1	http://tritrypdb.org/gene/Tc00.1047053505009.4
TcCLB.511211.170	heat_shock_protein_70_(hsp70)_putative	-1.11535	1.14241e-05	4.25482e-06	2.8251e-05	11.9739	1	1	http://tritrypdb.org/gene/Tc00.1047053511211.170
TcCLB.510053.79	FG-GAP_repeat_protein_putative	-1.11538	8.95765e-08	5.22604e-08	3.46997e-07	5.19472	1	1	http://tritrypdb.org/gene/Tc00.1047053510053.79
TcCLB.511583.40	tricarboxylate_carrier_putative	-1.11667	4.89174e-08	3.0396e-08	2.01823e-07	6.38694	1	1	http://tritrypdb.org/gene/Tc00.1047053511583.40
TcCLB.511621.259	hypothetical_protein_conserved	-1.11714	0.00299443	0.000738442	0.00490308	5.20231	1	1	http://tritrypdb.org/gene/Tc00.1047053511621.259
TcCLB.506567.60	ABC_transporter_putative	-1.11822	3.05356e-09	2.61513e-09	1.73638e-08	5.88177	1	1	http://tritrypdb.org/gene/Tc00.1047053506567.60
TcCLB.504427.70	3-oxo-5-alpha-steroid_4-dehydrogenase_putative	-1.11872	7.87188e-08	4.64417e-08	3.08362e-07	5.57795	1	1	http://tritrypdb.org/gene/Tc00.1047053504427.70
TcCLB.511309.60	hypothetical_protein_conserved	-1.11913	7.89215e-05	2.53754e-05	0.000168487	3.87838	1	1	http://tritrypdb.org/gene/Tc00.1047053511309.60
TcCLB.510431.280	RNA_editing_complex_protein_MP46_putative	-1.11939	7.22125e-08	4.30162e-08	2.85618e-07	6.13276	1	1	http://tritrypdb.org/gene/Tc00.1047053510431.280
TcCLB.506213.120	ATP-dependent_RNA_helicase_putative	-1.11999	1.93273e-06	8.40862e-07	5.58313e-06	5.92741	1	1	http://tritrypdb.org/gene/Tc00.1047053506213.120
TcCLB.509775.9	protein_kinase_putative	-1.12014	6.76428e-05	2.19687e-05	0.000145867	4.50754	1	1	http://tritrypdb.org/gene/Tc00.1047053509775.9
TcCLB.504101.10	hypothetical_protein	-1.12053	2.22907e-05	7.84934e-06	5.21178e-05	3.82968	1	1	http://tritrypdb.org/gene/Tc00.1047053504101.10
TcCLB.508647.280	malic_enzyme_putative	-1.12119	5.53646e-08	3.40133e-08	2.2584e-07	9.36512	1	1	http://tritrypdb.org/gene/Tc00.1047053508647.280
TcCLB.508515.90	hypothetical_protein_conserved	-1.12209	1.52168e-07	8.41654e-08	5.58839e-07	4.777	1	1	http://tritrypdb.org/gene/Tc00.1047053508515.90
TcCLB.503821.5	hypothetical_protein_conserved	-1.12215	2.81783e-05	9.75904e-06	6.47978e-05	4.47512	1	1	http://tritrypdb.org/gene/Tc00.1047053503821.5
TcCLB.509967.140	hypothetical_protein_conserved	-1.12235	1.79371e-05	6.43127e-06	4.27021e-05	5.17833	1	1	http://tritrypdb.org/gene/Tc00.1047053509967.140
TcCLB.511529.259	hypothetical_protein_conserved	-1.12245	2.25943e-06	9.66457e-07	6.41705e-06	4.26791	1	1	http://tritrypdb.org/gene/Tc00.1047053511529.259
TcCLB.511573.20	hypothetical_protein	-1.1241	7.30725e-11	9.97818e-11	6.62528e-10	7.20831	1	1	http://tritrypdb.org/gene/Tc00.1047053511573.20
TcCLB.504143.30	kinesin_protein_(pseudogene)_putative	-1.12425	1.59742e-09	1.46863e-09	9.75134e-09	5.61879	1	1	http://tritrypdb.org/gene/Tc00.1047053504143.30
TcCLB.509497.30	agmatinase_putative	-1.1251	1.15838e-08	8.3926e-09	5.57249e-08	5.67101	1	1	http://tritrypdb.org/gene/Tc00.1047053509497.30
TcCLB.506671.61	hypothetical_protein_conserved_(pseudogene)	-1.12609	0.00114881	0.000303895	0.00201779	3.65812	1	1	http://tritrypdb.org/gene/Tc00.1047053506671.61
TcCLB.506401.210	hypothetical_protein_conserved	-1.12711	1.81484e-08	1.25662e-08	8.34367e-08	6.22021	1	1	http://tritrypdb.org/gene/Tc00.1047053506401.210
TcCLB.510609.40	ATPase_alpha_subunit_(pseudogene)_putative	-1.12768	6.83481e-09	5.27704e-09	3.50383e-08	10.6421	1	1	http://tritrypdb.org/gene/Tc00.1047053510609.40
TcCLB.505945.5	mitogen-activated_protein_kinase_3_putative	-1.12817	4.85341e-05	1.61385e-05	0.000107156	4.43225	1	1	http://tritrypdb.org/gene/Tc00.1047053505945.5
TcCLB.506945.300	V-type_ATPase_C_subunit_putative	-1.12828	1.22119e-07	6.92714e-08	4.59946e-07	6.07066	1	1	http://tritrypdb.org/gene/Tc00.1047053506945.300
TcCLB.510173.100	hypothetical_protein_conserved	-1.12835	5.82077e-08	3.55107e-08	2.35783e-07	5.93255	1	1	http://tritrypdb.org/gene/Tc00.1047053510173.100
TcCLB.511577.10	hypothetical_protein_conserved	-1.12864	0.000226477	6.74766e-05	0.000448029	4.49665	1	1	http://tritrypdb.org/gene/Tc00.1047053511577.10
TcCLB.511685.50	hypothetical_protein_conserved	-1.12874	1.63322e-07	8.97676e-08	5.96036e-07	4.97508	1	1	http://tritrypdb.org/gene/Tc00.1047053511685.50
[truncated: 8,464 more rows]

## Sheet:  Ama4 vs Trypo
TriTrypDB Gene ID	Annotation	log2Fold-change	P-value	Qval	adj.P.Val	AveExpr	Qvals.fc	AdjPvals.fc	TriTrypDB Link
TcCLB.508285.30	ATP-dependent_DEAD/H_RNA_helicase_(pseudogene)_putative	-4.43617	0.000191869	0.000138143	0.000633746	-0.701272	1	1	http://tritrypdb.org/gene/Tc00.1047053508285.30
TcCLB.507553.10	no_Fct	-4.26986	0.000789587	0.000457059	0.00209681	-1.23591	1	1	http://tritrypdb.org/gene/Tc00.1047053507553.10
TcCLB.510171.10	trans-sialidase_putative	-3.9937	6.37811e-11	5.77244e-10	2.64818e-09	8.6064	1	1	http://tritrypdb.org/gene/Tc00.1047053510171.10
TcCLB.504047.5	urocanate_hydratase_putative	-3.9815	1.20047e-08	4.19927e-08	1.92647e-07	3.31651	1	1	http://tritrypdb.org/gene/Tc00.1047053504047.5
TcCLB.507485.150	amastin_putative	-3.88894	3.79025e-13	1.21552e-11	5.57634e-11	9.08825	1	1	http://tritrypdb.org/gene/Tc00.1047053507485.150
TcCLB.510535.109	trans-sialidase_putative	-3.84184	8.0056e-10	4.43165e-09	2.03307e-08	6.29426	1	1	http://tritrypdb.org/gene/Tc00.1047053510535.109
TcCLB.510307.250	trans-sialidase_(pseudogene)_putative	-3.83003	3.87149e-09	1.63816e-08	7.51528e-08	6.55148	1	1	http://tritrypdb.org/gene/Tc00.1047053510307.250
TcCLB.507739.120	amastin_putative	-3.78209	9.97433e-12	1.41891e-10	6.50944e-10	5.39318	1	1	http://tritrypdb.org/gene/Tc00.1047053507739.120
TcCLB.511071.40	amastin_putative	-3.72439	1.55031e-13	7.50408e-12	3.44259e-11	8.9119	1	1	http://tritrypdb.org/gene/Tc00.1047053511071.40
TcCLB.507485.130	amastin_putative	-3.6402	1.47384e-10	1.15116e-09	5.28109e-09	9.14743	1	1	http://tritrypdb.org/gene/Tc00.1047053507485.130
TcCLB.506413.89	trans-sialidase_putativesurface_protein-2_putative	-3.53807	1.02062e-11	1.43687e-10	6.59184e-10	8.56473	1	1	http://tritrypdb.org/gene/Tc00.1047053506413.89
TcCLB.508285.40	retrotransposon_hot_spot_protein_(RHS_pseudogene)_putativeretrotransposon_hot_spot_protein_1_(RHS1)_putative_interrupted	-3.48531	0.000640471	0.00038309	0.00175747	-1.0305	1	1	http://tritrypdb.org/gene/Tc00.1047053508285.40
TcCLB.506409.255	surface_protease_GP63_putative	-3.37416	9.5413e-10	5.1566e-09	2.36566e-08	4.21625	1	1	http://tritrypdb.org/gene/Tc00.1047053506409.255
TcCLB.506683.240	trans-sialidase_putative	-3.33497	1.5104e-11	1.92446e-10	8.82868e-10	8.03653	1	1	http://tritrypdb.org/gene/Tc00.1047053506683.240
TcCLB.507709.18	no_Fct	-3.29042	0.00363334	0.00171529	0.0078691	-1.08544	1	1	http://tritrypdb.org/gene/Tc00.1047053507709.18
TcCLB.510289.40	GPI_inositol_deacylase_precursor_putative	-3.26089	2.86033e-13	9.73667e-12	4.46682e-11	7.01811	1	1	http://tritrypdb.org/gene/Tc00.1047053510289.40
TcCLB.508283.60	retrotransposon_hot_spot_protein_(RHS_pseudogene)_putative	-3.24504	0.00141632	0.000757197	0.00347373	-1.14262	1	1	http://tritrypdb.org/gene/Tc00.1047053508283.60
TcCLB.430737.10	proline_racemaseB-cell_mitogen_precursor_putative	-3.2248	0.00177338	0.000919423	0.00421797	-1.00983	1	1	http://tritrypdb.org/gene/Tc00.1047053430737.10
TcCLB.398343.9	surface_protease_GP63_putative	-3.21726	1.97559e-09	9.13943e-09	4.19283e-08	4.15715	1	1	http://tritrypdb.org/gene/Tc00.1047053398343.9
TcCLB.510283.49	no_Fct	-3.20979	0.00174051	0.000904852	0.00415112	0.854422	1	1	http://tritrypdb.org/gene/Tc00.1047053510283.49
TcCLB.509993.5	hypothetical_protein_conserved_(pseudogene)	-3.16869	0.00193927	0.000994578	0.00456275	-0.840092	1	1	http://tritrypdb.org/gene/Tc00.1047053509993.5
TcCLB.509455.150	no_Fct	-3.16308	0.00951538	0.00397322	0.0182276	-1.43226	1	1	http://tritrypdb.org/gene/Tc00.1047053509455.150
TcCLB.504427.231	no_Fct	-3.13694	0.00795096	0.00340321	0.0156127	-1.79541	1	1	http://tritrypdb.org/gene/Tc00.1047053504427.231
TcCLB.510565.156	no_Fct	-3.13661	0.0097135	0.00404558	0.0185596	-0.889269	1	1	http://tritrypdb.org/gene/Tc00.1047053510565.156
TcCLB.505363.10	trans-sialidase_putative	-3.11558	2.79656e-06	4.05991e-06	1.86253e-05	7.9897	1	1	http://tritrypdb.org/gene/Tc00.1047053505363.10
TcCLB.506127.50	hypothetical_protein_conserved	-3.02957	2.09157e-05	2.12483e-05	9.74791e-05	2.93657	1	1	http://tritrypdb.org/gene/Tc00.1047053506127.50
TcCLB.510959.15	elongation_factor_1-gamma_(EF-1-gamma_pseudogene)_putative	-2.99311	0.00085211	0.000488048	0.00223898	-1.31302	1	1	http://tritrypdb.org/gene/Tc00.1047053510959.15
TcCLB.508605.10	retrotransposon_hot_spot_protein_(RHS_pseudogene)_putative	-2.99311	0.00316735	0.00152079	0.00697683	-1.1904	1	1	http://tritrypdb.org/gene/Tc00.1047053508605.10
TcCLB.503977.79	elongation_factor_1-gamma_(EF-1-gamma)_putative	-2.99311	0.00137551	0.000738842	0.00338953	-1.55248	1	1	http://tritrypdb.org/gene/Tc00.1047053503977.79
TcCLB.506625.50	hypothetical_protein	-2.99311	0.000818033	0.000471729	0.00216412	-1.20595	1	1	http://tritrypdb.org/gene/Tc00.1047053506625.50
TcCLB.506473.4	hypothetical_protein_conserved_(pseudogene)	-2.99311	0.000927296	0.000524916	0.00240812	-1.61239	1	1	http://tritrypdb.org/gene/Tc00.1047053506473.4
TcCLB.510449.20	hypothetical_protein_conserved_(pseudogene)	-2.99311	0.00105221	0.000584458	0.00268127	-1.30127	1	1	http://tritrypdb.org/gene/Tc00.1047053510449.20
TcCLB.506765.80	mucin_TcMUCII_putative	-2.99311	0.00182688	0.000943946	0.00433047	-1.45048	1	1	http://tritrypdb.org/gene/Tc00.1047053506765.80
TcCLB.508607.20	no_Fct	-2.99311	0.000897313	0.000509714	0.00233838	-1.43158	1	1	http://tritrypdb.org/gene/Tc00.1047053508607.20
TcCLB.504241.57	retrotransposon_hot_spot_protein_(RHS_pseudogene)_putative	-2.99311	0.000938878	0.000529893	0.00243095	-1.16582	1	1	http://tritrypdb.org/gene/Tc00.1047053504241.57
TcCLB.508143.65	elongation_factor_1-gamma_(EF-1-gamma_pseudogene)_putative	-2.98945	0.00134605	0.000725409	0.0033279	1.09698	1	1	http://tritrypdb.org/gene/Tc00.1047053508143.65
TcCLB.510879.50	regulatory_subunit_of_protein_kinase_a-like_protein_putative	-2.97336	4.59701e-14	3.61531e-12	1.65857e-11	8.56343	1	1	http://tritrypdb.org/gene/Tc00.1047053510879.50
TcCLB.509011.90	lipase_putative	-2.90941	9.10195e-13	2.09215e-11	9.59798e-11	6.21399	1	1	http://tritrypdb.org/gene/Tc00.1047053509011.90
TcCLB.506965.60	elongation_factor_1-gamma_(EF-1-gamma_pseudogene)_putative	-2.8839	0.0100898	0.00418093	0.0191805	-1.34107	1	1	http://tritrypdb.org/gene/Tc00.1047053506965.60
TcCLB.479517.50	surface_protease_GP63_putative	-2.86919	3.88953e-06	5.33104e-06	2.44568e-05	3.41984	1	1	http://tritrypdb.org/gene/Tc00.1047053479517.50
TcCLB.507719.20	no_Fct	-2.84358	0.00176264	0.000914479	0.00419529	-1.20905	1	1	http://tritrypdb.org/gene/Tc00.1047053507719.20
TcCLB.508375.89	fucose_kinase_putative	-2.81107	2.40352e-06	3.58047e-06	1.64259e-05	3.51071	1	1	http://tritrypdb.org/gene/Tc00.1047053508375.89
TcCLB.503811.10	lipophosphoglycan_biosynthetic_protein_putativeheat_shock_protein_90_putativeglucose_regulated_protein_94_putative	-2.80438	1.8788e-15	5.67312e-13	2.60262e-12	9.32466	1	1	http://tritrypdb.org/gene/Tc00.1047053503811.10
TcCLB.459793.20	mucin-associated_surface_protein_(MASP_pseudogene)_putative	-2.79444	0.0125887	0.00508431	0.0233249	0.049018	1	1	http://tritrypdb.org/gene/Tc00.1047053459793.20
TcCLB.508283.25	hypothetical_protein_conserved_(pseudogene)	-2.7933	0.0112077	0.00459394	0.0210753	-0.62016	1	1	http://tritrypdb.org/gene/Tc00.1047053508283.25
TcCLB.508279.10	trans-sialidase_(pseudogene)_putative	-2.78651	0.00178286	0.00092392	0.0042386	-1.08895	1	1	http://tritrypdb.org/gene/Tc00.1047053508279.10
TcCLB.506377.10	trans-sialidase_putative	-2.75781	0.00283389	0.00138104	0.00633568	-1.03667	1	1	http://tritrypdb.org/gene/Tc00.1047053506377.10
TcCLB.507747.10	surface_protease_GP63_putative	-2.75658	3.19846e-10	2.1016e-09	9.64135e-09	6.04085	1	1	http://tritrypdb.org/gene/Tc00.1047053507747.10
TcCLB.508039.70	hypothetical_protein_conserved	-2.71838	0.0170252	0.00661833	0.0303624	-0.512174	1	1	http://tritrypdb.org/gene/Tc00.1047053508039.70
TcCLB.506767.74	mucin_TcMUCII_(pseudogene)_putative	-2.68813	0.0090821	0.00381817	0.0175163	-0.43957	1	1	http://tritrypdb.org/gene/Tc00.1047053506767.74
TcCLB.510073.10	cysteine_peptidase_(N-terminal)_putativecysteine_peptidase_clan_CA_family_C1_cathepsin_L-like_putative	-2.68554	8.22343e-11	7.15847e-10	3.28404e-09	7.39821	1	1	http://tritrypdb.org/gene/Tc00.1047053510073.10
TcCLB.508607.10	retrotransposon_hot_spot_(RHS)_protein_putative	-2.66427	0.00476274	0.00216857	0.00994859	1.12871	1	1	http://tritrypdb.org/gene/Tc00.1047053508607.10
TcCLB.506591.4	lipophosphoglycan_biosynthetic_protein_putative	-2.65413	6.64911e-14	4.46019e-12	2.04617e-11	8.61183	1	1	http://tritrypdb.org/gene/Tc00.1047053506591.4
TcCLB.506047.20	retrotransposon_hot_spot_(RHS)_protein_putative	-2.63613	0.0141255	0.0056243	0.0258022	-0.0956787	1	1	http://tritrypdb.org/gene/Tc00.1047053506047.20
TcCLB.511333.10	calpain-like_cysteine_peptidase_putativecysteine_peptidase_Clan_CA_family_C2_putative	-2.58396	0.000306505	0.000203922	0.000935519	3.21671	1	1	http://tritrypdb.org/gene/Tc00.1047053511333.10
TcCLB.506767.155	hypothetical_protein_conserved_(pseudogene)	-2.58127	0.00132409	0.000715605	0.00328293	1.7447	1	1	http://tritrypdb.org/gene/Tc00.1047053506767.155
TcCLB.509993.60	mucin_TcMUCI_putative	-2.5553	0.0157168	0.00617811	0.0283428	-0.875245	1	1	http://tritrypdb.org/gene/Tc00.1047053509993.60
TcCLB.508227.51	surface_protease_GP63_(pseudogene)_putative	-2.53997	0.00491535	0.0022265	0.0102144	-1.23502	1	1	http://tritrypdb.org/gene/Tc00.1047053508227.51
TcCLB.511179.60	hypothetical_protein_conserved	-2.53071	5.85216e-07	1.09672e-06	5.03132e-06	3.87547	1	1	http://tritrypdb.org/gene/Tc00.1047053511179.60
TcCLB.510073.17	cysteine_peptidase_(C-terminal)_putative	-2.5292	4.48778e-10	2.75082e-09	1.26197e-08	9.33231	1	1	http://tritrypdb.org/gene/Tc00.1047053510073.17
TcCLB.510517.110	hypothetical_protein	-2.52757	2.21386e-08	7.04205e-08	3.23063e-07	5.19367	1	1	http://tritrypdb.org/gene/Tc00.1047053510517.110
TcCLB.507275.20	hypothetical_protein_conserved	-2.52437	3.85369e-13	1.21552e-11	5.57634e-11	7.63346	1	1	http://tritrypdb.org/gene/Tc00.1047053507275.20
TcCLB.504239.365	surface_protease_GP63_(pseudogene)_putative	-2.52122	0.0241479	0.0090123	0.0413451	-1.04884	1	1	http://tritrypdb.org/gene/Tc00.1047053504239.365
TcCLB.506933.10	hypothetical_protein_conserved	-2.50925	0.0030223	0.00146161	0.00670534	0.266865	1	1	http://tritrypdb.org/gene/Tc00.1047053506933.10
TcCLB.504427.244	no_Fct	-2.49762	0.0218327	0.00823993	0.0378017	-0.974842	1	1	http://tritrypdb.org/gene/Tc00.1047053504427.244
TcCLB.508607.40	retrotransposon_hot_spot_protein_(RHS_pseudogene)_putative	-2.49067	0.0420388	0.0146692	0.0672968	-0.401624	1	0	http://tritrypdb.org/gene/Tc00.1047053508607.40
TcCLB.503893.100	hypothetical_protein_conserved	-2.47654	2.13659e-08	6.82483e-08	3.13098e-07	4.43095	1	1	http://tritrypdb.org/gene/Tc00.1047053503893.100
TcCLB.511335.9	calpain-like_cysteine_peptidase_putative	-2.45081	2.85085e-06	4.12037e-06	1.89027e-05	3.64288	1	1	http://tritrypdb.org/gene/Tc00.1047053511335.9
TcCLB.511467.4	hypothetical_protein_conserved	-2.44919	0.000460674	0.000290478	0.0013326	2.64811	1	1	http://tritrypdb.org/gene/Tc00.1047053511467.4
TcCLB.507553.20	no_Fct	-2.44692	0.0373974	0.0132339	0.060712	-1.52132	1	0	http://tritrypdb.org/gene/Tc00.1047053507553.20
TcCLB.504153.120	hypothetical_protein_conserved	-2.44124	1.00834e-12	2.21128e-11	1.01445e-10	7.96686	1	1	http://tritrypdb.org/gene/Tc00.1047053504153.120
TcCLB.466879.10	hypothetical_protein_conserved	-2.43894	0.000599319	0.000362821	0.00166449	2.64502	1	1	http://tritrypdb.org/gene/Tc00.1047053466879.10
TcCLB.507709.90	sterol_C-24_reductase_putative	-2.42814	1.04143e-08	3.71637e-08	1.70493e-07	5.9155	1	1	http://tritrypdb.org/gene/Tc00.1047053507709.90
TcCLB.418069.10	heat_shock_protein_70_(hsp70)_putative	-2.41435	5.60615e-13	1.53753e-11	7.05361e-11	9.30613	1	1	http://tritrypdb.org/gene/Tc00.1047053418069.10
TcCLB.510313.10	hypothetical_protein_conserved	-2.41251	0.00475682	0.0021666	0.00993956	0.490137	1	1	http://tritrypdb.org/gene/Tc00.1047053510313.10
TcCLB.506661.30	fatty_acid_elongase_putative	-2.38789	2.20195e-14	2.32353e-12	1.06595e-11	8.93931	1	1	http://tritrypdb.org/gene/Tc00.1047053506661.30
TcCLB.510105.100	UDP-glucose_dehydrogenase_putative	-2.38713	2.24132e-14	2.32353e-12	1.06595e-11	6.97326	1	1	http://tritrypdb.org/gene/Tc00.1047053510105.100
TcCLB.506501.341	surface_protease_GP63_(pseudogene)_putative	-2.38464	9.81692e-05	7.80393e-05	0.000358015	1.05549	1	1	http://tritrypdb.org/gene/Tc00.1047053506501.341
TcCLB.508383.150	no_Fct	-2.37574	0.0173911	0.00674098	0.0309251	-1.30709	1	1	http://tritrypdb.org/gene/Tc00.1047053508383.150
TcCLB.507107.50	aminopeptidase_putative	-2.37233	0.000636455	0.000381141	0.00174853	1.99234	1	1	http://tritrypdb.org/gene/Tc00.1047053507107.50
TcCLB.509977.80	mucin-associated_surface_protein_(MASP)_putative	-2.37142	0.0131761	0.00528502	0.0242457	-1.07703	1	1	http://tritrypdb.org/gene/Tc00.1047053509977.80
TcCLB.506147.11	no_Fct	-2.37137	0.00205968	0.00104926	0.00481359	0.109935	1	1	http://tritrypdb.org/gene/Tc00.1047053506147.11
TcCLB.447705.9	hypothetical_protein_conserved	-2.36576	1.05041e-05	1.20325e-05	5.52005e-05	5.09872	1	1	http://tritrypdb.org/gene/Tc00.1047053447705.9
TcCLB.510431.300	trans-sialidase_putative	-2.35736	6.63483e-09	2.52201e-08	1.157e-07	5.85553	1	1	http://tritrypdb.org/gene/Tc00.1047053510431.300
TcCLB.507617.110	no_Fct	-2.34249	0.00669896	0.00293532	0.0134661	0.18839	1	1	http://tritrypdb.org/gene/Tc00.1047053507617.110
TcCLB.509993.40	mucin_TcMUCI_putative	-2.33811	0.0141768	0.00564276	0.0258869	-0.780989	1	1	http://tritrypdb.org/gene/Tc00.1047053509993.40
TcCLB.504055.83	no_Fct	-2.32306	0.0260477	0.009619	0.0441283	-1.37578	1	1	http://tritrypdb.org/gene/Tc00.1047053504055.83
TcCLB.508775.33	no_Fct	-2.31563	0.000466609	0.00029349	0.00134642	2.19576	1	1	http://tritrypdb.org/gene/Tc00.1047053508775.33
TcCLB.508095.10	hypothetical_protein_conserved	-2.30899	0.00205721	0.00104823	0.00480888	0.864908	1	1	http://tritrypdb.org/gene/Tc00.1047053508095.10
TcCLB.503639.40	no_Fct	-2.30251	0.0151494	0.00598185	0.0274425	0.474784	1	1	http://tritrypdb.org/gene/Tc00.1047053503639.40
TcCLB.503483.9	retrotransposon_hot_spot_(RHS)_protein_putative	-2.3002	0.0308286	0.0111516	0.0511593	0.54036	1	0	http://tritrypdb.org/gene/Tc00.1047053503483.9
TcCLB.505989.70	surface_protease_GP63_putativemetallopeptidase_putative	-2.29972	5.52559e-09	2.15423e-08	9.88278e-08	5.71888	1	1	http://tritrypdb.org/gene/Tc00.1047053505989.70
TcCLB.484299.4	ATP-dependent_DEAD/H_RNA_helicase_putative	-2.28171	2.46393e-08	7.71909e-08	3.54123e-07	4.45151	1	1	http://tritrypdb.org/gene/Tc00.1047053484299.4
TcCLB.508283.40	trans-sialidase_(pseudogene)_putative	-2.26306	0.00694236	0.00302454	0.0138754	1.54609	1	1	http://tritrypdb.org/gene/Tc00.1047053508283.40
TcCLB.506591.90	hypothetical_protein_conserved	-2.25974	0.000257497	0.000176518	0.000809797	2.66454	1	1	http://tritrypdb.org/gene/Tc00.1047053506591.90
TcCLB.511325.50	amino_acid_permease_putative	-2.25343	5.98659e-07	1.11667e-06	5.12286e-06	4.22283	1	1	http://tritrypdb.org/gene/Tc00.1047053511325.50
TcCLB.454787.20	elongation_factor_1-gamma_(EF-1-gamma_pseudogene)_putative	-2.25182	0.0169805	0.00660752	0.0303128	-1.2058	1	1	http://tritrypdb.org/gene/Tc00.1047053454787.20
TcCLB.509455.170	no_Fct	-2.25004	0.0387743	0.0136723	0.0627235	-1.34881	1	0	http://tritrypdb.org/gene/Tc00.1047053509455.170
TcCLB.509007.50	hypothetical_protein	-2.23728	0.0491128	0.0167761	0.0769626	-1.19249	1	0	http://tritrypdb.org/gene/Tc00.1047053509007.50
TcCLB.503865.50	ankyrin_putative	-2.23699	5.55631e-11	5.15133e-10	2.36324e-09	7.56777	1	1	http://tritrypdb.org/gene/Tc00.1047053503865.50
TcCLB.508147.45	hypothetical_protein_conserved_(pseudogene)	-2.23655	0.00793789	0.0033998	0.015597	2.42273	1	1	http://tritrypdb.org/gene/Tc00.1047053508147.45
TcCLB.505843.49	2Fe-2S_iron-sulfur_cluster_binding_domain_containing_protein_putative	-2.23322	0.000668123	0.00039682	0.00182046	3.46255	1	1	http://tritrypdb.org/gene/Tc00.1047053505843.49
TcCLB.511309.80	trans-sialidase_(pseudogene)_putative	-2.23106	1.95894e-09	9.09881e-09	4.17419e-08	6.79627	1	1	http://tritrypdb.org/gene/Tc00.1047053511309.80
TcCLB.504637.10	hypothetical_protein	-2.22727	0.0554826	0.0186526	0.0855712	0.174333	1	0	http://tritrypdb.org/gene/Tc00.1047053504637.10
TcCLB.507555.80	retrotransposon_hot_spot_(RHS)_protein_putative	-2.2233	0.0305178	0.0110514	0.0506998	2.49279	1	0	http://tritrypdb.org/gene/Tc00.1047053507555.80
TcCLB.504769.41	surface_protease_GP63_(pseudogene)_putative	-2.2208	0.028927	0.0105373	0.048341	-0.605912	1	1	http://tritrypdb.org/gene/Tc00.1047053504769.41
TcCLB.510279.70	hypothetical_protein	-2.21889	0.0193652	0.00741045	0.0339963	-1.49364	1	1	http://tritrypdb.org/gene/Tc00.1047053510279.70
TcCLB.507237.30	hypothetical_protein	-2.19868	0.0378337	0.0133634	0.0613062	-0.514157	1	0	http://tritrypdb.org/gene/Tc00.1047053507237.30
TcCLB.507867.100	hypothetical_protein	-2.19253	5.24745e-08	1.44365e-07	6.62293e-07	6.23467	1	1	http://tritrypdb.org/gene/Tc00.1047053507867.100
TcCLB.430737.20	hypothetical_protein_conserved	-2.18491	0.025482	0.00944373	0.0433243	1.69023	1	1	http://tritrypdb.org/gene/Tc00.1047053430737.20
TcCLB.507669.160	hypothetical_protein_conserved	-2.18358	5.51713e-13	1.5345e-11	7.03973e-11	7.75614	1	1	http://tritrypdb.org/gene/Tc00.1047053507669.160
TcCLB.507485.40	hypothetical_protein_conserved	-2.16977	2.09126e-06	3.17546e-06	1.45678e-05	6.27135	1	1	http://tritrypdb.org/gene/Tc00.1047053507485.40
TcCLB.509965.330	hypothetical_protein_conserved	-2.1629	1.74702e-13	7.50408e-12	3.44259e-11	7.76674	1	1	http://tritrypdb.org/gene/Tc00.1047053509965.330
TcCLB.510961.10	mucin-associated_surface_protein_(MASP)_putative	-2.16214	0.0243245	0.00906633	0.0415929	-0.782346	1	1	http://tritrypdb.org/gene/Tc00.1047053510961.10
TcCLB.510143.24	Hsc70-interacting_protein_(Hip)_putative	-2.15642	1.47276e-13	7.40736e-12	3.39822e-11	8.34718	1	1	http://tritrypdb.org/gene/Tc00.1047053510143.24
TcCLB.506519.85	no_Fct	-2.15557	0.00171844	0.000894804	0.00410503	1.31328	1	1	http://tritrypdb.org/gene/Tc00.1047053506519.85
TcCLB.506211.150	polyprenyl_synthase_putative	-2.15025	4.12592e-08	1.18365e-07	5.43013e-07	8.36605	1	1	http://tritrypdb.org/gene/Tc00.1047053506211.150
TcCLB.407477.44	hypothetical_protein_conserved	-2.14708	5.71041e-08	1.54493e-07	7.08754e-07	4.365	1	1	http://tritrypdb.org/gene/Tc00.1047053407477.44
TcCLB.510721.13	no_Fct	-2.13807	0.00961017	0.00400913	0.0183924	0.481128	1	1	http://tritrypdb.org/gene/Tc00.1047053510721.13
TcCLB.503659.10	mucin-associated_surface_protein_(MASP)_putative	-2.13159	0.0505999	0.017209	0.0789482	-1.07609	1	0	http://tritrypdb.org/gene/Tc00.1047053503659.10
TcCLB.509707.10	hypothetical_protein_conserved	-2.12716	2.99846e-08	9.08178e-08	4.16638e-07	4.49911	1	1	http://tritrypdb.org/gene/Tc00.1047053509707.10
TcCLB.506797.40	hypothetical_protein_conserved	-2.12663	4.38597e-06	5.88071e-06	2.69785e-05	4.93566	1	1	http://tritrypdb.org/gene/Tc00.1047053506797.40
TcCLB.503759.30	trans-sialidase_putative	-2.12636	0.0392461	0.0138131	0.0633691	1.79076	1	0	http://tritrypdb.org/gene/Tc00.1047053503759.30
TcCLB.510205.30	hypothetical_protein	-2.12372	0.0220251	0.00830568	0.0381034	-0.807341	1	1	http://tritrypdb.org/gene/Tc00.1047053510205.30
TcCLB.511701.30	no_Fct	-2.10416	0.0424246	0.0147812	0.0678107	-1.3258	1	0	http://tritrypdb.org/gene/Tc00.1047053511701.30
TcCLB.511613.10	mucin-associated_surface_protein_(MASP)_putative	-2.09261	0.0188459	0.00723846	0.0332073	-1.23087	1	1	http://tritrypdb.org/gene/Tc00.1047053511613.10
TcCLB.511559.10	hypothetical_protein_conserved	-2.0838	0.00781436	0.00335036	0.0153702	2.5408	1	1	http://tritrypdb.org/gene/Tc00.1047053511559.10
TcCLB.507041.10	hypothetical_protein_conserved	-2.08008	3.18847e-13	1.0539e-11	4.83492e-11	6.99358	1	1	http://tritrypdb.org/gene/Tc00.1047053507041.10
TcCLB.506747.10	orotidine-5-phosphate_decarboxylase/orotate_phosphoribosyltransferase_(pseudogene)_putativeOMPDCase-OPRTase_putative_point_mutation	-2.07232	2.8293e-07	5.95825e-07	2.73342e-06	5.20546	1	1	http://tritrypdb.org/gene/Tc00.1047053506747.10
TcCLB.507511.60	hypothetical_protein	-2.06663	0.00419234	0.00194529	0.00892427	1.50259	1	1	http://tritrypdb.org/gene/Tc00.1047053507511.60
TcCLB.416761.10	surface_protease_GP63_putative	-2.05789	4.20133e-06	5.67989e-06	2.60572e-05	4.32211	1	1	http://tritrypdb.org/gene/Tc00.1047053416761.10
TcCLB.480785.10	protein_kinase_putative	-2.04901	0.0402	0.0141161	0.0647594	-1.37906	1	0	http://tritrypdb.org/gene/Tc00.1047053480785.10
TcCLB.508813.15	heat_shock_protein_70_putative	-2.04698	1.93869e-06	2.97949e-06	1.36688e-05	8.04241	1	1	http://tritrypdb.org/gene/Tc00.1047053508813.15
TcCLB.510565.152	no_Fct	-2.03714	0.0579823	0.0193628	0.0888294	-0.533556	1	0	http://tritrypdb.org/gene/Tc00.1047053510565.152
TcCLB.508379.10	fucose_kinase_putative	-2.03033	7.13421e-10	4.07615e-09	1.86998e-08	4.98766	1	1	http://tritrypdb.org/gene/Tc00.1047053508379.10
TcCLB.510841.20	hypothetical_protein_conserved	-2.02156	1.561e-06	2.48096e-06	1.13817e-05	4.76019	1	1	http://tritrypdb.org/gene/Tc00.1047053510841.20
TcCLB.511875.25	elongation_factor_1-gamma_(EF-1-gamma_pseudogene)_putative	-2.017	0.0276568	0.0101377	0.0465081	-0.96513	1	1	http://tritrypdb.org/gene/Tc00.1047053511875.25
TcCLB.424195.5	hypothetical_protein_conserved	-2.01673	0.000191849	0.000138143	0.000633746	3.36068	1	1	http://tritrypdb.org/gene/Tc00.1047053424195.5
TcCLB.508229.50	hypothetical_protein	-2.01442	0.0269105	0.0098912	0.0453771	1.15923	1	1	http://tritrypdb.org/gene/Tc00.1047053508229.50
TcCLB.506811.50	hypothetical_protein_conserved	-2.00514	1.94973e-05	2.01028e-05	9.22241e-05	3.62495	1	1	http://tritrypdb.org/gene/Tc00.1047053506811.50
TcCLB.511701.20	no_Fct	-1.99562	0.0305648	0.0110632	0.0507538	-0.810555	1	0	http://tritrypdb.org/gene/Tc00.1047053511701.20
TcCLB.508099.40	hypothetical_protein	-1.99179	0.0256982	0.00950686	0.0436139	-0.37663	1	1	http://tritrypdb.org/gene/Tc00.1047053508099.40
TcCLB.509993.31	mucin-associated_surface_protein_(MASP_pseudogene)_putative	-1.97779	0.0536644	0.0181161	0.0831099	0.9432	1	0	http://tritrypdb.org/gene/Tc00.1047053509993.31
TcCLB.511215.90	hypothetical_protein_conserved	-1.96604	0.0064086	0.00282382	0.0129546	0.621431	1	1	http://tritrypdb.org/gene/Tc00.1047053511215.90
TcCLB.510565.143	no_Fct	-1.96333	0.0426156	0.014835	0.0680576	-0.161015	1	0	http://tritrypdb.org/gene/Tc00.1047053510565.143
TcCLB.510367.30	no_Fct	-1.95997	0.000662698	0.000394111	0.00180803	2.09142	1	1	http://tritrypdb.org/gene/Tc00.1047053510367.30
TcCLB.507047.180	hypothetical_protein_conserved	-1.9574	7.31026e-07	1.32427e-06	6.07524e-06	4.65442	1	1	http://tritrypdb.org/gene/Tc00.1047053507047.180
TcCLB.510961.30	mucin-associated_surface_protein_(MASP)_putative	-1.956	0.0395472	0.0139105	0.0638159	-0.567229	1	0	http://tritrypdb.org/gene/Tc00.1047053510961.30
TcCLB.507641.240	hypothetical_protein	-1.95505	4.25335e-06	5.7241e-06	2.626e-05	4.10862	1	1	http://tritrypdb.org/gene/Tc00.1047053507641.240
TcCLB.509297.20	hypothetical_protein_conserved	-1.95165	1.20761e-13	6.71754e-12	3.08175e-11	7.56829	1	1	http://tritrypdb.org/gene/Tc00.1047053509297.20
TcCLB.509157.279	chaperonin_HSP60_mitochondrial_precursor_putative	-1.94639	1.39063e-07	3.29347e-07	1.51092e-06	4.73098	1	1	http://tritrypdb.org/gene/Tc00.1047053509157.279
TcCLB.503393.10	amino_acid_permease_putative	-1.94606	0.000102606	8.10014e-05	0.000371604	4.09259	1	1	http://tritrypdb.org/gene/Tc00.1047053503393.10
TcCLB.511127.74	hypothetical_protein_conserved	-1.94317	9.90558e-08	2.46634e-07	1.13146e-06	4.66076	1	1	http://tritrypdb.org/gene/Tc00.1047053511127.74
TcCLB.511613.166	surface_protease_GP63_(pseudogene)_putative	-1.93801	0.0365629	0.0129688	0.0594958	-0.361916	1	0	http://tritrypdb.org/gene/Tc00.1047053511613.166
TcCLB.506671.61	hypothetical_protein_conserved_(pseudogene)	-1.93549	9.9999e-05	7.92453e-05	0.000363547	3.65812	1	1	http://tritrypdb.org/gene/Tc00.1047053506671.61
TcCLB.508307.200	hypothetical_protein_conserved	-1.93341	5.81854e-05	5.03046e-05	0.000230779	3.46904	1	1	http://tritrypdb.org/gene/Tc00.1047053508307.200
TcCLB.506357.100	DNA-directed_RNA_polymerase_II_putative	-1.93029	2.17478e-11	2.58335e-10	1.18514e-09	6.27645	1	1	http://tritrypdb.org/gene/Tc00.1047053506357.100
TcCLB.506047.16	N-acetyltransferase_complex_ARD1_subunit_(pseudogene)_putative	-1.92929	0.0425861	0.0148284	0.0680272	-0.935476	1	0	http://tritrypdb.org/gene/Tc00.1047053506047.16
TcCLB.508379.20	hypothetical_protein_conserved	-1.92878	1.11304e-05	1.26546e-05	5.80544e-05	4.63505	1	1	http://tritrypdb.org/gene/Tc00.1047053508379.20
TcCLB.509473.10	hypothetical_protein_(pseudogene)	-1.92749	1.42826e-09	7.17495e-09	3.2916e-08	9.2531	1	1	http://tritrypdb.org/gene/Tc00.1047053509473.10
TcCLB.509581.35	hypothetical_protein_conserved_(pseudogene)	-1.92647	0.000259855	0.00017792	0.000816229	2.71507	1	1	http://tritrypdb.org/gene/Tc00.1047053509581.35
TcCLB.508373.29	orotidine-5-phosphate_decarboxylase/orotate_phosphoribosyltransferase_putative	-1.92439	1.54603e-10	1.19933e-09	5.50209e-09	5.84224	1	1	http://tritrypdb.org/gene/Tc00.1047053508373.29
TcCLB.506487.37	hypothetical_protein	-1.92401	1.1622e-05	1.30573e-05	5.99022e-05	3.86803	1	1	http://tritrypdb.org/gene/Tc00.1047053506487.37
TcCLB.511529.259	hypothetical_protein_conserved	-1.9221	9.11681e-08	2.30774e-07	1.0587e-06	4.26791	1	1	http://tritrypdb.org/gene/Tc00.1047053511529.259
TcCLB.505807.20	hypothetical_protein_conserved	-1.91471	5.86281e-12	9.06945e-11	4.16072e-10	6.42926	1	1	http://tritrypdb.org/gene/Tc00.1047053505807.20
TcCLB.507091.4	fucose_kinase_putative	-1.91004	3.18247e-09	1.39314e-08	6.39121e-08	4.77799	1	1	http://tritrypdb.org/gene/Tc00.1047053507091.4
TcCLB.508807.5	glycosylphosphatidylinositol-specific_phospholipase_C	-1.90815	1.73968e-09	8.37063e-09	3.84013e-08	6.02187	1	1	http://tritrypdb.org/gene/Tc00.1047053508807.5
TcCLB.506825.150	hypothetical_protein_conserved	-1.907	2.93837e-13	9.85521e-12	4.5212e-11	7.89362	1	1	http://tritrypdb.org/gene/Tc00.1047053506825.150
TcCLB.511417.100	anti-silencing_protein_ASF_1_putative	-1.90462	5.5124e-09	2.15423e-08	9.88278e-08	5.0189	1	1	http://tritrypdb.org/gene/Tc00.1047053511417.100
TcCLB.504129.50	hypothetical_protein_conserved_(pseudogene)	-1.90368	7.70696e-06	9.30253e-06	4.26765e-05	4.78654	1	1	http://tritrypdb.org/gene/Tc00.1047053504129.50
TcCLB.508209.144	hypothetical_protein_conserved	-1.90274	5.78946e-09	2.24941e-08	1.03194e-07	6.25311	1	1	http://tritrypdb.org/gene/Tc00.1047053508209.144
TcCLB.503531.40	hypothetical_protein_conserved	-1.90152	9.97617e-08	2.48121e-07	1.13828e-06	5.25463	1	1	http://tritrypdb.org/gene/Tc00.1047053503531.40
TcCLB.507747.185	no_Fct	-1.90028	0.0566765	0.0190008	0.0871684	-1.37205	1	0	http://tritrypdb.org/gene/Tc00.1047053507747.185
TcCLB.511603.434	surface_protease_GP63_putative	-1.89738	0.00422687	0.0019578	0.00898167	0.834773	1	1	http://tritrypdb.org/gene/Tc00.1047053511603.434
TcCLB.506945.190	cytochrome_p450-like_protein_putative	-1.89731	1.26023e-09	6.45888e-09	2.96309e-08	6.98608	1	1	http://tritrypdb.org/gene/Tc00.1047053506945.190
TcCLB.508093.39	GMP_synthetase_(pseudogene)_putative	-1.89696	7.50881e-07	1.35058e-06	6.19595e-06	4.28107	1	1	http://tritrypdb.org/gene/Tc00.1047053508093.39
TcCLB.430605.40	2Fe-2S_iron-sulfur_cluster_binding_domain_containing_protein_putative	-1.8968	3.09854e-08	9.34769e-08	4.28837e-07	5.00517	1	1	http://tritrypdb.org/gene/Tc00.1047053430605.40
TcCLB.508647.174	hypothetical_protein_conserved	-1.88367	5.37578e-06	6.90346e-06	3.16705e-05	4.86107	1	1	http://tritrypdb.org/gene/Tc00.1047053508647.174
TcCLB.503819.20	DNA-directed_RNA_polymerase_III_subunit_putative	-1.87747	2.03126e-07	4.52855e-07	2.07753e-06	4.75158	1	1	http://tritrypdb.org/gene/Tc00.1047053503819.20
TcCLB.508607.70	trans-sialidase_(pseudogene)_putative	-1.87654	0.00581791	0.00258906	0.0118776	1.99431	1	1	http://tritrypdb.org/gene/Tc00.1047053508607.70
TcCLB.511589.70	ADP-ribosylation_factor_GTPase_activating_protein_putative	-1.86584	6.57863e-12	1.00026e-10	4.58882e-10	6.13836	1	1	http://tritrypdb.org/gene/Tc00.1047053511589.70
TcCLB.469785.40	RNA-binding_protein_putative	-1.86342	4.83603e-08	1.35999e-07	6.23914e-07	4.84409	1	1	http://tritrypdb.org/gene/Tc00.1047053469785.40
TcCLB.506367.10	isovaleryl-coA_dehydrogenase_putative	-1.85916	5.27181e-07	1.00868e-06	4.62743e-06	4.72635	1	1	http://tritrypdb.org/gene/Tc00.1047053506367.10
TcCLB.511071.202	hypothetical_protein_conserved	-1.85753	0.00529844	0.00237901	0.010914	2.04679	1	1	http://tritrypdb.org/gene/Tc00.1047053511071.202
TcCLB.506495.40	hypothetical_protein	-1.85716	1.08623e-11	1.48357e-10	6.80606e-10	8.36103	1	1	http://tritrypdb.org/gene/Tc00.1047053506495.40
TcCLB.510595.58	hypothetical_protein_conserved	-1.85332	5.1338e-07	9.84749e-07	4.51766e-06	4.83203	1	1	http://tritrypdb.org/gene/Tc00.1047053510595.58
TcCLB.507143.90	hypothetical_protein	-1.85207	0.0347136	0.0123996	0.0568847	0.102524	1	0	http://tritrypdb.org/gene/Tc00.1047053507143.90
TcCLB.510263.30	surface_protease_GP63_putativemetallopeptidase_putative	-1.8473	0.00133032	0.000718294	0.00329526	3.14822	1	1	http://tritrypdb.org/gene/Tc00.1047053510263.30
TcCLB.506979.30	hypothetical_protein	-1.83603	0.0186827	0.00718544	0.0329641	2.93971	1	1	http://tritrypdb.org/gene/Tc00.1047053506979.30
TcCLB.506825.200	hypothetical_protein	-1.83098	9.17326e-13	2.09215e-11	9.59798e-11	8.89583	1	1	http://tritrypdb.org/gene/Tc00.1047053506825.200
TcCLB.505807.220	ribosomal_RNA_adenine_dimethylase_family_protein_putative	-1.81657	3.02704e-12	5.38561e-11	2.47072e-10	6.80358	1	1	http://tritrypdb.org/gene/Tc00.1047053505807.220
TcCLB.506499.10	hypothetical_protein_conserved_(pseudogene)	-1.81629	0.0378256	0.0133626	0.0613026	1.02242	1	0	http://tritrypdb.org/gene/Tc00.1047053506499.10
TcCLB.510149.70	hypothetical_protein_conserved	-1.81452	4.75603e-13	1.39065e-11	6.37979e-11	9.07739	1	1	http://tritrypdb.org/gene/Tc00.1047053510149.70
TcCLB.511711.30	hypothetical_protein_conserved	-1.80989	7.65035e-08	1.985e-07	9.10644e-07	5.99596	1	1	http://tritrypdb.org/gene/Tc00.1047053511711.30
TcCLB.509951.10	nucleolar_protein_putative	-1.8096	6.85517e-08	1.80685e-07	8.28914e-07	5.46189	1	1	http://tritrypdb.org/gene/Tc00.1047053509951.10
TcCLB.503447.60	beta_galactofuranosyl_glycosyltransferase_putative	-1.8087	0.0300685	0.0109165	0.0500807	0.315723	1	0	http://tritrypdb.org/gene/Tc00.1047053503447.60
TcCLB.506481.20	hypothetical_protein_conserved	-1.8026	1.02654e-13	6.00313e-12	2.75401e-11	8.50814	1	1	http://tritrypdb.org/gene/Tc00.1047053506481.20
TcCLB.506931.4	hypothetical_protein_conserved	-1.80134	1.1086e-07	2.70994e-07	1.24322e-06	5.61196	1	1	http://tritrypdb.org/gene/Tc00.1047053506931.4
TcCLB.508163.150	elongation_factor_1-gamma_(EF-1-gamma)_putative	-1.80085	0.000525987	0.000325188	0.00149184	2.76243	1	1	http://tritrypdb.org/gene/Tc00.1047053508163.150
TcCLB.505807.209	hypothetical_protein_conserved	-1.8002	1.25298e-05	1.39146e-05	6.38348e-05	4.73274	1	1	http://tritrypdb.org/gene/Tc00.1047053505807.209
TcCLB.506529.80	hypothetical_protein_conserved	-1.79778	8.19682e-09	3.03482e-08	1.39226e-07	8.0017	1	1	http://tritrypdb.org/gene/Tc00.1047053506529.80
TcCLB.504099.30	hypothetical_protein_conserved_(pseudogene)	-1.79584	0.0061284	0.00271452	0.0124532	2.52415	1	1	http://tritrypdb.org/gene/Tc00.1047053504099.30
TcCLB.507037.20	RNA-binding_protein_putative	-1.7949	2.26383e-09	1.03469e-08	4.74677e-08	6.7903	1	1	http://tritrypdb.org/gene/Tc00.1047053507037.20
TcCLB.504219.10	hypothetical_protein_conserved_(pseudogene)	-1.79146	0.016065	0.00629652	0.028886	1.08106	1	1	http://tritrypdb.org/gene/Tc00.1047053504219.10
TcCLB.506795.80	proline_racemaseB-cell_mitogen_precursor_putative	-1.78827	2.28553e-06	3.4226e-06	1.57016e-05	6.35696	1	1	http://tritrypdb.org/gene/Tc00.1047053506795.80
TcCLB.507711.100	procyclic_form_surface_glycoprotein_putative	-1.78307	7.14894e-10	4.07615e-09	1.86998e-08	7.82072	1	1	http://tritrypdb.org/gene/Tc00.1047053507711.100
TcCLB.510073.75	hypothetical_protein_conserved	-1.78056	0.0388223	0.013685	0.0627817	1.5034	1	0	http://tritrypdb.org/gene/Tc00.1047053510073.75
TcCLB.503955.40	trans-sialidase_putative	-1.77992	2.15318e-08	6.8682e-08	3.15087e-07	6.55979	1	1	http://tritrypdb.org/gene/Tc00.1047053503955.40
TcCLB.509831.40	hypothetical_protein_conserved	-1.77889	1.43329e-09	7.18439e-09	3.29593e-08	5.82777	1	1	http://tritrypdb.org/gene/Tc00.1047053509831.40
TcCLB.507993.350	surface_protease_GP63_putativemetallopeptidase_putative	-1.77621	1.27125e-07	3.05515e-07	1.40159e-06	5.5623	1	1	http://tritrypdb.org/gene/Tc00.1047053507993.350
TcCLB.507521.110	pumilio/PUF_RNA_binding_protein_5_putative	-1.77521	3.15126e-10	2.08322e-09	9.55701e-09	7.28682	1	1	http://tritrypdb.org/gene/Tc00.1047053507521.110
TcCLB.510371.61	surface_protease_GP63_(pseudogene)_putative	-1.76966	0.0489574	0.0167302	0.0767517	0.0519193	1	0	http://tritrypdb.org/gene/Tc00.1047053510371.61
TcCLB.504011.30	surface_protease_GP63_(pseudogene)_putative	-1.76931	2.55545e-06	3.76257e-06	1.72613e-05	3.70131	1	1	http://tritrypdb.org/gene/Tc00.1047053504011.30
TcCLB.511421.170	hypothetical_protein_conserved	-1.76858	1.42614e-07	3.35666e-07	1.53991e-06	6.02238	1	1	http://tritrypdb.org/gene/Tc00.1047053511421.170
TcCLB.507925.30	hypothetical_protein_conserved	-1.76719	2.41858e-06	3.59587e-06	1.64965e-05	4.8171	1	1	http://tritrypdb.org/gene/Tc00.1047053507925.30
TcCLB.509965.390	amastin_putative	-1.76711	3.18227e-08	9.54976e-08	4.38107e-07	4.7866	1	1	http://tritrypdb.org/gene/Tc00.1047053509965.390
TcCLB.509551.60	hypothetical_protein_conserved	-1.7648	0.000274498	0.000186435	0.000855293	4.15368	1	1	http://tritrypdb.org/gene/Tc00.1047053509551.60
TcCLB.506759.31	surface_protease_GP63_(pseudogene)_putative	-1.76318	0.120935	0.0368345	0.168983	-0.558981	1	0	http://tritrypdb.org/gene/Tc00.1047053506759.31
TcCLB.511439.60	hypothetical_protein_conserved	-1.75755	1.04972e-07	2.57429e-07	1.18099e-06	5.43564	1	1	http://tritrypdb.org/gene/Tc00.1047053511439.60
TcCLB.510721.31	surface_protease_GP63_putative	-1.75748	0.000662169	0.000393907	0.0018071	2.96519	1	1	http://tritrypdb.org/gene/Tc00.1047053510721.31
TcCLB.510175.110	trans-sialidase_(pseudogene)_putative	-1.757	1.27966e-06	2.12102e-06	9.73043e-06	3.91657	1	1	http://tritrypdb.org/gene/Tc00.1047053510175.110
TcCLB.506265.209	hypothetical_protein_conserved	-1.75535	7.86834e-06	9.45486e-06	4.33754e-05	4.02534	1	1	http://tritrypdb.org/gene/Tc00.1047053506265.209
TcCLB.510345.30	hypothetical_protein	-1.75322	1.22696e-05	1.36704e-05	6.27147e-05	4.21592	1	1	http://tritrypdb.org/gene/Tc00.1047053510345.30
TcCLB.511529.50	hypothetical_protein_conserved	-1.74848	7.41083e-05	6.17093e-05	0.000283099	4.53021	1	1	http://tritrypdb.org/gene/Tc00.1047053511529.50
TcCLB.510877.190	hypothetical_protein_conserved	-1.74808	2.25841e-05	2.2669e-05	0.000103997	3.90868	1	1	http://tritrypdb.org/gene/Tc00.1047053510877.190
TcCLB.511217.190	hypothetical_protein_conserved	-1.74577	1.06103e-05	1.21157e-05	5.55825e-05	4.23714	1	1	http://tritrypdb.org/gene/Tc00.1047053511217.190
TcCLB.510377.439	mucin_TcMUCII_putative	-1.74552	0.0439112	0.0152201	0.0698242	-0.80855	1	0	http://tritrypdb.org/gene/Tc00.1047053510377.439
TcCLB.503767.5	potassium_voltage-gated_channel_putative	-1.74536	4.91444e-05	4.34939e-05	0.000199534	4.43662	1	1	http://tritrypdb.org/gene/Tc00.1047053503767.5
TcCLB.511053.10	hypothetical_protein_conserved	-1.74063	1.07734e-09	5.68769e-09	2.6093e-08	5.8473	1	1	http://tritrypdb.org/gene/Tc00.1047053511053.10
TcCLB.511349.40	hypothetical_protein_conserved	-1.739	0.0145039	0.00575088	0.0263829	0.90435	1	1	http://tritrypdb.org/gene/Tc00.1047053511349.40
TcCLB.506767.110	mucin-associated_surface_protein_(MASP)_putative	-1.73818	0.0577685	0.0193044	0.0885614	-0.538005	1	0	http://tritrypdb.org/gene/Tc00.1047053506767.110
TcCLB.511437.40	expression_site-associated_gene_(ESAG-like)_protein_putative	-1.73772	0.0562298	0.0188704	0.0865704	1.36818	1	0	http://tritrypdb.org/gene/Tc00.1047053511437.40
TcCLB.510939.9	hypothetical_protein_conserved	-1.73635	4.73039e-07	9.23681e-07	4.2375e-06	4.80033	1	1	http://tritrypdb.org/gene/Tc00.1047053510939.9
TcCLB.507689.10	dihydrouridine_synthase_(Dus_pseudogene)_putative	-1.73336	0.00129863	0.000703178	0.00322592	4.85982	1	1	http://tritrypdb.org/gene/Tc00.1047053507689.10
TcCLB.509993.51	mucin-associated_surface_protein_(MASP_pseudogene)_putative	-1.73156	0.149443	0.0442298	0.20291	0.536454	1	0	http://tritrypdb.org/gene/Tc00.1047053509993.51
TcCLB.503579.60	hypothetical_protein	-1.73117	4.21883e-11	4.14736e-10	1.90265e-09	8.1965	1	1	http://tritrypdb.org/gene/Tc00.1047053503579.60
TcCLB.420293.31	hypothetical_protein	-1.73035	0.140507	0.0419499	0.19245	0.539847	1	0	http://tritrypdb.org/gene/Tc00.1047053420293.31
TcCLB.508439.40	hypothetical_protein	-1.72854	0.126059	0.0381811	0.17516	-1.29246	1	0	http://tritrypdb.org/gene/Tc00.1047053508439.40
TcCLB.507275.54	no_Fct	-1.72771	0.0222338	0.00837329	0.0384135	0.89525	1	1	http://tritrypdb.org/gene/Tc00.1047053507275.54
TcCLB.504137.140	hypothetical_protein_conserved	-1.71971	1.95771e-09	9.09881e-09	4.17419e-08	6.22767	1	1	http://tritrypdb.org/gene/Tc00.1047053504137.140
TcCLB.507537.20	cysteine_peptidase_putativecysteine_peptidase_clan_CA_family_C1_cathepsin_L-like_putative	-1.71799	0.000984806	0.000552126	0.00253295	9.67158	1	1	http://tritrypdb.org/gene/Tc00.1047053507537.20
TcCLB.510553.25	elongation_factor_1-gamma_(EF-1-gamma_pseudogene)_putative	-1.71474	0.0171821	0.00667131	0.0306055	2.27471	1	1	http://tritrypdb.org/gene/Tc00.1047053510553.25
TcCLB.511695.10	hypothetical_protein	-1.70969	0.0111012	0.00455285	0.0208868	2.46353	1	1	http://tritrypdb.org/gene/Tc00.1047053511695.10
TcCLB.507077.9	hypothetical_protein_conserved	-1.70872	1.48388e-10	1.15505e-09	5.29891e-09	6.36517	1	1	http://tritrypdb.org/gene/Tc00.1047053507077.9
TcCLB.438147.18	hypothetical_protein_conserved	-1.70859	1.61467e-05	1.70648e-05	7.82867e-05	4.36586	1	1	http://tritrypdb.org/gene/Tc00.1047053438147.18
TcCLB.510013.50	trans-sialidase_putative	-1.70795	0.0114693	0.00469035	0.0215176	2.20434	1	1	http://tritrypdb.org/gene/Tc00.1047053510013.50
TcCLB.511577.44	hypothetical_protein_conserved	-1.70459	2.9557e-07	6.1788e-07	2.8346e-06	4.57651	1	1	http://tritrypdb.org/gene/Tc00.1047053511577.44
TcCLB.509233.239	hypothetical_protein_conserved	-1.69883	1.96962e-06	3.01686e-06	1.38402e-05	3.66921	1	1	http://tritrypdb.org/gene/Tc00.1047053509233.239
TcCLB.507817.50	hypothetical_protein_conserved	-1.69866	3.04343e-10	2.02958e-09	9.31095e-09	6.19786	1	1	http://tritrypdb.org/gene/Tc00.1047053507817.50
TcCLB.509165.34	ribosomal_P_protein_AGP2beta-1_putative	-1.69865	1.81739e-06	2.81012e-06	1.28918e-05	4.37214	1	1	http://tritrypdb.org/gene/Tc00.1047053509165.34
TcCLB.510285.20	hypothetical_protein_conserved	-1.69707	2.04943e-11	2.4472e-10	1.12268e-09	7.74553	1	1	http://tritrypdb.org/gene/Tc00.1047053510285.20
TcCLB.509499.10	cyclophilin_putativePPIase_putativerotamase_putativepeptidyl-prolyl_cis-trans_isomerase_putative	-1.69625	1.76756e-10	1.32607e-09	6.08353e-09	7.09622	1	1	http://tritrypdb.org/gene/Tc00.1047053509499.10
TcCLB.503529.10	hypothetical_protein_conserved	-1.69563	5.16802e-05	4.55437e-05	0.000208937	3.13758	1	1	http://tritrypdb.org/gene/Tc00.1047053503529.10
TcCLB.504239.40	surface_protease_GP63_(pseudogene)_putative	-1.69372	0.0352429	0.0125474	0.0575627	0.784744	1	0	http://tritrypdb.org/gene/Tc00.1047053504239.40
TcCLB.506495.50	hypothetical_protein	-1.6928	8.44407e-10	4.65179e-09	2.13407e-08	7.3083	1	1	http://tritrypdb.org/gene/Tc00.1047053506495.50
TcCLB.507735.10	hypothetical_protein_conserved	-1.69125	1.13278e-05	1.28036e-05	5.87381e-05	4.35566	1	1	http://tritrypdb.org/gene/Tc00.1047053507735.10
TcCLB.508377.9	fucose_kinase_putative	-1.68977	5.45464e-10	3.21457e-09	1.47473e-08	6.47211	1	1	http://tritrypdb.org/gene/Tc00.1047053508377.9
TcCLB.511737.6	hypothetical_protein_conserved	-1.68527	5.38296e-08	1.47382e-07	6.76133e-07	5.48875	1	1	http://tritrypdb.org/gene/Tc00.1047053511737.6
TcCLB.506127.70	hypothetical_protein	-1.68066	0.0423946	0.014773	0.067773	1.70615	1	0	http://tritrypdb.org/gene/Tc00.1047053506127.70
TcCLB.503761.30	mucin_TcMUCII_putative	-1.67777	0.00704259	0.0030641	0.014057	2.41248	1	1	http://tritrypdb.org/gene/Tc00.1047053503761.30
TcCLB.507711.50	hypothetical_protein_conserved	-1.6743	3.53779e-06	4.93194e-06	2.26259e-05	5.03935	1	1	http://tritrypdb.org/gene/Tc00.1047053507711.50
TcCLB.506937.20	hypothetical_protein_conserved	-1.67334	3.43426e-06	4.81705e-06	2.20988e-05	4.50093	1	1	http://tritrypdb.org/gene/Tc00.1047053506937.20
TcCLB.506731.10	hypothetical_protein	-1.67144	0.00149046	0.000790416	0.00362613	3.61723	1	1	http://tritrypdb.org/gene/Tc00.1047053506731.10
TcCLB.509777.30	trans-sialidase_putative	-1.6705	3.85573e-06	5.30064e-06	2.43173e-05	5.98031	1	1	http://tritrypdb.org/gene/Tc00.1047053509777.30
TcCLB.510207.35	mucin_TcMUCII_(pseudogene)_putative	-1.66773	0.10444	0.0323856	0.148573	0.46738	1	0	http://tritrypdb.org/gene/Tc00.1047053510207.35
TcCLB.504077.60	hypothetical_protein_conserved_(pseudogene)	-1.66164	0.000336198	0.000221162	0.00101461	3.053	1	1	http://tritrypdb.org/gene/Tc00.1047053504077.60
TcCLB.508041.80	protein_transport_protein_Sec31_putative_(pseudogene)	-1.65575	1.10955e-11	1.50142e-10	6.88793e-10	8.49056	1	1	http://tritrypdb.org/gene/Tc00.1047053508041.80
TcCLB.510149.130	hypothetical_protein_conserved	-1.65476	5.18504e-08	1.42993e-07	6.55999e-07	5.66831	1	1	http://tritrypdb.org/gene/Tc00.1047053510149.130
TcCLB.506947.70	hypothetical_protein_conserved	-1.65446	4.85219e-08	1.36193e-07	6.24803e-07	5.29124	1	1	http://tritrypdb.org/gene/Tc00.1047053506947.70
TcCLB.509977.15	surface_protease_GP63_(pseudogene)_putative	-1.65409	0.088825	0.0280548	0.128705	0.42629	1	0	http://tritrypdb.org/gene/Tc00.1047053509977.15
TcCLB.510375.5	surface_protease_GP63_(pseudogene)_putative	-1.6518	0.0374394	0.0132446	0.0607614	-0.359387	1	0	http://tritrypdb.org/gene/Tc00.1047053510375.5
TcCLB.510249.30	hypothetical_protein_conserved	-1.65006	0.000138012	0.000104504	0.000479424	4.2494	1	1	http://tritrypdb.org/gene/Tc00.1047053510249.30
TcCLB.504075.3	calmodulin_putative	-1.64859	0.000765261	0.000445465	0.00204363	3.1782	1	1	http://tritrypdb.org/gene/Tc00.1047053504075.3
TcCLB.507997.80	hypothetical_protein_conserved	-1.64786	3.1314e-06	4.46083e-06	2.04646e-05	4.50253	1	1	http://tritrypdb.org/gene/Tc00.1047053507997.80
TcCLB.479721.10	hypothetical_protein_conserved_(pseudogene)	-1.64739	0.000153899	0.00011493	0.000527258	2.94086	1	1	http://tritrypdb.org/gene/Tc00.1047053479721.10
TcCLB.506601.11	hypothetical_protein_conserved_(pseudogene)	-1.64701	0.0596649	0.019848	0.0910551	-0.230239	1	0	http://tritrypdb.org/gene/Tc00.1047053506601.11
TcCLB.506513.14	hypothetical_protein_conserved	-1.64398	2.29272e-07	4.98474e-07	2.28681e-06	4.65657	1	1	http://tritrypdb.org/gene/Tc00.1047053506513.14
TcCLB.508323.94	cyclophilin_putativePPIase_putativerotamase_putativepeptidyl-prolyl_cis-trans_isomerase_putative	-1.64162	5.09319e-06	6.63394e-06	3.0434e-05	4.56528	1	1	http://tritrypdb.org/gene/Tc00.1047053508323.94
TcCLB.508539.10	hypothetical_protein_conserved	-1.64083	8.8276e-05	7.12677e-05	0.000326949	4.13608	1	1	http://tritrypdb.org/gene/Tc00.1047053508539.10
TcCLB.503821.10	DNA-directed_RNA_polymerase_subunit_putative	-1.64001	8.6546e-08	2.21036e-07	1.01403e-06	5.26745	1	1	http://tritrypdb.org/gene/Tc00.1047053503821.10
TcCLB.509649.20	hypothetical_protein	-1.63983	1.68681e-09	8.16798e-09	3.74716e-08	6.7918	1	1	http://tritrypdb.org/gene/Tc00.1047053509649.20
TcCLB.510911.58	retrotransposon_hot_spot_protein_(RHS_pseudogene)_putative	-1.63625	0.161872	0.0474648	0.217751	-1.06682	1	0	http://tritrypdb.org/gene/Tc00.1047053510911.58
TcCLB.511577.4	CLC-type_chloride_channel_putative	-1.63463	1.78834e-06	2.77083e-06	1.27115e-05	4.37076	1	1	http://tritrypdb.org/gene/Tc00.1047053511577.4
TcCLB.507709.13	no_Fct	-1.63265	0.0754736	0.024416	0.112011	-0.930447	1	0	http://tritrypdb.org/gene/Tc00.1047053507709.13
TcCLB.509633.10	hypothetical_protein_conserved	-1.63193	7.59528e-10	4.27718e-09	1.96221e-08	5.9764	1	1	http://tritrypdb.org/gene/Tc00.1047053509633.10
TcCLB.506125.30	phosphoglycerate_kinase_putative	-1.62902	0.00560974	0.00250374	0.0114862	2.73565	1	1	http://tritrypdb.org/gene/Tc00.1047053506125.30
TcCLB.503745.25	hypothetical_protein_conserved	-1.62787	2.25925e-05	2.2669e-05	0.000103997	4.44395	1	1	http://tritrypdb.org/gene/Tc00.1047053503745.25
TcCLB.503613.40	pterin-4-alpha-carbinolamine_dehydratase_putative	-1.6272	5.31271e-09	2.09631e-08	9.61711e-08	5.93613	1	1	http://tritrypdb.org/gene/Tc00.1047053503613.40
TcCLB.511621.259	hypothetical_protein_conserved	-1.62704	0.00207316	0.00105565	0.00484292	5.20231	1	1	http://tritrypdb.org/gene/Tc00.1047053511621.259
TcCLB.511575.90	hypothetical_protein	-1.62366	7.25256e-06	8.85488e-06	4.06229e-05	4.6913	1	1	http://tritrypdb.org/gene/Tc00.1047053511575.90
TcCLB.503747.10	tyrosine_aminotransferase_putative	-1.62311	7.76744e-06	9.36322e-06	4.29549e-05	4.78292	1	1	http://tritrypdb.org/gene/Tc00.1047053503747.10
TcCLB.506147.130	hypothetical_protein_conserved	-1.61669	8.15838e-07	1.45139e-06	6.65843e-06	5.1276	1	1	http://tritrypdb.org/gene/Tc00.1047053506147.130
TcCLB.462761.4	hypothetical_protein_conserved	-1.61611	0.00123328	0.000671941	0.00308262	3.4162	1	1	http://tritrypdb.org/gene/Tc00.1047053462761.4
TcCLB.511303.90	hypothetical_protein_conserved	-1.61523	2.95859e-10	1.97879e-09	9.07793e-09	6.76506	1	1	http://tritrypdb.org/gene/Tc00.1047053511303.90
TcCLB.508307.170	60S_acidic_ribosomal_protein_putative	-1.61249	4.63151e-09	1.87955e-08	8.62269e-08	5.74106	1	1	http://tritrypdb.org/gene/Tc00.1047053508307.170
TcCLB.507669.84	ATP-dependent_DEAD/H_RNA_helicase_putative	-1.61175	2.42264e-10	1.72128e-09	7.89659e-09	7.40755	1	1	http://tritrypdb.org/gene/Tc00.1047053507669.84
TcCLB.506127.40	hypothetical_protein_conserved	-1.61137	0.000534976	0.000329941	0.00151364	3.65418	1	1	http://tritrypdb.org/gene/Tc00.1047053506127.40
TcCLB.503977.15	surface_protease_GP63_(pseudogene)_putative	-1.60822	0.0606417	0.0201289	0.0923438	-1.0621	1	0	http://tritrypdb.org/gene/Tc00.1047053503977.15
TcCLB.510255.4	hypothetical_protein_conserved	-1.60745	4.09488e-06	5.55243e-06	2.54725e-05	4.03228	1	1	http://tritrypdb.org/gene/Tc00.1047053510255.4
TcCLB.506127.30	phenylalanyl-tRNA_synthetase_putative	-1.60317	0.000259507	0.000177788	0.000815626	4.58531	1	1	http://tritrypdb.org/gene/Tc00.1047053506127.30
TcCLB.509777.21	hypothetical_protein	-1.60104	4.61469e-07	9.07303e-07	4.16237e-06	4.4563	1	1	http://tritrypdb.org/gene/Tc00.1047053509777.21
TcCLB.507611.142	hypothetical_protein_(pseudogene)	-1.59821	0.00349234	0.0016573	0.00760306	3.11574	1	1	http://tritrypdb.org/gene/Tc00.1047053507611.142
TcCLB.504099.26	ATP-dependent_DEAD/H_RNA_helicase_(pseudogene)_putative	-1.59721	0.0805169	0.0257516	0.118139	1.15627	1	0	http://tritrypdb.org/gene/Tc00.1047053504099.26
TcCLB.506205.49	hypothetical_protein_conserved	-1.59684	0.000228613	0.000159595	0.000732163	3.81594	1	1	http://tritrypdb.org/gene/Tc00.1047053506205.49
TcCLB.511107.41	ATP-dependent_Clp_protease_subunit_heat_shock_protein_100_(HSP100)_putative	-1.59441	1.34587e-08	4.62279e-08	2.12076e-07	6.90381	1	1	http://tritrypdb.org/gene/Tc00.1047053511107.41
TcCLB.510747.140	hypothetical_protein_conserved	-1.59348	3.22297e-09	1.40548e-08	6.4478e-08	5.65115	1	1	http://tritrypdb.org/gene/Tc00.1047053510747.140
TcCLB.506773.130	pumilio-repeat_RNA-binding_protein_putative	-1.59166	1.03126e-10	8.64704e-10	3.96694e-09	7.82237	1	1	http://tritrypdb.org/gene/Tc00.1047053506773.130
TcCLB.509645.30	hypothetical_protein_conserved	-1.59025	0.0854926	0.0271413	0.124514	2.17353	1	0	http://tritrypdb.org/gene/Tc00.1047053509645.30
TcCLB.506755.230	hypothetical_protein_conserved	-1.58976	3.59759e-09	1.53079e-08	7.02268e-08	5.60088	1	1	http://tritrypdb.org/gene/Tc00.1047053506755.230
TcCLB.507507.49	hypothetical_protein_conserved	-1.58554	3.07307e-05	2.93253e-05	0.000134533	3.9772	1	1	http://tritrypdb.org/gene/Tc00.1047053507507.49
TcCLB.503749.60	ABC_transporter_putative	-1.58488	2.82689e-07	5.95825e-07	2.73342e-06	5.12785	1	1	http://tritrypdb.org/gene/Tc00.1047053503749.60
TcCLB.403789.9	DNA-directed_rna_polymerase_I_largest_subunit_putative	-1.5846	2.90218e-07	6.08924e-07	2.79351e-06	4.6011	1	1	http://tritrypdb.org/gene/Tc00.1047053403789.9
TcCLB.507529.58	hypothetical_protein_conserved	-1.58253	0.043341	0.0150453	0.0690223	2.0542	1	0	http://tritrypdb.org/gene/Tc00.1047053507529.58
TcCLB.503833.69	ribosome_biogenesis_protein_putative	-1.58149	2.39681e-06	3.57281e-06	1.63907e-05	5.99894	1	1	http://tritrypdb.org/gene/Tc00.1047053503833.69
TcCLB.507485.80	hypothetical_protein_conserved	-1.58091	1.13165e-05	1.28036e-05	5.87381e-05	4.91825	1	1	http://tritrypdb.org/gene/Tc00.1047053507485.80
TcCLB.511395.14	hypothetical_protein_conserved	-1.5805	7.83045e-07	1.4029e-06	6.43598e-06	4.69925	1	1	http://tritrypdb.org/gene/Tc00.1047053511395.14
TcCLB.510763.109	rRNA_processing_protein_putative	-1.57998	4.49886e-10	2.75082e-09	1.26197e-08	6.09848	1	1	http://tritrypdb.org/gene/Tc00.1047053510763.109
TcCLB.438059.10	serine/threonine-protein_phosphatase_PP1_alpha	-1.57938	0.0011909	0.000651964	0.00299096	3.58083	1	1	http://tritrypdb.org/gene/Tc00.1047053438059.10
TcCLB.511437.30	lipase_putative	-1.57428	3.71984e-05	3.4713e-05	0.00015925	4.15537	1	1	http://tritrypdb.org/gene/Tc00.1047053511437.30
TcCLB.503981.90	DNA_helicase_putative	-1.57384	4.71177e-05	4.20099e-05	0.000192726	4.0091	1	1	http://tritrypdb.org/gene/Tc00.1047053503981.90
TcCLB.510029.10	hypothetical_protein_conserved_(pseudogene)	-1.57294	1.02075e-07	2.51725e-07	1.15482e-06	5.8616	1	1	http://tritrypdb.org/gene/Tc00.1047053510029.10
TcCLB.510741.208	no_Fct	-1.57189	0.157427	0.0463162	0.212482	-0.437925	1	0	http://tritrypdb.org/gene/Tc00.1047053510741.208
TcCLB.507641.250	hypothetical_protein	-1.57077	2.12108e-06	3.21219e-06	1.47363e-05	4.88847	1	1	http://tritrypdb.org/gene/Tc00.1047053507641.250
TcCLB.504431.90	U2_small_nuclear_ribonucleoprotein_B_putative	-1.56945	6.51244e-07	1.19975e-06	5.50401e-06	5.02294	1	1	http://tritrypdb.org/gene/Tc00.1047053504431.90
TcCLB.510285.140	hypothetical_protein_conserved	-1.56852	4.64814e-05	4.1589e-05	0.000190795	3.52548	1	1	http://tritrypdb.org/gene/Tc00.1047053510285.140
TcCLB.508951.4	protein_kinase_putative	-1.56488	3.0722e-05	2.93253e-05	0.000134533	4.06446	1	1	http://tritrypdb.org/gene/Tc00.1047053508951.4
TcCLB.509137.10	hypothetical_protein	-1.56351	0.0815481	0.0260486	0.119501	0.523439	1	0	http://tritrypdb.org/gene/Tc00.1047053509137.10
TcCLB.506579.129	hypothetical_protein_conserved	-1.5634	0.000295982	0.000198135	0.00090897	4.15224	1	1	http://tritrypdb.org/gene/Tc00.1047053506579.129
TcCLB.509349.10	trans-sialidase_(pseudogene)_putative	-1.56135	4.09135e-06	5.55243e-06	2.54725e-05	4.05293	1	1	http://tritrypdb.org/gene/Tc00.1047053509349.10
TcCLB.509231.5	hypothetical_protein_conserved	-1.56019	0.00118325	0.000648469	0.00297493	3.32008	1	1	http://tritrypdb.org/gene/Tc00.1047053509231.5
TcCLB.457109.9	dispersed_gene_family_protein_1_(DGF-1)_putative	-1.55884	0.100637	0.0313385	0.143769	0.859191	1	0	http://tritrypdb.org/gene/Tc00.1047053457109.9
TcCLB.503981.80	hypothetical_protein_conserved	-1.55816	3.41152e-11	3.63583e-10	1.66798e-09	8.43179	1	1	http://tritrypdb.org/gene/Tc00.1047053503981.80
TcCLB.509465.10	hypothetical_protein_conserved	-1.5577	1.5032e-05	1.60955e-05	7.38402e-05	3.88007	1	1	http://tritrypdb.org/gene/Tc00.1047053509465.10
TcCLB.511693.60	hypothetical_protein_conserved	-1.55636	7.11565e-06	8.72509e-06	4.00274e-05	5.15396	1	1	http://tritrypdb.org/gene/Tc00.1047053511693.60
TcCLB.504215.59	hypothetical_protein_conserved	-1.55534	6.71055e-10	3.84542e-09	1.76413e-08	7.1689	1	1	http://tritrypdb.org/gene/Tc00.1047053504215.59
TcCLB.504103.80	hypothetical_protein_conserved	-1.55447	6.44306e-11	5.80818e-10	2.66457e-09	7.01289	1	1	http://tritrypdb.org/gene/Tc00.1047053504103.80
TcCLB.509341.10	hypothetical_protein_conserved	-1.55082	3.31665e-12	5.68743e-11	2.60918e-10	7.41491	1	1	http://tritrypdb.org/gene/Tc00.1047053509341.10
TcCLB.506623.30	hypothetical_protein	-1.5495	0.0112223	0.00459841	0.0210958	2.80235	1	1	http://tritrypdb.org/gene/Tc00.1047053506623.30
TcCLB.508775.35	retrotransposon_hot_spot_protein_(RHS_pseudogene)_putative	-1.54945	0.000866347	0.000494959	0.00227069	3.03302	1	1	http://tritrypdb.org/gene/Tc00.1047053508775.35
TcCLB.507737.40	hypothetical_protein_conserved	-1.54849	0.00106261	0.00058937	0.00270381	2.79996	1	1	http://tritrypdb.org/gene/Tc00.1047053507737.40
TcCLB.509829.20	isovaleryl-coA_dehydrogenase_putative	-1.54684	1.68106e-06	2.63868e-06	1.21053e-05	5.52948	1	1	http://tritrypdb.org/gene/Tc00.1047053509829.20
TcCLB.509767.170	hypothetical_protein_conserved	-1.54398	1.56161e-11	1.96771e-10	9.02711e-10	8.20375	1	1	http://tritrypdb.org/gene/Tc00.1047053509767.170
TcCLB.510841.30	hypothetical_protein	-1.54367	0.00071428	0.000419274	0.00192347	3.62872	1	1	http://tritrypdb.org/gene/Tc00.1047053510841.30
TcCLB.509551.64	small_nuclear_ribonucleoprotein_Sm-F_putative	-1.53958	8.58797e-05	6.96536e-05	0.000319545	4.68681	1	1	http://tritrypdb.org/gene/Tc00.1047053509551.64
TcCLB.508307.190	hypothetical_protein_conserved	-1.53922	0.0782759	0.0251797	0.115515	1.77803	1	0	http://tritrypdb.org/gene/Tc00.1047053508307.190
TcCLB.508781.10	structural_maintenance_of_chromosome_protein_4_(pseudogene)_putative	-1.53763	2.58615e-05	2.53143e-05	0.000116133	4.43377	1	1	http://tritrypdb.org/gene/Tc00.1047053508781.10
TcCLB.508719.30	hypothetical_protein_conserved	-1.53703	1.40469e-07	3.31987e-07	1.52303e-06	9.34029	1	1	http://tritrypdb.org/gene/Tc00.1047053508719.30
TcCLB.503953.50	hypothetical_protein_conserved	-1.53183	1.25228e-11	1.65092e-10	7.57378e-10	7.60537	1	1	http://tritrypdb.org/gene/Tc00.1047053503953.50
TcCLB.510535.10	hypothetical_protein_conserved	-1.53112	8.81487e-06	1.03523e-05	4.74923e-05	6.27473	1	1	http://tritrypdb.org/gene/Tc00.1047053510535.10
TcCLB.508163.81	hypothetical_protein_conserved_(pseudogene)	-1.52987	3.44781e-05	3.25204e-05	0.000149191	3.91027	1	1	http://tritrypdb.org/gene/Tc00.1047053508163.81
TcCLB.509965.429	hypothetical_protein_conserved	-1.52981	0.000432896	0.00027563	0.00126449	4.31698	1	1	http://tritrypdb.org/gene/Tc00.1047053509965.429
TcCLB.508039.90	phosphoinositide-specific_phospholipase_C_(pseudogene)_putativephosphoinositide-specific_phospholipase_C_putative_frameshift	-1.52888	0.0411882	0.0144099	0.066107	1.63728	1	0	http://tritrypdb.org/gene/Tc00.1047053508039.90
TcCLB.506181.120	hypothetical_protein_conserved	-1.52773	7.74458e-05	6.39735e-05	0.000293486	4.50097	1	1	http://tritrypdb.org/gene/Tc00.1047053506181.120
TcCLB.507957.290	hypothetical_protein	-1.52758	0.0577292	0.0192941	0.0885141	1.34952	1	0	http://tritrypdb.org/gene/Tc00.1047053507957.290
TcCLB.509815.5	trans-sialidase_putative	-1.52742	0.0703298	0.0229718	0.105386	1.41932	1	0	http://tritrypdb.org/gene/Tc00.1047053509815.5
TcCLB.511421.217	hypothetical_protein_conserved	-1.52724	0.000226032	0.000158327	0.000726345	4.8909	1	1	http://tritrypdb.org/gene/Tc00.1047053511421.217
TcCLB.506743.100	hypothetical_protein_conserved	-1.52669	0.000123024	9.4599e-05	0.000433985	4.66059	1	1	http://tritrypdb.org/gene/Tc00.1047053506743.100
TcCLB.510517.80	hypothetical_protein_conserved	-1.52652	8.15229e-05	6.66674e-05	0.000305845	4.73559	1	1	http://tritrypdb.org/gene/Tc00.1047053510517.80
TcCLB.504425.60	NADP-dependent_alcohol_hydrogenase_putative	-1.52624	5.68832e-07	1.07307e-06	4.92282e-06	6.65106	1	1	http://tritrypdb.org/gene/Tc00.1047053504425.60
TcCLB.506949.10	DNA-directed_rna_polymerase_I_largest_subunit_putative	-1.5251	1.25748e-05	1.39491e-05	6.39931e-05	4.39985	1	1	http://tritrypdb.org/gene/Tc00.1047053506949.10
TcCLB.510565.170	hypothetical_protein_conserved	-1.52234	1.29971e-05	1.42806e-05	6.55141e-05	4.014	1	1	http://tritrypdb.org/gene/Tc00.1047053510565.170
TcCLB.511527.82	hypothetical_protein_conserved	-1.52084	1.50236e-06	2.40959e-06	1.10543e-05	4.49214	1	1	http://tritrypdb.org/gene/Tc00.1047053511527.82
TcCLB.438147.9	hypothetical_protein_conserved	-1.52073	1.26669e-06	2.10105e-06	9.63885e-06	5.57135	1	1	http://tritrypdb.org/gene/Tc00.1047053438147.9
TcCLB.503689.20	hypothetical_protein_conserved	-1.51975	0.000117708	9.10953e-05	0.000417911	4.51775	1	1	http://tritrypdb.org/gene/Tc00.1047053503689.20
TcCLB.510205.60	hypothetical_protein	-1.51844	0.099588	0.0310627	0.142504	0.524181	1	0	http://tritrypdb.org/gene/Tc00.1047053510205.60
TcCLB.508541.125	elongation_factor_1-gamma_(EF-1-gamma_pseudogene)_putative	-1.51815	0.00273011	0.00133617	0.00612986	1.94608	1	1	http://tritrypdb.org/gene/Tc00.1047053508541.125
TcCLB.466007.9	dispersed_gene_family_protein_1_(DGF-1)_putative	-1.51636	0.139337	0.041666	0.191148	1.33723	1	0	http://tritrypdb.org/gene/Tc00.1047053466007.9
TcCLB.506625.140	hypothetical_protein_conserved	-1.5144	1.89359e-10	1.40674e-09	6.45362e-09	5.86577	1	1	http://tritrypdb.org/gene/Tc00.1047053506625.140
TcCLB.511417.129	hypothetical_protein_conserved	-1.51386	2.25027e-06	3.38312e-06	1.55205e-05	4.37713	1	1	http://tritrypdb.org/gene/Tc00.1047053511417.129
TcCLB.510603.20	hypothetical_protein_conserved	-1.51306	3.9287e-08	1.14434e-07	5.24981e-07	5.48604	1	1	http://tritrypdb.org/gene/Tc00.1047053510603.20
TcCLB.510565.151	no_Fct	-1.5116	0.155595	0.0458306	0.210254	-0.731057	1	0	http://tritrypdb.org/gene/Tc00.1047053510565.151
TcCLB.510535.30	hypothetical_protein	-1.51028	1.3397e-09	6.80501e-09	3.12188e-08	5.98271	1	1	http://tritrypdb.org/gene/Tc00.1047053510535.30
TcCLB.508163.371	hypothetical_protein_conserved_(pseudogene)	-1.50957	1.82304e-06	2.81694e-06	1.29231e-05	4.71751	1	1	http://tritrypdb.org/gene/Tc00.1047053508163.371
TcCLB.507641.260	chaperonin_HSP60_mitochondrial_precursor_(pseudogene)groELprotein_frameshiftheat_shock_protein_60_frameshiftchaperonin_HSP60_mitochondrial_precursor_frameshift	-1.50837	0.000952105	0.000536297	0.00246033	10.8917	1	1	http://tritrypdb.org/gene/Tc00.1047053507641.260
TcCLB.507923.20	U3_small_nuclear_ribonucleoprotein_(snRNP)_putative	-1.50799	0.00035069	0.000229372	0.00105227	8.00073	1	1	http://tritrypdb.org/gene/Tc00.1047053507923.20
TcCLB.506625.80	cAMP-specific_phosphodiesterase_putative	-1.50733	1.20952e-07	2.9222e-07	1.3406e-06	7.14711	1	1	http://tritrypdb.org/gene/Tc00.1047053506625.80
TcCLB.503419.10	hypothetical_protein	-1.50204	0.144058	0.0428082	0.196388	-0.150852	1	0	http://tritrypdb.org/gene/Tc00.1047053503419.10
TcCLB.506517.110	hypothetical_protein_conserved	-1.50161	3.51081e-06	4.90031e-06	2.24808e-05	5.03175	1	1	http://tritrypdb.org/gene/Tc00.1047053506517.110
TcCLB.510283.110	hypothetical_protein_conserved	-1.49966	5.11587e-08	1.41944e-07	6.51185e-07	5.06422	1	1	http://tritrypdb.org/gene/Tc00.1047053510283.110
TcCLB.511875.40	surface_protease_GP63_(pseudogene)_putative	-1.49948	6.22383e-06	7.79928e-06	3.57802e-05	4.46585	1	1	http://tritrypdb.org/gene/Tc00.1047053511875.40
TcCLB.511537.8	ABC_transporter_putative	-1.49918	1.83525e-07	4.14831e-07	1.90309e-06	5.08104	1	1	http://tritrypdb.org/gene/Tc00.1047053511537.8
TcCLB.510241.110	hypothetical_protein_conserved	-1.49899	3.48794e-11	3.69997e-10	1.69741e-09	8.73585	1	1	http://tritrypdb.org/gene/Tc00.1047053510241.110
TcCLB.510297.60	zinc_transporter_putative	-1.49858	1.27365e-10	1.01923e-09	4.67585e-09	6.76267	1	1	http://tritrypdb.org/gene/Tc00.1047053510297.60
TcCLB.504035.80	hypothetical_protein_conserved	-1.49854	1.249e-06	2.08078e-06	9.54584e-06	4.77129	1	1	http://tritrypdb.org/gene/Tc00.1047053504035.80
TcCLB.504129.10	hypothetical_protein_conserved	-1.49849	3.793e-05	3.52802e-05	0.000161852	4.68654	1	1	http://tritrypdb.org/gene/Tc00.1047053504129.10
TcCLB.503653.104	hypothetical_protein_conserved	-1.49551	8.09978e-06	9.66675e-06	4.43474e-05	3.28132	1	1	http://tritrypdb.org/gene/Tc00.1047053503653.104
TcCLB.511711.40	hypothetical_protein_conserved	-1.49544	4.49502e-08	1.27194e-07	5.83516e-07	5.31356	1	1	http://tritrypdb.org/gene/Tc00.1047053511711.40
TcCLB.509979.281	elongation_factor_1-gamma_(EF-1-gamma_pseudogene)_putative	-1.49475	0.00145139	0.000774132	0.00355143	3.28118	1	1	http://tritrypdb.org/gene/Tc00.1047053509979.281
TcCLB.507479.51	beta_galactofuranosyl_glycosyltransferase_putative	-1.49223	2.28056e-06	3.41739e-06	1.56777e-05	4.5269	1	1	http://tritrypdb.org/gene/Tc00.1047053507479.51
TcCLB.509551.40	hypothetical_protein_conserved	-1.49176	1.09261e-07	2.67661e-07	1.22793e-06	5.26566	1	1	http://tritrypdb.org/gene/Tc00.1047053509551.40
TcCLB.507485.20	hypothetical_protein_conserved	-1.49176	0.0127313	0.00513099	0.0235391	5.08668	1	1	http://tritrypdb.org/gene/Tc00.1047053507485.20
TcCLB.511353.10	peptidylprolyl_isomerase-like_putative	-1.49021	1.08185e-05	1.23369e-05	5.65968e-05	8.37413	1	1	http://tritrypdb.org/gene/Tc00.1047053511353.10
TcCLB.511621.90	esterase_putative	-1.48955	2.9972e-06	4.29919e-06	1.97231e-05	5.51128	1	1	http://tritrypdb.org/gene/Tc00.1047053511621.90
TcCLB.509827.20	hypothetical_protein_conserved	-1.48844	6.09164e-08	1.63066e-07	7.48085e-07	5.35821	1	1	http://tritrypdb.org/gene/Tc00.1047053509827.20
TcCLB.504099.70	retrotransposon_hot_spot_protein_(RHS_pseudogene)_putative	-1.48832	0.102616	0.0318851	0.146277	1.17979	1	0	http://tritrypdb.org/gene/Tc00.1047053504099.70
TcCLB.511211.210	hypothetical_protein_conserved	-1.48714	3.7595e-05	3.50114e-05	0.000160619	4.86481	1	1	http://tritrypdb.org/gene/Tc00.1047053511211.210
TcCLB.507617.9	prostaglandin_F2alpha_synthase	-1.48571	4.31956e-08	1.22992e-07	5.64239e-07	9.62189	1	1	http://tritrypdb.org/gene/Tc00.1047053507617.9
TcCLB.504507.20	DNA_replication_licensing_factor_(pseudogene)_putativeminichromosome_maintenance_protein-like_protein_putative	-1.48384	1.28909e-06	2.13355e-06	9.78793e-06	4.45726	1	1	http://tritrypdb.org/gene/Tc00.1047053504507.20
TcCLB.503529.30	hypothetical_protein_conserved	-1.48236	5.4173e-08	1.47967e-07	6.78817e-07	6.06905	1	1	http://tritrypdb.org/gene/Tc00.1047053503529.30
TcCLB.510311.110	hypothetical_protein_conserved	-1.48234	1.24498e-07	3.00152e-07	1.37698e-06	5.91865	1	1	http://tritrypdb.org/gene/Tc00.1047053510311.110
TcCLB.508181.130	peter_pan_protein_putative	-1.48182	2.52896e-10	1.77471e-09	8.14171e-09	6.57164	1	1	http://tritrypdb.org/gene/Tc00.1047053508181.130
TcCLB.510315.14	hypothetical_protein_conserved	-1.48155	2.43624e-07	5.24183e-07	2.40476e-06	5.08696	1	1	http://tritrypdb.org/gene/Tc00.1047053510315.14
TcCLB.511575.20	hypothetical_protein_conserved	-1.48149	1.9678e-08	6.38401e-08	2.92874e-07	4.90001	1	1	http://tritrypdb.org/gene/Tc00.1047053511575.20
TcCLB.506529.50	arginine_N-methyltransferase_putative	-1.47994	1.71451e-09	8.2845e-09	3.80062e-08	6.81476	1	1	http://tritrypdb.org/gene/Tc00.1047053506529.50
TcCLB.506925.160	hypothetical_protein_conserved	-1.47895	7.39437e-06	8.99912e-06	4.12846e-05	4.75814	1	1	http://tritrypdb.org/gene/Tc00.1047053506925.160
TcCLB.507963.90	hypothetical_protein_conserved	-1.47773	1.49156e-09	7.37919e-09	3.38529e-08	6.16553	1	1	http://tritrypdb.org/gene/Tc00.1047053507963.90
TcCLB.507041.132	hypothetical_protein	-1.47763	0.00111323	0.000614161	0.00281754	4.42405	1	1	http://tritrypdb.org/gene/Tc00.1047053507041.132
TcCLB.503881.39	ribosomal_protein_L38_putative	-1.47637	1.24979e-10	1.00721e-09	4.62068e-09	7.53074	1	1	http://tritrypdb.org/gene/Tc00.1047053503881.39
TcCLB.510017.15	surface_protease_GP63_(pseudogene)_putative	-1.47592	0.0506277	0.0172133	0.078968	2.51645	1	0	http://tritrypdb.org/gene/Tc00.1047053510017.15
TcCLB.505009.4	hypothetical_protein_conserved	-1.47346	2.89203e-05	2.78659e-05	0.000127838	4.32994	1	1	http://tritrypdb.org/gene/Tc00.1047053505009.4
TcCLB.469785.5	hypothetical_protein_conserved	-1.47295	8.53404e-06	1.00795e-05	4.62412e-05	4.58579	1	1	http://tritrypdb.org/gene/Tc00.1047053469785.5
TcCLB.510013.180	hypothetical_protein	-1.47212	0.0217952	0.00822712	0.0377429	1.21545	1	1	http://tritrypdb.org/gene/Tc00.1047053510013.180
TcCLB.511439.40	hypothetical_protein	-1.47038	4.62014e-08	1.3041e-07	5.98274e-07	7.85161	1	1	http://tritrypdb.org/gene/Tc00.1047053511439.40
TcCLB.507091.10	hypothetical_protein_conserved	-1.469	5.405e-05	4.72487e-05	0.000216759	4.85902	1	1	http://tritrypdb.org/gene/Tc00.1047053507091.10
TcCLB.506743.220	hypothetical_protein_conserved	-1.46793	5.30985e-07	1.0151e-06	4.65691e-06	4.97635	1	1	http://tritrypdb.org/gene/Tc00.1047053506743.220
TcCLB.427355.10	oligosaccharyl_transferase_subunit_putative	-1.46759	1.90374e-10	1.4097e-09	6.46716e-09	7.60589	1	1	http://tritrypdb.org/gene/Tc00.1047053427355.10
TcCLB.511687.19	voltage-dependent_anion-selective_channel_putative	-1.46707	0.0241158	0.00900472	0.0413103	4.22248	1	1	http://tritrypdb.org/gene/Tc00.1047053511687.19
TcCLB.511469.24	ADP-ribosylation_factor-like_2_arl2_putative	-1.46621	7.42171e-05	6.17763e-05	0.000283406	4.51135	1	1	http://tritrypdb.org/gene/Tc00.1047053511469.24
TcCLB.445553.10	hypothetical_protein_conserved	-1.46571	3.35901e-06	4.73798e-06	2.17361e-05	6.25182	1	1	http://tritrypdb.org/gene/Tc00.1047053445553.10
TcCLB.508159.26	hypothetical_protein_conserved_(pseudogene)	-1.46466	1.54577e-06	2.4619e-06	1.12943e-05	4.31339	1	1	http://tritrypdb.org/gene/Tc00.1047053508159.26
TcCLB.510599.14	acetyl-CoA_carboxylase_(pseudogene)_putative	-1.46404	2.34517e-10	1.68196e-09	7.71621e-09	7.53207	1	1	http://tritrypdb.org/gene/Tc00.1047053510599.14
TcCLB.510073.40	hypothetical_protein_conserved	-1.46368	0.000611482	0.000368165	0.001689	4.68113	1	1	http://tritrypdb.org/gene/Tc00.1047053510073.40
TcCLB.511217.80	hypothetical_protein_conserved	-1.46357	9.21544e-06	1.07562e-05	4.93455e-05	4.56407	1	1	http://tritrypdb.org/gene/Tc00.1047053511217.80
TcCLB.510761.18	hypothetical_protein_conserved	-1.46243	1.18512e-06	1.99183e-06	9.13775e-06	5.66428	1	1	http://tritrypdb.org/gene/Tc00.1047053510761.18
TcCLB.506797.30	hypothetical_protein	-1.4594	1.05304e-11	1.4653e-10	6.72223e-10	7.55452	1	1	http://tritrypdb.org/gene/Tc00.1047053506797.30
TcCLB.511627.80	hypothetical_protein_conserved	-1.45797	1.63197e-06	2.57046e-06	1.17923e-05	4.74014	1	1	http://tritrypdb.org/gene/Tc00.1047053511627.80
TcCLB.509599.100	hypothetical_protein	-1.45769	0.000412884	0.000264438	0.00121314	4.29126	1	1	http://tritrypdb.org/gene/Tc00.1047053509599.100
TcCLB.511745.10	heat_shock_70_kDa_protein_mitochondrial_precursor_putative	-1.45718	7.22834e-05	6.0365e-05	0.000276932	9.12181	1	1	http://tritrypdb.org/gene/Tc00.1047053511745.10
TcCLB.510963.70	ARP2/3_complex_subunit_putative	-1.45649	0.000118362	9.14456e-05	0.000419518	4.51347	1	1	http://tritrypdb.org/gene/Tc00.1047053510963.70
TcCLB.510165.50	hypothetical_protein_conserved	-1.45348	5.05813e-06	6.59941e-06	3.02756e-05	4.97782	1	1	http://tritrypdb.org/gene/Tc00.1047053510165.50
TcCLB.510603.30	hypothetical_protein_conserved	-1.45334	0.000356908	0.000232904	0.00106848	3.56003	1	1	http://tritrypdb.org/gene/Tc00.1047053510603.30
TcCLB.510755.65	hypothetical_protein	-1.45321	1.26831e-08	4.38944e-08	2.01371e-07	5.62989	1	1	http://tritrypdb.org/gene/Tc00.1047053510755.65
TcCLB.507711.90	procyclic_form_surface_glycoprotein_putative	-1.4508	2.33065e-10	1.67682e-09	7.6926e-09	7.70247	1	1	http://tritrypdb.org/gene/Tc00.1047053507711.90
TcCLB.505229.5	hypothetical_protein_conserved	-1.45016	6.32772e-06	7.91643e-06	3.63176e-05	5.13465	1	1	http://tritrypdb.org/gene/Tc00.1047053505229.5
TcCLB.511589.100	hypothetical_protein_conserved	-1.44929	5.90558e-06	7.45372e-06	3.41949e-05	4.92693	1	1	http://tritrypdb.org/gene/Tc00.1047053511589.100
TcCLB.506865.50	hypothetical_protein_conserved	-1.44877	2.57808e-08	8.01274e-08	3.67594e-07	5.90278	1	1	http://tritrypdb.org/gene/Tc00.1047053506865.50
TcCLB.511211.160	heat_shock_protein_70_(hsp70)_putative	-1.44863	1.62686e-07	3.76716e-07	1.72823e-06	12.0541	1	1	http://tritrypdb.org/gene/Tc00.1047053511211.160
TcCLB.509099.10	GTP-binding_protein_putative	-1.44831	2.40001e-09	1.08659e-08	4.98486e-08	6.63524	1	1	http://tritrypdb.org/gene/Tc00.1047053509099.10
TcCLB.508093.29	hypothetical_protein_conserved_(pseudogene)	-1.44808	0.000582754	0.000354802	0.0016277	4.30968	1	1	http://tritrypdb.org/gene/Tc00.1047053508093.29
TcCLB.511553.180	hypothetical_protein	-1.44771	0.00154265	0.00081315	0.00373043	3.34388	1	1	http://tritrypdb.org/gene/Tc00.1047053511553.180
TcCLB.511621.60	dolichyl-P-Man:GDP-Man7GlcNAc2-PP-dolichyl_alpha-16-mannosyltransferase_putative	-1.44763	0.000663504	0.000394436	0.00180952	3.95292	1	1	http://tritrypdb.org/gene/Tc00.1047053511621.60
TcCLB.511041.4	hypothetical_protein_conserved	-1.44422	6.18399e-05	5.3002e-05	0.000243153	3.92914	1	1	http://tritrypdb.org/gene/Tc00.1047053511041.4
TcCLB.506885.70	polyadenylate-binding_protein_1_putative	-1.44368	3.92765e-11	4.00659e-10	1.83807e-09	8.40306	1	1	http://tritrypdb.org/gene/Tc00.1047053506885.70
TcCLB.510493.20	hypothetical_protein_conserved	-1.4435	7.21215e-07	1.30857e-06	6.00324e-06	4.9548	1	1	http://tritrypdb.org/gene/Tc00.1047053510493.20
TcCLB.461165.4	hypothetical_protein_conserved	-1.44221	1.24246e-05	1.38161e-05	6.33829e-05	4.24536	1	1	http://tritrypdb.org/gene/Tc00.1047053461165.4
TcCLB.506811.20	hypothetical_protein_conserved	-1.44212	1.12869e-08	4.00342e-08	1.83662e-07	6.34323	1	1	http://tritrypdb.org/gene/Tc00.1047053506811.20
TcCLB.506775.14	hypothetical_protein_conserved	-1.4418	4.47183e-10	2.74903e-09	1.26115e-08	7.0805	1	1	http://tritrypdb.org/gene/Tc00.1047053506775.14
TcCLB.510287.4	NUDIX_hydrolase_putative	-1.43847	0.000845342	0.000485236	0.00222608	3.27206	1	1	http://tritrypdb.org/gene/Tc00.1047053510287.4
TcCLB.507237.359	surface_protease_GP63_(pseudogene)_putative	-1.43696	0.00556019	0.00248357	0.0113937	2.12201	1	1	http://tritrypdb.org/gene/Tc00.1047053507237.359
TcCLB.510167.4	hypothetical_protein_conserved	-1.43665	1.30927e-06	2.15598e-06	9.89083e-06	5.21012	1	1	http://tritrypdb.org/gene/Tc00.1047053510167.4
TcCLB.508241.90	hypothetical_protein_conserved	-1.43665	9.86042e-11	8.3601e-10	3.8353e-09	7.42697	1	1	http://tritrypdb.org/gene/Tc00.1047053508241.90
TcCLB.507047.80	zinc-finger_protein_ZPR1_putative	-1.43648	2.17629e-09	9.98686e-09	4.58159e-08	6.54482	1	1	http://tritrypdb.org/gene/Tc00.1047053507047.80
TcCLB.507611.370	protein_disulfide_isomerase_putative	-1.43417	6.16786e-08	1.64406e-07	7.54231e-07	9.26283	1	1	http://tritrypdb.org/gene/Tc00.1047053507611.370
TcCLB.510761.30	RNA_3'-terminal_phosphate_cyclase-like_protein_putative	-1.43302	1.03295e-09	5.51722e-09	2.53109e-08	6.24193	1	1	http://tritrypdb.org/gene/Tc00.1047053510761.30
TcCLB.508285.60	trans-sialidase_putative	-1.43022	0.11156	0.0343044	0.157376	0.0500215	1	0	http://tritrypdb.org/gene/Tc00.1047053508285.60
TcCLB.510431.330	hypothetical_protein_conserved	-1.42997	1.04981e-06	1.79617e-06	8.24017e-06	5.31109	1	1	http://tritrypdb.org/gene/Tc00.1047053510431.330
TcCLB.507805.30	hypothetical_protein_conserved_(pseudogene)	-1.4291	5.27644e-05	4.63202e-05	0.0002125	4.5033	1	1	http://tritrypdb.org/gene/Tc00.1047053507805.30
TcCLB.510609.10	trans-sialidase_(pseudogene)_putative	-1.42863	0.0322572	0.0116113	0.0532681	1.54406	1	0	http://tritrypdb.org/gene/Tc00.1047053510609.10
TcCLB.511133.10	hypothetical_protein_conserved	-1.4284	5.60611e-06	7.13497e-06	3.27326e-05	5.0975	1	1	http://tritrypdb.org/gene/Tc00.1047053511133.10
TcCLB.503715.20	hypothetical_protein	-1.42715	0.00405413	0.00188892	0.00866565	4.9494	1	1	http://tritrypdb.org/gene/Tc00.1047053503715.20
TcCLB.504427.75	hypothetical_protein_conserved_(pseudogene)	-1.42626	1.86813e-07	4.20597e-07	1.92954e-06	5.44928	1	1	http://tritrypdb.org/gene/Tc00.1047053504427.75
TcCLB.510507.50	RNA-binding_protein_putative	-1.42589	0.131804	0.039705	0.182152	-0.954001	1	0	http://tritrypdb.org/gene/Tc00.1047053510507.50
TcCLB.468405.9	dispersed_gene_family_protein_1_(DGF-1)_putative	-1.42512	0.166963	0.0487759	0.223766	1.62691	1	0	http://tritrypdb.org/gene/Tc00.1047053468405.9
TcCLB.511567.11	trans-sialidase_putative	-1.42426	0.00149093	0.000790416	0.00362613	2.54153	1	1	http://tritrypdb.org/gene/Tc00.1047053511567.11
TcCLB.509551.95	anaphase_promoting_complex_subunit_protein_putative	-1.42421	3.83013e-06	5.2718e-06	2.4185e-05	4.59871	1	1	http://tritrypdb.org/gene/Tc00.1047053509551.95
TcCLB.506289.60	hypothetical_protein_conserved	-1.42316	2.13159e-09	9.82126e-09	4.50562e-08	6.72651	1	1	http://tritrypdb.org/gene/Tc00.1047053506289.60
TcCLB.506359.50	hypothetical_protein_conserved	-1.42302	1.14064e-08	4.03952e-08	1.85318e-07	5.73454	1	1	http://tritrypdb.org/gene/Tc00.1047053506359.50
TcCLB.511037.20	hypothetical_protein_conserved	-1.42294	3.54418e-09	1.51371e-08	6.94434e-08	6.57258	1	1	http://tritrypdb.org/gene/Tc00.1047053511037.20
TcCLB.419703.10	hypothetical_protein	-1.42226	6.9262e-06	8.52948e-06	3.913e-05	4.88651	1	1	http://tritrypdb.org/gene/Tc00.1047053419703.10
TcCLB.506933.107	hypothetical_protein_conserved	-1.42034	0.118373	0.0361605	0.165891	0.452861	1	0	http://tritrypdb.org/gene/Tc00.1047053506933.107
TcCLB.506693.20	hypothetical_protein_conserved	-1.42032	9.21686e-08	2.3279e-07	1.06795e-06	5.2921	1	1	http://tritrypdb.org/gene/Tc00.1047053506693.20
TcCLB.432621.9	dispersed_gene_family_protein_1_(DGF-1)_putative	-1.4201	0.0851992	0.0270632	0.124156	0.740455	1	0	http://tritrypdb.org/gene/Tc00.1047053432621.9
TcCLB.504239.390	syntaxin_binding_protein_(pseudogene)_putative	-1.4196	0.0778865	0.0250757	0.115038	0.617384	1	0	http://tritrypdb.org/gene/Tc00.1047053504239.390
TcCLB.510747.114	hypothetical_protein_conserved	-1.41944	8.72475e-05	7.05873e-05	0.000323828	4.34721	1	1	http://tritrypdb.org/gene/Tc00.1047053510747.114
TcCLB.507529.10	RNA_binding_protein_putative	-1.41852	3.441e-09	1.47795e-08	6.78026e-08	7.09374	1	1	http://tritrypdb.org/gene/Tc00.1047053507529.10
TcCLB.508379.29	hypothetical_protein_conserved	-1.41752	0.000198774	0.000142114	0.000651966	3.84221	1	1	http://tritrypdb.org/gene/Tc00.1047053508379.29
TcCLB.485889.4	hypothetical_protein_conserved	-1.4174	6.13025e-08	1.63907e-07	7.51944e-07	5.61621	1	1	http://tritrypdb.org/gene/Tc00.1047053485889.4
TcCLB.506859.4	N-acetyltransferase_putative	-1.41707	9.28571e-06	1.08327e-05	4.96964e-05	4.27794	1	1	http://tritrypdb.org/gene/Tc00.1047053506859.4
TcCLB.506943.90	hypothetical_protein_conserved	-1.41707	2.17712e-05	2.19901e-05	0.000100882	5.11571	1	1	http://tritrypdb.org/gene/Tc00.1047053506943.90
TcCLB.511545.170	hypothetical_protein_conserved	-1.41615	6.65359e-08	1.75838e-07	8.0668e-07	6.36215	1	1	http://tritrypdb.org/gene/Tc00.1047053511545.170
TcCLB.511067.17	no_Fct	-1.4157	0.00520541	0.00234439	0.0107552	3.56329	1	1	http://tritrypdb.org/gene/Tc00.1047053511067.17
TcCLB.506943.114	U6_snRNA-associated_Sm-like_protein_LSm5p	-1.41459	4.37119e-07	8.66149e-07	3.97357e-06	5.33735	1	1	http://tritrypdb.org/gene/Tc00.1047053506943.114
TcCLB.477983.10	calpain_cysteine_peptidase_putative	-1.41456	0.0187114	0.00719283	0.032998	2.34177	1	1	http://tritrypdb.org/gene/Tc00.1047053477983.10
TcCLB.511621.120	hypothetical_protein_conserved	-1.41354	2.2949e-09	1.0468e-08	4.80232e-08	6.59918	1	1	http://tritrypdb.org/gene/Tc00.1047053511621.120
TcCLB.509351.6	metacyclin_III	-1.41294	0.10575	0.0327361	0.150181	-1.29018	1	0	http://tritrypdb.org/gene/Tc00.1047053509351.6
TcCLB.504427.240	metallo-beta-lactamase-like_protein_putative	-1.40868	9.42556e-08	2.37011e-07	1.08732e-06	5.2631	1	1	http://tritrypdb.org/gene/Tc00.1047053504427.240
TcCLB.506779.188	no_Fct	-1.40804	0.0284699	0.0104007	0.0477144	1.20234	1	1	http://tritrypdb.org/gene/Tc00.1047053506779.188
TcCLB.508685.9	dispersed_gene_family_protein_1_(DGF-1)_putative	-1.40794	0.133552	0.0401465	0.184177	2.17605	1	0	http://tritrypdb.org/gene/Tc00.1047053508685.9
TcCLB.508541.170	hypothetical_protein_conserved	-1.40477	2.94431e-06	4.23398e-06	1.94239e-05	4.78828	1	1	http://tritrypdb.org/gene/Tc00.1047053508541.170
TcCLB.510773.110	hypothetical_protein_conserved	-1.4047	0.000154026	0.000114988	0.000527522	4.20928	1	1	http://tritrypdb.org/gene/Tc00.1047053510773.110
TcCLB.507011.50	hypothetical_protein_conserved	-1.40292	2.66798e-10	1.82316e-09	8.36395e-09	6.84253	1	1	http://tritrypdb.org/gene/Tc00.1047053507011.50
TcCLB.506685.40	hypothetical_protein_conserved	-1.40276	2.00054e-10	1.46834e-09	6.73621e-09	6.82736	1	1	http://tritrypdb.org/gene/Tc00.1047053506685.40
TcCLB.503405.10	glutamine_synthetase_putative	-1.40225	6.36927e-07	1.17718e-06	5.40046e-06	7.07433	1	1	http://tritrypdb.org/gene/Tc00.1047053503405.10
TcCLB.507105.60	hypothetical_protein_conserved	-1.39996	2.07166e-08	6.66409e-08	3.05723e-07	8.20627	1	1	http://tritrypdb.org/gene/Tc00.1047053507105.60
TcCLB.511361.4	hypothetical_protein_conserved	-1.39602	0.000524786	0.000324533	0.00148884	4.00497	1	1	http://tritrypdb.org/gene/Tc00.1047053511361.4
TcCLB.510013.100	hypothetical_protein	-1.3959	0.0402797	0.0141419	0.0648778	0.716209	1	0	http://tritrypdb.org/gene/Tc00.1047053510013.100
TcCLB.507165.20	hypothetical_protein_conserved	-1.39572	1.2268e-05	1.36704e-05	6.27147e-05	4.7815	1	1	http://tritrypdb.org/gene/Tc00.1047053507165.20
TcCLB.438923.10	hypothetical_protein	-1.39509	1.691e-08	5.57322e-08	2.55678e-07	7.59523	1	1	http://tritrypdb.org/gene/Tc00.1047053438923.10
TcCLB.507603.70	hypothetical_protein_conserved	-1.39476	0.00025089	0.000172924	0.000793309	4.57462	1	1	http://tritrypdb.org/gene/Tc00.1047053507603.70
TcCLB.508209.120	10_kDa_heat_shock_protein_putative	-1.39376	1.47164e-06	2.37366e-06	1.08895e-05	8.18351	1	1	http://tritrypdb.org/gene/Tc00.1047053508209.120
TcCLB.507537.10	cruzipain_precursor_(pseudogene)_putativecathepsin_L-like_(pseudogene)_putativemajor_cysteine_proteinase_(pseudogene)_putativecysteine_peptidase_clan_CA_family_C1_(pseudogene)_putative	-1.39337	1.41579e-07	3.33918e-07	1.53189e-06	9.88001	1	1	http://tritrypdb.org/gene/Tc00.1047053507537.10
TcCLB.503401.11	retrotransposon_hot_spot_(RHS)_protein_putative	-1.39171	0.0442174	0.0153169	0.0702683	1.68076	1	0	http://tritrypdb.org/gene/Tc00.1047053503401.11
TcCLB.506737.60	hypothetical_protein_conserved	-1.39134	7.01234e-06	8.62222e-06	3.95555e-05	4.60314	1	1	http://tritrypdb.org/gene/Tc00.1047053506737.60
TcCLB.506715.44	hypothetical_protein_conserved	-1.39109	4.25918e-05	3.88557e-05	0.000178255	4.38658	1	1	http://tritrypdb.org/gene/Tc00.1047053506715.44
TcCLB.510553.11	hypothetical_protein_conserved_(pseudogene)	-1.39087	0.000231872	0.000161623	0.000741465	4.27174	1	1	http://tritrypdb.org/gene/Tc00.1047053510553.11
TcCLB.511211.120	activated_protein_kinase_C_receptor_putativeguanine_nucleotide-binding_protein_beta_subunit-like_protein_putative	-1.39	2.36803e-07	5.11436e-07	2.34628e-06	9.00266	1	1	http://tritrypdb.org/gene/Tc00.1047053511211.120
TcCLB.511211.220	heat_shock_protein_70_putative	-1.3877	5.23714e-08	1.44255e-07	6.6179e-07	7.45502	1	1	http://tritrypdb.org/gene/Tc00.1047053511211.220
TcCLB.504011.80	hypothetical_protein_conserved	-1.38748	6.5415e-08	1.73278e-07	7.94933e-07	5.25632	1	1	http://tritrypdb.org/gene/Tc00.1047053504011.80
TcCLB.507959.240	syntaxin_binding_protein_(pseudogene)_putative	-1.38708	0.000283347	0.000191476	0.000878418	3.01544	1	1	http://tritrypdb.org/gene/Tc00.1047053507959.240
TcCLB.506857.110	hypothetical_protein_conserved	-1.38692	5.14315e-06	6.68375e-06	3.06625e-05	6.32169	1	1	http://tritrypdb.org/gene/Tc00.1047053506857.110
TcCLB.507713.40	heat_shock_protein_85_putative	-1.38581	1.70195e-05	1.7896e-05	8.21e-05	9.58331	1	1	http://tritrypdb.org/gene/Tc00.1047053507713.40
TcCLB.506943.27	hypothetical_protein_conserved	-1.3857	1.22354e-05	1.36523e-05	6.26318e-05	4.50611	1	1	http://tritrypdb.org/gene/Tc00.1047053506943.27
TcCLB.509625.20	hypothetical_protein_conserved	-1.38345	0.000100042	7.9252e-05	0.000363579	4.65629	1	1	http://tritrypdb.org/gene/Tc00.1047053509625.20
TcCLB.450155.9	hypothetical_protein_conserved	-1.38257	0.000361244	0.00023533	0.0010796	5.20293	1	1	http://tritrypdb.org/gene/Tc00.1047053450155.9
TcCLB.504769.170	retrotransposon_hot_spot_protein_(RHS_pseudogene)_putative	-1.38077	0.0101021	0.00418525	0.0192003	2.81318	1	1	http://tritrypdb.org/gene/Tc00.1047053504769.170
TcCLB.505965.30	prenyltransferase_putative	-1.37976	1.60664e-09	7.86322e-09	3.60735e-08	6.25304	1	1	http://tritrypdb.org/gene/Tc00.1047053505965.30
TcCLB.503865.40	hypothetical_protein_conserved	-1.37922	9.40248e-09	3.39308e-08	1.55662e-07	5.97611	1	1	http://tritrypdb.org/gene/Tc00.1047053503865.40
TcCLB.503835.39	hypothetical_protein_conserved	-1.3785	9.95902e-05	7.89761e-05	0.000362313	5.59718	1	1	http://tritrypdb.org/gene/Tc00.1047053503835.39
TcCLB.506597.36	hypothetical_protein_conserved_(pseudogene)	-1.37736	0.00171237	0.000892256	0.00409334	2.67945	1	1	http://tritrypdb.org/gene/Tc00.1047053506597.36
TcCLB.511579.9	fatty_acyl_CoA_syntetase_1_putative	-1.37694	1.76441e-05	1.84253e-05	8.45284e-05	4.50751	1	1	http://tritrypdb.org/gene/Tc00.1047053511579.9
TcCLB.509769.140	hypothetical_protein_conserved	-1.37629	9.16844e-06	1.07178e-05	4.91693e-05	4.52701	1	1	http://tritrypdb.org/gene/Tc00.1047053509769.140
TcCLB.510747.5	hypothetical_protein_conserved	-1.37592	0.000779997	0.000452311	0.00207503	3.21692	1	1	http://tritrypdb.org/gene/Tc00.1047053510747.5
TcCLB.511135.40	hypothetical_protein_conserved	-1.37402	8.14872e-08	2.09998e-07	9.63391e-07	5.3709	1	1	http://tritrypdb.org/gene/Tc00.1047053511135.40
TcCLB.508805.10	pre-mRNA_splicing_factor_ATP-dependent_RNA_helicase_(pseudogene)_putative	-1.36958	2.0273e-06	3.08656e-06	1.416e-05	7.55712	1	1	http://tritrypdb.org/gene/Tc00.1047053508805.10
TcCLB.506181.80	hypothetical_protein_conserved	-1.36949	4.54212e-06	6.05094e-06	2.77595e-05	4.99986	1	1	http://tritrypdb.org/gene/Tc00.1047053506181.80
[truncated: 9,938 more rows]

## Sheet: Ama6 vs Trypo
TriTrypDB Gene ID	Annotation	log2Fold-change	P-value	Qval	adj.P.Val	AveExpr	Qvals.fc	AdjPvals.fc	TriTrypDB Link
[truncated: 10,463 more rows]

## Sheet: Ama12 vs Trypo
TriTrypDB Gene ID	Annotation	log2Fold-change	P-value	Qval	adj.P.Val	AveExpr	Qvals.fc	AdjPvals.fc	TriTrypDB Link
[truncated: 10,463 more rows]

[truncated: 24 more sheets: Ama24 vs Trypo, Ama48 vs Trypo, Ama72 vs Trypo, Ama4 vs Ama6, Ama4 vs Ama12, Ama4 vs Ama24, Ama4 vs Ama48, Ama4 vs Ama72, Ama6 vs Ama12, Ama6 vs Ama24, Ama6 vs Ama48, Ama6 vs Ama72, Ama12 vs Ama24, Ama12 vs Ama48, Ama12 vs Ama72, Ama24 vs Ama48, Ama24 vs Ama72, Ama48 vs Ama72, Ama4 vs Epi, Ama6 vs Epi …]
