# Supplementary material for: Transcriptome Remodeling in Trypanosoma cruzi and Human Cells during Intracellular Infection
Source: PLoS Pathog. 2016 Apr 5;12(4):e1005511. doi: 10.1371/journal.ppat.1005511 (PMC4821583; doi:10.1371/journal.ppat.1005511)
Supplement: S8 Table — Each sheet contains a list of T. cruzi genes that are expressed at a significantly higher level (≥2-fold difference in expression) in one parasite life cycle stage as compared with the other two life stages with amastigote transcriptome data from the 24 hpi infection time point serving as the representative amastigote sample. (XLSX) [file ppat.1005511.s018.xlsx]

## Sheet: Legend
Supplementary Table 7. Overrepresented T. cruzi genes by Developmental Stage. Each sheet contains a list of T. cruzi genes that are expressed at a significantly higher level (>2-fold difference in transcript abundance) in the indicated life cycle stage as compared to the other two. Amastigote transcriptome data from the 24 hpi infection time point was selected as the representative amastigote sam…

## Sheet: Amastigote-enriched genes
TrypDB Gene ID	Function	TrypDb_ID
TcCLB.506773.40	3-methylcrotonoyl-CoA_carboxylase_beta_subunit,_putative	http://tritrypdb.org/gene/Tc00.1047053506773.40
TcCLB.442383.9	40S_ribosomal_protein_SA,_putative	http://tritrypdb.org/gene/Tc00.1047053442383.9
TcCLB.506605.150	60S_ribosomal_protein,_putative	http://tritrypdb.org/gene/Tc00.1047053506605.150
TcCLB.510323.30	60S_ribosomal_protein_L13,_putative	http://tritrypdb.org/gene/Tc00.1047053510323.30
TcCLB.511181.100	60S_ribosomal_protein_L2,_putative	http://tritrypdb.org/gene/Tc00.1047053511181.100
TcCLB.509151.140	60S_ribosomal_protein_L23a,_putative	http://tritrypdb.org/gene/Tc00.1047053509151.140
TcCLB.510769.90	60S_ribosomal_protein_L32,_putative	http://tritrypdb.org/gene/Tc00.1047053510769.90
TcCLB.507831.90	60S_ribosomal_protein_L34,_putative	http://tritrypdb.org/gene/Tc00.1047053507831.90
TcCLB.509979.90	60S_ribosomal_protein_L35,_putative	http://tritrypdb.org/gene/Tc00.1047053509979.90
TcCLB.508207.100	60S_ribosomal_protein_L7,_putative	http://tritrypdb.org/gene/Tc00.1047053508207.100
TcCLB.510149.80	ABC_transporter,_putative	http://tritrypdb.org/gene/Tc00.1047053510149.80
TcCLB.510127.79	actin,_putative	http://tritrypdb.org/gene/Tc00.1047053510127.79
TcCLB.511071.40	amastin,_putative	http://tritrypdb.org/gene/Tc00.1047053511071.40
TcCLB.507107.50	aminopeptidase,_putative	http://tritrypdb.org/gene/Tc00.1047053507107.50
TcCLB.503557.20	ankyrin_repeat_protein,_putative	http://tritrypdb.org/gene/Tc00.1047053503557.20
TcCLB.511417.100	anti-silencing_protein_ASF_1,_putative	http://tritrypdb.org/gene/Tc00.1047053511417.100
TcCLB.506953.45	ascorbate-dependent_peroxidase_(pseudogene),_putative	http://tritrypdb.org/gene/Tc00.1047053506953.45
TcCLB.507527.50	cation_transporter,_putative	http://tritrypdb.org/gene/Tc00.1047053507527.50
TcCLB.509197.39	cation_transporter,_putative	http://tritrypdb.org/gene/Tc00.1047053509197.39
TcCLB.507527.35	cation_transporter_(pseudogene),_putative,cation_transporter,_putative,_fragment	http://tritrypdb.org/gene/Tc00.1047053507527.35
TcCLB.507641.290	chaperonin_HSP60,_mitochondrial_precursor,groELprotein,heat_shock_protein_60	http://tritrypdb.org/gene/Tc00.1047053507641.290
TcCLB.507467.40	choline/carnitine_O-acetyltransferase_(pseudogene),_putative,choline/carnitine_O-acetyltransferase,_putative,_frameshift	http://tritrypdb.org/gene/Tc00.1047053507467.40
TcCLB.507009.100	cyclophilin,_putative,PPIase,_putative,rotamase,_putative,peptidyl-prolyl_cis-trans_isomerase,_putative	http://tritrypdb.org/gene/Tc00.1047053507009.100
TcCLB.506107.20	dihydrouridine_synthase_(Dus),_putative	http://tritrypdb.org/gene/Tc00.1047053506107.20
TcCLB.506779.60	DNA-direcetd_RNA_polymerase_II,_subunit_9,_putative	http://tritrypdb.org/gene/Tc00.1047053506779.60
TcCLB.506737.81	elongation_factor_1-gamma_(EF-1-gamma,_pseudogene),_putative	http://tritrypdb.org/gene/Tc00.1047053506737.81
TcCLB.510307.245	elongation_factor_1-gamma_(EF-1-gamma,_pseudogene),_putative	http://tritrypdb.org/gene/Tc00.1047053510307.245
TcCLB.511347.31	elongation_factor_1-gamma_(EF-1-gamma,_pseudogene),_putative	http://tritrypdb.org/gene/Tc00.1047053511347.31
TcCLB.508169.9	elongation_factor_2,_putative	http://tritrypdb.org/gene/Tc00.1047053508169.9
TcCLB.506867.10	endonuclease_G,_putative	http://tritrypdb.org/gene/Tc00.1047053506867.10
TcCLB.510289.40	GPI_inositol_deacylase_precursor,_putative	http://tritrypdb.org/gene/Tc00.1047053510289.40
TcCLB.504431.100	guanine_deaminase,_putative	http://tritrypdb.org/gene/Tc00.1047053504431.100
TcCLB.418069.10	heat_shock_protein_70_(hsp70),_putative	http://tritrypdb.org/gene/Tc00.1047053418069.10
TcCLB.511627.110	heat_shock_protein_DNAJ,_putative	http://tritrypdb.org/gene/Tc00.1047053511627.110
TcCLB.509837.40	histone_H1,_putative	http://tritrypdb.org/gene/Tc00.1047053509837.40
TcCLB.438923.10	hypothetical_protein	http://tritrypdb.org/gene/Tc00.1047053438923.10
TcCLB.503751.20	hypothetical_protein	http://tritrypdb.org/gene/Tc00.1047053503751.20
TcCLB.506341.40	hypothetical_protein	http://tritrypdb.org/gene/Tc00.1047053506341.40
TcCLB.506495.40	hypothetical_protein	http://tritrypdb.org/gene/Tc00.1047053506495.40
TcCLB.506495.50	hypothetical_protein	http://tritrypdb.org/gene/Tc00.1047053506495.50
TcCLB.506605.100	hypothetical_protein	http://tritrypdb.org/gene/Tc00.1047053506605.100
TcCLB.506825.190	hypothetical_protein	http://tritrypdb.org/gene/Tc00.1047053506825.190
TcCLB.506895.5	hypothetical_protein	http://tritrypdb.org/gene/Tc00.1047053506895.5
TcCLB.507511.60	hypothetical_protein	http://tritrypdb.org/gene/Tc00.1047053507511.60
TcCLB.507863.10	hypothetical_protein	http://tritrypdb.org/gene/Tc00.1047053507863.10
TcCLB.508265.80	hypothetical_protein	http://tritrypdb.org/gene/Tc00.1047053508265.80
TcCLB.509137.10	hypothetical_protein	http://tritrypdb.org/gene/Tc00.1047053509137.10
TcCLB.509141.20	hypothetical_protein	http://tritrypdb.org/gene/Tc00.1047053509141.20
TcCLB.509141.30	hypothetical_protein	http://tritrypdb.org/gene/Tc00.1047053509141.30
TcCLB.509887.10	hypothetical_protein	http://tritrypdb.org/gene/Tc00.1047053509887.10
TcCLB.511545.60	hypothetical_protein	http://tritrypdb.org/gene/Tc00.1047053511545.60
TcCLB.511697.30	hypothetical_protein	http://tritrypdb.org/gene/Tc00.1047053511697.30
TcCLB.511733.80	hypothetical_protein	http://tritrypdb.org/gene/Tc00.1047053511733.80
TcCLB.503493.40	hypothetical_protein,_conserved	http://tritrypdb.org/gene/Tc00.1047053503493.40
TcCLB.503653.104	hypothetical_protein,_conserved	http://tritrypdb.org/gene/Tc00.1047053503653.104
TcCLB.503653.70	hypothetical_protein,_conserved	http://tritrypdb.org/gene/Tc00.1047053503653.70
TcCLB.503747.40	hypothetical_protein,_conserved	http://tritrypdb.org/gene/Tc00.1047053503747.40
TcCLB.503805.10	hypothetical_protein,_conserved	http://tritrypdb.org/gene/Tc00.1047053503805.10
TcCLB.503905.30	hypothetical_protein,_conserved	http://tritrypdb.org/gene/Tc00.1047053503905.30
TcCLB.504225.10	hypothetical_protein,_conserved	http://tritrypdb.org/gene/Tc00.1047053504225.10
TcCLB.504227.5	hypothetical_protein,_conserved	http://tritrypdb.org/gene/Tc00.1047053504227.5
TcCLB.504425.50	hypothetical_protein,_conserved	http://tritrypdb.org/gene/Tc00.1047053504425.50
TcCLB.504625.74	hypothetical_protein,_conserved	http://tritrypdb.org/gene/Tc00.1047053504625.74
TcCLB.506529.524	hypothetical_protein,_conserved	http://tritrypdb.org/gene/Tc00.1047053506529.524
TcCLB.506625.150	hypothetical_protein,_conserved	http://tritrypdb.org/gene/Tc00.1047053506625.150
TcCLB.506661.150	hypothetical_protein,_conserved	http://tritrypdb.org/gene/Tc00.1047053506661.150
TcCLB.506755.150	hypothetical_protein,_conserved	http://tritrypdb.org/gene/Tc00.1047053506755.150
TcCLB.506779.44	hypothetical_protein,_conserved	http://tritrypdb.org/gene/Tc00.1047053506779.44
TcCLB.506829.5	hypothetical_protein,_conserved	http://tritrypdb.org/gene/Tc00.1047053506829.5
TcCLB.506859.204	hypothetical_protein,_conserved	http://tritrypdb.org/gene/Tc00.1047053506859.204
TcCLB.506893.40	hypothetical_protein,_conserved	http://tritrypdb.org/gene/Tc00.1047053506893.40
TcCLB.506925.170	hypothetical_protein,_conserved	http://tritrypdb.org/gene/Tc00.1047053506925.170
TcCLB.507529.58	hypothetical_protein,_conserved	http://tritrypdb.org/gene/Tc00.1047053507529.58
TcCLB.507559.40	hypothetical_protein,_conserved	http://tritrypdb.org/gene/Tc00.1047053507559.40
TcCLB.507993.220	hypothetical_protein,_conserved	http://tritrypdb.org/gene/Tc00.1047053507993.220
TcCLB.508089.30	hypothetical_protein,_conserved	http://tritrypdb.org/gene/Tc00.1047053508089.30
TcCLB.508169.120	hypothetical_protein,_conserved	http://tritrypdb.org/gene/Tc00.1047053508169.120
TcCLB.508241.110	hypothetical_protein,_conserved	http://tritrypdb.org/gene/Tc00.1047053508241.110
TcCLB.508321.30	hypothetical_protein,_conserved	http://tritrypdb.org/gene/Tc00.1047053508321.30
TcCLB.508323.110	hypothetical_protein,_conserved	http://tritrypdb.org/gene/Tc00.1047053508323.110
TcCLB.508369.10	hypothetical_protein,_conserved	http://tritrypdb.org/gene/Tc00.1047053508369.10
TcCLB.508949.40	hypothetical_protein,_conserved	http://tritrypdb.org/gene/Tc00.1047053508949.40
TcCLB.509127.40	hypothetical_protein,_conserved	http://tritrypdb.org/gene/Tc00.1047053509127.40
TcCLB.509297.20	hypothetical_protein,_conserved	http://tritrypdb.org/gene/Tc00.1047053509297.20
TcCLB.509669.160	hypothetical_protein,_conserved	http://tritrypdb.org/gene/Tc00.1047053509669.160
TcCLB.510297.10	hypothetical_protein,_conserved	http://tritrypdb.org/gene/Tc00.1047053510297.10
TcCLB.510351.130	hypothetical_protein,_conserved	http://tritrypdb.org/gene/Tc00.1047053510351.130
TcCLB.510409.60	hypothetical_protein,_conserved	http://tritrypdb.org/gene/Tc00.1047053510409.60
TcCLB.510515.120	hypothetical_protein,_conserved	http://tritrypdb.org/gene/Tc00.1047053510515.120
TcCLB.510517.80	hypothetical_protein,_conserved	http://tritrypdb.org/gene/Tc00.1047053510517.80
TcCLB.510533.80	hypothetical_protein,_conserved	http://tritrypdb.org/gene/Tc00.1047053510533.80
TcCLB.510749.60	hypothetical_protein,_conserved	http://tritrypdb.org/gene/Tc00.1047053510749.60
TcCLB.510769.100	hypothetical_protein,_conserved	http://tritrypdb.org/gene/Tc00.1047053510769.100
TcCLB.511417.129	hypothetical_protein,_conserved	http://tritrypdb.org/gene/Tc00.1047053511417.129
TcCLB.511419.80	hypothetical_protein,_conserved	http://tritrypdb.org/gene/Tc00.1047053511419.80
TcCLB.511421.190	hypothetical_protein,_conserved	http://tritrypdb.org/gene/Tc00.1047053511421.190
TcCLB.511421.30	hypothetical_protein,_conserved	http://tritrypdb.org/gene/Tc00.1047053511421.30
TcCLB.511423.149	hypothetical_protein,_conserved	http://tritrypdb.org/gene/Tc00.1047053511423.149
TcCLB.511425.30	hypothetical_protein,_conserved	http://tritrypdb.org/gene/Tc00.1047053511425.30
TcCLB.511425.49	hypothetical_protein,_conserved	http://tritrypdb.org/gene/Tc00.1047053511425.49
TcCLB.511435.20	hypothetical_protein,_conserved	http://tritrypdb.org/gene/Tc00.1047053511435.20
TcCLB.511585.60	hypothetical_protein,_conserved	http://tritrypdb.org/gene/Tc00.1047053511585.60
TcCLB.511589.100	hypothetical_protein,_conserved	http://tritrypdb.org/gene/Tc00.1047053511589.100
TcCLB.511589.209	hypothetical_protein,_conserved	http://tritrypdb.org/gene/Tc00.1047053511589.209
TcCLB.511693.60	hypothetical_protein,_conserved	http://tritrypdb.org/gene/Tc00.1047053511693.60
TcCLB.511735.70	hypothetical_protein,_conserved	http://tritrypdb.org/gene/Tc00.1047053511735.70
TcCLB.511911.21	hypothetical_protein,_conserved	http://tritrypdb.org/gene/Tc00.1047053511911.21
TcCLB.508093.29	hypothetical_protein,_conserved_(pseudogene)	http://tritrypdb.org/gene/Tc00.1047053508093.29
TcCLB.511697.40	hypothetical_protein,_conserved_(pseudogene)	http://tritrypdb.org/gene/Tc00.1047053511697.40
TcCLB.441401.10	imidazolonepropienase,_putative	http://tritrypdb.org/gene/Tc00.1047053441401.10
TcCLB.503639.10	inositol-3-phosphate_synthase,_putative	http://tritrypdb.org/gene/Tc00.1047053503639.10
TcCLB.510181.9	inositol-3-phosphate_synthase,_putative	http://tritrypdb.org/gene/Tc00.1047053510181.9
TcCLB.506591.4	lipophosphoglycan_biosynthetic_protein,_putative	http://tritrypdb.org/gene/Tc00.1047053506591.4
TcCLB.503811.10	lipophosphoglycan_biosynthetic_protein,_putative,heat_shock_protein_90,_putative,glucose_regulated_protein_94,_putative	http://tritrypdb.org/gene/Tc00.1047053503811.10
TcCLB.510275.29	mucin-associated_surface_protein_(MASP),_putative	http://tritrypdb.org/gene/Tc00.1047053510275.29
TcCLB.427355.10	oligosaccharyl_transferase_subunit,_putative	http://tritrypdb.org/gene/Tc00.1047053427355.10
TcCLB.503467.30	oligosaccharyl_transferase_subunit,_putative	http://tritrypdb.org/gene/Tc00.1047053503467.30
TcCLB.508169.69	peptidyl-prolyl_cis-trans_isomerase,_putative	http://tritrypdb.org/gene/Tc00.1047053508169.69
TcCLB.511353.10	peptidylprolyl_isomerase-like,_putative	http://tritrypdb.org/gene/Tc00.1047053511353.10
TcCLB.503811.40	peroxisomal_targeting_signal_type_2_receptor,_putative	http://tritrypdb.org/gene/Tc00.1047053503811.40
TcCLB.507837.60	phosphatase-like_protein,_putative	http://tritrypdb.org/gene/Tc00.1047053507837.60
TcCLB.503767.5	potassium_voltage-gated_channel,_putative	http://tritrypdb.org/gene/Tc00.1047053503767.5
TcCLB.507711.100	procyclic_form_surface_glycoprotein,_putative	http://tritrypdb.org/gene/Tc00.1047053507711.100
TcCLB.508041.80	protein_transport_protein_Sec31,_putative_(pseudogene)	http://tritrypdb.org/gene/Tc00.1047053508041.80
TcCLB.507831.110	pumilio/PUF_RNA_binding_protein_2,_putative	http://tritrypdb.org/gene/Tc00.1047053507831.110
TcCLB.506773.130	pumilio-repeat,_RNA-binding_protein,_putative	http://tritrypdb.org/gene/Tc00.1047053506773.130
TcCLB.510029.40	RNA_polymerase_III_C11_subunit,_putative	http://tritrypdb.org/gene/Tc00.1047053510029.40
TcCLB.511423.104	RNA_polymerase_subunit,_putative	http://tritrypdb.org/gene/Tc00.1047053511423.104
TcCLB.507809.70	small_ubiquitin_protein,_putative	http://tritrypdb.org/gene/Tc00.1047053507809.70
TcCLB.506431.5	trans-sialidase,_putative	http://tritrypdb.org/gene/Tc00.1047053506431.5
TcCLB.508091.10	trans-sialidase_(pseudogene),_putative	http://tritrypdb.org/gene/Tc00.1047053508091.10
TcCLB.504643.40	U6_snRNA-associated_Sm-like_protein_LSm4,_putative	http://tritrypdb.org/gene/Tc00.1047053504643.40
TcCLB.511691.30	ubiquitin_activating_enzyme,_putative	http://tritrypdb.org/gene/Tc00.1047053511691.30
TcCLB.510297.60	zinc_transporter,_putative	http://tritrypdb.org/gene/Tc00.1047053510297.60

## Sheet: Epimastigote-enriched genes
TrypDB Gene ID	Function	TrypDb_ID
TcCLB.506367.30	1,2-Dihydroxy-3-keto-5-methylthiopentene_dioxygenase,_putative	http://tritrypdb.org/gene/Tc00.1047053506367.30
TcCLB.503991.39	2,4-dihydroxyhept-2-ene-1,7-dioic_acid_aldolase,_putative	http://tritrypdb.org/gene/Tc00.1047053503991.39
TcCLB.430605.40	2Fe-2S_iron-sulfur_cluster_binding_domain_containing_protein,_putative	http://tritrypdb.org/gene/Tc00.1047053430605.40
TcCLB.505843.49	2Fe-2S_iron-sulfur_cluster_binding_domain_containing_protein,_putative	http://tritrypdb.org/gene/Tc00.1047053505843.49
TcCLB.505807.180	2-hydroxy-3-oxopropionate_reductase,_putative	http://tritrypdb.org/gene/Tc00.1047053505807.180
TcCLB.508781.110	2-oxoisovalerate_dehydrogenase_alpha_subunit,_putative	http://tritrypdb.org/gene/Tc00.1047053508781.110
TcCLB.504147.120	60S_ribosomal_protein_L22,_putative	http://tritrypdb.org/gene/Tc00.1047053504147.120
TcCLB.505843.20	60S_ribosomal_protein_L6,_putative	http://tritrypdb.org/gene/Tc00.1047053505843.20
TcCLB.506401.320	60S_ribosomal_protein_L7a,_putative	http://tritrypdb.org/gene/Tc00.1047053506401.320
TcCLB.504881.50	ABC_transporter,_putative	http://tritrypdb.org/gene/Tc00.1047053504881.50
TcCLB.506567.60	ABC_transporter,_putative	http://tritrypdb.org/gene/Tc00.1047053506567.60
TcCLB.507099.80	ABC_transporter,_putative	http://tritrypdb.org/gene/Tc00.1047053507099.80
TcCLB.506181.104	actyltransferase-like_protein	http://tritrypdb.org/gene/Tc00.1047053506181.104
TcCLB.461927.9	adenosine_monophosphate_deaminase,_putative	http://tritrypdb.org/gene/Tc00.1047053461927.9
TcCLB.511179.150	alanine_racemase,_putative	http://tritrypdb.org/gene/Tc00.1047053511179.150
TcCLB.506357.50	alcohol_dehydrogenase,_putative	http://tritrypdb.org/gene/Tc00.1047053506357.50
TcCLB.507739.120	amastin,_putative	http://tritrypdb.org/gene/Tc00.1047053507739.120
TcCLB.509965.390	amastin,_putative	http://tritrypdb.org/gene/Tc00.1047053509965.390
TcCLB.509965.394	amastin,_putative	http://tritrypdb.org/gene/Tc00.1047053509965.394
TcCLB.503393.10	amino_acid_permease,_putative	http://tritrypdb.org/gene/Tc00.1047053503393.10
TcCLB.511325.50	amino_acid_permease,_putative	http://tritrypdb.org/gene/Tc00.1047053511325.50
TcCLB.504229.110	amino_acid_transporter,_putative	http://tritrypdb.org/gene/Tc00.1047053504229.110
TcCLB.506227.10	amino_acid_transporter,_putative	http://tritrypdb.org/gene/Tc00.1047053506227.10
TcCLB.511325.25	amino_acid_transporter,_putative	http://tritrypdb.org/gene/Tc00.1047053511325.25
TcCLB.511545.80	amino_acid_transporter,_putative,amino_acid_permease,_putative	http://tritrypdb.org/gene/Tc00.1047053511545.80
TcCLB.506363.80	aminoacylase,_putative,N-acyl-L-amino_acid_amidohydrolase,_putative	http://tritrypdb.org/gene/Tc00.1047053506363.80
TcCLB.510749.99	aminopeptidase_P,_putative	http://tritrypdb.org/gene/Tc00.1047053510749.99
TcCLB.503991.20	aminopeptidase_P1,_putative,metallo-peptidase,_Clan_MG,_Family_M24,_putative	http://tritrypdb.org/gene/Tc00.1047053503991.20
TcCLB.507963.20	arginase,_putative	http://tritrypdb.org/gene/Tc00.1047053507963.20
TcCLB.506213.120	ATP-dependent_RNA_helicase,_putative	http://tritrypdb.org/gene/Tc00.1047053506213.120
TcCLB.445281.9	calpain-like_cysteine_peptidase,_putative	http://tritrypdb.org/gene/Tc00.1047053445281.9
TcCLB.509013.19	calpain-like_cysteine_peptidase,_putative	http://tritrypdb.org/gene/Tc00.1047053509013.19
TcCLB.511441.20	calpain-like_cysteine_peptidase,_putative	http://tritrypdb.org/gene/Tc00.1047053511441.20
TcCLB.508555.50	calpain-like_cysteine_peptidase,_putative,cysteine_peptidase,_Clan_CA,_family_C2,_putative	http://tritrypdb.org/gene/Tc00.1047053508555.50
TcCLB.511329.10	calpain-like_cysteine_peptidase,_putative,cysteine_peptidase,_Clan_CA,_family_C2,_putative	http://tritrypdb.org/gene/Tc00.1047053511329.10
TcCLB.511445.10	calpain-like_cysteine_peptidase,_putative,cysteine_peptidase,_Clan_CA,_family_C2,_putative	http://tritrypdb.org/gene/Tc00.1047053511445.10
TcCLB.506563.170	calpain-like_cysteine_peptidase_(pseudogene),_putative	http://tritrypdb.org/gene/Tc00.1047053506563.170
TcCLB.509703.10	cellulosomal_scaffoldin_anchoring_protein,_putative	http://tritrypdb.org/gene/Tc00.1047053509703.10
TcCLB.509705.10	cellulosomal_scaffoldin_anchoring_protein,_putative	http://tritrypdb.org/gene/Tc00.1047053509705.10
TcCLB.506945.270	cyclin,_putative	http://tritrypdb.org/gene/Tc00.1047053506945.270
TcCLB.504035.70	cyclophilin,_putative	http://tritrypdb.org/gene/Tc00.1047053504035.70
TcCLB.506413.80	cyclophilin,_putative	http://tritrypdb.org/gene/Tc00.1047053506413.80
TcCLB.510739.19	cystathione_gamma_lyase,_putative	http://tritrypdb.org/gene/Tc00.1047053510739.19
TcCLB.510741.10	cystathione_gamma_lyase,_putative	http://tritrypdb.org/gene/Tc00.1047053510741.10
TcCLB.510535.100	cysteine_peptidase_C_(CPC),_putative,cathepsin_B-like_protease,_putative,CPC_cysteine_peptidase,_clan_CA,_family_C1,_putative	http://tritrypdb.org/gene/Tc00.1047053510535.100
TcCLB.503653.60	cytochrome_b-domain_protein,_putative	http://tritrypdb.org/gene/Tc00.1047053503653.60
TcCLB.506529.360	cytochrome_c_oxidase_subunit_IV,_putative	http://tritrypdb.org/gene/Tc00.1047053506529.360
TcCLB.510565.30	cytochrome_c_oxidase_subunit_V,_putative	http://tritrypdb.org/gene/Tc00.1047053510565.30
TcCLB.407477.50	cytochrome_c_oxidase_VIII_(COX_VIII),_putative	http://tritrypdb.org/gene/Tc00.1047053407477.50
TcCLB.506945.190	cytochrome_p450-like_protein,_putative	http://tritrypdb.org/gene/Tc00.1047053506945.190
TcCLB.503873.10	cytochrome-b5_reductase,_putative	http://tritrypdb.org/gene/Tc00.1047053503873.10
TcCLB.506937.10	cytosolic_malate_dehydrogenase,_putative	http://tritrypdb.org/gene/Tc00.1047053506937.10
TcCLB.509351.10	delta-1-pyrroline-5-carboxylate_dehydrogenase,_putative	http://tritrypdb.org/gene/Tc00.1047053509351.10
TcCLB.503577.9	delta-1-pyrroline-5-carboxylate_dehydrogenase_(pseudogene),_putative	http://tritrypdb.org/gene/Tc00.1047053503577.9
TcCLB.508647.170	DNA_polymerase_theta_(polymerase_domain_only),_putative	http://tritrypdb.org/gene/Tc00.1047053508647.170
TcCLB.511621.60	dolichyl-P-Man:GDP-Man7GlcNAc2-PP-dolichyl_alpha-1,6-mannosyltransferase,_putative	http://tritrypdb.org/gene/Tc00.1047053511621.60
TcCLB.506933.98	dual_specificity_protein_phosphatase,_putative	http://tritrypdb.org/gene/Tc00.1047053506933.98
TcCLB.511369.5	elongation_factor_1-alpha_(ef-1-alpha),_putative	http://tritrypdb.org/gene/Tc00.1047053511369.5
TcCLB.454787.20	elongation_factor_1-gamma_(EF-1-gamma,_pseudogene),_putative	http://tritrypdb.org/gene/Tc00.1047053454787.20
TcCLB.506357.120	ethanolamine_phosphotransferase,_putative	http://tritrypdb.org/gene/Tc00.1047053506357.120
TcCLB.511073.10	fatty_acid_desaturase,_putative	http://tritrypdb.org/gene/Tc00.1047053511073.10
TcCLB.511075.9	fatty_acid_desaturase,_putative	http://tritrypdb.org/gene/Tc00.1047053511075.9
TcCLB.506179.5	ferric_reductase,_putative	http://tritrypdb.org/gene/Tc00.1047053506179.5
TcCLB.505945.90	folate/pteridine_transporter,_putative	http://tritrypdb.org/gene/Tc00.1047053505945.90
TcCLB.511313.30	formin,_putative	http://tritrypdb.org/gene/Tc00.1047053511313.30
TcCLB.507669.10	fumarate_hydratase,_putative	http://tritrypdb.org/gene/Tc00.1047053507669.10
TcCLB.507009.40	galactokinase,_putative	http://tritrypdb.org/gene/Tc00.1047053507009.40
TcCLB.507009.10	Gim5A_protein,_putative,glycosomal_membrane_protein,_putative	http://tritrypdb.org/gene/Tc00.1047053507009.10
TcCLB.436535.19	Glucose-6-phosphate_dehydrogenase,_putative	http://tritrypdb.org/gene/Tc00.1047053436535.19
TcCLB.507689.50	glutamamyl_carboxypeptidase,_putative,metallo-peptidase,_clan_MH,_family_M18,_putative	http://tritrypdb.org/gene/Tc00.1047053507689.50
TcCLB.505843.10	glutamate_dehydrogenase,_putative	http://tritrypdb.org/gene/Tc00.1047053505843.10
TcCLB.507875.20	glutamate_dehydrogenase,_putative	http://tritrypdb.org/gene/Tc00.1047053507875.20
TcCLB.509445.39	glutamate_dehydrogenase,_putative	http://tritrypdb.org/gene/Tc00.1047053509445.39
TcCLB.508241.10	glycerol-3-phosphate_dehydrogenase,_putative	http://tritrypdb.org/gene/Tc00.1047053508241.10
TcCLB.506779.200	glycerol-3-phosphate_dehydrogenase_(pseudogene),_putative	http://tritrypdb.org/gene/Tc00.1047053506779.200
TcCLB.507993.80	glycogen_synthase_kinase_3,_putative	http://tritrypdb.org/gene/Tc00.1047053507993.80
TcCLB.503527.40	GPI_alpha-mannosyltransferase_III	http://tritrypdb.org/gene/Tc00.1047053503527.40
TcCLB.508951.20	hexokinase,_putative	http://tritrypdb.org/gene/Tc00.1047053508951.20
TcCLB.508551.30	hexose_transporter,_putative	http://tritrypdb.org/gene/Tc00.1047053508551.30
TcCLB.508551.39	hexose_transporter,_putative	http://tritrypdb.org/gene/Tc00.1047053508551.39
TcCLB.509167.150	homoserine_kinase,_putative	http://tritrypdb.org/gene/Tc00.1047053509167.150
TcCLB.511309.20	hydrolase-like_protein,_putative	http://tritrypdb.org/gene/Tc00.1047053511309.20
TcCLB.503715.20	hypothetical_protein	http://tritrypdb.org/gene/Tc00.1047053503715.20
TcCLB.503955.80	hypothetical_protein	http://tritrypdb.org/gene/Tc00.1047053503955.80
TcCLB.503967.19	hypothetical_protein	http://tritrypdb.org/gene/Tc00.1047053503967.19
TcCLB.504099.15	hypothetical_protein	http://tritrypdb.org/gene/Tc00.1047053504099.15
TcCLB.504101.10	hypothetical_protein	http://tritrypdb.org/gene/Tc00.1047053504101.10
TcCLB.506529.595	hypothetical_protein	http://tritrypdb.org/gene/Tc00.1047053506529.595
TcCLB.506625.50	hypothetical_protein	http://tritrypdb.org/gene/Tc00.1047053506625.50
TcCLB.506739.110	hypothetical_protein	http://tritrypdb.org/gene/Tc00.1047053506739.110
TcCLB.506763.370	hypothetical_protein	http://tritrypdb.org/gene/Tc00.1047053506763.370
TcCLB.506907.40	hypothetical_protein	http://tritrypdb.org/gene/Tc00.1047053506907.40
TcCLB.506945.150	hypothetical_protein	http://tritrypdb.org/gene/Tc00.1047053506945.150
TcCLB.507603.220	hypothetical_protein	http://tritrypdb.org/gene/Tc00.1047053507603.220
TcCLB.508567.60	hypothetical_protein	http://tritrypdb.org/gene/Tc00.1047053508567.60
TcCLB.510517.40	hypothetical_protein	http://tritrypdb.org/gene/Tc00.1047053510517.40
TcCLB.510773.120	hypothetical_protein	http://tritrypdb.org/gene/Tc00.1047053510773.120
TcCLB.510861.110	hypothetical_protein	http://tritrypdb.org/gene/Tc00.1047053510861.110
TcCLB.511051.10	hypothetical_protein	http://tritrypdb.org/gene/Tc00.1047053511051.10
TcCLB.511071.90	hypothetical_protein	http://tritrypdb.org/gene/Tc00.1047053511071.90
TcCLB.511075.50	hypothetical_protein	http://tritrypdb.org/gene/Tc00.1047053511075.50
TcCLB.511573.49	hypothetical_protein	http://tritrypdb.org/gene/Tc00.1047053511573.49
TcCLB.398751.10	hypothetical_protein,_conserved	http://tritrypdb.org/gene/Tc00.1047053398751.10
TcCLB.425311.9	hypothetical_protein,_conserved	http://tritrypdb.org/gene/Tc00.1047053425311.9
TcCLB.430539.10	hypothetical_protein,_conserved	http://tritrypdb.org/gene/Tc00.1047053430539.10
TcCLB.430737.20	hypothetical_protein,_conserved	http://tritrypdb.org/gene/Tc00.1047053430737.20
TcCLB.456139.10	hypothetical_protein,_conserved	http://tritrypdb.org/gene/Tc00.1047053456139.10
TcCLB.462761.16	hypothetical_protein,_conserved	http://tritrypdb.org/gene/Tc00.1047053462761.16
TcCLB.462761.4	hypothetical_protein,_conserved	http://tritrypdb.org/gene/Tc00.1047053462761.4
TcCLB.480997.10	hypothetical_protein,_conserved	http://tritrypdb.org/gene/Tc00.1047053480997.10
TcCLB.482097.20	hypothetical_protein,_conserved	http://tritrypdb.org/gene/Tc00.1047053482097.20
TcCLB.503487.30	hypothetical_protein,_conserved	http://tritrypdb.org/gene/Tc00.1047053503487.30
TcCLB.503487.70	hypothetical_protein,_conserved	http://tritrypdb.org/gene/Tc00.1047053503487.70
TcCLB.503697.70	hypothetical_protein,_conserved	http://tritrypdb.org/gene/Tc00.1047053503697.70
TcCLB.503789.60	hypothetical_protein,_conserved	http://tritrypdb.org/gene/Tc00.1047053503789.60
TcCLB.503795.10	hypothetical_protein,_conserved	http://tritrypdb.org/gene/Tc00.1047053503795.10
TcCLB.503959.78	hypothetical_protein,_conserved	http://tritrypdb.org/gene/Tc00.1047053503959.78
TcCLB.503975.70	hypothetical_protein,_conserved	http://tritrypdb.org/gene/Tc00.1047053503975.70
TcCLB.504035.120	hypothetical_protein,_conserved	http://tritrypdb.org/gene/Tc00.1047053504035.120
TcCLB.504057.178	hypothetical_protein,_conserved	http://tritrypdb.org/gene/Tc00.1047053504057.178
TcCLB.504103.90	hypothetical_protein,_conserved	http://tritrypdb.org/gene/Tc00.1047053504103.90
TcCLB.504111.40	hypothetical_protein,_conserved	http://tritrypdb.org/gene/Tc00.1047053504111.40
TcCLB.504125.120	hypothetical_protein,_conserved	http://tritrypdb.org/gene/Tc00.1047053504125.120
TcCLB.504137.100	hypothetical_protein,_conserved	http://tritrypdb.org/gene/Tc00.1047053504137.100
TcCLB.504137.50	hypothetical_protein,_conserved	http://tritrypdb.org/gene/Tc00.1047053504137.50
TcCLB.504147.70	hypothetical_protein,_conserved	http://tritrypdb.org/gene/Tc00.1047053504147.70
TcCLB.504153.120	hypothetical_protein,_conserved	http://tritrypdb.org/gene/Tc00.1047053504153.120
TcCLB.504423.10	hypothetical_protein,_conserved	http://tritrypdb.org/gene/Tc00.1047053504423.10
TcCLB.504765.20	hypothetical_protein,_conserved	http://tritrypdb.org/gene/Tc00.1047053504765.20
TcCLB.505123.10	hypothetical_protein,_conserved	http://tritrypdb.org/gene/Tc00.1047053505123.10
TcCLB.506125.20	hypothetical_protein,_conserved	http://tritrypdb.org/gene/Tc00.1047053506125.20
TcCLB.506127.20	hypothetical_protein,_conserved	http://tritrypdb.org/gene/Tc00.1047053506127.20
TcCLB.506127.40	hypothetical_protein,_conserved	http://tritrypdb.org/gene/Tc00.1047053506127.40
TcCLB.506203.120	hypothetical_protein,_conserved	http://tritrypdb.org/gene/Tc00.1047053506203.120
TcCLB.506203.60	hypothetical_protein,_conserved	http://tritrypdb.org/gene/Tc00.1047053506203.60
TcCLB.506237.19	hypothetical_protein,_conserved	http://tritrypdb.org/gene/Tc00.1047053506237.19
TcCLB.506239.10	hypothetical_protein,_conserved	http://tritrypdb.org/gene/Tc00.1047053506239.10
TcCLB.506239.40	hypothetical_protein,_conserved	http://tritrypdb.org/gene/Tc00.1047053506239.40
TcCLB.506369.60	hypothetical_protein,_conserved	http://tritrypdb.org/gene/Tc00.1047053506369.60
TcCLB.506399.70	hypothetical_protein,_conserved	http://tritrypdb.org/gene/Tc00.1047053506399.70
TcCLB.506399.80	hypothetical_protein,_conserved	http://tritrypdb.org/gene/Tc00.1047053506399.80
TcCLB.506401.140	hypothetical_protein,_conserved	http://tritrypdb.org/gene/Tc00.1047053506401.140
TcCLB.506401.210	hypothetical_protein,_conserved	http://tritrypdb.org/gene/Tc00.1047053506401.210
TcCLB.506401.280	hypothetical_protein,_conserved	http://tritrypdb.org/gene/Tc00.1047053506401.280
TcCLB.506405.43	hypothetical_protein,_conserved	http://tritrypdb.org/gene/Tc00.1047053506405.43
TcCLB.506465.14	hypothetical_protein,_conserved	http://tritrypdb.org/gene/Tc00.1047053506465.14
TcCLB.506467.29	hypothetical_protein,_conserved	http://tritrypdb.org/gene/Tc00.1047053506467.29
TcCLB.506529.314	hypothetical_protein,_conserved	http://tritrypdb.org/gene/Tc00.1047053506529.314
TcCLB.506605.10	hypothetical_protein,_conserved	http://tritrypdb.org/gene/Tc00.1047053506605.10
TcCLB.506625.130	hypothetical_protein,_conserved	http://tritrypdb.org/gene/Tc00.1047053506625.130
TcCLB.506697.20	hypothetical_protein,_conserved	http://tritrypdb.org/gene/Tc00.1047053506697.20
TcCLB.506717.240	hypothetical_protein,_conserved	http://tritrypdb.org/gene/Tc00.1047053506717.240
TcCLB.506739.99	hypothetical_protein,_conserved	http://tritrypdb.org/gene/Tc00.1047053506739.99
TcCLB.506753.130	hypothetical_protein,_conserved	http://tritrypdb.org/gene/Tc00.1047053506753.130
TcCLB.506753.140	hypothetical_protein,_conserved	http://tritrypdb.org/gene/Tc00.1047053506753.140
TcCLB.506773.10	hypothetical_protein,_conserved	http://tritrypdb.org/gene/Tc00.1047053506773.10
TcCLB.506797.60	hypothetical_protein,_conserved	http://tritrypdb.org/gene/Tc00.1047053506797.60
TcCLB.506801.110	hypothetical_protein,_conserved	http://tritrypdb.org/gene/Tc00.1047053506801.110
TcCLB.506859.240	hypothetical_protein,_conserved	http://tritrypdb.org/gene/Tc00.1047053506859.240
TcCLB.506863.30	hypothetical_protein,_conserved	http://tritrypdb.org/gene/Tc00.1047053506863.30
TcCLB.506893.100	hypothetical_protein,_conserved	http://tritrypdb.org/gene/Tc00.1047053506893.100
TcCLB.506931.4	hypothetical_protein,_conserved	http://tritrypdb.org/gene/Tc00.1047053506931.4
TcCLB.506933.107	hypothetical_protein,_conserved	http://tritrypdb.org/gene/Tc00.1047053506933.107
TcCLB.506941.40	hypothetical_protein,_conserved	http://tritrypdb.org/gene/Tc00.1047053506941.40
TcCLB.506947.10	hypothetical_protein,_conserved	http://tritrypdb.org/gene/Tc00.1047053506947.10
TcCLB.506963.70	hypothetical_protein,_conserved	http://tritrypdb.org/gene/Tc00.1047053506963.70
TcCLB.507143.80	hypothetical_protein,_conserved	http://tritrypdb.org/gene/Tc00.1047053507143.80
TcCLB.507227.9	hypothetical_protein,_conserved	http://tritrypdb.org/gene/Tc00.1047053507227.9
TcCLB.507277.20	hypothetical_protein,_conserved	http://tritrypdb.org/gene/Tc00.1047053507277.20
TcCLB.507667.11	hypothetical_protein,_conserved	http://tritrypdb.org/gene/Tc00.1047053507667.11
TcCLB.507667.20	hypothetical_protein,_conserved	http://tritrypdb.org/gene/Tc00.1047053507667.20
TcCLB.507669.190	hypothetical_protein,_conserved	http://tritrypdb.org/gene/Tc00.1047053507669.190
TcCLB.507669.20	hypothetical_protein,_conserved	http://tritrypdb.org/gene/Tc00.1047053507669.20
TcCLB.507669.220	hypothetical_protein,_conserved	http://tritrypdb.org/gene/Tc00.1047053507669.220
TcCLB.507669.90	hypothetical_protein,_conserved	http://tritrypdb.org/gene/Tc00.1047053507669.90
TcCLB.507711.200	hypothetical_protein,_conserved	http://tritrypdb.org/gene/Tc00.1047053507711.200
TcCLB.507737.10	hypothetical_protein,_conserved	http://tritrypdb.org/gene/Tc00.1047053507737.10
TcCLB.507737.40	hypothetical_protein,_conserved	http://tritrypdb.org/gene/Tc00.1047053507737.40
TcCLB.507809.39	hypothetical_protein,_conserved	http://tritrypdb.org/gene/Tc00.1047053507809.39
TcCLB.508083.10	hypothetical_protein,_conserved	http://tritrypdb.org/gene/Tc00.1047053508083.10
TcCLB.508277.90	hypothetical_protein,_conserved	http://tritrypdb.org/gene/Tc00.1047053508277.90
TcCLB.508307.190	hypothetical_protein,_conserved	http://tritrypdb.org/gene/Tc00.1047053508307.190
TcCLB.508307.200	hypothetical_protein,_conserved	http://tritrypdb.org/gene/Tc00.1047053508307.200
TcCLB.508465.40	hypothetical_protein,_conserved	http://tritrypdb.org/gene/Tc00.1047053508465.40
TcCLB.508515.60	hypothetical_protein,_conserved	http://tritrypdb.org/gene/Tc00.1047053508515.60
TcCLB.508539.40	hypothetical_protein,_conserved	http://tritrypdb.org/gene/Tc00.1047053508539.40
TcCLB.508549.20	hypothetical_protein,_conserved	http://tritrypdb.org/gene/Tc00.1047053508549.20
TcCLB.508557.29	hypothetical_protein,_conserved	http://tritrypdb.org/gene/Tc00.1047053508557.29
TcCLB.508569.70	hypothetical_protein,_conserved	http://tritrypdb.org/gene/Tc00.1047053508569.70
TcCLB.508647.110	hypothetical_protein,_conserved	http://tritrypdb.org/gene/Tc00.1047053508647.110
TcCLB.508647.180	hypothetical_protein,_conserved	http://tritrypdb.org/gene/Tc00.1047053508647.180
TcCLB.508809.40	hypothetical_protein,_conserved	http://tritrypdb.org/gene/Tc00.1047053508809.40
TcCLB.509157.110	hypothetical_protein,_conserved	http://tritrypdb.org/gene/Tc00.1047053509157.110
TcCLB.509157.220	hypothetical_protein,_conserved	http://tritrypdb.org/gene/Tc00.1047053509157.220
TcCLB.509169.30	hypothetical_protein,_conserved	http://tritrypdb.org/gene/Tc00.1047053509169.30
TcCLB.509197.50	hypothetical_protein,_conserved	http://tritrypdb.org/gene/Tc00.1047053509197.50
TcCLB.509205.120	hypothetical_protein,_conserved	http://tritrypdb.org/gene/Tc00.1047053509205.120
TcCLB.509233.230	hypothetical_protein,_conserved	http://tritrypdb.org/gene/Tc00.1047053509233.230
TcCLB.509245.29	hypothetical_protein,_conserved	http://tritrypdb.org/gene/Tc00.1047053509245.29
TcCLB.509279.10	hypothetical_protein,_conserved	http://tritrypdb.org/gene/Tc00.1047053509279.10
TcCLB.509455.114	hypothetical_protein,_conserved	http://tritrypdb.org/gene/Tc00.1047053509455.114
TcCLB.509645.19	hypothetical_protein,_conserved	http://tritrypdb.org/gene/Tc00.1047053509645.19
TcCLB.509645.30	hypothetical_protein,_conserved	http://tritrypdb.org/gene/Tc00.1047053509645.30
TcCLB.509707.10	hypothetical_protein,_conserved	http://tritrypdb.org/gene/Tc00.1047053509707.10
TcCLB.509707.20	hypothetical_protein,_conserved	http://tritrypdb.org/gene/Tc00.1047053509707.20
TcCLB.509769.40	hypothetical_protein,_conserved	http://tritrypdb.org/gene/Tc00.1047053509769.40
TcCLB.509805.190	hypothetical_protein,_conserved	http://tritrypdb.org/gene/Tc00.1047053509805.190
TcCLB.509835.10	hypothetical_protein,_conserved	http://tritrypdb.org/gene/Tc00.1047053509835.10
TcCLB.509895.110	hypothetical_protein,_conserved	http://tritrypdb.org/gene/Tc00.1047053509895.110
TcCLB.509967.140	hypothetical_protein,_conserved	http://tritrypdb.org/gene/Tc00.1047053509967.140
TcCLB.510101.80	hypothetical_protein,_conserved	http://tritrypdb.org/gene/Tc00.1047053510101.80
TcCLB.510103.24	hypothetical_protein,_conserved	http://tritrypdb.org/gene/Tc00.1047053510103.24
TcCLB.510347.29	hypothetical_protein,_conserved	http://tritrypdb.org/gene/Tc00.1047053510347.29
TcCLB.510603.169	hypothetical_protein,_conserved	http://tritrypdb.org/gene/Tc00.1047053510603.169
TcCLB.510613.40	hypothetical_protein,_conserved	http://tritrypdb.org/gene/Tc00.1047053510613.40
TcCLB.510615.4	hypothetical_protein,_conserved	http://tritrypdb.org/gene/Tc00.1047053510615.4
TcCLB.510747.10	hypothetical_protein,_conserved	http://tritrypdb.org/gene/Tc00.1047053510747.10
TcCLB.510759.10	hypothetical_protein,_conserved	http://tritrypdb.org/gene/Tc00.1047053510759.10
TcCLB.510855.20	hypothetical_protein,_conserved	http://tritrypdb.org/gene/Tc00.1047053510855.20
TcCLB.510861.125	hypothetical_protein,_conserved	http://tritrypdb.org/gene/Tc00.1047053510861.125
TcCLB.510861.30	hypothetical_protein,_conserved	http://tritrypdb.org/gene/Tc00.1047053510861.30
TcCLB.510863.30	hypothetical_protein,_conserved	http://tritrypdb.org/gene/Tc00.1047053510863.30
TcCLB.510879.170	hypothetical_protein,_conserved	http://tritrypdb.org/gene/Tc00.1047053510879.170
TcCLB.511037.20	hypothetical_protein,_conserved	http://tritrypdb.org/gene/Tc00.1047053511037.20
TcCLB.511051.59	hypothetical_protein,_conserved	http://tritrypdb.org/gene/Tc00.1047053511051.59
TcCLB.511065.36	hypothetical_protein,_conserved	http://tritrypdb.org/gene/Tc00.1047053511065.36
TcCLB.511071.10	hypothetical_protein,_conserved	http://tritrypdb.org/gene/Tc00.1047053511071.10
TcCLB.511127.230	hypothetical_protein,_conserved	http://tritrypdb.org/gene/Tc00.1047053511127.230
TcCLB.511127.80	hypothetical_protein,_conserved	http://tritrypdb.org/gene/Tc00.1047053511127.80
TcCLB.511201.49	hypothetical_protein,_conserved	http://tritrypdb.org/gene/Tc00.1047053511201.49
TcCLB.511215.60	hypothetical_protein,_conserved	http://tritrypdb.org/gene/Tc00.1047053511215.60
TcCLB.511215.90	hypothetical_protein,_conserved	http://tritrypdb.org/gene/Tc00.1047053511215.90
TcCLB.511303.34	hypothetical_protein,_conserved	http://tritrypdb.org/gene/Tc00.1047053511303.34
TcCLB.511309.60	hypothetical_protein,_conserved	http://tritrypdb.org/gene/Tc00.1047053511309.60
TcCLB.511361.50	hypothetical_protein,_conserved	http://tritrypdb.org/gene/Tc00.1047053511361.50
TcCLB.511393.49	hypothetical_protein,_conserved	http://tritrypdb.org/gene/Tc00.1047053511393.49
TcCLB.511393.70	hypothetical_protein,_conserved	http://tritrypdb.org/gene/Tc00.1047053511393.70
TcCLB.511421.185	hypothetical_protein,_conserved	http://tritrypdb.org/gene/Tc00.1047053511421.185
TcCLB.511431.60	hypothetical_protein,_conserved	http://tritrypdb.org/gene/Tc00.1047053511431.60
TcCLB.511431.90	hypothetical_protein,_conserved	http://tritrypdb.org/gene/Tc00.1047053511431.90
TcCLB.511467.10	hypothetical_protein,_conserved	http://tritrypdb.org/gene/Tc00.1047053511467.10
TcCLB.511467.16	hypothetical_protein,_conserved	http://tritrypdb.org/gene/Tc00.1047053511467.16
TcCLB.511467.4	hypothetical_protein,_conserved	http://tritrypdb.org/gene/Tc00.1047053511467.4
TcCLB.511527.9	hypothetical_protein,_conserved	http://tritrypdb.org/gene/Tc00.1047053511527.9
TcCLB.511575.120	hypothetical_protein,_conserved	http://tritrypdb.org/gene/Tc00.1047053511575.120
TcCLB.511625.60	hypothetical_protein,_conserved	http://tritrypdb.org/gene/Tc00.1047053511625.60
TcCLB.511685.60	hypothetical_protein,_conserved	http://tritrypdb.org/gene/Tc00.1047053511685.60
TcCLB.511691.39	hypothetical_protein,_conserved	http://tritrypdb.org/gene/Tc00.1047053511691.39
TcCLB.511715.90	hypothetical_protein,_conserved	http://tritrypdb.org/gene/Tc00.1047053511715.90
TcCLB.503885.30	hypothetical_protein,_conserved_(pseudogene)	http://tritrypdb.org/gene/Tc00.1047053503885.30
TcCLB.503981.9	hypothetical_protein,_conserved_(pseudogene)	http://tritrypdb.org/gene/Tc00.1047053503981.9
TcCLB.504225.20	hypothetical_protein,_conserved_(pseudogene)	http://tritrypdb.org/gene/Tc00.1047053504225.20
TcCLB.507011.230	hypothetical_protein,_conserved_(pseudogene)	http://tritrypdb.org/gene/Tc00.1047053507011.230
TcCLB.509993.5	hypothetical_protein,_conserved_(pseudogene)	http://tritrypdb.org/gene/Tc00.1047053509993.5
TcCLB.511071.50	hypothetical_protein,_conserved_(pseudogene)	http://tritrypdb.org/gene/Tc00.1047053511071.50
TcCLB.503989.30	hypothetical_protein,_conserved_(pseudogene),hypothetical_protein,_conserved,_frameshift	http://tritrypdb.org/gene/Tc00.1047053503989.30
TcCLB.507101.20	hypothetical_protein_(pseudogene)	http://tritrypdb.org/gene/Tc00.1047053507101.20
TcCLB.504137.10	isoleucyl-tRNA_synthetase,_putative	http://tritrypdb.org/gene/Tc00.1047053504137.10
TcCLB.509967.70	katanin,_putative	http://tritrypdb.org/gene/Tc00.1047053509967.70
TcCLB.506503.90	kinesin,_putative	http://tritrypdb.org/gene/Tc00.1047053506503.90
TcCLB.473111.10	lathosterol_oxidase,_putative	http://tritrypdb.org/gene/Tc00.1047053473111.10
TcCLB.507047.150	L-galactonolactone_oxidase	http://tritrypdb.org/gene/Tc00.1047053507047.150
TcCLB.505123.28	MCAK-like_kinesin,_putative	http://tritrypdb.org/gene/Tc00.1047053505123.28
TcCLB.509537.60	meiosis_recombination_protein_SPO11,_putative	http://tritrypdb.org/gene/Tc00.1047053509537.60
TcCLB.506885.310	meiotic_recombination_protein_DMC1,_putative	http://tritrypdb.org/gene/Tc00.1047053506885.310
TcCLB.508387.20	methylthioadenosine_phosphorylase,_putative	http://tritrypdb.org/gene/Tc00.1047053508387.20
TcCLB.510309.20	MFS_transporter,_putative	http://tritrypdb.org/gene/Tc00.1047053510309.20
TcCLB.441241.10	microtubule-associated_protein_Gb4,_putative	http://tritrypdb.org/gene/Tc00.1047053441241.10
TcCLB.503487.10	mitochondrial_DNA-directed_RNA_polymerase,_putative	http://tritrypdb.org/gene/Tc00.1047053503487.10
TcCLB.506933.60	mitochondrial_RNA_binding_protein,_putative	http://tritrypdb.org/gene/Tc00.1047053506933.60
TcCLB.506925.370	MP44_(pseudogene),_putative	http://tritrypdb.org/gene/Tc00.1047053506925.370
TcCLB.507079.30	multidrug_resistance_protein_E,_putative	http://tritrypdb.org/gene/Tc00.1047053507079.30
TcCLB.506579.30	myo-inositol-1_phosphatase,_putative	http://tritrypdb.org/gene/Tc00.1047053506579.30
TcCLB.506567.70	NAD(P)-dependent_oxidoreductase,_putative	http://tritrypdb.org/gene/Tc00.1047053506567.70
TcCLB.510521.10	NADH-cytochrome_b5_reductase_(pseudogene),_putative	http://tritrypdb.org/gene/Tc00.1047053510521.10
TcCLB.503467.9	NADH-dependent_fumarate_reductase,_putative	http://tritrypdb.org/gene/Tc00.1047053503467.9
TcCLB.503841.80	NADH-dependent_fumarate_reductase,_putative	http://tritrypdb.org/gene/Tc00.1047053503841.80
TcCLB.504425.60	NADP-dependent_alcohol_hydrogenase,_putative	http://tritrypdb.org/gene/Tc00.1047053504425.60
TcCLB.509979.150	nitrilase,_putative	http://tritrypdb.org/gene/Tc00.1047053509979.150
TcCLB.510609.50	nuclear_receptor_binding_factor,_putative	http://tritrypdb.org/gene/Tc00.1047053510609.50
TcCLB.510859.10	nucleolar_RNA-binding_protein,_putative	http://tritrypdb.org/gene/Tc00.1047053510859.10
TcCLB.506773.50	nucleoside_transporter-like,_putative	http://tritrypdb.org/gene/Tc00.1047053506773.50
TcCLB.505983.20	nucleosome_assembly_protein-like_protein,_putative	http://tritrypdb.org/gene/Tc00.1047053505983.20
TcCLB.510257.80	peptidase_M20/M25/M40,_putative	http://tritrypdb.org/gene/Tc00.1047053510257.80
TcCLB.506513.110	peptidase_t,_putative,aminotripeptidase,_putative	http://tritrypdb.org/gene/Tc00.1047053506513.110
TcCLB.510855.10	peptide_methionine_sulfoxide_reductase,_putative,peptide_Met(O)_reductase,_putative,methionine-S-sulfoxide_reductase,_putative	http://tritrypdb.org/gene/Tc00.1047053510855.10
TcCLB.509007.99	P-glycoprotein_(pseudogene),ATP-binding_cassette_(ABC)_transporter,multidrug_resistance_protein_E,_putative	http://tritrypdb.org/gene/Tc00.1047053509007.99
TcCLB.506127.30	phenylalanyl-tRNA_synthetase,_putative	http://tritrypdb.org/gene/Tc00.1047053506127.30
TcCLB.509707.29	phosphatidylinositol-4-phosphate_5-kinase-like_protein	http://tritrypdb.org/gene/Tc00.1047053509707.29
TcCLB.508569.80	phosphoacetylglucosamine_mutase,_putative,acetylglucosaminephosphomutase,_putative,N-acetylglucosamine-phosphate_mutase,_putative	http://tritrypdb.org/gene/Tc00.1047053508569.80
TcCLB.506125.30	phosphoglycerate_kinase,_putative	http://tritrypdb.org/gene/Tc00.1047053506125.30
TcCLB.506127.9	phosphoglycerate_kinase,_putative	http://tritrypdb.org/gene/Tc00.1047053506127.9
TcCLB.508039.90	phosphoinositide-specific_phospholipase_C_(pseudogene),_putative,phosphoinositide-specific_phospholipase_C,_putative,_frameshift	http://tritrypdb.org/gene/Tc00.1047053508039.90
TcCLB.509591.60	phospholipid-transporting_ATPase_1-like_protein,_putative	http://tritrypdb.org/gene/Tc00.1047053509591.60
TcCLB.509591.20	phosphoprotein_phosphatase,_putative	http://tritrypdb.org/gene/Tc00.1047053509591.20
TcCLB.506401.170	plasma_membrane_Ca2_ATPase	http://tritrypdb.org/gene/Tc00.1047053506401.170
TcCLB.430737.10	proline_racemase,B-cell_mitogen_precursor,_putative	http://tritrypdb.org/gene/Tc00.1047053430737.10
TcCLB.506795.80	proline_racemase,B-cell_mitogen_precursor,_putative	http://tritrypdb.org/gene/Tc00.1047053506795.80
TcCLB.506213.50	prostaglandin_F_synthase_(pseudogene),_putative,aldo/keto_reductase_(pseudogene),_putative	http://tritrypdb.org/gene/Tc00.1047053506213.50
TcCLB.507617.9	prostaglandin_F2alpha_synthase	http://tritrypdb.org/gene/Tc00.1047053507617.9
TcCLB.506147.9	prostaglandin_F2alpha_synthase,dehydrogenase,_putative,NADH:flavin_oxidoreductase/NADH_oxidase,_putative	http://tritrypdb.org/gene/Tc00.1047053506147.9
TcCLB.503841.10	proteasome_activator_protein_pa26,_putative	http://tritrypdb.org/gene/Tc00.1047053503841.10
TcCLB.511001.240	proteasome_activator_protein_pa26,_putative	http://tritrypdb.org/gene/Tc00.1047053511001.240
TcCLB.477079.10	protein_kinase,_putative	http://tritrypdb.org/gene/Tc00.1047053477079.10
TcCLB.503955.100	protein_kinase,_putative	http://tritrypdb.org/gene/Tc00.1047053503955.100
TcCLB.506811.180	protein_kinase,_putative	http://tritrypdb.org/gene/Tc00.1047053506811.180
TcCLB.507837.20	protein_kinase,_putative	http://tritrypdb.org/gene/Tc00.1047053507837.20
TcCLB.508215.3	protein_kinase,_putative	http://tritrypdb.org/gene/Tc00.1047053508215.3
TcCLB.508831.110	protein_kinase,_putative	http://tritrypdb.org/gene/Tc00.1047053508831.110
TcCLB.511075.60	protein_kinase,_putative	http://tritrypdb.org/gene/Tc00.1047053511075.60
TcCLB.510295.50	protein_kinase,_putative,mitogen-activated_protein_kinase,_putative	http://tritrypdb.org/gene/Tc00.1047053510295.50
TcCLB.503989.60	protein_phosphatase_2C,_putative	http://tritrypdb.org/gene/Tc00.1047053503989.60
TcCLB.507669.80	protein_phosphotase,_putative	http://tritrypdb.org/gene/Tc00.1047053507669.80
TcCLB.510603.60	protein_tyrosine_phosphatase-like_protein,_putative	http://tritrypdb.org/gene/Tc00.1047053510603.60
TcCLB.510073.30	pumilio/PUF_RNA_binding_protein_4,_putative	http://tritrypdb.org/gene/Tc00.1047053510073.30
TcCLB.510125.10	pumilio/PUF_RNA_binding_protein_6,_putative	http://tritrypdb.org/gene/Tc00.1047053510125.10
TcCLB.506183.9	pyruvate_dehydrogenase_(lipoamide)_kinase,_putative	http://tritrypdb.org/gene/Tc00.1047053506183.9
TcCLB.508647.40	replication_factor_C,_subunit_1,_putative	http://tritrypdb.org/gene/Tc00.1047053508647.40
TcCLB.509199.24	ribose_5-phosphate_isomerase,_putative	http://tritrypdb.org/gene/Tc00.1047053509199.24
TcCLB.506945.290	ribosomal_protein_L15,_putative	http://tritrypdb.org/gene/Tc00.1047053506945.290
TcCLB.507009.30	ribulose-phosphate_3-epimerase,_putative	http://tritrypdb.org/gene/Tc00.1047053507009.30
TcCLB.503683.11	RNA-binding_protein,_putative	http://tritrypdb.org/gene/Tc00.1047053503683.11
TcCLB.506467.50	serine/threonine_protein_kinase,_putative	http://tritrypdb.org/gene/Tc00.1047053506467.50
TcCLB.509599.150	serine/threonine_protein_kinase,_putative	http://tritrypdb.org/gene/Tc00.1047053509599.150
TcCLB.510861.140	serine/threonine_protein_kinase,_putative,protein_kinase,_putative	http://tritrypdb.org/gene/Tc00.1047053510861.140
TcCLB.508585.29	serine/threonine_protein_phosphatase,_putative	http://tritrypdb.org/gene/Tc00.1047053508585.29
TcCLB.510879.10	serine/threonine-protein_phosphatase_2A,_catalytic_subunit,_putative	http://tritrypdb.org/gene/Tc00.1047053510879.10
TcCLB.508805.80	short_chain_dehydrogenase,_putative	http://tritrypdb.org/gene/Tc00.1047053508805.80
TcCLB.507709.90	sterol_C-24_reductase,_putative	http://tritrypdb.org/gene/Tc00.1047053507709.90
TcCLB.504009.70	succinate_dehydrogenase_cytochrome_B_subunit	http://tritrypdb.org/gene/Tc00.1047053504009.70
TcCLB.506399.89	succinate_dehydrogenase_flavoprotein,_putative	http://tritrypdb.org/gene/Tc00.1047053506399.89
TcCLB.504035.84	succinate_dehydrogenase_subunit	http://tritrypdb.org/gene/Tc00.1047053504035.84
TcCLB.504125.100	sugar_transporter_(pseudogene),_putative,sugar_transporter,_putative,_frameshift	http://tritrypdb.org/gene/Tc00.1047053504125.100
TcCLB.503419.30	thiol-dependent_reductase_1,_putative,thiol_transferase,_putative,glutathione_s-transferase,_putative	http://tritrypdb.org/gene/Tc00.1047053503419.30
TcCLB.511067.30	transketolase,_putative	http://tritrypdb.org/gene/Tc00.1047053511067.30
TcCLB.511069.4	transketolase,_putative	http://tritrypdb.org/gene/Tc00.1047053511069.4
TcCLB.509885.70	transporter,_putative	http://tritrypdb.org/gene/Tc00.1047053509885.70
TcCLB.508647.200	triosephosphate_isomerase,_putative	http://tritrypdb.org/gene/Tc00.1047053508647.200
TcCLB.507739.130	tuzin	http://tritrypdb.org/gene/Tc00.1047053507739.130
TcCLB.508535.50	tyrosine_aminotransferase	http://tritrypdb.org/gene/Tc00.1047053508535.50
TcCLB.503747.10	tyrosine_aminotransferase,_putative	http://tritrypdb.org/gene/Tc00.1047053503747.10
TcCLB.508537.5	tyrosine_aminotransferase,_putative	http://tritrypdb.org/gene/Tc00.1047053508537.5
TcCLB.510565.11	tyrosine_aminotransferase,_putative	http://tritrypdb.org/gene/Tc00.1047053510565.11
TcCLB.510879.160	tyrosine_phosphatase,_putative	http://tritrypdb.org/gene/Tc00.1047053510879.160
TcCLB.510749.40	ubiquitin_hydrolase,_putative,cysteine_peptidase,_Clan_CA,_family_C19,_putative	http://tritrypdb.org/gene/Tc00.1047053510749.40
TcCLB.511111.50	ubiquitin-conjugating_enzyme,_putative	http://tritrypdb.org/gene/Tc00.1047053511111.50
TcCLB.504153.180	UDP-N-acetylglucosamine_pyrophosphorylase,_putative	http://tritrypdb.org/gene/Tc00.1047053504153.180
TcCLB.507739.40	uracil_phosphoribosyltransferase,_putative	http://tritrypdb.org/gene/Tc00.1047053507739.40
TcCLB.504047.5	urocanate_hydratase,_putative	http://tritrypdb.org/gene/Tc00.1047053504047.5
TcCLB.510773.20	vacuolar-type_proton_translocating_pyrophosphatase_1	http://tritrypdb.org/gene/Tc00.1047053510773.20

## Sheet: Trypomastigote-enriched genes
TrypDB Gene ID	Function	TrypDb_ID
TcCLB.509669.30	ABC_transporter,_putative	http://tritrypdb.org/gene/Tc00.1047053509669.30
TcCLB.508207.70	Adenine_phosphoribosyltransferase,_putative	http://tritrypdb.org/gene/Tc00.1047053508207.70
TcCLB.507507.20	ADP-ribosylation_factor_GTPase_activating_protein_1,_putative	http://tritrypdb.org/gene/Tc00.1047053507507.20
TcCLB.507811.100	amino_acid_permease,_putative	http://tritrypdb.org/gene/Tc00.1047053507811.100
TcCLB.482369.29	arginine_kinase,ATP-guanidine_phosphotransferase	http://tritrypdb.org/gene/Tc00.1047053482369.29
TcCLB.503745.30	ascorbate-dependent_peroxidase,_putative	http://tritrypdb.org/gene/Tc00.1047053503745.30
TcCLB.503841.70	aspartate_aminotransferase,_putative	http://tritrypdb.org/gene/Tc00.1047053503841.70
TcCLB.510957.9	calpain-like_cysteine_peptidase,_putative	http://tritrypdb.org/gene/Tc00.1047053510957.9
TcCLB.506563.220	calpain-like_cysteine_peptidase,_putative,cysteine_peptidase,_Clan_CA,_family_C2,_putative	http://tritrypdb.org/gene/Tc00.1047053506563.220
TcCLB.506563.130	calpain-like_cysteine_peptidase_(pseudogene),_putative	http://tritrypdb.org/gene/Tc00.1047053506563.130
TcCLB.506563.70	calpain-like_cysteine_peptidase_(pseudogene),_putative	http://tritrypdb.org/gene/Tc00.1047053506563.70
TcCLB.510089.170	casein_kinase_I,_putative	http://tritrypdb.org/gene/Tc00.1047053510089.170
TcCLB.507625.110	chaperone_DNAJ_protein,_putative	http://tritrypdb.org/gene/Tc00.1047053507625.110
TcCLB.508385.30	CYC2-like_cyclin,_putative	http://tritrypdb.org/gene/Tc00.1047053508385.30
TcCLB.508771.20	D-alanyl-glycyl_endopeptidase-like_protein,_putative,cysteine_peptidase,_Clan_CA,_family_C51,_putative	http://tritrypdb.org/gene/Tc00.1047053508771.20
TcCLB.507257.80	diacylglycerol_kinase-like_protein,_putative	http://tritrypdb.org/gene/Tc00.1047053507257.80
TcCLB.507641.180	endochitinase,_putative	http://tritrypdb.org/gene/Tc00.1047053507641.180
TcCLB.429257.20	fatty_acid_desaturase,_putative	http://tritrypdb.org/gene/Tc00.1047053429257.20
TcCLB.507257.60	fumarate_hydratase,_putative	http://tritrypdb.org/gene/Tc00.1047053507257.60
TcCLB.508993.20	homocysteine_S-methyltransferase,_putative	http://tritrypdb.org/gene/Tc00.1047053508993.20
TcCLB.504149.60	hypothetical_protein	http://tritrypdb.org/gene/Tc00.1047053504149.60
TcCLB.504277.30	hypothetical_protein	http://tritrypdb.org/gene/Tc00.1047053504277.30
TcCLB.506147.20	hypothetical_protein	http://tritrypdb.org/gene/Tc00.1047053506147.20
TcCLB.506375.100	hypothetical_protein	http://tritrypdb.org/gene/Tc00.1047053506375.100
TcCLB.507511.50	hypothetical_protein	http://tritrypdb.org/gene/Tc00.1047053507511.50
TcCLB.507677.60	hypothetical_protein	http://tritrypdb.org/gene/Tc00.1047053507677.60
TcCLB.507747.94	hypothetical_protein	http://tritrypdb.org/gene/Tc00.1047053507747.94
TcCLB.507981.40	hypothetical_protein	http://tritrypdb.org/gene/Tc00.1047053507981.40
TcCLB.508777.50	hypothetical_protein	http://tritrypdb.org/gene/Tc00.1047053508777.50
TcCLB.508809.50	hypothetical_protein	http://tritrypdb.org/gene/Tc00.1047053508809.50
TcCLB.509767.140	hypothetical_protein	http://tritrypdb.org/gene/Tc00.1047053509767.140
TcCLB.510071.20	hypothetical_protein	http://tritrypdb.org/gene/Tc00.1047053510071.20
TcCLB.510227.20	hypothetical_protein	http://tritrypdb.org/gene/Tc00.1047053510227.20
TcCLB.510297.40	hypothetical_protein	http://tritrypdb.org/gene/Tc00.1047053510297.40
TcCLB.510751.30	hypothetical_protein	http://tritrypdb.org/gene/Tc00.1047053510751.30
TcCLB.511211.190	hypothetical_protein	http://tritrypdb.org/gene/Tc00.1047053511211.190
TcCLB.511611.30	hypothetical_protein	http://tritrypdb.org/gene/Tc00.1047053511611.30
TcCLB.511689.10	hypothetical_protein	http://tritrypdb.org/gene/Tc00.1047053511689.10
TcCLB.511693.130	hypothetical_protein	http://tritrypdb.org/gene/Tc00.1047053511693.130
TcCLB.404843.20	hypothetical_protein,_conserved	http://tritrypdb.org/gene/Tc00.1047053404843.20
TcCLB.408437.20	hypothetical_protein,_conserved	http://tritrypdb.org/gene/Tc00.1047053408437.20
TcCLB.411427.10	hypothetical_protein,_conserved	http://tritrypdb.org/gene/Tc00.1047053411427.10
TcCLB.430895.10	hypothetical_protein,_conserved	http://tritrypdb.org/gene/Tc00.1047053430895.10
TcCLB.503479.40	hypothetical_protein,_conserved	http://tritrypdb.org/gene/Tc00.1047053503479.40
TcCLB.503613.50	hypothetical_protein,_conserved	http://tritrypdb.org/gene/Tc00.1047053503613.50
TcCLB.503697.120	hypothetical_protein,_conserved	http://tritrypdb.org/gene/Tc00.1047053503697.120
TcCLB.503811.45	hypothetical_protein,_conserved	http://tritrypdb.org/gene/Tc00.1047053503811.45
TcCLB.503855.60	hypothetical_protein,_conserved	http://tritrypdb.org/gene/Tc00.1047053503855.60
TcCLB.503971.50	hypothetical_protein,_conserved	http://tritrypdb.org/gene/Tc00.1047053503971.50
TcCLB.504029.70	hypothetical_protein,_conserved	http://tritrypdb.org/gene/Tc00.1047053504029.70
TcCLB.504149.90	hypothetical_protein,_conserved	http://tritrypdb.org/gene/Tc00.1047053504149.90
TcCLB.504151.30	hypothetical_protein,_conserved	http://tritrypdb.org/gene/Tc00.1047053504151.30
TcCLB.504213.100	hypothetical_protein,_conserved	http://tritrypdb.org/gene/Tc00.1047053504213.100
TcCLB.504213.50	hypothetical_protein,_conserved	http://tritrypdb.org/gene/Tc00.1047053504213.50
TcCLB.504423.15	hypothetical_protein,_conserved	http://tritrypdb.org/gene/Tc00.1047053504423.15
TcCLB.504425.70	hypothetical_protein,_conserved	http://tritrypdb.org/gene/Tc00.1047053504425.70
TcCLB.504427.20	hypothetical_protein,_conserved	http://tritrypdb.org/gene/Tc00.1047053504427.20
TcCLB.504427.40	hypothetical_protein,_conserved	http://tritrypdb.org/gene/Tc00.1047053504427.40
TcCLB.504929.5	hypothetical_protein,_conserved	http://tritrypdb.org/gene/Tc00.1047053504929.5
TcCLB.505007.30	hypothetical_protein,_conserved	http://tritrypdb.org/gene/Tc00.1047053505007.30
TcCLB.506165.4	hypothetical_protein,_conserved	http://tritrypdb.org/gene/Tc00.1047053506165.4
TcCLB.506221.20	hypothetical_protein,_conserved	http://tritrypdb.org/gene/Tc00.1047053506221.20
TcCLB.506221.70	hypothetical_protein,_conserved	http://tritrypdb.org/gene/Tc00.1047053506221.70
TcCLB.506251.100	hypothetical_protein,_conserved	http://tritrypdb.org/gene/Tc00.1047053506251.100
TcCLB.506405.140	hypothetical_protein,_conserved	http://tritrypdb.org/gene/Tc00.1047053506405.140
TcCLB.506513.150	hypothetical_protein,_conserved	http://tritrypdb.org/gene/Tc00.1047053506513.150
TcCLB.506525.70	hypothetical_protein,_conserved	http://tritrypdb.org/gene/Tc00.1047053506525.70
TcCLB.506529.480	hypothetical_protein,_conserved	http://tritrypdb.org/gene/Tc00.1047053506529.480
TcCLB.506529.70	hypothetical_protein,_conserved	http://tritrypdb.org/gene/Tc00.1047053506529.70
TcCLB.506625.190	hypothetical_protein,_conserved	http://tritrypdb.org/gene/Tc00.1047053506625.190
TcCLB.506657.88	hypothetical_protein,_conserved	http://tritrypdb.org/gene/Tc00.1047053506657.88
TcCLB.506661.40	hypothetical_protein,_conserved	http://tritrypdb.org/gene/Tc00.1047053506661.40
TcCLB.506753.230	hypothetical_protein,_conserved	http://tritrypdb.org/gene/Tc00.1047053506753.230
TcCLB.506755.270	hypothetical_protein,_conserved	http://tritrypdb.org/gene/Tc00.1047053506755.270
TcCLB.506755.50	hypothetical_protein,_conserved	http://tritrypdb.org/gene/Tc00.1047053506755.50
TcCLB.506755.60	hypothetical_protein,_conserved	http://tritrypdb.org/gene/Tc00.1047053506755.60
TcCLB.506775.130	hypothetical_protein,_conserved	http://tritrypdb.org/gene/Tc00.1047053506775.130
TcCLB.506795.20	hypothetical_protein,_conserved	http://tritrypdb.org/gene/Tc00.1047053506795.20
TcCLB.506825.40	hypothetical_protein,_conserved	http://tritrypdb.org/gene/Tc00.1047053506825.40
TcCLB.506859.180	hypothetical_protein,_conserved	http://tritrypdb.org/gene/Tc00.1047053506859.180
TcCLB.506865.70	hypothetical_protein,_conserved	http://tritrypdb.org/gene/Tc00.1047053506865.70
TcCLB.507083.100	hypothetical_protein,_conserved	http://tritrypdb.org/gene/Tc00.1047053507083.100
TcCLB.507639.90	hypothetical_protein,_conserved	http://tritrypdb.org/gene/Tc00.1047053507639.90
TcCLB.508075.14	hypothetical_protein,_conserved	http://tritrypdb.org/gene/Tc00.1047053508075.14
TcCLB.508123.10	hypothetical_protein,_conserved	http://tritrypdb.org/gene/Tc00.1047053508123.10
TcCLB.508277.170	hypothetical_protein,_conserved	http://tritrypdb.org/gene/Tc00.1047053508277.170
TcCLB.508489.10	hypothetical_protein,_conserved	http://tritrypdb.org/gene/Tc00.1047053508489.10
TcCLB.508723.50	hypothetical_protein,_conserved	http://tritrypdb.org/gene/Tc00.1047053508723.50
TcCLB.508927.10	hypothetical_protein,_conserved	http://tritrypdb.org/gene/Tc00.1047053508927.10
TcCLB.509073.80	hypothetical_protein,_conserved	http://tritrypdb.org/gene/Tc00.1047053509073.80
TcCLB.509153.80	hypothetical_protein,_conserved	http://tritrypdb.org/gene/Tc00.1047053509153.80
TcCLB.509157.120	hypothetical_protein,_conserved	http://tritrypdb.org/gene/Tc00.1047053509157.120
TcCLB.509169.20	hypothetical_protein,_conserved	http://tritrypdb.org/gene/Tc00.1047053509169.20
TcCLB.509245.20	hypothetical_protein,_conserved	http://tritrypdb.org/gene/Tc00.1047053509245.20
TcCLB.509537.20	hypothetical_protein,_conserved	http://tritrypdb.org/gene/Tc00.1047053509537.20
TcCLB.509769.30	hypothetical_protein,_conserved	http://tritrypdb.org/gene/Tc00.1047053509769.30
TcCLB.509805.210	hypothetical_protein,_conserved	http://tritrypdb.org/gene/Tc00.1047053509805.210
TcCLB.509835.30	hypothetical_protein,_conserved	http://tritrypdb.org/gene/Tc00.1047053509835.30
TcCLB.510101.270	hypothetical_protein,_conserved	http://tritrypdb.org/gene/Tc00.1047053510101.270
TcCLB.510101.350	hypothetical_protein,_conserved	http://tritrypdb.org/gene/Tc00.1047053510101.350
TcCLB.510101.450	hypothetical_protein,_conserved	http://tritrypdb.org/gene/Tc00.1047053510101.450
TcCLB.510241.90	hypothetical_protein,_conserved	http://tritrypdb.org/gene/Tc00.1047053510241.90
TcCLB.510251.19	hypothetical_protein,_conserved	http://tritrypdb.org/gene/Tc00.1047053510251.19
TcCLB.510295.10	hypothetical_protein,_conserved	http://tritrypdb.org/gene/Tc00.1047053510295.10
TcCLB.510311.100	hypothetical_protein,_conserved	http://tritrypdb.org/gene/Tc00.1047053510311.100
TcCLB.510323.110	hypothetical_protein,_conserved	http://tritrypdb.org/gene/Tc00.1047053510323.110
TcCLB.510381.50	hypothetical_protein,_conserved	http://tritrypdb.org/gene/Tc00.1047053510381.50
TcCLB.510533.170	hypothetical_protein,_conserved	http://tritrypdb.org/gene/Tc00.1047053510533.170
TcCLB.510593.20	hypothetical_protein,_conserved	http://tritrypdb.org/gene/Tc00.1047053510593.20
TcCLB.510719.130	hypothetical_protein,_conserved	http://tritrypdb.org/gene/Tc00.1047053510719.130
TcCLB.510741.140	hypothetical_protein,_conserved	http://tritrypdb.org/gene/Tc00.1047053510741.140
TcCLB.510755.19	hypothetical_protein,_conserved	http://tritrypdb.org/gene/Tc00.1047053510755.19
TcCLB.510877.170	hypothetical_protein,_conserved	http://tritrypdb.org/gene/Tc00.1047053510877.170
TcCLB.511001.50	hypothetical_protein,_conserved	http://tritrypdb.org/gene/Tc00.1047053511001.50
TcCLB.511131.89	hypothetical_protein,_conserved	http://tritrypdb.org/gene/Tc00.1047053511131.89
TcCLB.511141.10	hypothetical_protein,_conserved	http://tritrypdb.org/gene/Tc00.1047053511141.10
TcCLB.511189.70	hypothetical_protein,_conserved	http://tritrypdb.org/gene/Tc00.1047053511189.70
TcCLB.511217.170	hypothetical_protein,_conserved	http://tritrypdb.org/gene/Tc00.1047053511217.170
TcCLB.511433.10	hypothetical_protein,_conserved	http://tritrypdb.org/gene/Tc00.1047053511433.10
TcCLB.511555.110	hypothetical_protein,_conserved	http://tritrypdb.org/gene/Tc00.1047053511555.110
TcCLB.511693.110	hypothetical_protein,_conserved	http://tritrypdb.org/gene/Tc00.1047053511693.110
TcCLB.511711.110	hypothetical_protein,_conserved	http://tritrypdb.org/gene/Tc00.1047053511711.110
TcCLB.511737.90	hypothetical_protein,_conserved	http://tritrypdb.org/gene/Tc00.1047053511737.90
TcCLB.511747.20	hypothetical_protein,_conserved	http://tritrypdb.org/gene/Tc00.1047053511747.20
TcCLB.511753.50	hypothetical_protein,_conserved	http://tritrypdb.org/gene/Tc00.1047053511753.50
TcCLB.504117.50	hypothetical_protein,_conserved_(pseudogene)	http://tritrypdb.org/gene/Tc00.1047053504117.50
TcCLB.506519.140	hypothetical_protein,_conserved_(pseudogene)	http://tritrypdb.org/gene/Tc00.1047053506519.140
TcCLB.510533.210	hypothetical_protein,_conserved_(pseudogene)	http://tritrypdb.org/gene/Tc00.1047053510533.210
TcCLB.511401.95	hypothetical_protein_(pseudogene)	http://tritrypdb.org/gene/Tc00.1047053511401.95
TcCLB.509167.180	kinesin,_putative	http://tritrypdb.org/gene/Tc00.1047053509167.180
TcCLB.506635.110	kinesin-like_protein,_putative	http://tritrypdb.org/gene/Tc00.1047053506635.110
TcCLB.503881.10	kynureninase,_putative	http://tritrypdb.org/gene/Tc00.1047053503881.10
TcCLB.507799.10	mannosyl-oligosaccharide_1,2-alpha-mannosidase_IB,_putative	http://tritrypdb.org/gene/Tc00.1047053507799.10
TcCLB.506529.600	metacyclin_II,_putative	http://tritrypdb.org/gene/Tc00.1047053506529.600
TcCLB.506885.280	NIMA-related_kinase,_putative	http://tritrypdb.org/gene/Tc00.1047053506885.280
TcCLB.510351.120	NUDIX_hydrolase_dihydroneopterin_triphosphate_pyrophosphohydrolase/hydrolase,_putative	http://tritrypdb.org/gene/Tc00.1047053510351.120
TcCLB.504425.110	permease-like_protein,_putative	http://tritrypdb.org/gene/Tc00.1047053504425.110
TcCLB.507639.10	poly-zinc_finger_protein_2,_putative	http://tritrypdb.org/gene/Tc00.1047053507639.10
TcCLB.506513.50	protein_kinase,_putative	http://tritrypdb.org/gene/Tc00.1047053506513.50
TcCLB.506773.100	protein_kinase,_putative	http://tritrypdb.org/gene/Tc00.1047053506773.100
TcCLB.508995.10	protein_kinase,_putative	http://tritrypdb.org/gene/Tc00.1047053508995.10
TcCLB.510407.9	protein_kinase,_putative	http://tritrypdb.org/gene/Tc00.1047053510407.9
TcCLB.510525.139	protein_kinase,_putative	http://tritrypdb.org/gene/Tc00.1047053510525.139
TcCLB.511431.10	protein_kinase,_putative	http://tritrypdb.org/gene/Tc00.1047053511431.10
TcCLB.506465.40	protein_kinase-like_protein,_putative	http://tritrypdb.org/gene/Tc00.1047053506465.40
TcCLB.509267.3	receptor-type_adenylate_cyclase,_putative	http://tritrypdb.org/gene/Tc00.1047053509267.3
TcCLB.511127.10	RNA-binding_protein_5,_putative	http://tritrypdb.org/gene/Tc00.1047053511127.10
TcCLB.506693.30	RNA-binding_protein_6,_putative	http://tritrypdb.org/gene/Tc00.1047053506693.30
TcCLB.464807.10	serine/threonine_protein_kinase,_putative	http://tritrypdb.org/gene/Tc00.1047053464807.10
TcCLB.508671.10	serine_carboxypeptidase_(CBP1),_putative	http://tritrypdb.org/gene/Tc00.1047053508671.10
TcCLB.506825.70	serine-threonine_dehydratase,_putative	http://tritrypdb.org/gene/Tc00.1047053506825.70
TcCLB.508041.10	S-phase_kinase-associated_protein,_putative,Skp1_family_protein,_putative,cyclin_A/CDK2-associated_protein,_putative	http://tritrypdb.org/gene/Tc00.1047053508041.10
TcCLB.509669.20	subtilisin-like_serine_peptidase,_putative,serine_peptidase,_clan_SB,_family_S8-like_protein,_putative	http://tritrypdb.org/gene/Tc00.1047053509669.20
TcCLB.511805.20	Trichohyalin,_putative	http://tritrypdb.org/gene/Tc00.1047053511805.20
TcCLB.507611.300	U1A_small_nuclear_ribonucleoprotein,_putative	http://tritrypdb.org/gene/Tc00.1047053507611.300
TcCLB.504643.30	ubiquitin_carrier_protein_4,_putative	http://tritrypdb.org/gene/Tc00.1047053504643.30
