# Supplementary material for: Transcriptome Remodeling in Trypanosoma cruzi and Human Cells during Intracellular Infection
Source: PLoS Pathog. 2016 Apr 5;12(4):e1005511. doi: 10.1371/journal.ppat.1005511 (PMC4821583; doi:10.1371/journal.ppat.1005511)
Supplement: S9 Table — The enriched Gene Ontology (GO) terms associated with the differentially expressed genes (DEG) emerging from pairwise comparisons of T. cruzi life stages (listed in S6 Table). Data are presented for each GO domain (biological process, molecular function, cellular component) in separate worksheets. GO term, total number of genes in the GO category, number of DEGs present within the category, P value for the relevant GO category over-represented among DEGs in the comparison, adjusted P value and description of the enriched GO category included. (XLSX) [file ppat.1005511.s019.xlsx]

## Sheet: Legend
Supplementary Table 8: Enriched Gene Ontology Categories in Differentially Expressed T. cruzi genes. The Gene Ontology (GO) enrichment categories associated with differentially expressed genes emerging from pairwise comparisons of T. cruzi life stages. (DEGs exhibiting a >2-fold change shown in Table S5A).
	Column identifiers	Description
	Comparison	The pairwise comparison DEG results used for enrichment analysis
	Category	Gene Ontology (GO) term
	Total number of genes in category	Total number of genes in the GO category
	Count	Number of DEGs in the cluster present within the category
	Over represented P-value	P-value for the relevant GO category over-represented among DEGs in the comparison
	Adjusted P-value	Adjusted P-value
	Description	Gene Ontology enrichment description
	Labels
	Epi = Epimastigote
	Trypo = Trypomastigote
	Ama(X) = Intracellular Amastigotes at (X) hours of intracellular development

## Sheet: Biological Processes
Table S8: Biological Processes enriched in Differentially Expressed T. cruzi genes.
Comparison (A vs B)	Category	Number of genes in category	Count	Over- represented p-value	Adjusted p-value	Biological Process: GO Term
Trypo vs Ama
Trypo vs.Ama4	GO:0006364	28	11	8.5325e-05	0.0421506	BP:rRNA_processing
Trypo vs.Ama12	GO:0006412	197	66	1.55086e-10	7.78582e-08	BP:translation
Trypo vs.Ama12	GO:0006364	28	15	9.84623e-07	0.000364803	BP:rRNA_processing
Trypo vs.Ama12	GO:0006457	114	31	0.000247337	0.048967	BP:protein_folding
Trypo vs.Ama24	GO:0006457	114	41	3.45334e-08	2.55893e-05	BP:protein_folding
Trypo vs.Ama24	GO:0008152	246	63	1.60668e-07	7.93702e-05	BP:metabolic_process
Trypo vs.Ama24	GO:0044267	13	10	1.00304e-06	0.000371625	BP:cellular_protein_metabolic_process
Trypo vs.Ama24	GO:0045454	32	16	1.66451e-05	0.003524	BP:cell_redox_homeostasis
Trypo vs.Ama24	GO:0006310	14	7	8.8502e-05	0.0145733	BP:DNA_recombination
Trypo vs.Ama48	GO:0008152	246	66	3.10807e-10	2.30308e-07	BP:metabolic_process
Trypo vs.Ama48	GO:0044267	13	11	2.14998e-08	7.96569e-06	BP:cellular_protein_metabolic_process
Trypo vs.Ama48	GO:0006457	114	37	4.88412e-07	0.000127414	BP:protein_folding
Trypo vs.Ama48	GO:0055114	55	22	5.15848e-07	0.000127414	BP:oxidation-reduction_process
Trypo vs.Ama48	GO:0045454	32	16	6.98575e-06	0.00115032	BP:cell_redox_homeostasis
Trypo vs.Ama48	GO:0006696	4	4	0.000174943	0.0235697	BP:ergosterol_biosynthetic_process
Trypo vs.Ama48	GO:0046034	3	3	0.000407602	0.0464667	BP:ATP_metabolic_process
Trypo vs.Ama72	GO:0008152	246	55	3.86974e-08	2.86748e-05	BP:metabolic_process
Trypo vs.Ama72	GO:0055114	55	20	9.19415e-07	0.000340643	BP:oxidation-reduction_process
Trypo vs.Ama72	GO:0006457	114	32	3.78637e-06	0.000935234	BP:protein_folding
Trypo vs.Ama72	GO:0044267	13	8	3.17646e-05	0.00672503	BP:cellular_protein_metabolic_process
Trypo vs.Ama72	GO:0006696	4	4	9.62828e-05	0.0178364	BP:ergosterol_biosynthetic_process
Trypo vs.Ama72	GO:0045454	32	13	0.00015698	0.0245923	BP:cell_redox_homeostasis
Trypo vs.Ama72	GO:0006310	14	6	0.000231977	0.0312536	BP:DNA_recombination
Ama vs Trypo
Ama4.vs.Trypo	GO:0009405	369	63	4.48976e-09	3.32691e-06	BP:pathogenesis
Ama6.vs.Trypo	GO:0009405	369	70	1.1777e-12	8.72677e-10	BP:pathogenesis
Ama6.vs.Trypo	GO:0001539	8	5	0.000105643	0.0313125	BP:ciliary_or_flagellar_motility
Ama12.vs.Trypo	GO:0009405	369	72	8.67819e-12	6.43054e-09	BP:pathogenesis
Ama48.vs.Trypo	GO:0009405	369	73	2.25136e-14	1.66826e-11	BP:pathogenesis
Ama72.vs.Trypo	GO:0009405	369	78	7.33346e-20	5.43409e-17	BP:pathogenesis
Ama vs Ama
Ama4.vs.Ama12	GO:0006412	197	23	4.54559e-10	6.73657e-07	BP:translation
Ama4.vs.Ama12	GO:0019722	4	3	4.81191e-05	0.0118854	BP:calcium-mediated_signaling
Ama4.vs.Ama12	GO:0055114	55	7	0.000169797	0.031455	BP:oxidation-reduction_process
Ama4.vs.Ama12	GO:0031388	2	2	0.000294651	0.0485191	BP:organic_acid_phosphorylation
Ama4.vs.Ama24	GO:0006096	26	9	9.72636e-07	0.000288289	BP:glycolysis
Ama4.vs.Ama24	GO:0008152	246	30	6.89605e-07	0.000288289	BP:metabolic_process
Ama4.vs.Ama24	GO:0055114	55	13	1.28414e-06	0.000317182	BP:oxidation-reduction_process
Ama4.vs.Ama24	GO:0006412	197	30	1.80286e-06	0.000333981	BP:translation
Ama4.vs.Ama24	GO:0006730	3	3	6.12793e-05	0.00648685	BP:one-carbon_metabolic_process
Ama4.vs.Ama24	GO:0016310	8	4	0.000128017	0.0126481	BP:phosphorylation
Ama4.vs.Ama24	GO:0019722	4	3	0.000525728	0.0332999	BP:calcium-mediated_signaling
Ama4.vs.Ama24	GO:0030001	11	4	0.000615405	0.0364812	BP:metal_ion_transport
Ama4.vs.Ama24	GO:0006310	14	4	0.000741209	0.0406841	BP:DNA_recombination
Ama4.vs.Ama48	GO:0006096	26	12	3.0548e-10	1.50907e-07	BP:glycolysis
Ama4.vs.Ama48	GO:0055114	55	16	3.04182e-09	1.127e-06	BP:oxidation-reduction_process
Ama4.vs.Ama48	GO:0008152	246	32	7.97042e-08	2.36243e-05	BP:metabolic_process
Ama4.vs.Ama48	GO:0006108	5	4	1.7863e-05	0.00230408	BP:malate_metabolic_process
Ama4.vs.Ama48	GO:0008299	9	5	1.93192e-05	0.00230408	BP:isoprenoid_biosynthetic_process
Ama4.vs.Ama48	GO:0006099	10	5	6.04316e-05	0.00597064	BP:tricarboxylic_acid_cycle
Ama4.vs.Ama48	GO:0006730	3	3	5.98382e-05	0.00597064	BP:one-carbon_metabolic_process
Ama4.vs.Ama48	GO:0016310	8	4	0.000135286	0.0111385	BP:phosphorylation
Ama4.vs.Ama48	GO:0005975	30	7	0.000239502	0.0164169	BP:carbohydrate_metabolic_process
Ama4.vs.Ama48	GO:0006696	4	3	0.000331983	0.01968	BP:ergosterol_biosynthetic_process
Ama4.vs.Ama48	GO:0001539	8	4	0.000408894	0.0224437	BP:ciliary_or_flagellar_motility
Ama4.vs.Ama48	GO:0044262	4	3	0.000469656	0.0248582	BP:cellular_carbohydrate_metabolic_process
Ama4.vs.Ama48	GO:0019722	4	3	0.000511969	0.0252913	BP:calcium-mediated_signaling
Ama4.vs.Ama48	GO:0006412	197	23	0.000837405	0.0344732	BP:translation
Ama4.vs.Ama48	GO:0006310	14	4	0.000911604	0.0365134	BP:DNA_recombination
Ama4.vs.Ama48	GO:0030150	5	3	0.0011304	0.0418815	BP:protein_import_into_mitochondrial_matrix
Ama4.vs.Ama48	GO:0006810	111	13	0.00118487	0.0428287	BP:transport
Ama4.vs.Ama48	GO:0006323	4	3	0.00121849	0.0429954	BP:DNA_packaging
Ama4.vs.Ama48	GO:0006334	34	8	0.00134269	0.0462761	BP:nucleosome_assembly
Ama4.vs.Ama72	GO:0006096	26	14	1.47358e-13	1.53592e-10	BP:glycolysis
Ama4.vs.Ama72	GO:0008152	246	32	4.74302e-09	1.40583e-06	BP:metabolic_process
Ama4.vs.Ama72	GO:0055114	55	15	6.08128e-09	1.50208e-06	BP:oxidation-reduction_process
Ama4.vs.Ama72	GO:0006108	5	4	1.29226e-05	0.00159594	BP:malate_metabolic_process
Ama4.vs.Ama72	GO:0006099	10	5	3.1753e-05	0.00361984	BP:tricarboxylic_acid_cycle
Ama4.vs.Ama72	GO:0006730	3	3	5.51088e-05	0.00544474	BP:one-carbon_metabolic_process
Ama4.vs.Ama72	GO:0005975	30	7	0.00011681	0.00911118	BP:carbohydrate_metabolic_process
Ama4.vs.Ama72	GO:0008299	9	4	0.00029776	0.0191861	BP:isoprenoid_biosynthetic_process
Ama4.vs.Ama72	GO:0044262	4	3	0.00034059	0.0210314	BP:cellular_carbohydrate_metabolic_process
Ama4.vs.Ama72	GO:0006810	111	13	0.000384822	0.0211225	BP:transport
Ama4.vs.Ama72	GO:0006334	34	8	0.000407494	0.0215681	BP:nucleosome_assembly
Ama4.vs.Ama72	GO:0006310	14	4	0.000500047	0.0255541	BP:DNA_recombination
Ama4.vs.Ama72	GO:0045454	32	7	0.000580786	0.0268977	BP:cell_redox_homeostasis
Ama4.vs.Ama72	GO:0006633	10	4	0.000652486	0.0293026	BP:fatty_acid_biosynthetic_process
Ama4.vs.Ama72	GO:0006323	4	3	0.000691621	0.0301466	BP:DNA_packaging
Ama4.vs.Ama72	GO:0009228	3	2	0.00118832	0.047597	BP:thiamin_biosynthetic_process
Ama6.vs.Ama12	GO:0006412	197	15	7.83968e-08	3.8728e-05	BP:translation
Ama6.vs.Ama12	GO:0055114	55	6	5.56186e-05	0.0103033	BP:oxidation-reduction_process
Ama6.vs.Ama12	GO:0006457	114	8	8.39828e-05	0.0124463	BP:protein_folding
Ama6.vs.Ama12	GO:0006021	2	2	0.000234174	0.0285318	BP:inositol_biosynthetic_process
Ama6.vs.Ama12	GO:0006810	111	7	0.000250279	0.0285318	BP:transport
Ama6.vs.Ama12	GO:0006730	3	2	0.000352816	0.0373481	BP:one-carbon_metabolic_process
Ama6.vs.Ama24	GO:0006096	26	12	1.20049e-11	1.77913e-08	BP:glycolysis
Ama6.vs.Ama24	GO:0008152	246	30	1.55826e-09	7.69781e-07	BP:metabolic_process
Ama6.vs.Ama24	GO:0055114	55	13	5.75272e-08	1.42092e-05	BP:oxidation-reduction_process
Ama6.vs.Ama24	GO:0006108	5	4	5.63193e-06	0.000927391	BP:malate_metabolic_process
Ama6.vs.Ama24	GO:0006310	14	5	1.82815e-05	0.00234074	BP:DNA_recombination
Ama6.vs.Ama24	GO:0016310	8	4	4.47596e-05	0.00473812	BP:phosphorylation
Ama6.vs.Ama24	GO:0006334	34	9	0.000121767	0.0106152	BP:nucleosome_assembly
Ama6.vs.Ama24	GO:0008299	9	4	0.000140833	0.0112986	BP:isoprenoid_biosynthetic_process
Ama6.vs.Ama24	GO:0044262	4	3	0.000174102	0.0126561	BP:cellular_carbohydrate_metabolic_process
Ama6.vs.Ama24	GO:0030001	11	4	0.00021511	0.0138605	BP:metal_ion_transport
Ama6.vs.Ama24	GO:0019722	4	3	0.000239543	0.0147918	BP:calcium-mediated_signaling
Ama6.vs.Ama24	GO:0006099	10	4	0.00030261	0.0166099	BP:tricarboxylic_acid_cycle
Ama6.vs.Ama24	GO:0005975	30	6	0.000378514	0.0189385	BP:carbohydrate_metabolic_process
Ama6.vs.Ama24	GO:0030150	5	3	0.000571874	0.0264849	BP:protein_import_into_mitochondrial_matrix
Ama6.vs.Ama24	GO:0006260	39	6	0.000826458	0.0340225	BP:DNA_replication
Ama6.vs.Ama24	GO:0006102	2	2	0.000945193	0.0368625	BP:isocitrate_metabolic_process
Ama6.vs.Ama24	GO:0006412	197	20	0.0013569	0.0490469	BP:translation
Ama6.vs.Ama48	GO:0006096	26	12	2.23486e-11	1.10402e-08	BP:glycolysis
Ama6.vs.Ama48	GO:0008152	246	33	5.24876e-11	1.94466e-08	BP:metabolic_process
Ama6.vs.Ama48	GO:0055114	55	14	1.02392e-08	2.16778e-06	BP:oxidation-reduction_process
Ama6.vs.Ama48	GO:0006108	5	4	7.65325e-06	0.00126024	BP:malate_metabolic_process
Ama6.vs.Ama48	GO:0006099	10	5	1.72767e-05	0.00232764	BP:tricarboxylic_acid_cycle
Ama6.vs.Ama48	GO:0006310	14	5	2.63115e-05	0.00299951	BP:DNA_recombination
Ama6.vs.Ama48	GO:0001539	8	4	0.00016168	0.01141	BP:ciliary_or_flagellar_motility
Ama6.vs.Ama48	GO:0006260	39	7	0.000159709	0.01141	BP:DNA_replication
Ama6.vs.Ama48	GO:0008299	9	4	0.000181335	0.0116843	BP:isoprenoid_biosynthetic_process
Ama6.vs.Ama48	GO:0044262	4	3	0.000221131	0.0136548	BP:cellular_carbohydrate_metabolic_process
Ama6.vs.Ama48	GO:0005975	30	6	0.000502938	0.0266198	BP:carbohydrate_metabolic_process
Ama6.vs.Ama48	GO:0030150	5	3	0.000563172	0.02878	BP:protein_import_into_mitochondrial_matrix
Ama6.vs.Ama48	GO:0006102	2	2	0.00118891	0.0476209	BP:isocitrate_metabolic_process
Ama6.vs.Ama48	GO:0006334	34	7	0.0012728	0.0496392	BP:nucleosome_assembly
Ama6.vs.Ama72	GO:0006096	26	12	5.95767e-12	8.82926e-09	BP:glycolysis
Ama6.vs.Ama72	GO:0055114	55	14	2.28783e-09	5.65095e-07	BP:oxidation-reduction_process
Ama6.vs.Ama72	GO:0008152	246	28	5.14074e-09	1.08837e-06	BP:metabolic_process
Ama6.vs.Ama72	GO:0006108	5	4	5.18233e-06	0.000768021	BP:malate_metabolic_process
Ama6.vs.Ama72	GO:0006310	14	5	1.36716e-05	0.00168844	BP:DNA_recombination
Ama6.vs.Ama72	GO:0006260	39	7	7.10957e-05	0.00658524	BP:DNA_replication
Ama6.vs.Ama72	GO:0044262	4	3	0.000158574	0.0126716	BP:cellular_carbohydrate_metabolic_process
Ama6.vs.Ama72	GO:0006099	10	4	0.00022528	0.013911	BP:tricarboxylic_acid_cycle
Ama6.vs.Ama72	GO:0005975	30	6	0.00026558	0.0157436	BP:carbohydrate_metabolic_process
Ama6.vs.Ama72	GO:0006323	4	3	0.000283261	0.0157524	BP:DNA_packaging
Ama6.vs.Ama72	GO:0006334	34	7	0.000389657	0.0192491	BP:nucleosome_assembly
Ama6.vs.Ama72	GO:0045454	32	6	0.000859287	0.0397957	BP:cell_redox_homeostasis
Ama6.vs.Ama72	GO:0006102	2	2	0.00102544	0.0446971	BP:isocitrate_metabolic_process
Ama6.vs.Ama72	GO:0009228	3	2	0.00108254	0.0458379	BP:thiamin_biosynthetic_process
Ama12.vs.Ama24	GO:0006096	26	7	3.75984e-07	0.000527909	BP:glycolysis
Ama12.vs.Ama24	GO:0006310	14	5	1.13678e-06	0.000561569	BP:DNA_recombination
Ama12.vs.Ama24	GO:0006334	34	7	3.0656e-05	0.00757204	BP:nucleosome_assembly
Ama12.vs.Ama24	GO:0006102	2	2	0.000323515	0.0435863	BP:isocitrate_metabolic_process
Ama12.vs.Ama48	GO:0006096	26	8	7.47052e-08	3.69044e-05	BP:glycolysis
Ama12.vs.Ama48	GO:0008152	246	20	9.51876e-07	0.00035267	BP:metabolic_process
Ama12.vs.Ama48	GO:0055114	55	8	4.28377e-05	0.00793568	BP:oxidation-reduction_process
Ama12.vs.Ama48	GO:0006310	14	4	0.000103701	0.017076	BP:DNA_recombination
Ama12.vs.Ama48	GO:0006334	34	6	0.000283451	0.0280049	BP:nucleosome_assembly
Ama12.vs.Ama48	GO:0006102	2	2	0.000526883	0.0459318	BP:isocitrate_metabolic_process
Ama12.vs.Ama48	GO:0006561	2	2	0.000586958	0.0483262	BP:proline_biosynthetic_process
Ama12.vs.Ama72	GO:0006096	26	8	3.18716e-08	2.36168e-05	BP:glycolysis
Ama12.vs.Ama72	GO:0008152	246	19	8.40728e-07	0.000177994	BP:metabolic_process
Ama12.vs.Ama72	GO:0055114	55	8	2.14104e-05	0.00352557	BP:oxidation-reduction_process
Ama12.vs.Ama72	GO:0006099	10	4	4.49553e-05	0.00666238	BP:tricarboxylic_acid_cycle
Ama12.vs.Ama72	GO:0006310	14	4	5.6358e-05	0.00759296	BP:DNA_recombination
Ama12.vs.Ama72	GO:0006323	4	3	8.09387e-05	0.00999593	BP:DNA_packaging
Ama12.vs.Ama72	GO:0006334	34	6	0.000238584	0.0220988	BP:nucleosome_assembly
Ama12.vs.Ama72	GO:0005975	30	5	0.000290586	0.0253323	BP:carbohydrate_metabolic_process
Ama12.vs.Ama72	GO:0006102	2	2	0.000398234	0.0310623	BP:isocitrate_metabolic_process
Ama12.vs.Ama72	GO:0009228	3	2	0.000490951	0.0363794	BP:thiamin_biosynthetic_process
Ama24 vs.Ama4	GO:0009405	369	28	1.73407e-06	0.00128495	BP:pathogenesis
Ama24 vs.Ama6	GO:0009405	369	23	1.09304e-06	0.000809946	BP:pathogenesis
Ama48 vs.Ama12	GO:0009405	369	14	5.94386e-05	0.044044	BP:pathogenesis
Ama72 vs.Ama12	GO:0009405	369	14	5.2662e-05	0.0390225	BP:pathogenesis
Trypo vs.Epi
Trypo vs.Epi	GO:0008152	246	88	3.0354e-16	1.49949e-13	BP:metabolic_process
Trypo vs.Epi	GO:0055114	55	26	4.37627e-08	1.08094e-05	BP:oxidation-reduction_process
Trypo vs.Epi	GO:0015986	20	14	3.16069e-07	6.69163e-05	BP:ATP_synthesis_coupled_proton_transport
Trypo vs.Epi	GO:0044267	13	10	2.00949e-06	0.000320168	BP:cellular_protein_metabolic_process
Trypo vs.Epi	GO:0006098	11	9	8.64114e-06	0.0011642	BP:pentose-phosphate_shunt
Trypo vs.Epi	GO:0006457	114	37	1.01718e-05	0.00125621	BP:protein_folding
Trypo vs.Epi	GO:0015992	10	7	0.000105228	0.00779741	BP:proton_transport
Trypo vs.Epi	GO:0006260	39	14	0.000117212	0.00827183	BP:DNA_replication
Trypo vs.Epi	GO:0016310	8	6	0.00012742	0.00858346	BP:phosphorylation
Trypo vs.Epi	GO:0006725	5	5	0.000162526	0.0104723	BP:cellular_aromatic_compound_metabolic_process
Trypo vs.Epi	GO:0006520	12	8	0.000203668	0.0125765	BP:cellular_amino_acid_metabolic_process
Trypo vs.Epi	GO:0006310	14	7	0.000283951	0.0168326	BP:DNA_recombination
Trypo vs.Epi	GO:0008299	9	6	0.000666372	0.0379832	BP:isoprenoid_biosynthetic_process
Trypo vs.Epi	GO:0009058	23	10	0.000711742	0.0384849	BP:biosynthetic_process
Ama vs.Epi
Ama4.vs.Epi	GO:0055114	55	27	1.7004e-11	1.26e-08	BP:oxidation-reduction_process
Ama4.vs.Epi	GO:0008152	246	66	3.07767e-11	1.52037e-08	BP:metabolic_process
Ama4.vs.Epi	GO:0006096	26	15	2.40652e-08	7.13293e-06	BP:glycolysis
Ama4.vs.Epi	GO:0006520	12	9	1.205e-06	0.000223226	BP:cellular_amino_acid_metabolic_process
Ama4.vs.Epi	GO:0016310	8	7	1.77976e-06	0.000293068	BP:phosphorylation
Ama4.vs.Epi	GO:0006098	11	7	0.00011041	0.0102268	BP:pentose-phosphate_shunt
Ama4.vs.Epi	GO:0006928	8	5	0.000675336	0.0454931	BP:cellular_component_movement
Ama4.vs.Epi	GO:0006865	8	5	0.000857521	0.0485042	BP:amino_acid_transport
Ama4.vs.Epi	GO:0006108	5	4	0.000928289	0.049133	BP:malate_metabolic_process
Ama6.vs.Epi	GO:0055114	55	27	1.47148e-11	1.09037e-08	BP:oxidation-reduction_process
Ama6.vs.Epi	GO:0008152	246	65	6.82372e-11	3.37092e-08	BP:metabolic_process
Ama6.vs.Epi	GO:0006096	26	15	2.27376e-08	5.76673e-06	BP:glycolysis
Ama6.vs.Epi	GO:0006520	12	9	1.08649e-06	0.000201272	BP:cellular_amino_acid_metabolic_process
Ama6.vs.Epi	GO:0016310	8	6	5.04568e-05	0.00534121	BP:phosphorylation
Ama6.vs.Epi	GO:0006098	11	7	9.91822e-05	0.008166	BP:pentose-phosphate_shunt
Ama12.vs.Epi	GO:0008152	246	57	5.94608e-09	4.40604e-06	BP:metabolic_process
Ama12.vs.Epi	GO:0055114	55	20	6.00902e-07	0.000222634	BP:oxidation-reduction_process
Ama12.vs.Epi	GO:0006098	11	8	2.73126e-06	0.000674622	BP:pentose-phosphate_shunt
Ama12.vs.Epi	GO:0006096	26	12	5.10486e-06	0.00108077	BP:glycolysis
Ama12.vs.Epi	GO:0006006	11	7	4.41444e-05	0.00817775	BP:glucose_metabolic_process
Ama12.vs.Epi	GO:0006520	12	7	9.78147e-05	0.0144961	BP:cellular_amino_acid_metabolic_process
Ama24.vs.Epi	GO:0006520	12	7	1.4585e-05	0.0108075	BP:cellular_amino_acid_metabolic_process
Ama48.vs.Epi	GO:0006098	11	8	1.41658e-07	0.000209938	BP:pentose-phosphate_shunt
Ama48.vs.Epi	GO:0006520	12	7	8.67539e-06	0.00582411	BP:cellular_amino_acid_metabolic_process
Ama48.vs.Epi	GO:0055114	55	15	1.17897e-05	0.00582411	BP:oxidation-reduction_process
Ama72.vs.Epi	GO:0006098	11	7	2.97221e-06	0.00146827	BP:pentose-phosphate_shunt
Ama72.vs.Epi	GO:0006520	12	7	6.70115e-06	0.00248278	BP:cellular_amino_acid_metabolic_process
Ama72.vs.Epi	GO:0055114	55	14	2.57333e-05	0.00762734	BP:oxidation-reduction_process
Epi vs.Ama72	GO:0009405	369	42	1.3531e-06	0.0020053	BP:pathogenesis
Epi.vs.Trypo	GO:0009405	369	87	1.10689e-16	8.20208e-14	BP:pathogenesis

## Sheet: Molecular Functions
Table S8: Molecular Function enriched in Differentially Expressed T. cruzi genes.
Comparison	Category	Number of genes in category	Count	Over- represented p-value	Adjusted p-value	Molecular Function: GO Term
Trypo vs Ama
Trypo vs.Ama4	GO:0003899	31	13	7.07623e-05	0.0421506	MF:DNA-directed_RNA_polymerase_activity
Trypo vs.Ama12	GO:0003735	147	58	4.0835e-11	6.05174e-08	MF:structural_constituent_of_ribosome
Trypo vs.Ama12	GO:0003723	202	53	1.2635e-06	0.000374501	MF:RNA_binding
Trypo vs.Ama12	GO:0003899	31	14	3.9781e-05	0.00982591	MF:DNA-directed_RNA_polymerase_activity
Trypo vs.Ama24	GO:0003824	278	63	3.08726e-06	0.000915063	MF:catalytic_activity
Trypo vs.Ama24	GO:0003910	5	5	3.18067e-05	0.0058922	MF:DNA_ligase_(ATP)_activity
Trypo vs.Ama24	GO:0016491	118	32	0.000119863	0.0171997	MF:oxidoreductase_activity
Trypo vs.Ama24	GO:0051082	60	21	0.000127663	0.0171997	MF:unfolded_protein_binding
Trypo vs.Ama48	GO:0003824	278	68	9.58324e-10	4.73412e-07	MF:catalytic_activity
Trypo vs.Ama48	GO:0016491	118	35	8.4077e-07	0.000178003	MF:oxidoreductase_activity
Trypo vs.Ama48	GO:0005489	18	10	0.000103722	0.0153716	MF:electron_transporter_activity
Trypo vs.Ama48	GO:0051082	60	19	0.000446126	0.0472256	MF:unfolded_protein_binding
Trypo vs.Ama72	GO:0003824	278	55	5.1256e-07	0.000253204	MF:catalytic_activity
Trypo vs.Ama72	GO:0016491	118	31	2.443e-06	0.000724106	MF:oxidoreductase_activity
Ama vs Trypo
Ama4.vs.Trypo	GO:0004308	362	63	2.15148e-09	3.18849e-06	MF:exo-alpha-sialidase_activity
Ama4.vs.Trypo	GO:0005509	52	16	8.42552e-07	0.000312166	MF:calcium_ion_binding
Ama6.vs.Trypo	GO:0004308	362	70	4.68169e-13	6.93827e-10	MF:exo-alpha-sialidase_activity
Ama12.vs.Trypo	GO:0004308	362	72	3.50559e-12	5.19528e-09	MF:exo-alpha-sialidase_activity
Ama48.vs.Trypo	GO:0004308	362	73	8.32996e-15	1.2345e-11	MF:exo-alpha-sialidase_activity
Ama72.vs.Trypo	GO:0004308	362	78	2.22374e-20	3.29558e-17	MF:exo-alpha-sialidase_activity
Ama vs Ama
Ama4.vs.Ama12	GO:0003735	147	20	3.37632e-09	1.6679e-06	MF:structural_constituent_of_ribosome
Ama4.vs.Ama12	GO:0050660	20	5	1.90083e-05	0.00563407	MF:FAD_or_FADH2_binding
Ama4.vs.Ama12	GO:0003924	52	7	8.43649e-05	0.0178613	MF:GTPase_activity
Ama4.vs.Ama24	GO:0016491	118	23	3.71718e-09	2.75443e-06	MF:oxidoreductase_activity
Ama4.vs.Ama24	GO:0003735	147	27	1.5881e-06	0.000333981	MF:structural_constituent_of_ribosome
Ama4.vs.Ama24	GO:0005488	257	26	2.51686e-06	0.000414442	MF:binding
Ama4.vs.Ama24	GO:0003824	278	30	3.0851e-06	0.000457212	MF:catalytic_activity
Ama4.vs.Ama24	GO:0006118	42	11	7.42825e-06	0.000987828	MF:electron_transport
Ama4.vs.Ama24	GO:0005489	18	6	0.000264089	0.0244612	MF:electron_transporter_activity
Ama4.vs.Ama24	GO:0008121	3	3	0.000334317	0.0279817	MF:ubiquinol-cytochrome-c_reductase_activity
Ama4.vs.Ama24	GO:0046872	39	8	0.000352846	0.0279817	MF:metal_ion_binding
Ama4.vs.Ama24	GO:0046873	10	4	0.000426214	0.0315824	MF:metal_ion_transmembrane_transporter_activity
Ama4.vs.Ama24	GO:0004768	4	3	0.00051879	0.0332999	MF:stearoyl-CoA_9-desaturase_activity
Ama4.vs.Ama24	GO:0050660	20	5	0.000660545	0.0376511	MF:FAD_or_FADH2_binding
Ama4.vs.Ama24	GO:0051287	17	5	0.000875763	0.0463529	MF:NAD_or_NADH_binding
Ama4.vs.Ama48	GO:0016491	118	30	8.99473e-15	1.33302e-11	MF:oxidoreductase_activity
Ama4.vs.Ama48	GO:0005488	257	29	1.92323e-07	4.75038e-05	MF:binding
Ama4.vs.Ama48	GO:0003824	278	32	4.82431e-07	0.000102137	MF:catalytic_activity
Ama4.vs.Ama48	GO:0006118	42	12	8.61741e-07	0.000159638	MF:electron_transport
Ama4.vs.Ama48	GO:0009055	50	12	3.57516e-06	0.000529838	MF:electron_carrier_activity
Ama4.vs.Ama48	GO:0016615	3	3	0.000156762	0.0122275	MF:malate_dehydrogenase_activity
Ama4.vs.Ama48	GO:0005489	18	6	0.000226614	0.0164169	MF:electron_transporter_activity
Ama4.vs.Ama48	GO:0008121	3	3	0.000278148	0.0179224	MF:ubiquinol-cytochrome-c_reductase_activity
Ama4.vs.Ama48	GO:0005516	9	4	0.000305339	0.0188547	MF:calmodulin_binding
Ama4.vs.Ama48	GO:0046872	39	8	0.000363479	0.0207183	MF:metal_ion_binding
Ama4.vs.Ama48	GO:0004768	4	3	0.00050948	0.0252913	MF:stearoyl-CoA_9-desaturase_activity
Ama4.vs.Ama48	GO:0030060	4	3	0.000550129	0.0262313	MF:L-malate_dehydrogenase_activity
Ama4.vs.Ama48	GO:0050660	20	5	0.000566398	0.0262313	MF:FAD_or_FADH2_binding
Ama4.vs.Ama48	GO:0051287	17	5	0.000829294	0.0344732	MF:NAD_or_NADH_binding
Ama4.vs.Ama48	GO:0016301	11	4	0.0010709	0.041765	MF:kinase_activity
Ama4.vs.Ama48	GO:0003735	147	20	0.00110112	0.0418426	MF:structural_constituent_of_ribosome
Ama4.vs.Ama72	GO:0016491	118	27	2.07276e-13	1.53592e-10	MF:oxidoreductase_activity
Ama4.vs.Ama72	GO:0005488	257	28	2.73562e-08	5.79171e-06	MF:binding
Ama4.vs.Ama72	GO:0003824	278	30	3.6514e-07	6.76422e-05	MF:catalytic_activity
Ama4.vs.Ama72	GO:0009055	50	11	5.97271e-06	0.000983506	MF:electron_carrier_activity
Ama4.vs.Ama72	GO:0006118	42	10	1.27829e-05	0.00159594	MF:electron_transport
Ama4.vs.Ama72	GO:0005489	18	6	0.000101649	0.00862254	MF:electron_transporter_activity
Ama4.vs.Ama72	GO:0016615	3	3	0.000104727	0.00862254	MF:malate_dehydrogenase_activity
Ama4.vs.Ama72	GO:0008121	3	3	0.000162403	0.011461	MF:ubiquinol-cytochrome-c_reductase_activity
Ama4.vs.Ama72	GO:0004768	4	3	0.000364987	0.0211225	MF:stearoyl-CoA_9-desaturase_activity
Ama4.vs.Ama72	GO:0030060	4	3	0.000380476	0.0211225	MF:L-malate_dehydrogenase_activity
Ama4.vs.Ama72	GO:0050660	20	5	0.000523386	0.0258553	MF:FAD_or_FADH2_binding
Ama4.vs.Ama72	GO:0051287	17	5	0.000552481	0.0264121	MF:NAD_or_NADH_binding
Ama4.vs.Ama72	GO:0046872	39	7	0.000984558	0.041689	MF:metal_ion_binding
Ama4.vs.Ama72	GO:0020037	27	6	0.00113111	0.0465638	MF:heme_binding
Ama6.vs.Ama12	GO:0003735	147	14	4.86529e-08	3.60518e-05	MF:structural_constituent_of_ribosome
Ama6.vs.Ama12	GO:0005488	257	11	3.49662e-05	0.0103033	MF:binding
Ama6.vs.Ama12	GO:0050660	20	4	4.17232e-05	0.0103033	MF:FAD_or_FADH2_binding
Ama6.vs.Ama12	GO:0016491	118	8	8.30616e-05	0.0124463	MF:oxidoreductase_activity
Ama6.vs.Ama12	GO:0004512	2	2	0.000234174	0.0285318	MF:inositol-3-phosphate_synthase_activity
Ama6.vs.Ama24	GO:0003824	278	30	1.14656e-08	4.24801e-06	MF:catalytic_activity
Ama6.vs.Ama24	GO:0016491	118	19	3.25678e-08	9.6531e-06	MF:oxidoreductase_activity
Ama6.vs.Ama24	GO:0005488	257	25	1.06044e-07	2.24511e-05	MF:binding
Ama6.vs.Ama24	GO:0051287	17	6	1.89533e-05	0.00234074	MF:NAD_or_NADH_binding
Ama6.vs.Ama24	GO:0004748	3	3	4.07236e-05	0.00464249	MF:ribonucleoside-diphosphate_reductase_activity
Ama6.vs.Ama24	GO:0016615	3	3	5.38892e-05	0.00532426	MF:malate_dehydrogenase_activity
Ama6.vs.Ama24	GO:0046873	10	4	0.000144854	0.0112986	MF:metal_ion_transmembrane_transporter_activity
Ama6.vs.Ama24	GO:0008121	3	3	0.000179337	0.0126561	MF:ubiquinol-cytochrome-c_reductase_activity
Ama6.vs.Ama24	GO:0030060	4	3	0.000192132	0.0129427	MF:L-malate_dehydrogenase_activity
Ama6.vs.Ama24	GO:0006118	42	8	0.000268111	0.0152824	MF:electron_transport
Ama6.vs.Ama24	GO:0003910	5	3	0.000383371	0.0189385	MF:DNA_ligase_(ATP)_activity
Ama6.vs.Ama24	GO:0016301	11	4	0.00037948	0.0189385	MF:kinase_activity
Ama6.vs.Ama24	GO:0004365	5	3	0.000488198	0.023339	MF:glyceraldehyde-3-phosphate_dehydrogenase_(phosphorylating)_activity
Ama6.vs.Ama24	GO:0005489	18	5	0.000784725	0.0334848	MF:electron_transporter_activity
Ama6.vs.Ama24	GO:0004450	2	2	0.000945193	0.0368625	MF:isocitrate_dehydrogenase_(NADP+)_activity
Ama6.vs.Ama24	GO:0003735	147	18	0.00112393	0.0417866	MF:structural_constituent_of_ribosome
Ama6.vs.Ama48	GO:0016491	118	24	5.35956e-12	3.97144e-09	MF:oxidoreductase_activity
Ama6.vs.Ama48	GO:0003824	278	33	4.91e-10	1.45532e-07	MF:catalytic_activity
Ama6.vs.Ama48	GO:0005488	257	29	1.25277e-09	3.09435e-07	MF:binding
Ama6.vs.Ama48	GO:0051287	17	6	2.2935e-05	0.00283248	MF:NAD_or_NADH_binding
Ama6.vs.Ama48	GO:0006118	42	9	3.51145e-05	0.00371712	MF:electron_transport
Ama6.vs.Ama48	GO:0004748	3	3	4.61212e-05	0.00455677	MF:ribonucleoside-diphosphate_reductase_activity
Ama6.vs.Ama48	GO:0016615	3	3	6.72131e-05	0.00622562	MF:malate_dehydrogenase_activity
Ama6.vs.Ama48	GO:0009055	50	9	9.85812e-05	0.00856581	MF:electron_carrier_activity
Ama6.vs.Ama48	GO:0008121	3	3	0.000119247	0.00930128	MF:ubiquinol-cytochrome-c_reductase_activity
Ama6.vs.Ama48	GO:0004768	4	3	0.000245613	0.014	MF:stearoyl-CoA_9-desaturase_activity
Ama6.vs.Ama48	GO:0030060	4	3	0.00024479	0.014	MF:L-malate_dehydrogenase_activity
Ama6.vs.Ama48	GO:0003910	5	3	0.000400768	0.0219977	MF:DNA_ligase_(ATP)_activity
Ama6.vs.Ama48	GO:0004365	5	3	0.000602037	0.0297406	MF:glyceraldehyde-3-phosphate_dehydrogenase_(phosphorylating)_activity
Ama6.vs.Ama48	GO:0005489	18	5	0.000627322	0.02999	MF:electron_transporter_activity
Ama6.vs.Ama48	GO:0020037	27	6	0.000680863	0.0315325	MF:heme_binding
Ama6.vs.Ama48	GO:0004450	2	2	0.00118891	0.0476209	MF:isocitrate_dehydrogenase_(NADP+)_activity
Ama6.vs.Ama72	GO:0016491	118	22	2.38496e-11	1.76726e-08	MF:oxidoreductase_activity
Ama6.vs.Ama72	GO:0003824	278	31	4.04841e-10	1.99991e-07	MF:catalytic_activity
Ama6.vs.Ama72	GO:0005488	257	27	1.18942e-09	4.40679e-07	MF:binding
Ama6.vs.Ama72	GO:0006118	42	9	1.12065e-05	0.00150982	MF:electron_transport
Ama6.vs.Ama72	GO:0004748	3	3	3.03088e-05	0.0034552	MF:ribonucleoside-diphosphate_reductase_activity
Ama6.vs.Ama72	GO:0016615	3	3	4.58305e-05	0.00485148	MF:malate_dehydrogenase_activity
Ama6.vs.Ama72	GO:0004768	4	3	0.000169757	0.0126716	MF:stearoyl-CoA_9-desaturase_activity
Ama6.vs.Ama72	GO:0030060	4	3	0.000171007	0.0126716	MF:L-malate_dehydrogenase_activity
Ama6.vs.Ama72	GO:0051287	17	5	0.000183058	0.0129187	MF:NAD_or_NADH_binding
Ama6.vs.Ama72	GO:0009055	50	8	0.00021441	0.0138154	MF:electron_carrier_activity
Ama6.vs.Ama72	GO:0003910	5	3	0.000286987	0.0157524	MF:DNA_ligase_(ATP)_activity
Ama6.vs.Ama72	GO:0005489	18	5	0.000309207	0.0163659	MF:electron_transporter_activity
Ama6.vs.Ama72	GO:0003677	172	15	0.000322524	0.0164821	MF:DNA_binding
Ama6.vs.Ama72	GO:0004450	2	2	0.00102544	0.0446971	MF:isocitrate_dehydrogenase_(NADP+)_activity
Ama12.vs.Ama24	GO:0051287	17	5	1.46351e-05	0.00501485	MF:NAD_or_NADH_binding
Ama12.vs.Ama24	GO:0003910	5	3	6.04632e-05	0.0128009	MF:DNA_ligase_(ATP)_activity
Ama12.vs.Ama24	GO:0004365	5	3	9.02803e-05	0.0148662	MF:glyceraldehyde-3-phosphate_dehydrogenase_(phosphorylating)_activity
Ama12.vs.Ama24	GO:0004450	2	2	0.000323515	0.0435863	MF:isocitrate_dehydrogenase_(NADP+)_activity
Ama12.vs.Ama48	GO:0016491	118	16	1.34147e-08	9.94026e-06	MF:oxidoreductase_activity
Ama12.vs.Ama48	GO:0003824	278	20	4.0944e-06	0.00121358	MF:catalytic_activity
Ama12.vs.Ama48	GO:0051287	17	5	3.53137e-05	0.00747643	MF:NAD_or_NADH_binding
Ama12.vs.Ama48	GO:0004365	5	3	0.000148264	0.0201762	MF:glyceraldehyde-3-phosphate_dehydrogenase_(phosphorylating)_activity
Ama12.vs.Ama48	GO:0005488	257	15	0.000230124	0.0250305	MF:binding
Ama12.vs.Ama48	GO:0004450	2	2	0.000526883	0.0459318	MF:isocitrate_dehydrogenase_(NADP+)_activity
Ama12.vs.Ama72	GO:0016491	118	16	3.2346e-09	4.79368e-06	MF:oxidoreductase_activity
Ama12.vs.Ama72	GO:0003824	278	20	7.44332e-07	0.000177994	MF:catalytic_activity
Ama12.vs.Ama72	GO:0005488	257	18	8.12128e-07	0.000177994	MF:binding
Ama12.vs.Ama72	GO:0051287	17	5	2.07136e-05	0.00352557	MF:NAD_or_NADH_binding
Ama12.vs.Ama72	GO:0004365	5	3	0.000123346	0.0140614	MF:glyceraldehyde-3-phosphate_dehydrogenase_(phosphorylating)_activity
Ama12.vs.Ama72	GO:0004450	2	2	0.000398234	0.0310623	MF:isocitrate_dehydrogenase_(NADP+)_activity
Ama vs Epi
Ama4.vs.Epi	GO:0016491	118	52	1.22257e-18	1.81185e-15	MF:oxidoreductase_activity
Ama4.vs.Epi	GO:0003824	278	63	3.64786e-08	9.01022e-06	MF:catalytic_activity
Ama4.vs.Epi	GO:0016301	11	8	4.4852e-06	0.000604279	MF:kinase_activity
Ama4.vs.Epi	GO:0005488	257	50	8.3359e-06	0.00102948	MF:binding
Ama4.vs.Epi	GO:0005509	52	18	1.91108e-05	0.00217864	MF:calcium_ion_binding
Ama4.vs.Epi	GO:0006118	42	15	7.30398e-05	0.00721633	MF:electron_transport
Ama4.vs.Epi	GO:0030170	23	10	0.000170594	0.0148718	MF:pyridoxal_phosphate_binding
Ama4.vs.Epi	GO:0009055	50	15	0.000460429	0.0359134	MF:electron_carrier_activity
Ama4.vs.Epi	GO:0004198	23	8	0.000569658	0.0402016	MF:calcium-dependent_cysteine-type_endopeptidase_activity
Ama4.vs.Epi	GO:0005275	8	5	0.000883679	0.0485042	MF:amine_transmembrane_transporter_activity
Ama6.vs.Epi	GO:0016491	118	52	9.33971e-19	1.38415e-15	MF:oxidoreductase_activity
Ama6.vs.Epi	GO:0003824	278	65	5.33953e-09	1.9783e-06	MF:catalytic_activity
Ama6.vs.Epi	GO:0005509	52	19	3.70778e-06	0.000610548	MF:calcium_ion_binding
Ama6.vs.Epi	GO:0006118	42	16	1.43786e-05	0.00193719	MF:electron_transport
Ama6.vs.Epi	GO:0050660	20	10	2.43429e-05	0.00300634	MF:FAD_or_FADH2_binding
Ama6.vs.Epi	GO:0016301	11	7	6.65629e-05	0.00657641	MF:kinase_activity
Ama6.vs.Epi	GO:0005488	257	47	7.4272e-05	0.00687944	MF:binding
Ama6.vs.Epi	GO:0030170	23	10	0.000164544	0.0128344	MF:pyridoxal_phosphate_binding
Ama6.vs.Epi	GO:0008237	13	7	0.000222003	0.0164505	MF:metallopeptidase_activity
Ama6.vs.Epi	GO:0009055	50	15	0.000414712	0.0292668	MF:electron_carrier_activity
Ama12.vs.Epi	GO:0016491	118	47	1.2579e-16	1.86421e-13	MF:oxidoreductase_activity
Ama12.vs.Epi	GO:0003824	278	57	2.79391e-07	0.000138019	MF:catalytic_activity
Ama24.vs.Epi	GO:0016491	118	27	1.19437e-06	0.00177005	MF:oxidoreductase_activity
Ama48.vs.Epi	GO:0016491	118	23	2.96132e-05	0.00877736	MF:oxidoreductase_activity
Ama48.vs.Epi	GO:0030170	23	9	2.79488e-05	0.00877736	MF:pyridoxal_phosphate_binding
Ama72.vs.Epi	GO:0016491	118	28	9.34539e-09	1.38499e-05	MF:oxidoreductase_activity
Ama72.vs.Epi	GO:0004198	23	9	1.78414e-06	0.00132205	MF:calcium-dependent_cysteine-type_endopeptidase_activity
Ama72.vs.Epi	GO:0008237	13	6	0.000116031	0.028552	MF:metallopeptidase_activity
Ama72.vs.Epi	GO:0030170	23	8	0.000134861	0.028552	MF:pyridoxal_phosphate_binding
Epi.vs.Trypo	GO:0004308	362	87	3.01786e-17	4.47247e-14	MF:exo-alpha-sialidase_activity
Epi vs.Ama72	GO:0004308	362	40	4.70029e-06	0.00348291	MF:exo-alpha-sialidase_activity

## Sheet: Cellular Components
Table S8: Cellular Component enriched in Differentially Expressed T. cruzi genes.
Comparison	Category	Number of genes in category	Count	Over- represented p-value	Adjusted p-value	Cellular Component: GO Term
Trypo vs Ama
Trypo vs.Ama4	GO:0005730	12	7	6.37055e-05	0.0421506	CC:nucleolus
Trypo vs.Ama12	GO:0005840	143	56	1.57608e-10	7.78582e-08	CC:ribosome
Trypo vs.Ama12	GO:0005622	327	69	0.000264329	0.048967	CC:intracellular
Trypo vs.Ama24	GO:0005739	186	67	4.03306e-14	5.97699e-11	CC:mitochondrion
Trypo vs.Ama24	GO:0005832	6	6	8.20036e-06	0.00202549	CC:chaperonin-containing_T-complex
Trypo vs.Ama48	GO:0005739	186	65	1.10849e-14	1.64278e-11	CC:mitochondrion
Trypo vs.Ama48	GO:0005832	6	6	4.93171e-06	0.000913599	CC:chaperonin-containing_T-complex
Trypo vs.Ama48	GO:0016469	5	4	0.000347195	0.0428785	CC:proton-transporting_two-sector_ATPase_complex
Trypo vs.Ama72	GO:0005739	186	60	8.43198e-15	1.24962e-11	CC:mitochondrion
Trypo vs.Ama72	GO:0020023	8	6	0.00016594	0.0245923	CC:kinetoplast
Ama vs Trypo
Ama4.vs.Trypo	GO:0019861	15	9	3.5187e-07	0.000173824	CC:flagellum
Ama6.vs.Trypo	GO:0009434	6	6	2.10212e-07	0.000103495	CC:microtubule-based_flagellum
Ama6.vs.Trypo	GO:0019861	15	9	2.79338e-07	0.000103495	CC:flagellum
Ama12.vs.Trypo	GO:0009434	6	5	2.27697e-05	0.0112482	CC:microtubule-based_flagellum
Ama12.vs.Trypo	GO:0019861	15	7	9.40519e-05	0.0348462	CC:flagellum
Ama vs Ama
Ama4.vs.Ama12	GO:0005840	143	20	2.02569e-09	1.50104e-06	CC:ribosome
Ama4.vs.Ama12	GO:0005622	327	21	8.22404e-06	0.00304701	CC:intracellular
Ama4.vs.Ama24	GO:0005739	186	32	1.45628e-10	2.1582e-07	CC:mitochondrion
Ama4.vs.Ama24	GO:0005840	143	27	8.74567e-07	0.000288289	CC:ribosome
Ama4.vs.Ama24	GO:0005743	22	8	7.99861e-06	0.000987828	CC:mitochondrial_inner_membrane
Ama4.vs.Ama24	GO:0020015	28	8	2.26471e-05	0.00258177	CC:glycosome
Ama4.vs.Ama24	GO:0005622	327	32	0.00035874	0.0279817	CC:intracellular
Ama4.vs.Ama24	GO:0016021	345	29	0.000478813	0.0332999	CC:integral_to_membrane
Ama4.vs.Ama24	GO:0020023	8	4	0.00053927	0.0332999	CC:kinetoplast
Ama4.vs.Ama48	GO:0005739	186	34	4.76957e-12	3.53425e-09	CC:mitochondrion
Ama4.vs.Ama48	GO:0020015	28	9	2.49217e-06	0.000410377	CC:glycosome
Ama4.vs.Ama48	GO:0020023	8	5	2.02113e-05	0.00230408	CC:kinetoplast
Ama4.vs.Ama48	GO:0005743	22	7	8.25791e-05	0.00764889	CC:mitochondrial_inner_membrane
Ama4.vs.Ama48	GO:0005737	195	22	9.69622e-05	0.00845283	CC:cytoplasm
Ama4.vs.Ama48	GO:0016021	345	30	0.000243706	0.0164169	CC:integral_to_membrane
Ama4.vs.Ama48	GO:0000786	30	8	0.000742855	0.0333495	CC:nucleosome
Ama4.vs.Ama48	GO:0005840	143	20	0.000765103	0.0333495	CC:ribosome
Ama4.vs.Ama72	GO:0005739	186	30	9.76666e-11	4.82473e-08	CC:mitochondrion
Ama4.vs.Ama72	GO:0020015	28	11	4.56989e-09	1.40583e-06	CC:glycosome
Ama4.vs.Ama72	GO:0020023	8	5	8.10712e-06	0.00120148	CC:kinetoplast
Ama4.vs.Ama72	GO:0005743	22	7	3.69023e-05	0.00390637	CC:mitochondrial_inner_membrane
Ama4.vs.Ama72	GO:0016021	345	29	7.59299e-05	0.00703301	CC:integral_to_membrane
Ama4.vs.Ama72	GO:0019861	15	5	0.000142821	0.010583	CC:flagellum
Ama4.vs.Ama72	GO:0000786	30	8	0.000205462	0.0138407	CC:nucleosome
Ama6.vs.Ama12	GO:0005840	143	14	3.38335e-08	3.60518e-05	CC:ribosome
Ama6.vs.Ama12	GO:0016021	345	16	1.39414e-06	0.00051653	CC:integral_to_membrane
Ama6.vs.Ama12	GO:0005622	327	14	4.95696e-05	0.0103033	CC:intracellular
Ama6.vs.Ama24	GO:0005739	186	28	1.90615e-10	1.41245e-07	CC:mitochondrion
Ama6.vs.Ama24	GO:0020015	28	9	2.73997e-07	5.07579e-05	CC:glycosome
Ama6.vs.Ama24	GO:0005743	22	7	1.42577e-05	0.00211299	CC:mitochondrial_inner_membrane
Ama6.vs.Ama24	GO:0000786	30	9	6.56254e-05	0.00607855	CC:nucleosome
Ama6.vs.Ama24	GO:0020023	8	4	0.000256163	0.0151853	CC:kinetoplast
Ama6.vs.Ama24	GO:0005737	195	17	0.000645223	0.0289764	CC:cytoplasm
Ama6.vs.Ama24	GO:0005840	143	18	0.000790802	0.0334848	CC:ribosome
Ama6.vs.Ama24	GO:0005971	2	2	0.00112784	0.0417866	CC:ribonucleoside-diphosphate_reductase_complex
Ama6.vs.Ama48	GO:0005739	186	32	2.27554e-13	3.37236e-10	CC:mitochondrion
Ama6.vs.Ama48	GO:0020015	28	9	3.6189e-07	6.70402e-05	CC:glycosome
Ama6.vs.Ama48	GO:0005743	22	7	1.5995e-05	0.00232764	CC:mitochondrial_inner_membrane
Ama6.vs.Ama48	GO:0019861	15	5	0.000104038	0.00856581	CC:flagellum
Ama6.vs.Ama48	GO:0020023	8	4	0.000171707	0.0115668	CC:kinetoplast
Ama6.vs.Ama48	GO:0000786	30	7	0.000728611	0.0327212	CC:nucleosome
Ama6.vs.Ama48	GO:0005737	195	17	0.000828293	0.0361038	CC:cytoplasm
Ama6.vs.Ama48	GO:0005971	2	2	0.00116173	0.0476209	CC:ribonucleoside-diphosphate_reductase_complex
Ama6.vs.Ama72	GO:0005739	186	25	1.58858e-09	4.70854e-07	CC:mitochondrion
Ama6.vs.Ama72	GO:0020015	28	9	1.22947e-07	2.27759e-05	CC:glycosome
Ama6.vs.Ama72	GO:0020023	8	5	2.29353e-06	0.000377668	CC:kinetoplast
Ama6.vs.Ama72	GO:0019861	15	5	5.13225e-05	0.00507066	CC:flagellum
Ama6.vs.Ama72	GO:0005743	22	6	8.37522e-05	0.00730122	CC:mitochondrial_inner_membrane
Ama6.vs.Ama72	GO:0000786	30	7	0.000204712	0.0137901	CC:nucleosome
Ama6.vs.Ama72	GO:0005971	2	2	0.000855673	0.0397957	CC:ribonucleoside-diphosphate_reductase_complex
Ama12.vs.Ama24	GO:0020015	28	7	7.12427e-07	0.000527909	CC:glycosome
Ama12.vs.Ama24	GO:0000786	30	7	1.69192e-05	0.00501485	CC:nucleosome
Ama12.vs.Ama24	GO:0005739	186	13	8.02974e-05	0.0148662	CC:mitochondrion
Ama12.vs.Ama48	GO:0020015	28	9	6.90014e-09	9.94026e-06	CC:glycosome
Ama12.vs.Ama48	GO:0020023	8	4	2.03249e-05	0.00502025	CC:kinetoplast
Ama12.vs.Ama48	GO:0000786	30	6	0.00015497	0.0201762	CC:nucleosome
Ama12.vs.Ama48	GO:0005743	22	5	0.00016337	0.0201762	CC:mitochondrial_inner_membrane
Ama12.vs.Ama48	GO:0019861	15	4	0.000236455	0.0250305	CC:flagellum
Ama12.vs.Ama72	GO:0020015	28	8	6.37397e-08	3.14874e-05	CC:glycosome
Ama12.vs.Ama72	GO:0020023	8	5	2.8508e-07	0.000105622	CC:kinetoplast
Ama12.vs.Ama72	GO:0000786	30	6	0.000137516	0.0145571	CC:nucleosome
Ama12.vs.Ama72	GO:0019861	15	4	0.000156339	0.0154462	CC:flagellum
Trypo vs Ama
Trypo vs.Epi	GO:0005739	186	81	1.50602e-20	2.23192e-17	CC:mitochondrion
Trypo vs.Epi	GO:0016021	345	83	4.94793e-07	9.16604e-05	CC:integral_to_membrane
Trypo vs.Epi	GO:0005832	6	6	1.48245e-05	0.00160877	CC:chaperonin-containing_T-complex
Trypo vs.Epi	GO:0005737	195	51	4.27561e-05	0.00372733	CC:cytoplasm
Trypo vs.Epi	GO:0016469	5	5	4.25485e-05	0.00372733	CC:proton-transporting_two-sector_ATPase_complex
Ama vs Epi
Ama4.vs.Epi	GO:0005739	186	50	1.03001e-08	3.81617e-06	CC:mitochondrion
Ama4.vs.Epi	GO:0020015	28	15	7.76117e-08	1.64315e-05	CC:glycosome
Ama4.vs.Epi	GO:0005737	195	46	2.06887e-06	0.000306607	CC:cytoplasm
Ama4.vs.Epi	GO:0005575	1283	187	5.45668e-05	0.00577629	CC:CC
Ama4.vs.Epi	GO:0016021	345	62	0.000201039	0.0165522	CC:integral_to_membrane
Ama4.vs.Epi	GO:0019861	15	7	0.000522166	0.0386925	CC:flagellum
Ama4.vs.Epi	GO:0005743	22	9	0.000744951	0.0480007	CC:mitochondrial_inner_membrane
Ama4.vs.Epi	GO:0016469	5	4	0.000814829	0.0485042	CC:proton-transporting_two-sector_ATPase_complex
Ama4.vs.Epi	GO:0020023	8	5	0.000850914	0.0485042	CC:kinetoplast
Ama6.vs.Epi	GO:0005739	186	49	2.33471e-08	5.76673e-06	CC:mitochondrion
Ama6.vs.Epi	GO:0020015	28	15	7.13177e-08	1.5099e-05	CC:glycosome
Ama6.vs.Epi	GO:0005737	195	44	9.81822e-06	0.00145506	CC:cytoplasm
Ama6.vs.Epi	GO:0005575	1283	187	4.29815e-05	0.00489989	CC:CC
Ama6.vs.Epi	GO:0016021	345	63	9.89562e-05	0.008166	CC:integral_to_membrane
Ama6.vs.Epi	GO:0019861	15	7	0.000501763	0.0338006	CC:flagellum
Ama12.vs.Epi	GO:0020015	28	13	1.63015e-06	0.000483175	CC:glycosome
Ama12.vs.Epi	GO:0005739	186	38	5.72386e-05	0.00942529	CC:mitochondrion
