# Supplementary material for: Transcriptome Remodeling in Trypanosoma cruzi and Human Cells during Intracellular Infection
Source: PLoS Pathog. 2016 Apr 5;12(4):e1005511. doi: 10.1371/journal.ppat.1005511 (PMC4821583; doi:10.1371/journal.ppat.1005511)
Supplement: S10 Table — The enriched Gene Ontology (GO) terms associated with the differentially expressed genes (DEG) emerging from pairwise comparisons of human samples (listed S7 Table) DEG lists were filtered by collapsing paralogous gene families prior to conducting GO enrichment analysis. Data are presented for each GO domain (biological process, molecular function, cellular component) in separate worksheets with GO term, total number of genes in the GO category, number of DEGs present within the category, P value for the relevant GO category over-represented among DEGs in the comparison, adjusted P value and description of the enriched GO category included. (XLSX) [file ppat.1005511.s020.xlsx]

## Sheet: Legend
Supplementary Table 9: Enriched Functions in Human Fibroblasts: Pairwise comparisons. Gene Ontology (GO) enrichment categories associated with differentially expressed genes (DEGs) emerging from pairwise comparisons of human fibroblast samples that were either mock-infected (Uninfected) or infected with T. cruzi for a stated time (hours post-infection; hpi) (listed in Table S6).
	Column identifiers	Description
	Comparison	The pairwise comparison DEG results used for enrichment analysis
	Category	Gene Ontology (GO) term
	Total number of genes in category	Total number of genes in the GO category
	Count	Number of DEGs in the cluster present within the category
	Over represented P-value	P-value for the relevant GO category over-represented among DEGs in the comparison
	Adjusted P-value	Adjusted P-value
	Description	Gene Ontology enrichment description
	Labels
	Uninfected = Matched mock-infected HFF
	i(X) = HFF infected with T. cruzi for (X) hours
	NOTES:
	Each sheet contains the results of GO functional enrichment analyses in Upregulated or Down-regulated genes observed in pairwise comparisons of different human fibroblast samples
	eg. Comparison A vs B: GO functions associated with genes that are either upregulated or downregulated in 'B'

## Sheet: Biological Process_Upregulated
Table S9: Enriched Biological Processes associated with Genes Upregulated in 'B' in pairwise comparisons.
Comparison (A vs B)	Category	Number of genes in category	Count	Over- represented p-value	Adjusted p-value	Biological Process: GO Term
uninfected vs i4	GO:0007049	1284	221	1.01421e-50	1.62315e-46	BP:cell_cycle
uninfected vs i4	GO:0000278	744	162	2.30965e-50	1.84818e-46	BP:mitotic_cell_cycle
uninfected vs i4	GO:0022402	981	181	3.12948e-45	1.66948e-41	BP:cell_cycle_process
uninfected vs i4	GO:0000280	314	90	1.7427e-37	5.57805e-34	BP:nuclear_division
uninfected vs i4	GO:0007067	314	90	1.7427e-37	5.57805e-34	BP:mitosis
uninfected vs i4	GO:0048285	337	92	1.71073e-36	4.56309e-33	BP:organelle_fission
uninfected vs i4	GO:0051301	436	98	2.70975e-31	6.19527e-28	BP:cell_division
uninfected vs i4	GO:0007059	141	52	9.38649e-28	1.87777e-24	BP:chromosome_segregation
uninfected vs i4	GO:0044699	7522	599	2.62166e-25	4.66189e-22	BP:single-organism_process
uninfected vs i4	GO:0006259	751	121	1.44909e-24	2.31913e-21	BP:DNA_metabolic_process
uninfected vs i4	GO:0044763	6934	561	5.12201e-24	7.45205e-21	BP:single-organism_cellular_process
uninfected vs i4	GO:0007017	389	80	1.14669e-22	1.31083e-19	BP:microtubule-based_process
uninfected vs i4	GO:0000226	260	63	6.98487e-22	7.45239e-19	BP:microtubule_cytoskeleton_organization
uninfected vs i4	GO:0006996	1999	220	1.02142e-20	9.08155e-18	BP:organelle_organization
uninfected vs i4	GO:0051726	639	98	2.30353e-18	1.67571e-15	BP:regulation_of_cell_cycle
uninfected vs i4	GO:0000819	54	26	1.16297e-17	7.15855e-15	BP:sister_chromatid_segregation
uninfected vs i4	GO:0000070	51	25	2.75824e-17	1.52217e-14	BP:mitotic_sister_chromatid_segregation
uninfected vs i4	GO:0006950	2241	226	5.46118e-17	2.91336e-14	BP:response_to_stress
uninfected vs i4	GO:0007051	83	30	2.17082e-16	1.08568e-13	BP:spindle_organization
uninfected vs i4	GO:0051276	621	92	5.31252e-16	2.50063e-13	BP:chromosome_organization
uninfected vs i4	GO:0010564	382	67	6.74108e-16	3.08241e-13	BP:regulation_of_cell_cycle_process
uninfected vs i4	GO:0016043	3513	310	3.55462e-15	1.58023e-12	BP:cellular_component_organization
uninfected vs i4	GO:0007010	681	96	4.65419e-15	2.01312e-12	BP:cytoskeleton_organization
uninfected vs i4	GO:0002376	1349	150	1.59144e-14	6.70247e-12	BP:immune_system_process
uninfected vs i4	GO:0008283	1124	132	1.80617e-14	7.41179e-12	BP:cell_proliferation
uninfected vs i4	GO:0071840	3613	313	2.72884e-14	1.09181e-11	BP:cellular_component_organization_or_biogenesis
uninfected vs i4	GO:0006260	246	49	1.12372e-13	4.28191e-11	BP:DNA_replication
uninfected vs i4	GO:0050896	4589	376	1.17816e-13	4.38496e-11	BP:response_to_stimulus
uninfected vs i4	GO:0006955	783	99	5.218e-13	1.89793e-10	BP:immune_response
uninfected vs i4	GO:0006323	110	30	6.99787e-13	2.48876e-10	BP:DNA_packaging
uninfected vs i4	GO:0006974	605	82	8.37422e-13	2.9135e-10	BP:response_to_DNA_damage_stimulus
uninfected vs i4	GO:0006281	386	61	1.40356e-12	4.77927e-10	BP:DNA_repair
uninfected vs i4	GO:0051716	3722	314	1.92912e-12	6.41482e-10	BP:cellular_response_to_stimulus
uninfected vs i4	GO:0048519	2468	227	2.22064e-12	6.96845e-10	BP:negative_regulation_of_biological_process
uninfected vs i4	GO:0007088	87	25	1.37507e-11	3.92974e-09	BP:regulation_of_mitosis
uninfected vs i4	GO:0033554	1116	122	1.34679e-11	3.92974e-09	BP:cellular_response_to_stress
uninfected vs i4	GO:0051783	87	25	1.37507e-11	3.92974e-09	BP:regulation_of_nuclear_division
uninfected vs i4	GO:0006310	187	38	1.66184e-11	4.66598e-09	BP:DNA_recombination
uninfected vs i4	GO:0034097	377	57	4.22377e-11	1.12662e-08	BP:response_to_cytokine_stimulus
uninfected vs i4	GO:0071103	144	32	6.18778e-11	1.62343e-08	BP:DNA_conformation_change
uninfected vs i4	GO:0006952	822	95	1.81659e-10	4.61472e-08	BP:defense_response
uninfected vs i4	GO:0022616	34	15	2.86499e-10	7.16426e-08	BP:DNA_strand_elongation
uninfected vs i4	GO:0009987	9506	652	3.38266e-10	8.23922e-08	BP:cellular_process
uninfected vs i4	GO:0065007	6398	474	3.39783e-10	8.23922e-08	BP:biological_regulation
uninfected vs i4	GO:0031055	26	13	4.37464e-10	1.00017e-07	BP:chromatin_remodeling_at_centromere
uninfected vs i4	GO:0034508	35	15	4.31701e-10	1.00017e-07	BP:centromere_complex_assembly
uninfected vs i4	GO:0000075	212	38	4.95924e-10	1.11785e-07	BP:cell_cycle_checkpoint
uninfected vs i4	GO:0071345	311	48	6.84682e-10	1.5219e-07	BP:cellular_response_to_cytokine_stimulus
uninfected vs i4	GO:0008284	443	61	7.37618e-10	1.59525e-07	BP:positive_regulation_of_cell_proliferation
uninfected vs i4	GO:0008150	10354	696	8.17691e-10	1.72189e-07	BP:biological_process
uninfected vs i4	GO:0048523	2284	203	8.42834e-10	1.75178e-07	BP:negative_regulation_of_cellular_process
uninfected vs i4	GO:0007126	107	26	8.64024e-10	1.7728e-07	BP:meiosis
uninfected vs i4	GO:0010948	255	42	1.07945e-09	2.14636e-07	BP:negative_regulation_of_cell_cycle_process
uninfected vs i4	GO:0022403	235	40	1.08632e-09	2.14636e-07	BP:cell_cycle_phase
uninfected vs i4	GO:0051707	369	53	1.10524e-09	2.15711e-07	BP:response_to_other_organism
uninfected vs i4	GO:0051297	60	19	1.1893e-09	2.29321e-07	BP:centrosome_organization
uninfected vs i4	GO:0006271	32	14	1.2322e-09	2.34763e-07	BP:DNA_strand_elongation_involved_in_DNA_replication
uninfected vs i4	GO:0007052	37	15	1.43479e-09	2.70145e-07	BP:mitotic_spindle_organization
uninfected vs i4	GO:0042127	841	94	1.77536e-09	3.26584e-07	BP:regulation_of_cell_proliferation
uninfected vs i4	GO:0006336	24	12	2.09062e-09	3.67674e-07	BP:DNA_replication-independent_nucleosome_assembly
uninfected vs i4	GO:0034080	24	12	2.09062e-09	3.67674e-07	BP:CENP-A_containing_nucleosome_assembly_at_centromere
uninfected vs i4	GO:0034724	24	12	2.09062e-09	3.67674e-07	BP:DNA_replication-independent_nucleosome_organization
uninfected vs i4	GO:0006261	96	24	2.17546e-09	3.78436e-07	BP:DNA-dependent_DNA_replication
uninfected vs i4	GO:0002682	700	82	2.85426e-09	4.80215e-07	BP:regulation_of_immune_system_process
uninfected vs i4	GO:0051321	113	26	2.88057e-09	4.80215e-07	BP:meiotic_cell_cycle
uninfected vs i4	GO:0050789	6048	447	3.17057e-09	5.17774e-07	BP:regulation_of_biological_process
uninfected vs i4	GO:0031023	64	19	4.30236e-09	6.8855e-07	BP:microtubule_organizing_center_organization
uninfected vs i4	GO:0030261	24	12	4.45475e-09	7.0588e-07	BP:chromosome_condensation
uninfected vs i4	GO:0009607	388	53	6.59279e-09	1.03442e-06	BP:response_to_biotic_stimulus
uninfected vs i4	GO:0051983	26	12	8.17671e-09	1.27049e-06	BP:regulation_of_chromosome_segregation
uninfected vs i4	GO:0050794	5781	428	9.25333e-09	1.42394e-06	BP:regulation_of_cellular_process
uninfected vs i4	GO:0007346	267	41	1.12778e-08	1.71895e-06	BP:regulation_of_mitotic_cell_cycle
uninfected vs i4	GO:0043486	27	12	1.28747e-08	1.94384e-06	BP:histone_exchange
uninfected vs i4	GO:0032501	3665	292	1.56098e-08	2.31314e-06	BP:multicellular_organismal_process
uninfected vs i4	GO:0071822	922	95	2.5914e-08	3.80483e-06	BP:protein_complex_subunit_organization
uninfected vs i4	GO:0002684	419	55	2.70046e-08	3.92892e-06	BP:positive_regulation_of_immune_system_process
uninfected vs i4	GO:0033043	491	61	2.88731e-08	4.16293e-06	BP:regulation_of_organelle_organization
uninfected vs i4	GO:0070507	73	19	5.72799e-08	8.11245e-06	BP:regulation_of_microtubule_cytoskeleton_organization
uninfected vs i4	GO:0043933	1140	110	5.93084e-08	8.25367e-06	BP:macromolecular_complex_subunit_organization
uninfected vs i4	GO:0000086	130	26	6.78923e-08	9.36679e-06	BP:G2/M_transition_of_mitotic_cell_cycle
uninfected vs i4	GO:0008608	16	9	8.00342e-08	1.09476e-05	BP:attachment_of_spindle_microtubules_to_kinetochore
uninfected vs i4	GO:0031577	43	14	8.95063e-08	1.21395e-05	BP:spindle_checkpoint
uninfected vs i4	GO:0009615	195	32	9.99809e-08	1.34462e-05	BP:response_to_virus
uninfected vs i4	GO:0043044	32	12	1.44777e-07	1.93084e-05	BP:ATP-dependent_chromatin_remodeling
uninfected vs i4	GO:0045087	534	62	2.65173e-07	3.31549e-05	BP:innate_immune_response
uninfected vs i4	GO:0007091	40	13	2.7324e-07	3.3638e-05	BP:mitotic_metaphase/anaphase_transition
uninfected vs i4	GO:0044707	3551	277	3.07262e-07	3.75375e-05	BP:single-multicellular_organism_process
uninfected vs i4	GO:0002252	359	47	3.42852e-07	4.15682e-05	BP:immune_effector_process
uninfected vs i4	GO:0032886	89	20	3.99406e-07	4.73489e-05	BP:regulation_of_microtubule-based_process
uninfected vs i4	GO:0007098	41	13	5.53499e-07	6.46583e-05	BP:centrosome_cycle
uninfected vs i4	GO:0045321	353	46	5.87909e-07	6.81803e-05	BP:leukocyte_activation
uninfected vs i4	GO:0031497	81	18	6.59467e-07	7.59289e-05	BP:chromatin_assembly
uninfected vs i4	GO:0019221	242	35	8.85173e-07	0.00010047	BP:cytokine-mediated_signaling_pathway
uninfected vs i4	GO:0040001	15	8	8.79072e-07	0.00010047	BP:establishment_of_mitotic_spindle_localization
uninfected vs i4	GO:0046649	303	41	9.60846e-07	0.000107534	BP:lymphocyte_activation
uninfected vs i4	GO:0051239	1308	121	9.56989e-07	0.000107534	BP:regulation_of_multicellular_organismal_process
uninfected vs i4	GO:0051325	212	32	9.95924e-07	0.000110686	BP:interphase
uninfected vs i4	GO:0006334	68	16	1.09984e-06	0.000121392	BP:nucleosome_assembly
uninfected vs i4	GO:0045132	16	8	1.12461e-06	0.000123276	BP:meiotic_chromosome_segregation
uninfected vs i4	GO:0044767	2512	206	1.14978e-06	0.000125095	BP:single-organism_developmental_process
uninfected vs i4	GO:0048518	2667	215	1.16881e-06	0.000125541	BP:positive_regulation_of_biological_process
uninfected vs i4	GO:0031109	44	13	1.4125e-06	0.000148721	BP:microtubule_polymerization_or_depolymerization
uninfected vs i4	GO:0034501	8	6	1.52369e-06	0.00015938	BP:protein_localization_to_kinetochore
uninfected vs i4	GO:0006954	278	38	1.61206e-06	0.000167529	BP:inflammatory_response
uninfected vs i4	GO:0070661	119	22	1.6665e-06	0.000172069	BP:leukocyte_proliferation
uninfected vs i4	GO:0000279	26	10	1.70613e-06	0.000173328	BP:M_phase
uninfected vs i4	GO:0050000	21	9	1.71119e-06	0.000173328	BP:chromosome_localization
uninfected vs i4	GO:0051303	21	9	1.71119e-06	0.000173328	BP:establishment_of_chromosome_localization
uninfected vs i4	GO:0034341	77	17	1.72665e-06	0.000173794	BP:response_to_interferon-gamma
uninfected vs i4	GO:0051329	207	31	1.78171e-06	0.000178215	BP:interphase_of_mitotic_cell_cycle
uninfected vs i4	GO:0048610	287	39	1.91826e-06	0.000190682	BP:cellular_process_involved_in_reproduction
uninfected vs i4	GO:0051607	139	24	2.03791e-06	0.000200136	BP:defense_response_to_virus
uninfected vs i4	GO:0065004	95	19	2.13353e-06	0.000208201	BP:protein-DNA_complex_assembly
uninfected vs i4	GO:0048522	2409	196	2.58973e-06	0.000251188	BP:positive_regulation_of_cellular_process
uninfected vs i4	GO:0002460	112	21	2.80564e-06	0.000270491	BP:adaptive_immune_response_based_on_somatic_recombination_of_immune_receptors_built_from_immunoglobulin_superfamily_domains
uninfected vs i4	GO:0032201	23	9	3.40364e-06	0.000324237	BP:telomere_maintenance_via_semi-conservative_replication
uninfected vs i4	GO:0051249	181	28	3.51724e-06	0.000333076	BP:regulation_of_lymphocyte_activation
uninfected vs i4	GO:0071346	64	15	3.55655e-06	0.000334818	BP:cellular_response_to_interferon-gamma
uninfected vs i4	GO:0009611	702	73	3.63316e-06	0.00034003	BP:response_to_wounding
uninfected vs i4	GO:0002819	64	15	3.71195e-06	0.000341414	BP:regulation_of_adaptive_immune_response
uninfected vs i4	GO:0006312	35	11	3.69242e-06	0.000341414	BP:mitotic_recombination
uninfected vs i4	GO:0071219	72	16	3.70068e-06	0.000341414	BP:cellular_response_to_molecule_of_bacterial_origin
uninfected vs i4	GO:0051383	13	7	3.88086e-06	0.000354911	BP:kinetochore_organization
uninfected vs i4	GO:0002822	57	14	4.28038e-06	0.000389223	BP:regulation_of_adaptive_immune_response_based_on_somatic_recombination_of_immune_receptors_built_from_immunoglobulin_superfamily_domains
uninfected vs i4	GO:0030071	43	12	4.35519e-06	0.000391576	BP:regulation_of_mitotic_metaphase/anaphase_transition
uninfected vs i4	GO:0002250	124	22	4.4092e-06	0.000394217	BP:adaptive_immune_response
uninfected vs i4	GO:0042110	213	31	4.63572e-06	0.000412167	BP:T_cell_activation
uninfected vs i4	GO:0046635	24	9	4.77679e-06	0.000422363	BP:positive_regulation_of_alpha-beta_T_cell_activation
uninfected vs i4	GO:0007076	13	7	5.1638e-06	0.000454074	BP:mitotic_chromosome_condensation
uninfected vs i4	GO:0048856	2791	222	5.23598e-06	0.000457905	BP:anatomical_structure_development
uninfected vs i4	GO:0070663	91	18	5.5213e-06	0.000480233	BP:regulation_of_leukocyte_proliferation
uninfected vs i4	GO:0002694	206	30	5.94918e-06	0.000514652	BP:regulation_of_leukocyte_activation
uninfected vs i4	GO:0031349	184	28	6.11381e-06	0.000521873	BP:positive_regulation_of_defense_response
uninfected vs i4	GO:0042221	2035	168	6.13048e-06	0.000521873	BP:response_to_chemical_stimulus
uninfected vs i4	GO:0046651	110	20	6.31787e-06	0.00053498	BP:lymphocyte_proliferation
uninfected vs i4	GO:0046631	51	13	6.87485e-06	0.00057908	BP:alpha-beta_T_cell_activation
uninfected vs i4	GO:0002520	428	50	6.97478e-06	0.000584421	BP:immune_system_development
uninfected vs i4	GO:0034502	24	9	7.05793e-06	0.000588308	BP:protein_localization_to_chromosome
uninfected vs i4	GO:0046634	31	10	7.10939e-06	0.000589527	BP:regulation_of_alpha-beta_T_cell_activation
uninfected vs i4	GO:0000722	25	9	7.6136e-06	0.000618774	BP:telomere_maintenance_via_recombination
uninfected vs i4	GO:0060333	52	13	7.61675e-06	0.000618774	BP:interferon-gamma-mediated_signaling_pathway
uninfected vs i4	GO:0000003	704	72	7.75603e-06	0.000626906	BP:reproduction
uninfected vs i4	GO:0071222	68	15	7.93139e-06	0.000637859	BP:cellular_response_to_lipopolysaccharide
uninfected vs i4	GO:0032943	112	20	8.56558e-06	0.000682008	BP:mononuclear_cell_proliferation
uninfected vs i4	GO:0050776	467	53	8.5393e-06	0.000682008	BP:regulation_of_immune_response
uninfected vs i4	GO:0000082	182	27	8.93298e-06	0.000705887	BP:G1/S_transition_of_mitotic_cell_cycle
uninfected vs i4	GO:0070555	53	13	9.41302e-06	0.000738461	BP:response_to_interleukin-1
uninfected vs i4	GO:0002521	218	31	9.60268e-06	0.000749665	BP:leukocyte_differentiation
uninfected vs i4	GO:0090068	154	24	1.04066e-05	0.000808482	BP:positive_regulation_of_cell_cycle_process
uninfected vs i4	GO:0007062	31	10	1.06828e-05	0.000825934	BP:sister_chromatid_cohesion
uninfected vs i4	GO:0033260	26	9	1.10491e-05	0.000850145	BP:DNA_replication_involved_in_S_phase
uninfected vs i4	GO:0045088	189	28	1.15826e-05	0.000886928	BP:regulation_of_innate_immune_response
uninfected vs i4	GO:0031503	38	11	1.19575e-05	0.000911276	BP:protein_complex_localization
uninfected vs i4	GO:0050865	224	31	1.27431e-05	0.00096654	BP:regulation_of_cell_activation
uninfected vs i4	GO:0050870	97	18	1.29376e-05	0.000976668	BP:positive_regulation_of_T_cell_activation
uninfected vs i4	GO:0050671	55	13	1.34503e-05	0.00101061	BP:positive_regulation_of_lymphocyte_proliferation
uninfected vs i4	GO:0031347	313	39	1.36213e-05	0.00101393	BP:regulation_of_defense_response
uninfected vs i4	GO:0048514	343	42	1.48221e-05	0.00109821	BP:blood_vessel_morphogenesis
uninfected vs i4	GO:0050793	1083	100	1.53396e-05	0.00113132	BP:regulation_of_developmental_process
uninfected vs i4	GO:0001525	278	36	1.6428e-05	0.00120052	BP:angiogenesis
uninfected vs i4	GO:0032946	56	13	1.68263e-05	0.00122404	BP:positive_regulation_of_mononuclear_cell_proliferation
uninfected vs i4	GO:0060326	98	18	1.70027e-05	0.00123127	BP:cell_chemotaxis
uninfected vs i4	GO:0035456	12	6	1.73732e-05	0.00124455	BP:response_to_interferon-beta
uninfected vs i4	GO:0046632	40	11	1.74194e-05	0.00124455	BP:alpha-beta_T_cell_differentiation
uninfected vs i4	GO:0051128	1078	99	1.73975e-05	0.00124455	BP:regulation_of_cellular_component_organization
uninfected vs i4	GO:0002237	145	23	1.78386e-05	0.00126322	BP:response_to_molecule_of_bacterial_origin
uninfected vs i4	GO:0006333	100	18	1.83648e-05	0.00129476	BP:chromatin_assembly_or_disassembly
uninfected vs i4	GO:0050863	137	22	1.918e-05	0.0013463	BP:regulation_of_T_cell_activation
uninfected vs i4	GO:0071216	81	16	1.98365e-05	0.0013863	BP:cellular_response_to_biotic_stimulus
uninfected vs i4	GO:0051293	21	8	2.05593e-05	0.00143057	BP:establishment_of_spindle_localization
uninfected vs i4	GO:0051225	41	11	2.19005e-05	0.00151076	BP:spindle_assembly
uninfected vs i4	GO:0007093	133	21	2.22524e-05	0.00152845	BP:mitotic_cell_cycle_checkpoint
uninfected vs i4	GO:0032502	3134	241	2.23671e-05	0.00152976	BP:developmental_process
uninfected vs i4	GO:0048534	398	46	2.27287e-05	0.00154787	BP:hematopoietic_or_lymphoid_organ_development
uninfected vs i4	GO:0007165	3012	232	2.29191e-05	0.00155422	BP:signal_transduction
uninfected vs i4	GO:0006302	118	20	2.36423e-05	0.0015965	BP:double-strand_break_repair
uninfected vs i4	GO:0030097	376	44	2.465e-05	0.00165756	BP:hemopoiesis
uninfected vs i4	GO:0051052	186	27	2.48587e-05	0.0016646	BP:regulation_of_DNA_metabolic_process
uninfected vs i4	GO:0070665	58	13	2.59381e-05	0.00172246	BP:positive_regulation_of_leukocyte_proliferation
uninfected vs i4	GO:0045786	283	35	2.73668e-05	0.00180983	BP:negative_regulation_of_cell_cycle
uninfected vs i4	GO:0032496	139	22	2.78637e-05	0.0018339	BP:response_to_lipopolysaccharide
uninfected vs i4	GO:0051251	130	21	2.796e-05	0.0018339	BP:positive_regulation_of_lymphocyte_activation
uninfected vs i4	GO:0012501	1218	107	2.83587e-05	0.00185246	BP:programmed_cell_death
uninfected vs i4	GO:0010033	1506	128	2.90358e-05	0.00188898	BP:response_to_organic_substance
uninfected vs i4	GO:0009628	607	62	3.00719e-05	0.00194846	BP:response_to_abiotic_stimulus
uninfected vs i4	GO:0006915	1206	106	3.04106e-05	0.00196246	BP:apoptotic_process
uninfected vs i4	GO:0042102	37	10	3.06807e-05	0.00197194	BP:positive_regulation_of_T_cell_proliferation
uninfected vs i4	GO:2000026	822	79	3.34558e-05	0.00213317	BP:regulation_of_multicellular_organismal_development
uninfected vs i4	GO:0051310	17	7	3.50051e-05	0.0022231	BP:metaphase_plate_congression
uninfected vs i4	GO:0009617	194	27	3.53254e-05	0.00223457	BP:response_to_bacterium
uninfected vs i4	GO:0051240	372	43	3.58039e-05	0.00224708	BP:positive_regulation_of_multicellular_organismal_process
uninfected vs i4	GO:0071347	36	10	3.57502e-05	0.00224708	BP:cellular_response_to_interleukin-1
uninfected vs i4	GO:0046605	17	7	3.60391e-05	0.00225301	BP:regulation_of_centrosome_cycle
uninfected vs i4	GO:0001775	497	53	3.62171e-05	0.00225533	BP:cell_activation
uninfected vs i4	GO:0051651	92	17	3.75019e-05	0.00232628	BP:maintenance_of_location_in_cell
uninfected vs i4	GO:0034622	472	50	3.81996e-05	0.00236041	BP:cellular_macromolecular_complex_assembly
uninfected vs i4	GO:0051988	8	5	3.85468e-05	0.0023727	BP:regulation_of_attachment_of_spindle_microtubules_to_kinetochore
uninfected vs i4	GO:0071824	114	19	3.88391e-05	0.00238154	BP:protein-DNA_complex_subunit_organization
uninfected vs i4	GO:0034728	87	16	3.99507e-05	0.00244035	BP:nucleosome_organization
uninfected vs i4	GO:0007154	3370	254	4.02622e-05	0.00245002	BP:cell_communication
uninfected vs i4	GO:0043066	492	52	4.11277e-05	0.00249321	BP:negative_regulation_of_apoptotic_process
uninfected vs i4	GO:0007018	140	22	4.14697e-05	0.00250446	BP:microtubule-based_movement
uninfected vs i4	GO:0050670	86	16	4.18088e-05	0.00251544	BP:regulation_of_lymphocyte_proliferation
uninfected vs i4	GO:0001816	319	38	4.48648e-05	0.00267916	BP:cytokine_production
uninfected vs i4	GO:0048661	30	9	4.6809e-05	0.00278487	BP:positive_regulation_of_smooth_muscle_cell_proliferation
uninfected vs i4	GO:0032944	87	16	4.8865e-05	0.00289643	BP:regulation_of_mononuclear_cell_proliferation
uninfected vs i4	GO:0002285	60	13	4.93525e-05	0.00291453	BP:lymphocyte_activation_involved_in_immune_response
uninfected vs i4	GO:0042129	62	13	5.13169e-05	0.0030194	BP:regulation_of_T_cell_proliferation
uninfected vs i4	GO:0000910	115	19	5.30698e-05	0.00309974	BP:cytokinesis
uninfected vs i4	GO:0045840	24	8	5.36474e-05	0.00311077	BP:positive_regulation_of_mitosis
uninfected vs i4	GO:0051785	24	8	5.36474e-05	0.00311077	BP:positive_regulation_of_nuclear_division
uninfected vs i4	GO:0090304	3646	269	5.44625e-05	0.00314663	BP:nucleic_acid_metabolic_process
uninfected vs i4	GO:0043069	498	52	5.70893e-05	0.00327475	BP:negative_regulation_of_programmed_cell_death
uninfected vs i4	GO:0001556	13	6	5.89513e-05	0.0033575	BP:oocyte_maturation
uninfected vs i4	GO:0051653	24	8	5.99192e-05	0.00340052	BP:spindle_localization
uninfected vs i4	GO:0002548	14	6	6.06119e-05	0.00342768	BP:monocyte_chemotaxis
uninfected vs i4	GO:0000132	13	6	6.10725e-05	0.00344156	BP:establishment_of_mitotic_spindle_orientation
uninfected vs i4	GO:0030098	145	22	6.43667e-05	0.00361447	BP:lymphocyte_differentiation
uninfected vs i4	GO:0002696	137	21	6.52547e-05	0.00365153	BP:positive_regulation_of_leukocyte_activation
uninfected vs i4	GO:0006978	13	6	6.77235e-05	0.00375034	BP:DNA_damage_response-_signal_transduction_by_p53_class_mediator_resulting_in_transcription_of_p21_class_mediator
uninfected vs i4	GO:0045089	155	23	6.76183e-05	0.00375034	BP:positive_regulation_of_innate_immune_response
uninfected vs i4	GO:0034453	31	9	6.99818e-05	0.00386203	BP:microtubule_anchoring
uninfected vs i4	GO:0007080	13	6	7.05751e-05	0.00388139	BP:mitotic_metaphase_plate_congression
uninfected vs i4	GO:0042981	873	80	7.11299e-05	0.00389851	BP:regulation_of_apoptotic_process
uninfected vs i4	GO:0002687	40	10	7.19943e-05	0.00391903	BP:positive_regulation_of_leukocyte_migration
uninfected vs i4	GO:0006139	4245	306	7.18815e-05	0.00391903	BP:nucleobase-containing_compound_metabolic_process
uninfected vs i4	GO:0001817	292	35	7.66622e-05	0.0041558	BP:regulation_of_cytokine_production
uninfected vs i4	GO:0023052	3290	247	7.72572e-05	0.0041558	BP:signaling
uninfected vs i4	GO:0044700	3290	247	7.72572e-05	0.0041558	BP:single_organism_signaling
uninfected vs i4	GO:0050731	71	14	7.73825e-05	0.0041558	BP:positive_regulation_of_peptidyl-tyrosine_phosphorylation
uninfected vs i4	GO:0030217	98	17	8.71639e-05	0.0046499	BP:T_cell_differentiation
uninfected vs i4	GO:0048513	1651	137	8.96294e-05	0.00476555	BP:organ_development
uninfected vs i4	GO:0048660	48	11	9.0864e-05	0.00481519	BP:regulation_of_smooth_muscle_cell_proliferation
uninfected vs i4	GO:0006338	90	16	9.52959e-05	0.00501998	BP:chromatin_remodeling
uninfected vs i4	GO:0030154	1879	153	9.53558e-05	0.00501998	BP:cell_differentiation
uninfected vs i4	GO:0065003	883	80	9.57801e-05	0.00502578	BP:macromolecular_complex_assembly
uninfected vs i4	GO:0065008	2007	160	0.000102329	0.00528283	BP:regulation_of_biological_quality
uninfected vs i4	GO:0080134	592	59	0.000102034	0.00528283	BP:regulation_of_response_to_stress
uninfected vs i4	GO:0042772	14	6	0.000104301	0.00536734	BP:DNA_damage_response-_signal_transduction_resulting_in_transcription
uninfected vs i4	GO:0007275	2745	211	0.000105379	0.00540538	BP:multicellular_organismal_development
uninfected vs i4	GO:0090307	14	6	0.000106982	0.00547012	BP:spindle_assembly_involved_in_mitosis
uninfected vs i4	GO:0043067	884	80	0.000108797	0.00554517	BP:regulation_of_programmed_cell_death
uninfected vs i4	GO:0002824	34	9	0.000111838	0.00568209	BP:positive_regulation_of_adaptive_immune_response_based_on_somatic_recombination_of_immune_receptors_built_from_immunoglobulin_superfamily_domains
uninfected vs i4	GO:0050778	306	36	0.000116632	0.00590043	BP:positive_regulation_of_immune_response
uninfected vs i4	GO:0071310	1147	100	0.000116873	0.00590043	BP:cellular_response_to_organic_substance
uninfected vs i4	GO:0046888	27	8	0.000119794	0.00601294	BP:negative_regulation_of_hormone_secretion
uninfected vs i4	GO:0048869	2034	163	0.000119853	0.00601294	BP:cellular_developmental_process
uninfected vs i4	GO:0000083	20	7	0.000123017	0.00613321	BP:regulation_of_transcription_involved_in_G1/S_phase_of_mitotic_cell_cycle
uninfected vs i4	GO:0000079	75	14	0.000125373	0.00619282	BP:regulation_of_cyclin-dependent_protein_kinase_activity
uninfected vs i4	GO:0043623	267	32	0.00012506	0.00619282	BP:cellular_protein_complex_assembly
uninfected vs i4	GO:0070887	1382	116	0.000124672	0.00619282	BP:cellular_response_to_chemical_stimulus
uninfected vs i4	GO:0050867	143	21	0.000128194	0.00631266	BP:positive_regulation_of_cell_activation
uninfected vs i4	GO:0001944	412	45	0.000130939	0.00633583	BP:vasculature_development
uninfected vs i4	GO:0031145	80	14	0.00013104	0.00633583	BP:anaphase-promoting_complex-dependent_proteasomal_ubiquitin-dependent_protein_catabolic_process
uninfected vs i4	GO:0045841	35	9	0.000129665	0.00633583	BP:negative_regulation_of_mitotic_metaphase/anaphase_transition
uninfected vs i4	GO:0048646	639	63	0.000130401	0.00633583	BP:anatomical_structure_formation_involved_in_morphogenesis
uninfected vs i4	GO:0071173	35	9	0.000130685	0.00633583	BP:spindle_assembly_checkpoint
uninfected vs i4	GO:0051493	238	30	0.000131997	0.00636287	BP:regulation_of_cytoskeleton_organization
uninfected vs i4	GO:0006270	27	8	0.000154213	0.00734538	BP:DNA_replication_initiation
uninfected vs i4	GO:0071396	154	22	0.000154766	0.00734977	BP:cellular_response_to_lipid
uninfected vs i4	GO:0048659	51	11	0.000157079	0.00743757	BP:smooth_muscle_cell_proliferation
uninfected vs i4	GO:0010212	104	17	0.00015809	0.00744347	BP:response_to_ionizing_radiation
uninfected vs i4	GO:0042098	78	14	0.000158134	0.00744347	BP:T_cell_proliferation
uninfected vs i4	GO:0032507	84	15	0.0001604	0.00750216	BP:maintenance_of_protein_location_in_cell
uninfected vs i4	GO:0051101	59	12	0.000160509	0.00750216	BP:regulation_of_DNA_binding
uninfected vs i4	GO:0060548	518	52	0.000160787	0.00750216	BP:negative_regulation_of_cell_death
uninfected vs i4	GO:0048609	399	43	0.000161534	0.00751508	BP:multicellular_organismal_reproductive_process
uninfected vs i4	GO:0001568	392	43	0.000163308	0.00757245	BP:blood_vessel_development
uninfected vs i4	GO:0002685	60	12	0.000163713	0.00757245	BP:regulation_of_leukocyte_migration
uninfected vs i4	GO:0051704	1002	86	0.000164853	0.00760319	BP:multi-organism_process
uninfected vs i4	GO:0033002	76	14	0.000166707	0.00766661	BP:muscle_cell_proliferation
uninfected vs i4	GO:0051294	15	6	0.000167425	0.00767756	BP:establishment_of_spindle_orientation
uninfected vs i4	GO:0035458	6	4	0.000169421	0.00772481	BP:cellular_response_to_interferon-beta
uninfected vs i4	GO:0007019	21	7	0.000175876	0.00795118	BP:microtubule_depolymerization
uninfected vs i4	GO:0050790	1122	97	0.000176418	0.00795321	BP:regulation_of_catalytic_activity
uninfected vs i4	GO:0065009	1404	117	0.000177792	0.00799265	BP:regulation_of_molecular_function
uninfected vs i4	GO:0045619	60	12	0.000181096	0.00811836	BP:regulation_of_lymphocyte_differentiation
uninfected vs i4	GO:0000076	10	5	0.000182628	0.00814896	BP:DNA_replication_checkpoint
uninfected vs i4	GO:0002009	296	35	0.000182797	0.00814896	BP:morphogenesis_of_an_epithelium
uninfected vs i4	GO:0002683	126	19	0.000184592	0.00820612	BP:negative_regulation_of_immune_system_process
uninfected vs i4	GO:0051132	3	3	0.000186857	0.00823817	BP:NK_T_cell_activation
uninfected vs i4	GO:0051133	3	3	0.000186857	0.00823817	BP:regulation_of_NK_T_cell_activation
uninfected vs i4	GO:0051135	3	3	0.000186857	0.00823817	BP:positive_regulation_of_NK_T_cell_activation
uninfected vs i4	GO:0042531	22	7	0.00019926	0.00876087	BP:positive_regulation_of_tyrosine_phosphorylation_of_STAT_protein
uninfected vs i4	GO:0016310	1038	91	0.000205618	0.00901563	BP:phosphorylation
uninfected vs i4	GO:0007096	11	5	0.000209144	0.00905892	BP:regulation_of_exit_from_mitosis
uninfected vs i4	GO:0010628	849	78	0.000209127	0.00905892	BP:positive_regulation_of_gene_expression
uninfected vs i4	GO:0045582	29	8	0.000209316	0.00905892	BP:positive_regulation_of_T_cell_differentiation
uninfected vs i4	GO:0045787	86	15	0.000209584	0.00905892	BP:positive_regulation_of_cell_cycle
uninfected vs i4	GO:0071174	37	9	0.000210001	0.00905892	BP:mitotic_cell_cycle_spindle_checkpoint
uninfected vs i4	GO:0060055	11	5	0.000210691	0.00906426	BP:angiogenesis_involved_in_wound_healing
uninfected vs i4	GO:0008219	1363	113	0.000211614	0.00907956	BP:cell_death
uninfected vs i4	GO:0009888	970	87	0.000212771	0.00910478	BP:tissue_development
uninfected vs i4	GO:0009605	861	78	0.000219743	0.00937805	BP:response_to_external_stimulus
uninfected vs i4	GO:0032504	405	43	0.000221987	0.00940223	BP:multicellular_organism_reproduction
uninfected vs i4	GO:0042088	22	7	0.000221912	0.00940223	BP:T-helper_1_type_immune_response
uninfected vs i4	GO:0016265	1365	113	0.000223155	0.00942316	BP:death
uninfected vs i4	GO:0002821	37	9	0.000227013	0.00956083	BP:positive_regulation_of_adaptive_immune_response
uninfected vs i4	GO:0006928	1033	91	0.000232315	0.00973291	BP:cellular_component_movement
uninfected vs i4	GO:0006725	4343	308	0.000237437	0.0098957	BP:cellular_aromatic_compound_metabolic_process
uninfected vs i4	GO:0033993	370	40	0.000237259	0.0098957	BP:response_to_lipid
uninfected vs i4	GO:0048015	147	21	0.000245063	0.0101343	BP:phosphatidylinositol-mediated_signaling
uninfected vs i4	GO:0048017	147	21	0.000245063	0.0101343	BP:inositol_lipid-mediated_signaling
uninfected vs i4	GO:0001819	172	23	0.000246254	0.0101352	BP:positive_regulation_of_cytokine_production
uninfected vs i4	GO:0046483	4346	308	0.000246984	0.0101352	BP:heterocycle_metabolic_process
uninfected vs i4	GO:0070925	240	29	0.000246481	0.0101352	BP:organelle_assembly
uninfected vs i4	GO:0060337	55	11	0.00025104	0.0102491	BP:type_I_interferon-mediated_signaling_pathway
uninfected vs i4	GO:0071357	55	11	0.00025104	0.0102491	BP:cellular_response_to_type_I_interferon
uninfected vs i4	GO:0006461	683	64	0.000252042	0.0102638	BP:protein_complex_assembly
uninfected vs i4	GO:0006366	1155	99	0.000259038	0.0105219	BP:transcription_from_RNA_polymerase_II_promoter
uninfected vs i4	GO:0048729	361	40	0.000268507	0.0108789	BP:tissue_morphogenesis
uninfected vs i4	GO:0003257	3	3	0.000271861	0.010987	BP:positive_regulation_of_transcription_from_RNA_polymerase_II_promoter_involved_in_myocardial_precursor_cell_differentiation
uninfected vs i4	GO:0070271	685	64	0.000273415	0.0110139	BP:protein_complex_biogenesis
uninfected vs i4	GO:0000723	62	12	0.000283655	0.0113541	BP:telomere_maintenance
uninfected vs i4	GO:0010833	37	9	0.000284931	0.0113716	BP:telomere_maintenance_via_telomere_lengthening
uninfected vs i4	GO:0010941	910	80	0.000286956	0.0114113	BP:regulation_of_cell_death
uninfected vs i4	GO:0051298	29	8	0.000287352	0.0114113	BP:centrosome_duplication
uninfected vs i4	GO:0034340	56	11	0.000292044	0.011512	BP:response_to_type_I_interferon
uninfected vs i4	GO:0045069	47	10	0.000291095	0.011512	BP:regulation_of_viral_genome_replication
uninfected vs i4	GO:0045580	46	10	0.000291644	0.011512	BP:regulation_of_T_cell_differentiation
uninfected vs i4	GO:0006997	80	14	0.000305101	0.0119971	BP:nucleus_organization
uninfected vs i4	GO:0009612	101	16	0.000318764	0.0124731	BP:response_to_mechanical_stimulus
uninfected vs i4	GO:0048525	39	9	0.000321239	0.0125393	BP:negative_regulation_of_viral_reproduction
uninfected vs i4	GO:0032200	63	12	0.000331498	0.0129083	BP:telomere_organization
uninfected vs i4	GO:0045071	32	8	0.00034649	0.0134593	BP:negative_regulation_of_viral_genome_replication
uninfected vs i4	GO:0043170	5811	398	0.000351133	0.0136066	BP:macromolecule_metabolic_process
uninfected vs i4	GO:0019886	73	13	0.000358774	0.0138691	BP:antigen_processing_and_presentation_of_exogenous_peptide_antigen_via_MHC_class_II
uninfected vs i4	GO:0007292	55	11	0.000370116	0.0142731	BP:female_gamete_generation
uninfected vs i4	GO:0051235	132	19	0.000378734	0.0145703	BP:maintenance_of_location
uninfected vs i4	GO:0045839	40	9	0.000380843	0.0145814	BP:negative_regulation_of_mitosis
uninfected vs i4	GO:0051784	40	9	0.000380843	0.0145814	BP:negative_regulation_of_nuclear_division
uninfected vs i4	GO:0002690	32	8	0.000387746	0.0148102	BP:positive_regulation_of_leukocyte_chemotaxis
uninfected vs i4	GO:0045639	46	10	0.000399617	0.0152273	BP:positive_regulation_of_myeloid_cell_differentiation
uninfected vs i4	GO:0002688	40	9	0.000413701	0.0156893	BP:regulation_of_leukocyte_chemotaxis
uninfected vs i4	GO:0031663	32	8	0.000416674	0.0157647	BP:lipopolysaccharide-mediated_signaling_pathway
uninfected vs i4	GO:0030397	39	9	0.000422969	0.0159275	BP:membrane_disassembly
uninfected vs i4	GO:0051081	39	9	0.000422969	0.0159275	BP:nuclear_envelope_disassembly
uninfected vs i4	GO:0019079	58	11	0.000430842	0.0161859	BP:viral_genome_replication
uninfected vs i4	GO:0042113	114	17	0.000485974	0.0181718	BP:B_cell_activation
uninfected vs i4	GO:0022607	1321	108	0.000490097	0.0182833	BP:cellular_component_assembly
uninfected vs i4	GO:0050795	85	14	0.000505037	0.0187968	BP:regulation_of_behavior
uninfected vs i4	GO:1901360	4472	313	0.000516237	0.0191247	BP:organic_cyclic_compound_metabolic_process
uninfected vs i4	GO:0006935	404	42	0.000518734	0.0191286	BP:chemotaxis
uninfected vs i4	GO:0042330	404	42	0.000518734	0.0191286	BP:taxis
uninfected vs i4	GO:0002495	76	13	0.000530597	0.0195211	BP:antigen_processing_and_presentation_of_peptide_antigen_via_MHC_class_II
uninfected vs i4	GO:0090026	4	3	0.000550184	0.0201953	BP:positive_regulation_of_monocyte_chemotaxis
uninfected vs i4	GO:0044260	5437	373	0.000555571	0.0203295	BP:cellular_macromolecule_metabolic_process
uninfected vs i4	GO:0090025	8	4	0.00055638	0.0203295	BP:regulation_of_monocyte_chemotaxis
uninfected vs i4	GO:0045185	95	15	0.000565297	0.0206082	BP:maintenance_of_protein_location
uninfected vs i4	GO:0007094	34	8	0.000580318	0.0210599	BP:mitotic_cell_cycle_spindle_assembly_checkpoint
uninfected vs i4	GO:0010639	160	21	0.000590798	0.0213917	BP:negative_regulation_of_organelle_organization
uninfected vs i4	GO:0002504	77	13	0.00060876	0.0219923	BP:antigen_processing_and_presentation_of_peptide_or_polysaccharide_antigen_via_MHC_class_II
uninfected vs i4	GO:0070098	13	5	0.000616034	0.022205	BP:chemokine-mediated_signaling_pathway
uninfected vs i4	GO:0002699	68	12	0.000630562	0.0226775	BP:positive_regulation_of_immune_effector_process
uninfected vs i4	GO:0072358	609	58	0.000637793	0.022835	BP:cardiovascular_system_development
uninfected vs i4	GO:0072359	609	58	0.000637793	0.022835	BP:circulatory_system_development
uninfected vs i4	GO:0050864	49	10	0.000641738	0.0228961	BP:regulation_of_B_cell_activation
uninfected vs i4	GO:0070427	4	3	0.000648873	0.0230256	BP:nucleotide-binding_oligomerization_domain_containing_1_signaling_pathway
uninfected vs i4	GO:0048731	2381	181	0.000675065	0.0239021	BP:system_development
uninfected vs i4	GO:0050907	4	3	0.000680936	0.0240567	BP:detection_of_chemical_stimulus_involved_in_sensory_perception
uninfected vs i4	GO:0071294	5	3	0.000683725	0.024102	BP:cellular_response_to_zinc_ion
uninfected vs i4	GO:0042770	112	16	0.000713618	0.0249365	BP:signal_transduction_in_response_to_DNA_damage
uninfected vs i4	GO:0050921	51	10	0.00072977	0.0253897	BP:positive_regulation_of_chemotaxis
uninfected vs i4	GO:0006357	1002	86	0.000734891	0.0254661	BP:regulation_of_transcription_from_RNA_polymerase_II_promoter
uninfected vs i4	GO:0007166	1663	132	0.000735151	0.0254661	BP:cell_surface_receptor_signaling_pathway
uninfected vs i4	GO:0043901	52	10	0.000766889	0.0263942	BP:negative_regulation_of_multi-organism_process
uninfected vs i4	GO:0045893	791	71	0.000769031	0.0264111	BP:positive_regulation_of_transcription-_DNA-dependent
uninfected vs i4	GO:0010824	13	5	0.00078647	0.0269522	BP:regulation_of_centrosome_duplication
uninfected vs i4	GO:0007099	13	5	0.000812207	0.0277747	BP:centriole_replication
uninfected vs i4	GO:0031570	134	18	0.000818598	0.0279336	BP:DNA_integrity_checkpoint
uninfected vs i4	GO:0060429	524	51	0.000824568	0.0280774	BP:epithelium_development
uninfected vs i4	GO:0001906	43	9	0.000832263	0.0282793	BP:cell_killing
uninfected vs i4	GO:0002697	152	20	0.000836576	0.0283656	BP:regulation_of_immune_effector_process
uninfected vs i4	GO:0042089	60	11	0.000857354	0.0289475	BP:cytokine_biosynthetic_process
uninfected vs i4	GO:0022414	614	57	0.000862491	0.0290596	BP:reproductive_process
uninfected vs i4	GO:0070192	20	6	0.000878569	0.0295391	BP:chromosome_organization_involved_in_meiosis
uninfected vs i4	GO:1901228	4	3	0.000882873	0.0296216	BP:positive_regulation_of_transcription_from_RNA_polymerase_II_promoter_involved_in_heart_development
uninfected vs i4	GO:0006468	907	79	0.000885895	0.0296608	BP:protein_phosphorylation
uninfected vs i4	GO:0051048	70	12	0.000892426	0.0298171	BP:negative_regulation_of_secretion
uninfected vs i4	GO:0051256	4	3	0.000910614	0.0303614	BP:spindle_midzone_assembly_involved_in_mitosis
uninfected vs i4	GO:0048478	4	3	0.000915299	0.0304541	BP:replication_fork_protection
uninfected vs i4	GO:0046599	8	4	0.000917467	0.0304629	BP:regulation_of_centriole_replication
uninfected vs i4	GO:0071459	4	3	0.000923881	0.0305492	BP:protein_localization_to_chromosome-_centromeric_region
uninfected vs i4	GO:0042107	61	11	0.000991782	0.0325924	BP:cytokine_metabolic_process
uninfected vs i4	GO:0032675	53	10	0.00100214	0.0328654	BP:regulation_of_interleukin-6_production
uninfected vs i4	GO:0010557	928	80	0.00100681	0.0329508	BP:positive_regulation_of_macromolecule_biosynthetic_process
uninfected vs i4	GO:0007127	53	10	0.00103001	0.0335374	BP:meiosis_I
uninfected vs i4	GO:0042509	28	7	0.00103102	0.0335374	BP:regulation_of_tyrosine_phosphorylation_of_STAT_protein
uninfected vs i4	GO:0046427	28	7	0.00103506	0.0336007	BP:positive_regulation_of_JAK-STAT_cascade
uninfected vs i4	GO:0002478	140	18	0.00106851	0.0346164	BP:antigen_processing_and_presentation_of_exogenous_peptide_antigen
uninfected vs i4	GO:0031398	127	17	0.0010788	0.0348789	BP:positive_regulation_of_protein_ubiquitination
uninfected vs i4	GO:0051250	53	10	0.00108737	0.0350853	BP:negative_regulation_of_lymphocyte_activation
uninfected vs i4	GO:0002449	102	15	0.00110717	0.0356523	BP:lymphocyte_mediated_immunity
uninfected vs i4	GO:0061138	142	19	0.00115525	0.0371256	BP:morphogenesis_of_a_branching_epithelium
uninfected vs i4	GO:0042542	66	11	0.00116369	0.0373221	BP:response_to_hydrogen_peroxide
uninfected vs i4	GO:0002695	63	11	0.00118337	0.0377264	BP:negative_regulation_of_leukocyte_activation
uninfected vs i4	GO:0032635	54	10	0.00118007	0.0377264	BP:interleukin-6_production
uninfected vs i4	GO:0048477	36	8	0.0011927	0.0379484	BP:oogenesis
uninfected vs i4	GO:0045621	37	8	0.00122845	0.039008	BP:positive_regulation_of_lymphocyte_differentiation
uninfected vs i4	GO:0019884	142	18	0.00128687	0.0406996	BP:antigen_processing_and_presentation_of_exogenous_antigen
uninfected vs i4	GO:0045944	537	51	0.00128935	0.0406996	BP:positive_regulation_of_transcription_from_RNA_polymerase_II_promoter
uninfected vs i4	GO:0072331	129	17	0.00128689	0.0406996	BP:signal_transduction_by_p53_class_mediator
uninfected vs i4	GO:0032103	94	14	0.00133389	0.0420228	BP:positive_regulation_of_response_to_external_stimulus
uninfected vs i4	GO:0007077	37	8	0.00135752	0.0426831	BP:mitotic_nuclear_envelope_disassembly
uninfected vs i4	GO:0042493	221	25	0.00136754	0.0428299	BP:response_to_drug
uninfected vs i4	GO:0051258	126	17	0.00136595	0.0428299	BP:protein_polymerization
uninfected vs i4	GO:0048520	55	10	0.0013824	0.0432108	BP:positive_regulation_of_behavior
uninfected vs i4	GO:0031396	176	21	0.00138977	0.0433565	BP:regulation_of_protein_ubiquitination
uninfected vs i4	GO:0009790	695	63	0.0014046	0.043734	BP:embryo_development
uninfected vs i4	GO:0002562	37	8	0.00142707	0.0441756	BP:somatic_diversification_of_immune_receptors_via_germline_recombination_within_a_single_locus
uninfected vs i4	GO:0016444	37	8	0.00142707	0.0441756	BP:somatic_cell_DNA_recombination
uninfected vs i4	GO:0072527	56	10	0.00142189	0.0441756	BP:pyrimidine-containing_compound_metabolic_process
uninfected vs i4	GO:0046637	22	6	0.00143956	0.0444763	BP:regulation_of_alpha-beta_T_cell_differentiation
uninfected vs i4	GO:0051094	507	48	0.00149992	0.0462519	BP:positive_regulation_of_developmental_process
uninfected vs i4	GO:0006998	55	10	0.00150685	0.0463761	BP:nuclear_envelope_organization
uninfected vs i4	GO:0032479	95	14	0.00153694	0.047031	BP:regulation_of_type_I_interferon_production
uninfected vs i4	GO:0048599	22	6	0.00159363	0.0486382	BP:oocyte_development
uninfected vs i4	GO:0051254	843	73	0.00159554	0.0486382	BP:positive_regulation_of_RNA_metabolic_process
uninfected vs i4	GO:0000085	9	4	0.00163994	0.0497077	BP:G2_phase_of_mitotic_cell_cycle
uninfected vs i4	GO:0050918	30	7	0.00163868	0.0497077	BP:positive_chemotaxis
uninfected vs i4	GO:0051319	9	4	0.00163994	0.0497077	BP:G2_phase
uninfected vs i6	GO:0000278	744	157	1.00361e-32	1.60619e-28	BP:mitotic_cell_cycle
uninfected vs i6	GO:0007049	1284	213	1.21627e-28	9.7326e-25	BP:cell_cycle
uninfected vs i6	GO:0000280	314	85	7.98759e-26	3.19583e-22	BP:nuclear_division
uninfected vs i6	GO:0007067	314	85	7.98759e-26	3.19583e-22	BP:mitosis
uninfected vs i6	GO:0022402	981	169	1.58044e-24	5.05869e-21	BP:cell_cycle_process
uninfected vs i6	GO:0048285	337	86	4.18372e-24	1.11594e-20	BP:organelle_fission
uninfected vs i6	GO:0051301	436	99	1.85473e-23	4.24044e-20	BP:cell_division
uninfected vs i6	GO:0002376	1349	197	1.39093e-19	2.47339e-16	BP:immune_system_process
uninfected vs i6	GO:0044699	7522	724	6.46892e-19	1.03529e-15	BP:single-organism_process
uninfected vs i6	GO:0044763	6934	674	5.34357e-18	6.57834e-15	BP:single-organism_cellular_process
uninfected vs i6	GO:0007059	141	45	2.76867e-17	3.16498e-14	BP:chromosome_segregation
uninfected vs i6	GO:0006950	2241	277	5.59644e-17	5.97103e-14	BP:response_to_stress
uninfected vs i6	GO:0006955	783	128	2.31239e-16	2.31297e-13	BP:immune_response
uninfected vs i6	GO:0006952	822	132	3.31431e-16	3.12013e-13	BP:defense_response
uninfected vs i6	GO:0051726	639	108	3.76321e-15	3.01132e-12	BP:regulation_of_cell_cycle
uninfected vs i6	GO:0034097	377	73	3.3792e-13	2.45822e-10	BP:response_to_cytokine_stimulus
uninfected vs i6	GO:0007017	389	71	4.83598e-13	3.365e-10	BP:microtubule-based_process
uninfected vs i6	GO:0000819	54	23	1.07687e-12	7.18095e-10	BP:sister_chromatid_segregation
uninfected vs i6	GO:0071345	311	63	1.60252e-12	1.02587e-09	BP:cellular_response_to_cytokine_stimulus
uninfected vs i6	GO:0002684	419	76	2.12398e-12	1.30739e-09	BP:positive_regulation_of_immune_system_process
uninfected vs i6	GO:0000070	51	22	2.54212e-12	1.453e-09	BP:mitotic_sister_chromatid_segregation
uninfected vs i6	GO:0007051	83	28	4.28877e-12	2.36681e-09	BP:spindle_organization
uninfected vs i6	GO:0050896	4589	457	4.46426e-12	2.38153e-09	BP:response_to_stimulus
uninfected vs i6	GO:0002682	700	106	7.67188e-12	3.8369e-09	BP:regulation_of_immune_system_process
uninfected vs i6	GO:0010564	382	70	9.65177e-12	4.68082e-09	BP:regulation_of_cell_cycle_process
uninfected vs i6	GO:0009607	388	71	1.21157e-11	5.70295e-09	BP:response_to_biotic_stimulus
uninfected vs i6	GO:0007346	267	55	1.61613e-11	7.38988e-09	BP:regulation_of_mitotic_cell_cycle
uninfected vs i6	GO:0000226	260	52	2.21097e-11	9.82901e-09	BP:microtubule_cytoskeleton_organization
uninfected vs i6	GO:0051707	369	68	2.36386e-11	1.02246e-08	BP:response_to_other_organism
uninfected vs i6	GO:0009615	195	45	2.84034e-11	1.19623e-08	BP:response_to_virus
uninfected vs i6	GO:0045087	534	86	3.27706e-11	1.34477e-08	BP:innate_immune_response
uninfected vs i6	GO:0060337	55	22	6.44336e-11	2.43497e-08	BP:type_I_interferon-mediated_signaling_pathway
uninfected vs i6	GO:0071357	55	22	6.44336e-11	2.43497e-08	BP:cellular_response_to_type_I_interferon
uninfected vs i6	GO:0002252	359	65	7.25843e-11	2.64009e-08	BP:immune_effector_process
uninfected vs i6	GO:0034340	56	22	9.92958e-11	3.38113e-08	BP:response_to_type_I_interferon
uninfected vs i6	GO:0019221	242	50	1.35772e-10	4.43447e-08	BP:cytokine-mediated_signaling_pathway
uninfected vs i6	GO:0031347	313	59	1.88503e-10	5.9153e-08	BP:regulation_of_defense_response
uninfected vs i6	GO:0042221	2035	229	2.00745e-10	6.1783e-08	BP:response_to_chemical_stimulus
uninfected vs i6	GO:0006259	751	107	3.34822e-10	9.74271e-08	BP:DNA_metabolic_process
uninfected vs i6	GO:0051607	139	35	3.93414e-10	1.12432e-07	BP:defense_response_to_virus
uninfected vs i6	GO:0051716	3722	373	4.05514e-10	1.13857e-07	BP:cellular_response_to_stimulus
uninfected vs i6	GO:0008283	1124	143	6.8057e-10	1.8779e-07	BP:cell_proliferation
uninfected vs i6	GO:0000075	212	45	7.04778e-10	1.91174e-07	BP:cell_cycle_checkpoint
uninfected vs i6	GO:0007093	133	34	9.64658e-10	2.53088e-07	BP:mitotic_cell_cycle_checkpoint
uninfected vs i6	GO:0022403	235	47	1.51844e-09	3.85731e-07	BP:cell_cycle_phase
uninfected vs i6	GO:0050776	467	74	1.60327e-09	4.00917e-07	BP:regulation_of_immune_response
uninfected vs i6	GO:0071840	3613	359	2.04271e-09	5.02946e-07	BP:cellular_component_organization_or_biogenesis
uninfected vs i6	GO:0006996	1999	219	2.4237e-09	5.72831e-07	BP:organelle_organization
uninfected vs i6	GO:0010948	255	49	3.28716e-09	7.46174e-07	BP:negative_regulation_of_cell_cycle_process
uninfected vs i6	GO:0031349	184	40	3.31032e-09	7.46174e-07	BP:positive_regulation_of_defense_response
uninfected vs i6	GO:0001817	292	53	4.93647e-09	1.06761e-06	BP:regulation_of_cytokine_production
uninfected vs i6	GO:0001816	319	56	6.07667e-09	1.263e-06	BP:cytokine_production
uninfected vs i6	GO:0033554	1116	138	8.49162e-09	1.69875e-06	BP:cellular_response_to_stress
uninfected vs i6	GO:0006260	246	46	1.09951e-08	2.14592e-06	BP:DNA_replication
uninfected vs i6	GO:0042981	873	114	1.27829e-08	2.4068e-06	BP:regulation_of_apoptotic_process
uninfected vs i6	GO:0008150	10354	887	1.32885e-08	2.4729e-06	BP:biological_process
uninfected vs i6	GO:0016043	3513	345	1.45008e-08	2.66748e-06	BP:cellular_component_organization
uninfected vs i6	GO:0009987	9506	823	1.75684e-08	3.15915e-06	BP:cellular_process
uninfected vs i6	GO:0009611	702	95	1.98532e-08	3.49155e-06	BP:response_to_wounding
uninfected vs i6	GO:0043067	884	114	2.39761e-08	4.12595e-06	BP:regulation_of_programmed_cell_death
uninfected vs i6	GO:0007088	87	24	2.98808e-08	4.93002e-06	BP:regulation_of_mitosis
uninfected vs i6	GO:0051783	87	24	2.98808e-08	4.93002e-06	BP:regulation_of_nuclear_division
uninfected vs i6	GO:0070887	1382	159	3.56379e-08	5.81989e-06	BP:cellular_response_to_chemical_stimulus
uninfected vs i6	GO:0010033	1506	171	4.05948e-08	6.49679e-06	BP:response_to_organic_substance
uninfected vs i6	GO:0065009	1404	161	4.02257e-08	6.49679e-06	BP:regulation_of_molecular_function
uninfected vs i6	GO:0007010	681	89	4.12034e-08	6.5289e-06	BP:cytoskeleton_organization
uninfected vs i6	GO:0008284	443	67	4.32309e-08	6.71716e-06	BP:positive_regulation_of_cell_proliferation
uninfected vs i6	GO:0050778	306	52	4.64308e-08	7.14499e-06	BP:positive_regulation_of_immune_response
uninfected vs i6	GO:0006954	278	49	5.34318e-08	8.14403e-06	BP:inflammatory_response
uninfected vs i6	GO:0080134	592	83	5.45571e-08	8.23709e-06	BP:regulation_of_response_to_stress
uninfected vs i6	GO:0010941	910	115	6.01719e-08	8.99992e-06	BP:regulation_of_cell_death
uninfected vs i6	GO:0045088	189	38	7.04633e-08	1.04416e-05	BP:regulation_of_innate_immune_response
uninfected vs i6	GO:0031145	80	23	7.44417e-08	1.093e-05	BP:anaphase-promoting_complex-dependent_proteasomal_ubiquitin-dependent_protein_catabolic_process
uninfected vs i6	GO:0006915	1206	143	7.68056e-08	1.11745e-05	BP:apoptotic_process
uninfected vs i6	GO:0012501	1218	144	8.15701e-08	1.17608e-05	BP:programmed_cell_death
uninfected vs i6	GO:0071310	1147	135	8.39814e-08	1.20003e-05	BP:cellular_response_to_organic_substance
uninfected vs i6	GO:0002250	124	29	9.29261e-08	1.3161e-05	BP:adaptive_immune_response
uninfected vs i6	GO:0045089	155	33	1.26831e-07	1.78053e-05	BP:positive_regulation_of_innate_immune_response
uninfected vs i6	GO:0051983	26	12	1.456e-07	2.02624e-05	BP:regulation_of_chromosome_segregation
uninfected vs i6	GO:0051325	212	40	1.85433e-07	2.47306e-05	BP:interphase
uninfected vs i6	GO:0007052	37	14	2.0479e-07	2.70864e-05	BP:mitotic_spindle_organization
uninfected vs i6	GO:0050790	1122	132	2.09399e-07	2.74691e-05	BP:regulation_of_catalytic_activity
uninfected vs i6	GO:0006974	605	82	2.76139e-07	3.59295e-05	BP:response_to_DNA_damage_stimulus
uninfected vs i6	GO:0060333	52	17	2.87135e-07	3.67625e-05	BP:interferon-gamma-mediated_signaling_pathway
uninfected vs i6	GO:0071346	64	19	3.16493e-07	4.01996e-05	BP:cellular_response_to_interferon-gamma
uninfected vs i6	GO:0002819	64	19	3.71413e-07	4.68039e-05	BP:regulation_of_adaptive_immune_response
uninfected vs i6	GO:0002683	126	28	3.82586e-07	4.78352e-05	BP:negative_regulation_of_immune_system_process
uninfected vs i6	GO:0034341	77	21	4.19579e-07	5.20538e-05	BP:response_to_interferon-gamma
uninfected vs i6	GO:0048519	2468	250	4.29279e-07	5.28476e-05	BP:negative_regulation_of_biological_process
uninfected vs i6	GO:0002478	140	30	4.42708e-07	5.3929e-05	BP:antigen_processing_and_presentation_of_exogenous_peptide_antigen
uninfected vs i6	GO:0045071	32	13	4.48984e-07	5.40266e-05	BP:negative_regulation_of_viral_genome_replication
uninfected vs i6	GO:0002460	112	26	5.43503e-07	6.49121e-05	BP:adaptive_immune_response_based_on_somatic_recombination_of_immune_receptors_built_from_immunoglobulin_superfamily_domains
uninfected vs i6	GO:0008608	16	9	5.69522e-07	6.75157e-05	BP:attachment_of_spindle_microtubules_to_kinetochore
uninfected vs i6	GO:0019884	142	30	5.90438e-07	6.94807e-05	BP:antigen_processing_and_presentation_of_exogenous_antigen
uninfected vs i6	GO:0019882	172	34	6.26867e-07	7.32291e-05	BP:antigen_processing_and_presentation
uninfected vs i6	GO:0045786	283	47	6.36369e-07	7.38004e-05	BP:negative_regulation_of_cell_cycle
uninfected vs i6	GO:0031570	134	29	6.82901e-07	7.86269e-05	BP:DNA_integrity_checkpoint
uninfected vs i6	GO:0007091	40	14	7.24963e-07	8.22858e-05	BP:mitotic_metaphase/anaphase_transition
uninfected vs i6	GO:0051329	207	38	7.76357e-07	8.68868e-05	BP:interphase_of_mitotic_cell_cycle
uninfected vs i6	GO:0051240	372	56	8.14633e-07	9.05375e-05	BP:positive_regulation_of_multicellular_organismal_process
uninfected vs i6	GO:0048584	895	108	9.74727e-07	0.000107583	BP:positive_regulation_of_response_to_stimulus
uninfected vs i6	GO:0090068	154	31	9.84825e-07	0.000107953	BP:positive_regulation_of_cell_cycle_process
uninfected vs i6	GO:0002822	57	17	1.38293e-06	0.000147549	BP:regulation_of_adaptive_immune_response_based_on_somatic_recombination_of_immune_receptors_built_from_immunoglobulin_superfamily_domains
uninfected vs i6	GO:0070663	91	22	1.41263e-06	0.00014972	BP:regulation_of_leukocyte_proliferation
uninfected vs i6	GO:0070661	119	26	1.55253e-06	0.000163465	BP:leukocyte_proliferation
uninfected vs i6	GO:0045069	47	15	1.59125e-06	0.000166447	BP:regulation_of_viral_genome_replication
uninfected vs i6	GO:0046634	31	12	1.65912e-06	0.00017242	BP:regulation_of_alpha-beta_T_cell_activation
uninfected vs i6	GO:0051439	75	20	1.90399e-06	0.00019659	BP:regulation_of_ubiquitin-protein_ligase_activity_involved_in_mitotic_cell_cycle
uninfected vs i6	GO:0048518	2667	264	1.94351e-06	0.000199384	BP:positive_regulation_of_biological_process
uninfected vs i6	GO:0002697	152	30	2.37794e-06	0.000240864	BP:regulation_of_immune_effector_process
uninfected vs i6	GO:0030071	43	14	2.53241e-06	0.000253304	BP:regulation_of_mitotic_metaphase/anaphase_transition
uninfected vs i6	GO:0043066	492	68	2.7816e-06	0.000276502	BP:negative_regulation_of_apoptotic_process
uninfected vs i6	GO:0031577	43	14	2.90609e-06	0.000285332	BP:spindle_checkpoint
uninfected vs i6	GO:0002218	138	28	2.96491e-06	0.000289331	BP:activation_of_innate_immune_response
uninfected vs i6	GO:0050789	6048	540	3.00813e-06	0.00029177	BP:regulation_of_biological_process
uninfected vs i6	GO:0008219	1363	151	3.15101e-06	0.000302953	BP:cell_death
uninfected vs i6	GO:0042110	213	37	3.16128e-06	0.000302953	BP:T_cell_activation
uninfected vs i6	GO:0016265	1365	151	3.44117e-06	0.000325872	BP:death
uninfected vs i6	GO:0048002	154	30	3.57318e-06	0.000335469	BP:antigen_processing_and_presentation_of_peptide_antigen
uninfected vs i6	GO:0065007	6398	567	3.58443e-06	0.000335469	BP:biological_regulation
uninfected vs i6	GO:0002221	132	27	3.81571e-06	0.000355039	BP:pattern_recognition_receptor_signaling_pathway
uninfected vs i6	GO:0046649	303	47	4.0183e-06	0.000371727	BP:lymphocyte_activation
uninfected vs i6	GO:0043069	498	68	4.10357e-06	0.000377434	BP:negative_regulation_of_programmed_cell_death
uninfected vs i6	GO:0000079	75	19	4.34514e-06	0.000395111	BP:regulation_of_cyclin-dependent_protein_kinase_activity
uninfected vs i6	GO:0002758	133	27	4.43391e-06	0.000400905	BP:innate_immune_response-activating_signal_transduction
uninfected vs i6	GO:0002253	261	42	4.65125e-06	0.000418195	BP:activation_of_immune_response
uninfected vs i6	GO:0034501	8	6	4.91212e-06	0.000439182	BP:protein_localization_to_kinetochore
uninfected vs i6	GO:0042127	841	101	4.97373e-06	0.00044222	BP:regulation_of_cell_proliferation
uninfected vs i6	GO:0030261	24	10	5.11325e-06	0.000450037	BP:chromosome_condensation
uninfected vs i6	GO:0046631	51	15	5.11789e-06	0.000450037	BP:alpha-beta_T_cell_activation
uninfected vs i6	GO:0032501	3665	342	5.56551e-06	0.000484078	BP:multicellular_organismal_process
uninfected vs i6	GO:0000082	182	33	5.8018e-06	0.000501903	BP:G1/S_transition_of_mitotic_cell_cycle
uninfected vs i6	GO:0002224	119	25	6.1447e-06	0.000527303	BP:toll-like_receptor_signaling_pathway
uninfected vs i6	GO:0048525	39	13	6.16132e-06	0.000527303	BP:negative_regulation_of_viral_reproduction
uninfected vs i6	GO:0034508	35	12	6.69663e-06	0.000570068	BP:centromere_complex_assembly
uninfected vs i6	GO:0019079	58	16	7.03331e-06	0.000592427	BP:viral_genome_replication
uninfected vs i6	GO:0051250	53	15	7.24508e-06	0.000600779	BP:negative_regulation_of_lymphocyte_activation
uninfected vs i6	GO:0006336	24	10	7.36684e-06	0.000601525	BP:DNA_replication-independent_nucleosome_assembly
uninfected vs i6	GO:0034080	24	10	7.36684e-06	0.000601525	BP:CENP-A_containing_nucleosome_assembly_at_centromere
uninfected vs i6	GO:0034724	24	10	7.36684e-06	0.000601525	BP:DNA_replication-independent_nucleosome_organization
uninfected vs i6	GO:0007165	3012	289	7.89582e-06	0.000639081	BP:signal_transduction
uninfected vs i6	GO:0050670	86	20	7.90665e-06	0.000639081	BP:regulation_of_lymphocyte_proliferation
uninfected vs i6	GO:0060548	518	69	8.22197e-06	0.000661228	BP:negative_regulation_of_cell_death
uninfected vs i6	GO:0000077	128	26	8.98972e-06	0.000719357	BP:DNA_damage_checkpoint
uninfected vs i6	GO:0009605	861	100	9.11705e-06	0.000725917	BP:response_to_external_stimulus
uninfected vs i6	GO:0032944	87	20	9.63643e-06	0.000763472	BP:regulation_of_mononuclear_cell_proliferation
uninfected vs i6	GO:0031396	176	32	1.01677e-05	0.000801592	BP:regulation_of_protein_ubiquitination
uninfected vs i6	GO:0044707	3551	330	1.27024e-05	0.000995748	BP:single-multicellular_organism_process
uninfected vs i6	GO:0045321	353	51	1.27548e-05	0.000995748	BP:leukocyte_activation
uninfected vs i6	GO:0046651	110	23	1.35209e-05	0.00105043	BP:lymphocyte_proliferation
uninfected vs i6	GO:0050000	21	9	1.3965e-05	0.0010745	BP:chromosome_localization
uninfected vs i6	GO:0051303	21	9	1.3965e-05	0.0010745	BP:establishment_of_chromosome_localization
uninfected vs i6	GO:0044092	536	70	1.45876e-05	0.00111703	BP:negative_regulation_of_molecular_function
uninfected vs i6	GO:0052548	181	32	1.59909e-05	0.00121866	BP:regulation_of_endopeptidase_activity
uninfected vs i6	GO:0031055	26	10	1.76302e-05	0.00133722	BP:chromatin_remodeling_at_centromere
uninfected vs i6	GO:0002695	63	16	1.81834e-05	0.00137268	BP:negative_regulation_of_leukocyte_activation
uninfected vs i6	GO:0032943	112	23	1.85298e-05	0.00139226	BP:mononuclear_cell_proliferation
uninfected vs i6	GO:2000107	22	9	1.88754e-05	0.0014116	BP:negative_regulation_of_leukocyte_apoptotic_process
uninfected vs i6	GO:0051340	94	21	1.99611e-05	0.00148585	BP:regulation_of_ligase_activity
uninfected vs i6	GO:0042129	62	16	2.01501e-05	0.00149297	BP:regulation_of_T_cell_proliferation
uninfected vs i6	GO:0033043	491	64	2.17036e-05	0.00160066	BP:regulation_of_organelle_organization
uninfected vs i6	GO:0043486	27	10	2.295e-05	0.00168483	BP:histone_exchange
uninfected vs i6	GO:0050863	137	26	2.31157e-05	0.00168924	BP:regulation_of_T_cell_activation
uninfected vs i6	GO:0006271	32	11	2.43849e-05	0.00177389	BP:DNA_strand_elongation_involved_in_DNA_replication
uninfected vs i6	GO:0050868	39	12	2.49622e-05	0.00180767	BP:negative_regulation_of_T_cell_activation
uninfected vs i6	GO:0002757	235	37	2.65635e-05	0.00190638	BP:immune_response-activating_signal_transduction
uninfected vs i6	GO:0051249	181	31	2.69851e-05	0.00192799	BP:regulation_of_lymphocyte_activation
uninfected vs i6	GO:0031399	875	101	2.88474e-05	0.00205189	BP:regulation_of_protein_modification_process
uninfected vs i6	GO:0034162	71	17	2.98982e-05	0.00209865	BP:toll-like_receptor_9_signaling_pathway
uninfected vs i6	GO:0031397	97	21	3.11001e-05	0.00217348	BP:negative_regulation_of_protein_ubiquitination
uninfected vs i6	GO:0052547	187	32	3.19114e-05	0.00222048	BP:regulation_of_peptidase_activity
uninfected vs i6	GO:0042098	78	18	3.43384e-05	0.00236876	BP:T_cell_proliferation
uninfected vs i6	GO:0046632	40	12	3.46689e-05	0.00237112	BP:alpha-beta_T_cell_differentiation
uninfected vs i6	GO:0051437	69	17	3.4569e-05	0.00237112	BP:positive_regulation_of_ubiquitin-protein_ligase_activity_involved_in_mitotic_cell_cycle
uninfected vs i6	GO:0002548	14	7	3.52073e-05	0.00238843	BP:monocyte_chemotaxis
uninfected vs i6	GO:0007154	3370	314	3.52206e-05	0.00238843	BP:cell_communication
uninfected vs i6	GO:0034146	65	16	3.54297e-05	0.00239248	BP:toll-like_receptor_5_signaling_pathway
uninfected vs i6	GO:0042590	69	17	3.64965e-05	0.00244912	BP:antigen_processing_and_presentation_of_exogenous_peptide_antigen_via_MHC_class_I
uninfected vs i6	GO:0023052	3290	307	3.75638e-05	0.00249449	BP:signaling
uninfected vs i6	GO:0044700	3290	307	3.75638e-05	0.00249449	BP:single_organism_signaling
uninfected vs i6	GO:0032479	95	20	3.78511e-05	0.00250318	BP:regulation_of_type_I_interferon_production
uninfected vs i6	GO:0010212	104	21	3.84626e-05	0.00253315	BP:response_to_ionizing_radiation
uninfected vs i6	GO:0043901	52	14	3.94159e-05	0.00258529	BP:negative_regulation_of_multi-organism_process
uninfected vs i6	GO:0051438	91	20	3.99585e-05	0.00261019	BP:regulation_of_ubiquitin-protein_ligase_activity
uninfected vs i6	GO:0006323	110	22	4.04272e-05	0.00262077	BP:DNA_packaging
uninfected vs i6	GO:0050866	67	16	4.10192e-05	0.00264706	BP:negative_regulation_of_cell_activation
uninfected vs i6	GO:0034502	24	9	4.32129e-05	0.00277743	BP:protein_localization_to_chromosome
uninfected vs i6	GO:0007050	194	32	4.4179e-05	0.00282816	BP:cell_cycle_arrest
uninfected vs i6	GO:0022616	34	11	4.62355e-05	0.00294802	BP:DNA_strand_elongation
uninfected vs i6	GO:0000086	130	24	5.04639e-05	0.00316937	BP:G2/M_transition_of_mitotic_cell_cycle
uninfected vs i6	GO:0032606	97	20	5.04992e-05	0.00316937	BP:type_I_interferon_production
uninfected vs i6	GO:0070555	53	14	5.03985e-05	0.00316937	BP:response_to_interleukin-1
uninfected vs i6	GO:0090026	4	4	5.10434e-05	0.00319101	BP:positive_regulation_of_monocyte_chemotaxis
uninfected vs i6	GO:0002824	34	11	5.32949e-05	0.0033188	BP:positive_regulation_of_adaptive_immune_response_based_on_somatic_recombination_of_immune_receptors_built_from_immunoglobulin_superfamily_domains
uninfected vs i6	GO:0046635	24	9	5.56498e-05	0.00345202	BP:positive_regulation_of_alpha-beta_T_cell_activation
uninfected vs i6	GO:0030198	239	35	5.63734e-05	0.00347	BP:extracellular_matrix_organization
uninfected vs i6	GO:0043062	239	35	5.63734e-05	0.00347	BP:extracellular_structure_organization
uninfected vs i6	GO:0002694	206	33	5.8201e-05	0.00356877	BP:regulation_of_leukocyte_activation
uninfected vs i6	GO:0034142	96	20	6.12473e-05	0.00374123	BP:toll-like_receptor_4_signaling_pathway
uninfected vs i6	GO:0071222	68	16	6.22178e-05	0.00378606	BP:cellular_response_to_lipopolysaccharide
uninfected vs i6	GO:0031503	38	11	6.80141e-05	0.00410754	BP:protein_complex_localization
uninfected vs i6	GO:0072006	62	14	6.91409e-05	0.00415989	BP:nephron_development
uninfected vs i6	GO:0050671	55	14	7.10692e-05	0.00425989	BP:positive_regulation_of_lymphocyte_proliferation
uninfected vs i6	GO:0051351	80	18	7.24525e-05	0.0043266	BP:positive_regulation_of_ligase_activity
uninfected vs i6	GO:0002755	76	17	7.27697e-05	0.00432939	BP:MyD88-dependent_toll-like_receptor_signaling_pathway
uninfected vs i6	GO:0034138	82	18	7.41517e-05	0.00436295	BP:toll-like_receptor_3_signaling_pathway
uninfected vs i6	GO:0035666	75	17	7.39991e-05	0.00436295	BP:TRIF-dependent_toll-like_receptor_signaling_pathway
uninfected vs i6	GO:0001819	172	29	7.72542e-05	0.00452885	BP:positive_regulation_of_cytokine_production
uninfected vs i6	GO:0051436	66	16	7.76126e-05	0.00453325	BP:negative_regulation_of_ubiquitin-protein_ligase_activity_involved_in_mitotic_cell_cycle
uninfected vs i6	GO:0050794	5781	507	8.07678e-05	0.00470039	BP:regulation_of_cellular_process
uninfected vs i6	GO:0051239	1308	136	8.21231e-05	0.00476195	BP:regulation_of_multicellular_organismal_process
uninfected vs i6	GO:0070507	73	16	8.37204e-05	0.00483704	BP:regulation_of_microtubule_cytoskeleton_organization
uninfected vs i6	GO:0006096	49	13	8.45027e-05	0.00486468	BP:glycolysis
uninfected vs i6	GO:0002474	89	19	8.50917e-05	0.00488103	BP:antigen_processing_and_presentation_of_peptide_antigen_via_MHC_class_I
uninfected vs i6	GO:0060055	11	6	8.83463e-05	0.00504962	BP:angiogenesis_involved_in_wound_healing
uninfected vs i6	GO:0032946	56	14	8.89029e-05	0.00506335	BP:positive_regulation_of_mononuclear_cell_proliferation
uninfected vs i6	GO:0000279	26	9	9.03118e-05	0.00512536	BP:M_phase
uninfected vs i6	GO:0043044	32	10	9.72035e-05	0.00549698	BP:ATP-dependent_chromatin_remodeling
uninfected vs i6	GO:0051704	1002	112	0.000101102	0.0056785	BP:multi-organism_process
uninfected vs i6	GO:0072074	12	6	0.000101123	0.0056785	BP:kidney_mesenchyme_development
uninfected vs i6	GO:0006935	404	51	0.000101918	0.00568324	BP:chemotaxis
uninfected vs i6	GO:0042330	404	51	0.000101918	0.00568324	BP:taxis
uninfected vs i6	GO:0002756	77	17	0.000106611	0.00592433	BP:MyD88-independent_toll-like_receptor_signaling_pathway
uninfected vs i6	GO:0034166	64	15	0.000111598	0.0061375	BP:toll-like_receptor_10_signaling_pathway
uninfected vs i6	GO:0042102	37	11	0.000113153	0.00619621	BP:positive_regulation_of_T_cell_proliferation
uninfected vs i6	GO:0051988	8	5	0.00011344	0.00619621	BP:regulation_of_attachment_of_spindle_microtubules_to_kinetochore
uninfected vs i6	GO:0070229	12	6	0.000115748	0.00630077	BP:negative_regulation_of_lymphocyte_apoptotic_process
uninfected vs i6	GO:0016310	1038	112	0.000118016	0.00640246	BP:phosphorylation
uninfected vs i6	GO:0030330	102	20	0.000118454	0.0064045	BP:DNA_damage_response-_signal_transduction_by_p53_class_mediator
uninfected vs i6	GO:0031571	69	16	0.000119575	0.00642172	BP:mitotic_cell_cycle_G1/S_transition_DNA_damage_checkpoint
uninfected vs i6	GO:0002821	37	11	0.000122072	0.00653392	BP:positive_regulation_of_adaptive_immune_response
uninfected vs i6	GO:0006261	96	19	0.000123591	0.00659316	BP:DNA-dependent_DNA_replication
uninfected vs i6	GO:0010332	34	10	0.000124902	0.00661912	BP:response_to_gamma_radiation
uninfected vs i6	GO:0071219	72	16	0.000124905	0.00661912	BP:cellular_response_to_molecule_of_bacterial_origin
uninfected vs i6	GO:0006310	187	30	0.000126171	0.00663364	BP:DNA_recombination
uninfected vs i6	GO:0050865	224	34	0.000125881	0.00663364	BP:regulation_of_cell_activation
uninfected vs i6	GO:0070664	33	10	0.000126422	0.00663364	BP:negative_regulation_of_leukocyte_proliferation
uninfected vs i6	GO:0048522	2409	231	0.000128165	0.0067031	BP:positive_regulation_of_cellular_process
uninfected vs i6	GO:0070665	58	14	0.000130198	0.00676521	BP:positive_regulation_of_leukocyte_proliferation
uninfected vs i6	GO:0071887	52	13	0.000129853	0.00676521	BP:leukocyte_apoptotic_process
uninfected vs i6	GO:0048523	2284	221	0.000135248	0.0070049	BP:negative_regulation_of_cellular_process
uninfected vs i6	GO:0051321	113	21	0.00014575	0.00750029	BP:meiotic_cell_cycle
uninfected vs i6	GO:0051443	77	17	0.000145683	0.00750029	BP:positive_regulation_of_ubiquitin-protein_ligase_activity
uninfected vs i6	GO:0006977	63	15	0.000147604	0.00752309	BP:DNA_damage_response-_signal_transduction_by_p53_class_mediator_resulting_in_cell_cycle_arrest
uninfected vs i6	GO:0072413	63	15	0.000147604	0.00752309	BP:signal_transduction_involved_in_mitotic_cell_cycle_checkpoint
uninfected vs i6	GO:0072431	63	15	0.000147604	0.00752309	BP:signal_transduction_involved_in_mitotic_cell_cycle_G1/S_transition_DNA_damage_checkpoint
uninfected vs i6	GO:0071158	78	17	0.000149072	0.00757381	BP:positive_regulation_of_cell_cycle_arrest
uninfected vs i6	GO:2000116	152	26	0.000153062	0.0077519	BP:regulation_of_cysteine-type_endopeptidase_activity
uninfected vs i6	GO:0009314	282	40	0.000154752	0.00781276	BP:response_to_radiation
uninfected vs i6	GO:0090025	8	5	0.000159756	0.00804007	BP:regulation_of_monocyte_chemotaxis
uninfected vs i6	GO:0071216	81	17	0.000161748	0.00811477	BP:cellular_response_to_biotic_stimulus
uninfected vs i6	GO:0051310	17	7	0.000164486	0.00822637	BP:metaphase_plate_congression
uninfected vs i6	GO:0034612	72	16	0.000173543	0.00854579	BP:response_to_tumor_necrosis_factor
uninfected vs i6	GO:0072401	64	15	0.000178944	0.00875074	BP:signal_transduction_involved_in_DNA_integrity_checkpoint
uninfected vs i6	GO:0072422	64	15	0.000178944	0.00875074	BP:signal_transduction_involved_in_DNA_damage_checkpoint
uninfected vs i6	GO:0007126	107	20	0.000183953	0.0089483	BP:meiosis
uninfected vs i6	GO:0051352	71	16	0.000187889	0.00908454	BP:negative_regulation_of_ligase_activity
uninfected vs i6	GO:0051444	71	16	0.000187889	0.00908454	BP:negative_regulation_of_ubiquitin-protein_ligase_activity
uninfected vs i6	GO:0009628	607	72	0.000196215	0.00943008	BP:response_to_abiotic_stimulus
uninfected vs i6	GO:0071156	87	18	0.000195712	0.00943008	BP:regulation_of_cell_cycle_arrest
uninfected vs i6	GO:0035456	12	6	0.000203845	0.00973831	BP:response_to_interferon-beta
uninfected vs i6	GO:0071356	59	14	0.000205407	0.00978372	BP:cellular_response_to_tumor_necrosis_factor
uninfected vs i6	GO:0072395	65	15	0.00020855	0.00990395	BP:signal_transduction_involved_in_cell_cycle_checkpoint
uninfected vs i6	GO:0000085	9	5	0.000222177	0.0104273	BP:G2_phase_of_mitotic_cell_cycle
uninfected vs i6	GO:0051319	9	5	0.000222177	0.0104273	BP:G2_phase
uninfected vs i6	GO:0006858	5	4	0.000235508	0.0108619	BP:extracellular_transport
uninfected vs i6	GO:0019060	5	4	0.000235508	0.0108619	BP:intracellular_transport_of_viral_proteins_in_host_cell
uninfected vs i6	GO:0030581	5	4	0.000235508	0.0108619	BP:symbiont_intracellular_protein_transport_in_host
uninfected vs i6	GO:0046719	5	4	0.000235508	0.0108619	BP:regulation_of_viral_protein_levels_in_host_cell
uninfected vs i6	GO:0051708	5	4	0.000235508	0.0108619	BP:intracellular_protein_transport_in_other_organism_involved_in_symbiotic_interaction
uninfected vs i6	GO:0007080	13	6	0.000237768	0.0109346	BP:mitotic_metaphase_plate_congression
uninfected vs i6	GO:0002687	40	11	0.000241712	0.0110841	BP:positive_regulation_of_leukocyte_migration
uninfected vs i6	GO:0071173	35	10	0.000248177	0.0113481	BP:spindle_assembly_checkpoint
uninfected vs i6	GO:0034453	31	9	0.000250098	0.0114033	BP:microtubule_anchoring
uninfected vs i6	GO:0097202	76	16	0.00025175	0.011446	BP:activation_of_cysteine-type_endopeptidase_activity
uninfected vs i6	GO:0032496	139	24	0.000253952	0.0115135	BP:response_to_lipopolysaccharide
uninfected vs i6	GO:0002764	313	42	0.000264197	0.0119441	BP:immune_response-regulating_signaling_pathway
uninfected vs i6	GO:0034134	76	16	0.000265632	0.0119751	BP:toll-like_receptor_2_signaling_pathway
uninfected vs i6	GO:0002699	68	15	0.000275519	0.012386	BP:positive_regulation_of_immune_effector_process
uninfected vs i6	GO:0045841	35	10	0.000277596	0.0124096	BP:negative_regulation_of_mitotic_metaphase/anaphase_transition
uninfected vs i6	GO:0002479	66	15	0.000282764	0.0125704	BP:antigen_processing_and_presentation_of_exogenous_peptide_antigen_via_MHC_class_I-_TAP-dependent
uninfected vs i6	GO:0032886	89	17	0.000282166	0.0125704	BP:regulation_of_microtubule-based_process
uninfected vs i6	GO:0006281	386	50	0.000284515	0.0126132	BP:DNA_repair
uninfected vs i6	GO:0090307	14	6	0.00030464	0.013431	BP:spindle_assembly_involved_in_mitosis
uninfected vs i6	GO:0035556	1549	154	0.000312686	0.0137479	BP:intracellular_signal_transduction
uninfected vs i6	GO:0061005	26	8	0.000319735	0.0139952	BP:cell_differentiation_involved_in_kidney_development
uninfected vs i6	GO:0048731	2381	222	0.000321413	0.0140161	BP:system_development
uninfected vs i6	GO:0019886	73	15	0.000327685	0.0142507	BP:antigen_processing_and_presentation_of_exogenous_peptide_antigen_via_MHC_class_II
uninfected vs i6	GO:0043281	143	24	0.00036764	0.015774	BP:regulation_of_cysteine-type_endopeptidase_activity_involved_in_apoptotic_process
uninfected vs i6	GO:0040001	15	6	0.000369144	0.0157962	BP:establishment_of_mitotic_spindle_localization
uninfected vs i6	GO:0006468	907	97	0.000371941	0.0158246	BP:protein_phosphorylation
uninfected vs i6	GO:0065008	2007	193	0.000372773	0.0158246	BP:regulation_of_biological_quality
uninfected vs i6	GO:0072075	10	5	0.000370934	0.0158246	BP:metanephric_mesenchyme_development
uninfected vs i6	GO:0050727	118	21	0.000373816	0.0158269	BP:regulation_of_inflammatory_response
uninfected vs i6	GO:0001775	497	60	0.00038169	0.0160298	BP:cell_activation
uninfected vs i6	GO:0006919	71	15	0.000381054	0.0160298	BP:activation_of_cysteine-type_endopeptidase_activity_involved_in_apoptotic_process
uninfected vs i6	GO:0038123	71	15	0.000382615	0.0160298	BP:toll-like_receptor_TLR1:TLR2_signaling_pathway
uninfected vs i6	GO:0038124	71	15	0.000382615	0.0160298	BP:toll-like_receptor_TLR6:TLR2_signaling_pathway
uninfected vs i6	GO:0071347	36	10	0.000397238	0.0165557	BP:cellular_response_to_interleukin-1
uninfected vs i6	GO:0001568	392	48	0.000429822	0.0177593	BP:blood_vessel_development
uninfected vs i6	GO:0032835	36	9	0.000429934	0.0177593	BP:glomerulus_development
uninfected vs i6	GO:0001944	412	50	0.000437205	0.0178952	BP:vasculature_development
uninfected vs i6	GO:0072358	609	68	0.000436586	0.0178952	BP:cardiovascular_system_development
uninfected vs i6	GO:0072359	609	68	0.000436586	0.0178952	BP:circulatory_system_development
uninfected vs i6	GO:0045765	116	20	0.000442244	0.0180553	BP:regulation_of_angiogenesis
uninfected vs i6	GO:0042770	112	20	0.000444341	0.0180947	BP:signal_transduction_in_response_to_DNA_damage
uninfected vs i6	GO:0071174	37	10	0.000466882	0.0189164	BP:mitotic_cell_cycle_spindle_checkpoint
uninfected vs i6	GO:0002237	145	24	0.000468178	0.018921	BP:response_to_molecule_of_bacterial_origin
uninfected vs i6	GO:0031398	127	22	0.000512592	0.0206118	BP:positive_regulation_of_protein_ubiquitination
uninfected vs i6	GO:0097285	234	33	0.000519113	0.0208218	BP:cell-type_specific_apoptotic_process
uninfected vs i6	GO:0000076	10	5	0.00053011	0.0212097	BP:DNA_replication_checkpoint
uninfected vs i6	GO:0002495	76	15	0.000539747	0.0215414	BP:antigen_processing_and_presentation_of_peptide_antigen_via_MHC_class_II
uninfected vs i6	GO:0001914	19	7	0.000541488	0.0215572	BP:regulation_of_T_cell_mediated_cytotoxicity
uninfected vs i6	GO:0002706	50	12	0.000543628	0.0215886	BP:regulation_of_lymphocyte_mediated_immunity
uninfected vs i6	GO:0007275	2745	250	0.000564285	0.0223535	BP:multicellular_organismal_development
uninfected vs i6	GO:0043086	405	51	0.000566475	0.0223538	BP:negative_regulation_of_catalytic_activity
uninfected vs i6	GO:0071822	922	99	0.000567085	0.0223538	BP:protein_complex_subunit_organization
uninfected vs i6	GO:0002703	65	14	0.000581556	0.0228118	BP:regulation_of_leukocyte_mediated_immunity
uninfected vs i6	GO:0050870	97	18	0.000603346	0.0234938	BP:positive_regulation_of_T_cell_activation
uninfected vs i6	GO:0002504	77	15	0.000631992	0.0245495	BP:antigen_processing_and_presentation_of_peptide_or_polysaccharide_antigen_via_MHC_class_II
uninfected vs i6	GO:0035458	6	4	0.00064768	0.025098	BP:cellular_response_to_interferon-beta
uninfected vs i6	GO:0007166	1663	161	0.000657271	0.0254081	BP:cell_surface_receptor_signaling_pathway
uninfected vs i6	GO:2000106	40	10	0.000670164	0.0257202	BP:regulation_of_leukocyte_apoptotic_process
uninfected vs i6	GO:0042325	705	78	0.000672708	0.025756	BP:regulation_of_phosphorylation
uninfected vs i6	GO:0033002	76	15	0.000676582	0.0258425	BP:muscle_cell_proliferation
uninfected vs i6	GO:0045842	7	4	0.000695231	0.0264287	BP:positive_regulation_of_mitotic_metaphase/anaphase_transition
uninfected vs i6	GO:0043623	267	36	0.000743609	0.0282007	BP:cellular_protein_complex_assembly
uninfected vs i6	GO:0010950	99	18	0.000754694	0.0285535	BP:positive_regulation_of_endopeptidase_activity
uninfected vs i6	GO:0032480	33	9	0.000762113	0.0287662	BP:negative_regulation_of_type_I_interferon_production
uninfected vs i6	GO:0071103	144	23	0.000789689	0.0297369	BP:DNA_conformation_change
uninfected vs i6	GO:0002685	60	13	0.000800854	0.0300865	BP:regulation_of_leukocyte_migration
uninfected vs i6	GO:0006997	80	15	0.000812577	0.0304555	BP:nucleus_organization
uninfected vs i6	GO:0001910	26	8	0.000854671	0.0318838	BP:regulation_of_leukocyte_mediated_cytotoxicity
uninfected vs i6	GO:0060236	7	4	0.00085418	0.0318838	BP:regulation_of_mitotic_spindle_organization
uninfected vs i6	GO:0051276	621	69	0.000870688	0.0324058	BP:chromosome_organization
uninfected vs i6	GO:0010574	16	6	0.000904445	0.0335841	BP:regulation_of_vascular_endothelial_growth_factor_production
uninfected vs i6	GO:0045839	40	10	0.000918484	0.0339479	BP:negative_regulation_of_mitosis
uninfected vs i6	GO:0051784	40	10	0.000918484	0.0339479	BP:negative_regulation_of_nuclear_division
uninfected vs i6	GO:0006928	1033	103	0.000942936	0.0346285	BP:cellular_component_movement
uninfected vs i6	GO:0043900	171	26	0.00094339	0.0346285	BP:regulation_of_multi-organism_process
uninfected vs i6	GO:0070233	7	4	0.000957616	0.0350702	BP:negative_regulation_of_T_cell_apoptotic_process
uninfected vs i6	GO:0002520	428	51	0.000961882	0.0350752	BP:immune_system_development
uninfected vs i6	GO:0051128	1078	110	0.000962134	0.0350752	BP:regulation_of_cellular_component_organization
uninfected vs i6	GO:0006796	1932	185	0.000982619	0.0357405	BP:phosphate-containing_compound_metabolic_process
uninfected vs i6	GO:0001932	659	73	0.00099217	0.0359246	BP:regulation_of_protein_phosphorylation
uninfected vs i6	GO:0006007	62	13	0.000990137	0.0359246	BP:glucose_catabolic_process
uninfected vs i6	GO:0002753	41	10	0.00100605	0.0362633	BP:cytoplasmic_pattern_recognition_receptor_signaling_pathway
uninfected vs i6	GO:0046637	22	7	0.00100557	0.0362633	BP:regulation_of_alpha-beta_T_cell_differentiation
uninfected vs i6	GO:0002708	33	9	0.00101612	0.0363938	BP:positive_regulation_of_lymphocyte_mediated_immunity
uninfected vs i6	GO:0007094	34	9	0.00101527	0.0363938	BP:mitotic_cell_cycle_spindle_assembly_checkpoint
uninfected vs i6	GO:0051174	976	101	0.0010165	0.0363938	BP:regulation_of_phosphorus_metabolic_process
uninfected vs i6	GO:0072331	129	21	0.00103653	0.037028	BP:signal_transduction_by_p53_class_mediator
uninfected vs i6	GO:0002709	33	9	0.00104731	0.0373298	BP:regulation_of_T_cell_mediated_immunity
uninfected vs i6	GO:0032507	84	15	0.00105793	0.0375413	BP:maintenance_of_protein_location_in_cell
uninfected vs i6	GO:0051241	230	32	0.00107832	0.0380957	BP:negative_regulation_of_multicellular_organismal_process
uninfected vs i6	GO:0006312	35	9	0.00108171	0.0381315	BP:mitotic_recombination
uninfected vs i6	GO:0031341	27	8	0.00110572	0.0388921	BP:regulation_of_cell_killing
uninfected vs i6	GO:0002711	27	8	0.00110868	0.0389108	BP:positive_regulation_of_T_cell_mediated_immunity
uninfected vs i6	GO:2000134	85	16	0.00113196	0.0396105	BP:negative_regulation_of_G1/S_transition_of_mitotic_cell_cycle
uninfected vs i6	GO:0051052	186	27	0.00114848	0.0399571	BP:regulation_of_DNA_metabolic_process
uninfected vs i6	GO:1901342	125	20	0.00117405	0.0407582	BP:regulation_of_vasculature_development
uninfected vs i6	GO:0048856	2791	251	0.0011859	0.0410806	BP:anatomical_structure_development
uninfected vs i6	GO:0031401	606	68	0.0011899	0.0411298	BP:positive_regulation_of_protein_modification_process
uninfected vs i6	GO:0010952	103	18	0.00122406	0.0421499	BP:positive_regulation_of_peptidase_activity
uninfected vs i6	GO:0019320	71	14	0.00122468	0.0421499	BP:hexose_catabolic_process
uninfected vs i6	GO:0002449	102	18	0.00123394	0.0423776	BP:lymphocyte_mediated_immunity
uninfected vs i6	GO:0044236	86	15	0.00123925	0.0424688	BP:multicellular_organismal_metabolic_process
uninfected vs i6	GO:0051251	130	21	0.00124924	0.0427196	BP:positive_regulation_of_lymphocyte_activation
uninfected vs i6	GO:0033993	370	46	0.00126514	0.0431711	BP:response_to_lipid
uninfected vs i6	GO:0002705	34	9	0.00128193	0.0435586	BP:positive_regulation_of_leukocyte_mediated_immunity
uninfected vs i6	GO:0032101	251	34	0.0012797	0.0435586	BP:regulation_of_response_to_external_stimulus
uninfected vs i6	GO:0010573	17	6	0.00129097	0.0437726	BP:vascular_endothelial_growth_factor_production
uninfected vs i6	GO:0070228	23	7	0.00129416	0.0437879	BP:regulation_of_lymphocyte_apoptotic_process
uninfected vs i6	GO:0008637	86	16	0.00131318	0.0441514	BP:apoptotic_mitochondrial_changes
uninfected vs i6	GO:0045185	95	16	0.00136958	0.0457593	BP:maintenance_of_protein_location
uninfected vs i6	GO:0061042	7	4	0.00137973	0.0458116	BP:vascular_wound_healing
uninfected vs i6	GO:0031109	44	10	0.00138392	0.0458556	BP:microtubule_polymerization_or_depolymerization
uninfected vs i6	GO:0006793	1969	187	0.00139445	0.0461091	BP:phosphorus_metabolic_process
uninfected vs i6	GO:0051297	60	12	0.00140438	0.0461514	BP:centrosome_organization
uninfected vs i6	GO:0051383	13	5	0.0014025	0.0461514	BP:kinetochore_organization
uninfected vs i6	GO:0019220	964	99	0.00142903	0.0467694	BP:regulation_of_phosphate_metabolic_process
uninfected vs i6	GO:0042493	221	31	0.00145109	0.0473943	BP:response_to_drug
uninfected vs i6	GO:0032945	30	8	0.00146071	0.0475147	BP:negative_regulation_of_mononuclear_cell_proliferation
uninfected vs i6	GO:0050672	30	8	0.00146071	0.0475147	BP:negative_regulation_of_lymphocyte_proliferation
uninfected vs i6	GO:0009617	194	28	0.00150478	0.0487499	BP:response_to_bacterium
uninfected vs i6	GO:0035850	19	6	0.00154166	0.049844	BP:epithelial_cell_differentiation_involved_in_kidney_development
Uninfected vs i12	GO:0007049	1284	184	8.0508e-39	1.28845e-34	BP:cell_cycle
Uninfected vs i12	GO:0000278	744	132	4.81767e-37	3.8551e-33	BP:mitotic_cell_cycle
Uninfected vs i12	GO:0022402	981	147	7.23057e-33	3.85727e-29	BP:cell_cycle_process
Uninfected vs i12	GO:0006259	751	116	2.76448e-26	1.10607e-22	BP:DNA_metabolic_process
Uninfected vs i12	GO:0044763	6934	503	1.87175e-25	5.9911e-22	BP:single-organism_cellular_process
Uninfected vs i12	GO:0034097	377	77	6.58095e-25	1.75536e-21	BP:response_to_cytokine_stimulus
Uninfected vs i12	GO:0044699	7522	532	8.67978e-25	1.98445e-21	BP:single-organism_process
Uninfected vs i12	GO:0051607	139	46	1.36477e-24	2.73022e-21	BP:defense_response_to_virus
Uninfected vs i12	GO:0009615	195	54	3.18094e-24	5.65642e-21	BP:response_to_virus
Uninfected vs i12	GO:0071345	311	67	3.23947e-23	5.18444e-20	BP:cellular_response_to_cytokine_stimulus
Uninfected vs i12	GO:0051707	369	73	1.19656e-22	1.74088e-19	BP:response_to_other_organism
Uninfected vs i12	GO:0006952	822	115	2.02837e-22	2.70517e-19	BP:defense_response
Uninfected vs i12	GO:0006950	2241	221	2.59923e-22	3.19985e-19	BP:response_to_stress
Uninfected vs i12	GO:0009607	388	74	5.73508e-22	6.55601e-19	BP:response_to_biotic_stimulus
Uninfected vs i12	GO:0006260	246	56	1.82898e-21	1.9514e-18	BP:DNA_replication
Uninfected vs i12	GO:0006955	783	109	4.03317e-21	4.03418e-18	BP:immune_response
Uninfected vs i12	GO:0000280	314	63	4.60041e-21	4.09027e-18	BP:nuclear_division
Uninfected vs i12	GO:0007067	314	63	4.60041e-21	4.09027e-18	BP:mitosis
Uninfected vs i12	GO:0048285	337	64	5.67744e-20	4.7822e-17	BP:organelle_fission
Uninfected vs i12	GO:0060337	55	27	8.51766e-20	6.49127e-17	BP:type_I_interferon-mediated_signaling_pathway
Uninfected vs i12	GO:0071357	55	27	8.51766e-20	6.49127e-17	BP:cellular_response_to_type_I_interferon
Uninfected vs i12	GO:0002376	1349	150	1.2191e-19	8.86839e-17	BP:immune_system_process
Uninfected vs i12	GO:0034340	56	27	1.6172e-19	1.12529e-16	BP:response_to_type_I_interferon
Uninfected vs i12	GO:0019221	242	53	5.53765e-19	3.69269e-16	BP:cytokine-mediated_signaling_pathway
Uninfected vs i12	GO:0045087	534	80	8.07801e-18	5.17122e-15	BP:innate_immune_response
Uninfected vs i12	GO:0051301	436	70	1.24806e-17	7.68232e-15	BP:cell_division
Uninfected vs i12	GO:0002252	359	63	1.6464e-17	9.75887e-15	BP:immune_effector_process
Uninfected vs i12	GO:0051726	639	87	1.35213e-16	6.55743e-14	BP:regulation_of_cell_cycle
Uninfected vs i12	GO:0006261	96	29	3.46773e-15	1.58565e-12	BP:DNA-dependent_DNA_replication
Uninfected vs i12	GO:0009987	9506	601	4.70821e-15	2.09306e-12	BP:cellular_process
Uninfected vs i12	GO:0051716	3722	287	5.69666e-15	2.46403e-12	BP:cellular_response_to_stimulus
Uninfected vs i12	GO:0022616	34	18	1.42831e-14	5.86119e-12	BP:DNA_strand_elongation
Uninfected vs i12	GO:0050896	4589	336	2.22934e-14	8.10871e-12	BP:response_to_stimulus
Uninfected vs i12	GO:0051704	1002	113	2.16532e-14	8.10871e-12	BP:multi-organism_process
Uninfected vs i12	GO:0022403	235	45	4.85274e-14	1.64065e-11	BP:cell_cycle_phase
Uninfected vs i12	GO:0006271	32	17	7.50585e-14	2.4515e-11	BP:DNA_strand_elongation_involved_in_DNA_replication
Uninfected vs i12	GO:0034341	77	25	1.58829e-13	5.08379e-11	BP:response_to_interferon-gamma
Uninfected vs i12	GO:0008150	10354	636	2.02798e-13	6.36387e-11	BP:biological_process
Uninfected vs i12	GO:0006996	1999	173	4.50374e-13	1.38611e-10	BP:organelle_organization
Uninfected vs i12	GO:0007059	141	32	6.17581e-13	1.86486e-10	BP:chromosome_segregation
Uninfected vs i12	GO:0008283	1124	115	1.21227e-12	3.59279e-10	BP:cell_proliferation
Uninfected vs i12	GO:0051325	212	40	2.30618e-12	6.47511e-10	BP:interphase
Uninfected vs i12	GO:0006974	605	75	3.7247e-12	1.01034e-09	BP:response_to_DNA_damage_stimulus
Uninfected vs i12	GO:0071310	1147	113	5.73798e-12	1.53051e-09	BP:cellular_response_to_organic_substance
Uninfected vs i12	GO:0051276	621	73	1.13363e-11	2.97419e-09	BP:chromosome_organization
Uninfected vs i12	GO:0010033	1506	138	1.30218e-11	3.36131e-09	BP:response_to_organic_substance
Uninfected vs i12	GO:0000070	51	18	1.70134e-11	4.32194e-09	BP:mitotic_sister_chromatid_segregation
Uninfected vs i12	GO:0006270	27	14	1.77854e-11	4.44745e-09	BP:DNA_replication_initiation
Uninfected vs i12	GO:0070887	1382	128	2.12186e-11	5.22435e-09	BP:cellular_response_to_chemical_stimulus
Uninfected vs i12	GO:0045071	32	15	2.7123e-11	6.57691e-09	BP:negative_regulation_of_viral_genome_replication
Uninfected vs i12	GO:0010564	382	54	3.25962e-11	7.78611e-09	BP:regulation_of_cell_cycle_process
Uninfected vs i12	GO:0000082	182	35	3.58887e-11	8.44651e-09	BP:G1/S_transition_of_mitotic_cell_cycle
Uninfected vs i12	GO:0042221	2035	170	4.02146e-11	9.32745e-09	BP:response_to_chemical_stimulus
Uninfected vs i12	GO:0000819	54	18	4.7866e-11	1.09435e-08	BP:sister_chromatid_segregation
Uninfected vs i12	GO:0002682	700	79	5.19168e-11	1.17025e-08	BP:regulation_of_immune_system_process
Uninfected vs i12	GO:0048525	39	16	6.50705e-11	1.44637e-08	BP:negative_regulation_of_viral_reproduction
Uninfected vs i12	GO:0002697	152	31	7.27591e-11	1.59512e-08	BP:regulation_of_immune_effector_process
Uninfected vs i12	GO:0051329	207	37	7.56764e-11	1.63665e-08	BP:interphase_of_mitotic_cell_cycle
Uninfected vs i12	GO:0071346	64	20	8.04995e-11	1.71775e-08	BP:cellular_response_to_interferon-gamma
Uninfected vs i12	GO:0031347	313	47	1.0271e-10	2.16285e-08	BP:regulation_of_defense_response
Uninfected vs i12	GO:0043901	52	18	1.13572e-10	2.35681e-08	BP:negative_regulation_of_multi-organism_process
Uninfected vs i12	GO:0045069	47	17	1.31792e-10	2.60394e-08	BP:regulation_of_viral_genome_replication
Uninfected vs i12	GO:0006281	386	53	1.41347e-10	2.75868e-08	BP:DNA_repair
Uninfected vs i12	GO:0071840	3613	261	2.21672e-10	4.18289e-08	BP:cellular_component_organization_or_biogenesis
Uninfected vs i12	GO:0080134	592	69	2.57219e-10	4.78667e-08	BP:regulation_of_response_to_stress
Uninfected vs i12	GO:0033554	1116	107	4.29013e-10	7.89187e-08	BP:cellular_response_to_stress
Uninfected vs i12	GO:0043900	171	32	5.90943e-10	1.06264e-07	BP:regulation_of_multi-organism_process
Uninfected vs i12	GO:0007051	83	21	6.91811e-10	1.21667e-07	BP:spindle_organization
Uninfected vs i12	GO:0019079	58	18	8.1488e-10	1.41754e-07	BP:viral_genome_replication
Uninfected vs i12	GO:0048519	2468	192	8.37551e-10	1.44131e-07	BP:negative_regulation_of_biological_process
Uninfected vs i12	GO:0001817	292	43	1.01981e-09	1.73628e-07	BP:regulation_of_cytokine_production
Uninfected vs i12	GO:0060333	52	17	1.1077e-09	1.8472e-07	BP:interferon-gamma-mediated_signaling_pathway
Uninfected vs i12	GO:0000723	62	18	1.28759e-09	2.10272e-07	BP:telomere_maintenance
Uninfected vs i12	GO:0065007	6398	413	1.38943e-09	2.24611e-07	BP:biological_regulation
Uninfected vs i12	GO:0032200	63	18	1.78992e-09	2.86459e-07	BP:telomere_organization
Uninfected vs i12	GO:0002684	419	53	2.45994e-09	3.8597e-07	BP:positive_regulation_of_immune_system_process
Uninfected vs i12	GO:0033260	26	12	3.05513e-09	4.74701e-07	BP:DNA_replication_involved_in_S_phase
Uninfected vs i12	GO:0000075	212	35	3.25124e-09	5.00315e-07	BP:cell_cycle_checkpoint
Uninfected vs i12	GO:0000226	260	37	4.6943e-09	6.82978e-07	BP:microtubule_cytoskeleton_organization
Uninfected vs i12	GO:0001816	319	44	4.68646e-09	6.82978e-07	BP:cytokine_production
Uninfected vs i12	GO:0032606	97	22	5.10125e-09	7.28932e-07	BP:type_I_interferon_production
Uninfected vs i12	GO:0016043	3513	247	8.29147e-09	1.13416e-06	BP:cellular_component_organization
Uninfected vs i12	GO:0010948	255	38	9.04227e-09	1.21607e-06	BP:negative_regulation_of_cell_cycle_process
Uninfected vs i12	GO:0006312	35	13	9.54167e-09	1.27254e-06	BP:mitotic_recombination
Uninfected vs i12	GO:0031349	184	31	1.30901e-08	1.7032e-06	BP:positive_regulation_of_defense_response
Uninfected vs i12	GO:0006139	4245	293	1.52663e-08	1.97034e-06	BP:nucleobase-containing_compound_metabolic_process
Uninfected vs i12	GO:0006310	187	31	1.56037e-08	1.99778e-06	BP:DNA_recombination
Uninfected vs i12	GO:0000722	25	11	1.79958e-08	2.28576e-06	BP:telomere_maintenance_via_recombination
Uninfected vs i12	GO:0032479	95	21	1.91379e-08	2.41168e-06	BP:regulation_of_type_I_interferon_production
Uninfected vs i12	GO:0046483	4346	298	2.26779e-08	2.83545e-06	BP:heterocycle_metabolic_process
Uninfected vs i12	GO:0010833	37	13	2.45506e-08	3.04579e-06	BP:telomere_maintenance_via_telomere_lengthening
Uninfected vs i12	GO:0006725	4343	297	3.02383e-08	3.72256e-06	BP:cellular_aromatic_compound_metabolic_process
Uninfected vs i12	GO:0090304	3646	256	3.61888e-08	4.38762e-06	BP:nucleic_acid_metabolic_process
Uninfected vs i12	GO:1901360	4472	304	4.01893e-08	4.82015e-06	BP:organic_cyclic_compound_metabolic_process
Uninfected vs i12	GO:0050789	6048	385	5.55375e-08	6.50524e-06	BP:regulation_of_biological_process
Uninfected vs i12	GO:0007017	389	45	5.84316e-08	6.67957e-06	BP:microtubule-based_process
Uninfected vs i12	GO:0035456	12	8	5.83832e-08	6.67957e-06	BP:response_to_interferon-beta
Uninfected vs i12	GO:0042127	841	80	7.45111e-08	8.33899e-06	BP:regulation_of_cell_proliferation
Uninfected vs i12	GO:0045088	189	30	8.35432e-08	9.16966e-06	BP:regulation_of_innate_immune_response
Uninfected vs i12	GO:0002831	69	17	8.66939e-08	9.43843e-06	BP:regulation_of_response_to_biotic_stimulus
Uninfected vs i12	GO:0034641	4509	304	9.62732e-08	1.03406e-05	BP:cellular_nitrogen_compound_metabolic_process
Uninfected vs i12	GO:0006954	278	38	1.09953e-07	1.15769e-05	BP:inflammatory_response
Uninfected vs i12	GO:0000076	10	7	1.13466e-07	1.18687e-05	BP:DNA_replication_checkpoint
Uninfected vs i12	GO:0032201	23	10	1.33825e-07	1.3729e-05	BP:telomere_maintenance_via_semi-conservative_replication
Uninfected vs i12	GO:0043170	5811	374	1.42329e-07	1.44167e-05	BP:macromolecule_metabolic_process
Uninfected vs i12	GO:0001818	95	20	1.68305e-07	1.69406e-05	BP:negative_regulation_of_cytokine_production
Uninfected vs i12	GO:0002819	64	16	2.80044e-07	2.76656e-05	BP:regulation_of_adaptive_immune_response
Uninfected vs i12	GO:0007165	3012	210	2.97356e-07	2.90324e-05	BP:signal_transduction
Uninfected vs i12	GO:0007346	267	36	3.11564e-07	3.02199e-05	BP:regulation_of_mitotic_cell_cycle
Uninfected vs i12	GO:0010212	104	20	3.46419e-07	3.33981e-05	BP:response_to_ionizing_radiation
Uninfected vs i12	GO:0006323	110	21	3.51679e-07	3.37022e-05	BP:DNA_packaging
Uninfected vs i12	GO:0000083	20	9	3.58721e-07	3.41725e-05	BP:regulation_of_transcription_involved_in_G1/S_phase_of_mitotic_cell_cycle
Uninfected vs i12	GO:0006807	4765	315	3.64032e-07	3.44732e-05	BP:nitrogen_compound_metabolic_process
Uninfected vs i12	GO:0051983	26	10	3.72093e-07	3.50293e-05	BP:regulation_of_chromosome_segregation
Uninfected vs i12	GO:0001819	172	27	4.79714e-07	4.48968e-05	BP:positive_regulation_of_cytokine_production
Uninfected vs i12	GO:0050776	467	51	4.8744e-07	4.53546e-05	BP:regulation_of_immune_response
Uninfected vs i12	GO:0050688	53	14	4.97051e-07	4.59815e-05	BP:regulation_of_defense_response_to_virus
Uninfected vs i12	GO:0032480	33	11	6.28056e-07	5.74366e-05	BP:negative_regulation_of_type_I_interferon_production
Uninfected vs i12	GO:0031055	26	10	6.56426e-07	5.969e-05	BP:chromatin_remodeling_at_centromere
Uninfected vs i12	GO:0006302	118	21	7.12574e-07	6.44296e-05	BP:double-strand_break_repair
Uninfected vs i12	GO:0045089	155	25	7.33238e-07	6.59255e-05	BP:positive_regulation_of_innate_immune_response
Uninfected vs i12	GO:0002250	124	22	7.54006e-07	6.7414e-05	BP:adaptive_immune_response
Uninfected vs i12	GO:0043330	22	9	8.21603e-07	7.30496e-05	BP:response_to_exogenous_dsRNA
Uninfected vs i12	GO:0002688	40	12	8.47061e-07	7.4897e-05	BP:regulation_of_leukocyte_chemotaxis
Uninfected vs i12	GO:0002687	40	12	1.05458e-06	9.123e-05	BP:positive_regulation_of_leukocyte_migration
Uninfected vs i12	GO:0031570	134	23	1.11031e-06	9.55343e-05	BP:DNA_integrity_checkpoint
Uninfected vs i12	GO:0050794	5781	363	1.19799e-06	0.000101982	BP:regulation_of_cellular_process
Uninfected vs i12	GO:0002709	33	11	1.22008e-06	0.000103313	BP:regulation_of_T_cell_mediated_immunity
Uninfected vs i12	GO:0034612	72	16	1.64804e-06	0.000138817	BP:response_to_tumor_necrosis_factor
Uninfected vs i12	GO:0032496	139	23	1.67965e-06	0.000140739	BP:response_to_lipopolysaccharide
Uninfected vs i12	GO:0065009	1404	112	1.72262e-06	0.000143588	BP:regulation_of_molecular_function
Uninfected vs i12	GO:0002822	57	14	1.924e-06	0.000159543	BP:regulation_of_adaptive_immune_response_based_on_somatic_recombination_of_immune_receptors_built_from_immunoglobulin_superfamily_domains
Uninfected vs i12	GO:0071103	144	23	2.03936e-06	0.000168236	BP:DNA_conformation_change
Uninfected vs i12	GO:0000079	75	16	2.26123e-06	0.000185583	BP:regulation_of_cyclin-dependent_protein_kinase_activity
Uninfected vs i12	GO:0002460	112	20	2.42728e-06	0.000197409	BP:adaptive_immune_response_based_on_somatic_recombination_of_immune_receptors_built_from_immunoglobulin_superfamily_domains
Uninfected vs i12	GO:0050691	18	8	2.61777e-06	0.000210527	BP:regulation_of_defense_response_to_virus_by_host
Uninfected vs i12	GO:0002456	43	12	2.67995e-06	0.00021445	BP:T_cell_mediated_immunity
Uninfected vs i12	GO:0006336	24	9	3.03093e-06	0.000238951	BP:DNA_replication-independent_nucleosome_assembly
Uninfected vs i12	GO:0034080	24	9	3.03093e-06	0.000238951	BP:CENP-A_containing_nucleosome_assembly_at_centromere
Uninfected vs i12	GO:0034724	24	9	3.03093e-06	0.000238951	BP:DNA_replication-independent_nucleosome_organization
Uninfected vs i12	GO:0008284	443	47	3.09841e-06	0.000243073	BP:positive_regulation_of_cell_proliferation
Uninfected vs i12	GO:0071356	59	14	3.13744e-06	0.000244935	BP:cellular_response_to_tumor_necrosis_factor
Uninfected vs i12	GO:0002685	60	14	3.19117e-06	0.000246722	BP:regulation_of_leukocyte_migration
Uninfected vs i12	GO:0033993	370	42	3.18734e-06	0.000246722	BP:response_to_lipid
Uninfected vs i12	GO:0002237	145	23	3.36959e-06	0.000259264	BP:response_to_molecule_of_bacterial_origin
Uninfected vs i12	GO:0035455	14	7	3.60024e-06	0.000274372	BP:response_to_interferon-alpha
Uninfected vs i12	GO:0044260	5437	347	3.7429e-06	0.000283892	BP:cellular_macromolecule_metabolic_process
Uninfected vs i12	GO:0051052	186	26	4.39779e-06	0.000331991	BP:regulation_of_DNA_metabolic_process
Uninfected vs i12	GO:0051701	339	39	4.62746e-06	0.00034769	BP:interaction_with_host
Uninfected vs i12	GO:0023052	3290	221	4.77672e-06	0.000355566	BP:signaling
Uninfected vs i12	GO:0044700	3290	221	4.77672e-06	0.000355566	BP:single_organism_signaling
Uninfected vs i12	GO:0065008	2007	147	5.05142e-06	0.000374273	BP:regulation_of_biological_quality
Uninfected vs i12	GO:0051241	230	30	5.21556e-06	0.000381498	BP:negative_regulation_of_multicellular_organismal_process
Uninfected vs i12	GO:0071219	72	15	5.20842e-06	0.000381498	BP:cellular_response_to_molecule_of_bacterial_origin
Uninfected vs i12	GO:0071704	6987	432	5.22045e-06	0.000381498	BP:organic_substance_metabolic_process
Uninfected vs i12	GO:0002690	32	10	5.31069e-06	0.000386329	BP:positive_regulation_of_leukocyte_chemotaxis
Uninfected vs i12	GO:0070661	119	20	5.65074e-06	0.000409205	BP:leukocyte_proliferation
Uninfected vs i12	GO:0044238	6802	422	5.87765e-06	0.00042372	BP:primary_metabolic_process
Uninfected vs i12	GO:0009617	194	27	6.34892e-06	0.000455642	BP:response_to_bacterium
Uninfected vs i12	GO:0043903	110	19	6.55488e-06	0.000468323	BP:regulation_of_symbiosis-_encompassing_mutualism_through_parasitism
Uninfected vs i12	GO:0002753	41	11	6.65353e-06	0.000473258	BP:cytoplasmic_pattern_recognition_receptor_signaling_pathway
Uninfected vs i12	GO:0039528	11	6	6.86398e-06	0.000483926	BP:cytoplasmic_pattern_recognition_receptor_signaling_pathway_in_response_to_virus
Uninfected vs i12	GO:0043486	27	9	8.01123e-06	0.000559876	BP:histone_exchange
Uninfected vs i12	GO:0034508	35	10	8.57158e-06	0.000593851	BP:centromere_complex_assembly
Uninfected vs i12	GO:0007154	3370	224	9.99907e-06	0.000686803	BP:cell_communication
Uninfected vs i12	GO:0002703	65	14	1.00467e-05	0.000687123	BP:regulation_of_leukocyte_mediated_immunity
Uninfected vs i12	GO:0031503	38	10	1.02286e-05	0.00069659	BP:protein_complex_localization
Uninfected vs i12	GO:0048523	2284	163	1.07225e-05	0.000724065	BP:negative_regulation_of_cellular_process
Uninfected vs i12	GO:0035821	327	37	1.09785e-05	0.000738234	BP:modification_of_morphology_or_physiology_of_other_organism
Uninfected vs i12	GO:0050792	104	18	1.15291e-05	0.000769008	BP:regulation_of_viral_reproduction
Uninfected vs i12	GO:0060249	162	23	1.15322e-05	0.000769008	BP:anatomical_structure_homeostasis
Uninfected vs i12	GO:0008152	7303	447	1.19932e-05	0.00079314	BP:metabolic_process
Uninfected vs i12	GO:0051240	372	40	1.19674e-05	0.00079314	BP:positive_regulation_of_multicellular_organismal_process
Uninfected vs i12	GO:0071222	68	14	1.28755e-05	0.000847983	BP:cellular_response_to_lipopolysaccharide
Uninfected vs i12	GO:0002824	34	10	1.31743e-05	0.000850168	BP:positive_regulation_of_adaptive_immune_response_based_on_somatic_recombination_of_immune_receptors_built_from_immunoglobulin_superfamily_domains
Uninfected vs i12	GO:0006915	1206	98	1.30546e-05	0.000850168	BP:apoptotic_process
Uninfected vs i12	GO:0044403	623	60	1.31736e-05	0.000850168	BP:symbiosis-_encompassing_mutualism_through_parasitism
Uninfected vs i12	GO:0044419	623	60	1.31736e-05	0.000850168	BP:interspecies_interaction_between_organisms
Uninfected vs i12	GO:0034660	288	35	1.37012e-05	0.000880618	BP:ncRNA_metabolic_process
Uninfected vs i12	GO:0050778	306	35	1.46723e-05	0.000931809	BP:positive_regulation_of_immune_response
Uninfected vs i12	GO:0002706	50	12	1.53206e-05	0.000969131	BP:regulation_of_lymphocyte_mediated_immunity
Uninfected vs i12	GO:0001906	43	11	1.86166e-05	0.00116839	BP:cell_killing
Uninfected vs i12	GO:0012501	1218	98	1.94556e-05	0.00121628	BP:programmed_cell_death
Uninfected vs i12	GO:0000724	56	12	2.17952e-05	0.00135198	BP:double-strand_break_repair_via_homologous_recombination
Uninfected vs i12	GO:0044003	312	35	2.22066e-05	0.00137191	BP:modification_by_symbiont_of_host_morphology_or_physiology
Uninfected vs i12	GO:0071216	81	15	2.2288e-05	0.00137191	BP:cellular_response_to_biotic_stimulus
Uninfected vs i12	GO:0051817	325	36	2.25363e-05	0.00137661	BP:modification_of_morphology_or_physiology_of_other_organism_involved_in_symbiotic_interaction
Uninfected vs i12	GO:0070555	53	12	2.25008e-05	0.00137661	BP:response_to_interleukin-1
Uninfected vs i12	GO:0070663	91	16	2.40015e-05	0.00146053	BP:regulation_of_leukocyte_proliferation
Uninfected vs i12	GO:0045786	283	33	2.51195e-05	0.00152277	BP:negative_regulation_of_cell_cycle
Uninfected vs i12	GO:0016032	595	57	2.53757e-05	0.0015325	BP:viral_reproduction
Uninfected vs i12	GO:0050790	1122	90	2.68662e-05	0.00161642	BP:regulation_of_catalytic_activity
Uninfected vs i12	GO:0000725	57	12	2.71408e-05	0.00162682	BP:recombinational_repair
Uninfected vs i12	GO:0044764	597	57	2.75641e-05	0.00163991	BP:multi-organism_cellular_process
Uninfected vs i12	GO:0002821	37	10	2.76914e-05	0.00164121	BP:positive_regulation_of_adaptive_immune_response
Uninfected vs i12	GO:0043044	32	9	2.77911e-05	0.00164121	BP:ATP-dependent_chromatin_remodeling
Uninfected vs i12	GO:0032943	112	18	3.20941e-05	0.00187458	BP:mononuclear_cell_proliferation
Uninfected vs i12	GO:0031497	81	15	3.27744e-05	0.00190735	BP:chromatin_assembly
Uninfected vs i12	GO:0002683	126	19	3.85334e-05	0.00223438	BP:negative_regulation_of_immune_system_process
Uninfected vs i12	GO:0002449	102	17	4.01106e-05	0.0023091	BP:lymphocyte_mediated_immunity
Uninfected vs i12	GO:0019048	309	34	4.31989e-05	0.00247429	BP:virus-host_interaction
Uninfected vs i12	GO:0065004	95	16	4.32892e-05	0.00247429	BP:protein-DNA_complex_assembly
Uninfected vs i12	GO:0002218	138	20	4.43461e-05	0.00252568	BP:activation_of_innate_immune_response
Uninfected vs i12	GO:0002548	14	6	4.56809e-05	0.00258364	BP:monocyte_chemotaxis
Uninfected vs i12	GO:0044092	536	51	4.56868e-05	0.00258364	BP:negative_regulation_of_molecular_function
Uninfected vs i12	GO:0031399	875	73	5.05249e-05	0.0028372	BP:regulation_of_protein_modification_process
Uninfected vs i12	GO:0007093	133	20	5.21124e-05	0.00291611	BP:mitotic_cell_cycle_checkpoint
Uninfected vs i12	GO:0007088	87	15	5.3892e-05	0.00298439	BP:regulation_of_mitosis
Uninfected vs i12	GO:0051783	87	15	5.3892e-05	0.00298439	BP:regulation_of_nuclear_division
Uninfected vs i12	GO:0045321	353	37	5.60696e-05	0.00309427	BP:leukocyte_activation
Uninfected vs i12	GO:0001914	19	7	6.04278e-05	0.00332332	BP:regulation_of_T_cell_mediated_cytotoxicity
Uninfected vs i12	GO:0034622	472	46	6.08108e-05	0.00333293	BP:cellular_macromolecular_complex_assembly
Uninfected vs i12	GO:0006858	5	4	6.21553e-05	0.00333803	BP:extracellular_transport
Uninfected vs i12	GO:0009628	607	55	6.12848e-05	0.00333803	BP:response_to_abiotic_stimulus
Uninfected vs i12	GO:0019060	5	4	6.21553e-05	0.00333803	BP:intracellular_transport_of_viral_proteins_in_host_cell
Uninfected vs i12	GO:0030581	5	4	6.21553e-05	0.00333803	BP:symbiont_intracellular_protein_transport_in_host
Uninfected vs i12	GO:0046719	5	4	6.21553e-05	0.00333803	BP:regulation_of_viral_protein_levels_in_host_cell
Uninfected vs i12	GO:0051708	5	4	6.21553e-05	0.00333803	BP:intracellular_protein_transport_in_other_organism_involved_in_symbiotic_interaction
Uninfected vs i12	GO:0002708	33	9	6.5568e-05	0.00350953	BP:positive_regulation_of_lymphocyte_mediated_immunity
Uninfected vs i12	GO:0051239	1308	98	6.86761e-05	0.00366364	BP:regulation_of_multicellular_organismal_process
Uninfected vs i12	GO:0001909	41	10	7.11317e-05	0.00378203	BP:leukocyte_mediated_cytotoxicity
Uninfected vs i12	GO:0008285	402	40	7.16463e-05	0.00378425	BP:negative_regulation_of_cell_proliferation
Uninfected vs i12	GO:0042592	735	63	7.15116e-05	0.00378425	BP:homeostatic_process
Uninfected vs i12	GO:0001910	26	8	7.1979e-05	0.00378931	BP:regulation_of_leukocyte_mediated_cytotoxicity
Uninfected vs i12	GO:0007052	37	9	7.28178e-05	0.0038209	BP:mitotic_spindle_organization
Uninfected vs i12	GO:0030595	72	13	7.33853e-05	0.0038381	BP:leukocyte_chemotaxis
Uninfected vs i12	GO:0032481	70	13	7.41932e-05	0.00386771	BP:positive_regulation_of_type_I_interferon_production
Uninfected vs i12	GO:0002699	68	13	7.59493e-05	0.00393363	BP:positive_regulation_of_immune_effector_process
Uninfected vs i12	GO:0008219	1363	104	7.58972e-05	0.00393363	BP:cell_death
Uninfected vs i12	GO:0000077	128	19	7.94642e-05	0.00408921	BP:DNA_damage_checkpoint
Uninfected vs i12	GO:0009612	101	16	8.0011e-05	0.00410415	BP:response_to_mechanical_stimulus
Uninfected vs i12	GO:0016265	1365	104	8.10518e-05	0.00414426	BP:death
Uninfected vs i12	GO:0007166	1663	119	8.27807e-05	0.00421918	BP:cell_surface_receptor_signaling_pathway
Uninfected vs i12	GO:0002705	34	9	8.37822e-05	0.00425667	BP:positive_regulation_of_leukocyte_mediated_immunity
Uninfected vs i12	GO:0006334	68	13	8.41898e-05	0.00426384	BP:nucleosome_assembly
Uninfected vs i12	GO:0002443	131	19	8.64262e-05	0.00435079	BP:leukocyte_mediated_immunity
Uninfected vs i12	GO:0002520	428	41	8.64503e-05	0.00435079	BP:immune_system_development
Uninfected vs i12	GO:0046651	110	17	8.77941e-05	0.00440457	BP:lymphocyte_proliferation
Uninfected vs i12	GO:2000107	22	7	9.06453e-05	0.0045334	BP:negative_regulation_of_leukocyte_apoptotic_process
Uninfected vs i12	GO:0031341	27	8	9.24077e-05	0.00460714	BP:regulation_of_cell_killing
Uninfected vs i12	GO:0008608	16	6	9.56309e-05	0.00475304	BP:attachment_of_spindle_microtubules_to_kinetochore
Uninfected vs i12	GO:0002711	27	8	9.86842e-05	0.0048896	BP:positive_regulation_of_T_cell_mediated_immunity
Uninfected vs i12	GO:0072528	34	9	0.000102679	0.00505623	BP:pyrimidine-containing_compound_biosynthetic_process
Uninfected vs i12	GO:2000779	22	7	0.000116589	0.00568871	BP:regulation_of_double-strand_break_repair
Uninfected vs i12	GO:0070431	6	4	0.000119591	0.00581742	BP:nucleotide-binding_oligomerization_domain_containing_2_signaling_pathway
Uninfected vs i12	GO:0043331	39	9	0.000122093	0.00592113	BP:response_to_dsRNA
Uninfected vs i12	GO:0030101	30	8	0.000135781	0.00652564	BP:natural_killer_cell_activation
Uninfected vs i12	GO:0046649	303	32	0.00014815	0.00705651	BP:lymphocyte_activation
Uninfected vs i12	GO:0046634	31	8	0.000157775	0.00749266	BP:regulation_of_alpha-beta_T_cell_activation
Uninfected vs i12	GO:0071396	154	20	0.000161422	0.00764321	BP:cellular_response_to_lipid
Uninfected vs i12	GO:0034502	24	7	0.000162123	0.00765375	BP:protein_localization_to_chromosome
Uninfected vs i12	GO:0042102	37	9	0.000162838	0.0076649	BP:positive_regulation_of_T_cell_proliferation
Uninfected vs i12	GO:0007091	40	9	0.000167856	0.00785485	BP:mitotic_metaphase/anaphase_transition
Uninfected vs i12	GO:0035458	6	4	0.000168486	0.00786136	BP:cellular_response_to_interferon-beta
Uninfected vs i12	GO:0009611	702	59	0.000170002	0.00790906	BP:response_to_wounding
Uninfected vs i12	GO:0002230	11	5	0.000173816	0.00806307	BP:positive_regulation_of_defense_response_to_virus_by_host
Uninfected vs i12	GO:0042325	705	59	0.000176856	0.00818035	BP:regulation_of_phosphorylation
Uninfected vs i12	GO:0032946	56	11	0.000185573	0.0085151	BP:positive_regulation_of_mononuclear_cell_proliferation
Uninfected vs i12	GO:0046632	40	9	0.000185689	0.0085151	BP:alpha-beta_T_cell_differentiation
Uninfected vs i12	GO:0031145	80	14	0.000194637	0.0088999	BP:anaphase-promoting_complex-dependent_proteasomal_ubiquitin-dependent_protein_catabolic_process
Uninfected vs i12	GO:1901342	125	17	0.000202785	0.00921981	BP:regulation_of_vasculature_development
Uninfected vs i12	GO:0002828	17	6	0.000208352	0.00941941	BP:regulation_of_type_2_immune_response
Uninfected vs i12	GO:0032944	87	14	0.000207802	0.00941941	BP:regulation_of_mononuclear_cell_proliferation
Uninfected vs i12	GO:0009314	282	30	0.000209042	0.00942396	BP:response_to_radiation
Uninfected vs i12	GO:0010332	34	8	0.000215325	0.00965281	BP:response_to_gamma_radiation
Uninfected vs i12	GO:0002221	132	18	0.000231123	0.0102179	BP:pattern_recognition_receptor_signaling_pathway
Uninfected vs i12	GO:0010569	11	5	0.000230877	0.0102179	BP:regulation_of_double-strand_break_repair_via_homologous_recombination
Uninfected vs i12	GO:0034470	206	25	0.000230198	0.0102179	BP:ncRNA_processing
Uninfected vs i12	GO:0090068	154	20	0.000230157	0.0102179	BP:positive_regulation_of_cell_cycle_process
Uninfected vs i12	GO:0050920	70	12	0.000233061	0.0102752	BP:regulation_of_chemotaxis
Uninfected vs i12	GO:0042981	873	71	0.000236558	0.0104007	BP:regulation_of_apoptotic_process
Uninfected vs i12	GO:0001913	23	7	0.000243559	0.0106792	BP:T_cell_mediated_cytotoxicity
Uninfected vs i12	GO:0070665	58	11	0.000248772	0.010878	BP:positive_regulation_of_leukocyte_proliferation
Uninfected vs i12	GO:0002758	133	18	0.00025281	0.0110244	BP:innate_immune_response-activating_signal_transduction
Uninfected vs i12	GO:0006297	18	6	0.000262876	0.0114322	BP:nucleotide-excision_repair-_DNA_gap_filling
Uninfected vs i12	GO:0002718	26	7	0.000275078	0.0119305	BP:regulation_of_cytokine_production_involved_in_immune_response
Uninfected vs i12	GO:0006275	84	13	0.000276284	0.0119504	BP:regulation_of_DNA_replication
Uninfected vs i12	GO:0001916	17	6	0.000279673	0.012032	BP:positive_regulation_of_T_cell_mediated_cytotoxicity
Uninfected vs i12	GO:0046631	51	10	0.000291779	0.0125191	BP:alpha-beta_T_cell_activation
Uninfected vs i12	GO:0006333	100	15	0.000315032	0.0134807	BP:chromatin_assembly_or_disassembly
Uninfected vs i12	GO:0001932	659	55	0.000323607	0.013774	BP:regulation_of_protein_phosphorylation
Uninfected vs i12	GO:0071824	114	16	0.000323368	0.013774	BP:protein-DNA_complex_subunit_organization
Uninfected vs i12	GO:0039529	8	4	0.000325896	0.0137858	BP:RIG-I_signaling_pathway
Uninfected vs i12	GO:0042990	54	10	0.000328193	0.0137858	BP:regulation_of_transcription_factor_import_into_nucleus
Uninfected vs i12	GO:0043067	884	71	0.000327658	0.0137858	BP:regulation_of_programmed_cell_death
Uninfected vs i12	GO:0048534	398	37	0.000326497	0.0137858	BP:hematopoietic_or_lymphoid_organ_development
Uninfected vs i12	GO:0050921	51	10	0.000326663	0.0137858	BP:positive_regulation_of_chemotaxis
Uninfected vs i12	GO:0044237	6817	410	0.000344124	0.0144172	BP:cellular_metabolic_process
Uninfected vs i12	GO:0071622	19	6	0.000355985	0.0148751	BP:regulation_of_granulocyte_chemotaxis
Uninfected vs i12	GO:0042991	55	10	0.000365369	0.0151486	BP:transcription_factor_import_into_nucleus
Uninfected vs i12	GO:0030071	43	9	0.000370094	0.0152654	BP:regulation_of_mitotic_metaphase/anaphase_transition
Uninfected vs i12	GO:0007080	13	5	0.000371532	0.0152853	BP:mitotic_metaphase_plate_congression
Uninfected vs i12	GO:0042770	112	16	0.000374078	0.0153423	BP:signal_transduction_in_response_to_DNA_damage
Uninfected vs i12	GO:0048584	895	70	0.000375695	0.0153423	BP:positive_regulation_of_response_to_stimulus
Uninfected vs i12	GO:0007010	681	54	0.000390986	0.015922	BP:cytoskeleton_organization
Uninfected vs i12	GO:0034501	8	4	0.000398073	0.0161694	BP:protein_localization_to_kinetochore
Uninfected vs i12	GO:0000086	130	17	0.000407522	0.0165113	BP:G2/M_transition_of_mitotic_cell_cycle
Uninfected vs i12	GO:0030330	102	15	0.000412546	0.0166727	BP:DNA_damage_response-_signal_transduction_by_p53_class_mediator
Uninfected vs i12	GO:0031577	43	9	0.000417785	0.0168419	BP:spindle_checkpoint
Uninfected vs i12	GO:0050863	137	18	0.000421074	0.0169318	BP:regulation_of_T_cell_activation
Uninfected vs i12	GO:0051988	8	4	0.00042473	0.0169935	BP:regulation_of_attachment_of_spindle_microtubules_to_kinetochore
Uninfected vs i12	GO:0042092	19	6	0.000437643	0.017423	BP:type_2_immune_response
Uninfected vs i12	GO:0010941	910	72	0.000454619	0.0180092	BP:regulation_of_cell_death
Uninfected vs i12	GO:0060326	98	14	0.000473385	0.0186602	BP:cell_chemotaxis
Uninfected vs i12	GO:0040001	15	5	0.000475051	0.0186799	BP:establishment_of_mitotic_spindle_localization
Uninfected vs i12	GO:0071459	4	3	0.000496383	0.0194709	BP:protein_localization_to_chromosome-_centromeric_region
Uninfected vs i12	GO:0042129	62	11	0.000528469	0.0206788	BP:regulation_of_T_cell_proliferation
Uninfected vs i12	GO:0051338	549	47	0.000537439	0.0209785	BP:regulation_of_transferase_activity
Uninfected vs i12	GO:0006468	907	69	0.000555792	0.0216421	BP:protein_phosphorylation
Uninfected vs i12	GO:0006399	121	17	0.000563204	0.0218245	BP:tRNA_metabolic_process
Uninfected vs i12	GO:0048520	55	10	0.000568627	0.0219814	BP:positive_regulation_of_behavior
Uninfected vs i12	GO:0090025	8	4	0.00058287	0.0224237	BP:regulation_of_monocyte_chemotaxis
Uninfected vs i12	GO:0000085	9	4	0.000590706	0.0226164	BP:G2_phase_of_mitotic_cell_cycle
Uninfected vs i12	GO:0051319	9	4	0.000590706	0.0226164	BP:G2_phase
Uninfected vs i12	GO:0050727	118	16	0.000592415	0.0226277	BP:regulation_of_inflammatory_response
Uninfected vs i12	GO:0035556	1549	108	0.000598774	0.0228161	BP:intracellular_signal_transduction
Uninfected vs i12	GO:0002694	206	23	0.000610832	0.0232203	BP:regulation_of_leukocyte_activation
Uninfected vs i12	GO:0007077	37	8	0.000613054	0.0232349	BP:mitotic_nuclear_envelope_disassembly
Uninfected vs i12	GO:0071347	36	8	0.000616176	0.0232577	BP:cellular_response_to_interleukin-1
Uninfected vs i12	GO:0050000	21	6	0.000620978	0.023329	BP:chromosome_localization
Uninfected vs i12	GO:0051303	21	6	0.000620978	0.023329	BP:establishment_of_chromosome_localization
Uninfected vs i12	GO:0070427	4	3	0.000622618	0.0233358	BP:nucleotide-binding_oligomerization_domain_containing_1_signaling_pathway
Uninfected vs i12	GO:0050670	86	13	0.000638469	0.0238739	BP:regulation_of_lymphocyte_proliferation
Uninfected vs i12	GO:0051249	181	21	0.000647162	0.0241426	BP:regulation_of_lymphocyte_activation
Uninfected vs i12	GO:0002704	8	4	0.000666782	0.0247018	BP:negative_regulation_of_leukocyte_mediated_immunity
Uninfected vs i12	GO:0050671	55	10	0.000682401	0.025222	BP:positive_regulation_of_lymphocyte_proliferation
Uninfected vs i12	GO:0002158	4	3	0.000694106	0.0255956	BP:osteoclast_proliferation
Uninfected vs i12	GO:0045580	46	9	0.000696661	0.0256307	BP:regulation_of_T_cell_differentiation
Uninfected vs i12	GO:0042993	22	6	0.000717343	0.0263245	BP:positive_regulation_of_transcription_factor_import_into_nucleus
Uninfected vs i12	GO:0031396	176	21	0.000736033	0.0267715	BP:regulation_of_protein_ubiquitination
Uninfected vs i12	GO:0048518	2667	173	0.000734402	0.0267715	BP:positive_regulation_of_biological_process
Uninfected vs i12	GO:0007050	194	22	0.000758562	0.0274041	BP:cell_cycle_arrest
Uninfected vs i12	GO:2000110	4	3	0.000757507	0.0274041	BP:negative_regulation_of_macrophage_apoptotic_process
Uninfected vs i12	GO:0050870	97	14	0.000764466	0.0275552	BP:positive_regulation_of_T_cell_activation
Uninfected vs i12	GO:0030334	321	30	0.000773537	0.0277571	BP:regulation_of_cell_migration
Uninfected vs i12	GO:0051272	190	21	0.000772016	0.0277571	BP:positive_regulation_of_cellular_component_movement
Uninfected vs i12	GO:0034728	87	13	0.000787202	0.0281843	BP:nucleosome_organization
Uninfected vs i12	GO:0000018	38	8	0.000792161	0.0281862	BP:regulation_of_DNA_recombination
Uninfected vs i12	GO:0051321	113	15	0.000792141	0.0281862	BP:meiotic_cell_cycle
Uninfected vs i12	GO:0065003	883	69	0.000794301	0.0281862	BP:macromolecular_complex_assembly
Uninfected vs i12	GO:0045765	116	15	0.00080305	0.0284337	BP:regulation_of_angiogenesis
Uninfected vs i12	GO:0002700	39	8	0.000811489	0.028669	BP:regulation_of_production_of_molecular_mediator_of_immune_response
Uninfected vs i12	GO:0002676	4	3	0.000852347	0.029765	BP:regulation_of_chronic_inflammatory_response
Uninfected vs i12	GO:0051302	70	11	0.000853671	0.029765	BP:regulation_of_cell_division
Uninfected vs i12	GO:0060759	67	11	0.000850182	0.029765	BP:regulation_of_response_to_cytokine_stimulus
Uninfected vs i12	GO:0090026	4	3	0.000853387	0.029765	BP:positive_regulation_of_monocyte_chemotaxis
Uninfected vs i12	GO:0030397	39	8	0.000860854	0.0298206	BP:membrane_disassembly
Uninfected vs i12	GO:0051081	39	8	0.000860854	0.0298206	BP:nuclear_envelope_disassembly
Uninfected vs i12	GO:2000106	40	8	0.000858353	0.0298206	BP:regulation_of_leukocyte_apoptotic_process
Uninfected vs i12	GO:0046134	28	7	0.000882288	0.0304971	BP:pyrimidine_nucleoside_biosynthetic_process
Uninfected vs i12	GO:0030335	180	20	0.000892202	0.0307733	BP:positive_regulation_of_cell_migration
Uninfected vs i12	GO:0009112	55	10	0.000905683	0.0311711	BP:nucleobase_metabolic_process
Uninfected vs i12	GO:0002367	31	7	0.000916424	0.0313457	BP:cytokine_production_involved_in_immune_response
Uninfected vs i12	GO:0032088	49	9	0.000916631	0.0313457	BP:negative_regulation_of_NF-kappaB_transcription_factor_activity
Uninfected vs i12	GO:0042110	213	23	0.000915271	0.0313457	BP:T_cell_activation
Uninfected vs i12	GO:0071897	32	7	0.000930156	0.0317403	BP:DNA_biosynthetic_process
Uninfected vs i12	GO:0030097	376	34	0.000954277	0.0324941	BP:hemopoiesis
Uninfected vs i12	GO:0042531	22	6	0.000960221	0.0326271	BP:positive_regulation_of_tyrosine_phosphorylation_of_STAT_protein
Uninfected vs i12	GO:0070507	73	11	0.000981155	0.0332678	BP:regulation_of_microtubule_cytoskeleton_organization
Uninfected vs i12	GO:0050900	155	18	0.00100725	0.0340806	BP:leukocyte_migration
Uninfected vs i12	GO:0045776	16	5	0.00101947	0.0344212	BP:negative_regulation_of_blood_pressure
Uninfected vs i12	GO:0007064	11	4	0.00102572	0.0344867	BP:mitotic_sister_chromatid_cohesion
Uninfected vs i12	GO:0042254	154	19	0.00102911	0.034528	BP:ribosome_biogenesis
Uninfected vs i12	GO:0030261	24	6	0.00106379	0.035617	BP:chromosome_condensation
Uninfected vs i12	GO:2000145	343	31	0.00108223	0.0361588	BP:regulation_of_cell_motility
Uninfected vs i12	GO:0009266	77	12	0.0010997	0.036666	BP:response_to_temperature_stimulus
Uninfected vs i12	GO:0051090	262	26	0.00110931	0.0369092	BP:regulation_of_sequence-specific_DNA_binding_transcription_factor_activity
Uninfected vs i12	GO:0045341	5	3	0.00113099	0.0373974	BP:MHC_class_I_biosynthetic_process
Uninfected vs i12	GO:0045343	5	3	0.00113099	0.0373974	BP:regulation_of_MHC_class_I_biosynthetic_process
Uninfected vs i12	GO:0072527	56	10	0.00112829	0.0373974	BP:pyrimidine-containing_compound_metabolic_process
Uninfected vs i12	GO:0033043	491	42	0.00114272	0.0377072	BP:regulation_of_organelle_organization
Uninfected vs i12	GO:0032727	10	4	0.00115739	0.0380345	BP:positive_regulation_of_interferon-alpha_production
Uninfected vs i12	GO:0042098	78	12	0.00115602	0.0380345	BP:T_cell_proliferation
Uninfected vs i12	GO:0043094	29	7	0.00117078	0.0383185	BP:cellular_metabolic_compound_salvage
Uninfected vs i12	GO:0048522	2409	157	0.00117082	0.0383185	BP:positive_regulation_of_cellular_process
Uninfected vs i12	GO:0001912	22	6	0.0012169	0.0397456	BP:positive_regulation_of_leukocyte_mediated_cytotoxicity
Uninfected vs i12	GO:0034121	24	6	0.00122253	0.0397838	BP:regulation_of_toll-like_receptor_signaling_pathway
Uninfected vs i12	GO:0051439	75	12	0.00122305	0.0397838	BP:regulation_of_ubiquitin-protein_ligase_activity_involved_in_mitotic_cell_cycle
Uninfected vs i12	GO:2000147	184	20	0.00123271	0.0400168	BP:positive_regulation_of_cell_motility
Uninfected vs i12	GO:0002440	71	11	0.00125463	0.0406459	BP:production_of_molecular_mediator_of_immune_response
Uninfected vs i12	GO:0040012	362	32	0.00129002	0.0416238	BP:regulation_of_locomotion
Uninfected vs i12	GO:0007126	107	14	0.00129508	0.0416418	BP:meiosis
Uninfected vs i12	GO:0050795	85	12	0.00131651	0.0422234	BP:regulation_of_behavior
Uninfected vs i12	GO:0043933	1140	84	0.00132915	0.0425433	BP:macromolecular_complex_subunit_organization
Uninfected vs i12	GO:0031663	32	7	0.00133681	0.0427031	BP:lipopolysaccharide-mediated_signaling_pathway
Uninfected vs i12	GO:0006213	38	8	0.0013456	0.0428175	BP:pyrimidine_nucleoside_metabolic_process
Uninfected vs i12	GO:0006364	110	15	0.00134574	0.0428175	BP:rRNA_processing
Uninfected vs i12	GO:0045619	60	10	0.00135345	0.0429775	BP:regulation_of_lymphocyte_differentiation
Uninfected vs i12	GO:0090329	26	6	0.00135866	0.0430575	BP:regulation_of_DNA-dependent_DNA_replication
Uninfected vs i12	GO:0046640	10	4	0.00140139	0.0442364	BP:regulation_of_alpha-beta_T_cell_proliferation
Uninfected vs i12	GO:0071479	43	8	0.00140083	0.0442364	BP:cellular_response_to_ionizing_radiation
Uninfected vs i12	GO:0033261	5	3	0.00140737	0.0442507	BP:regulation_of_S_phase
Uninfected vs i12	GO:0032103	94	13	0.00144499	0.0452555	BP:positive_regulation_of_response_to_external_stimulus
Uninfected vs i12	GO:0046635	24	6	0.00144478	0.0452555	BP:positive_regulation_of_alpha-beta_T_cell_activation
Uninfected vs i12	GO:0032886	89	12	0.00144822	0.0452683	BP:regulation_of_microtubule-based_process
Uninfected vs i12	GO:0051310	17	5	0.00145192	0.0452955	BP:metaphase_plate_congression
Uninfected vs i12	GO:0007063	11	4	0.00145498	0.0453026	BP:regulation_of_sister_chromatid_cohesion
Uninfected vs i12	GO:0071887	52	9	0.0014851	0.0460612	BP:leukocyte_apoptotic_process
Uninfected vs i12	GO:0031343	23	6	0.00150005	0.0463452	BP:positive_regulation_of_cell_killing
Uninfected vs i12	GO:0043549	532	44	0.00152039	0.0468832	BP:regulation_of_kinase_activity
Uninfected vs i12	GO:0009451	71	11	0.0015966	0.0490146	BP:RNA_modification
Uninfected vs i12	GO:0014070	372	34	0.00159714	0.0490146	BP:response_to_organic_cyclic_compound
Uninfected vs i12	GO:0072331	129	16	0.0015987	0.0490146	BP:signal_transduction_by_p53_class_mediator
Uninfected vs i12	GO:0039530	5	3	0.00160188	0.049018	BP:MDA-5_signaling_pathway
Uninfected vs i12	GO:0051251	130	16	0.00161093	0.0491073	BP:positive_regulation_of_lymphocyte_activation
Uninfected vs i24	GO:0000278	744	347	8.55128e-46	1.36855e-41	BP:mitotic_cell_cycle
Uninfected vs i24	GO:0022402	981	407	1.37738e-38	5.51089e-35	BP:cell_cycle_process
Uninfected vs i24	GO:0007049	1284	496	3.83775e-37	1.22839e-33	BP:cell_cycle
Uninfected vs i24	GO:0006259	751	327	5.42965e-35	1.24137e-31	BP:DNA_metabolic_process
Uninfected vs i24	GO:0008150	10354	2720	2.48065e-32	3.30835e-29	BP:biological_process
Uninfected vs i24	GO:0009987	9506	2492	1.34391e-24	1.26518e-21	BP:cellular_process
Uninfected vs i24	GO:0006260	246	131	2.03211e-24	1.80677e-21	BP:DNA_replication
Uninfected vs i24	GO:0044699	7522	2026	2.77748e-24	2.33951e-21	BP:single-organism_process
Uninfected vs i24	GO:0006950	2241	715	5.60305e-23	3.44889e-20	BP:response_to_stress
Uninfected vs i24	GO:0000280	314	152	9.03985e-23	4.98875e-20	BP:nuclear_division
Uninfected vs i24	GO:0007067	314	152	9.03985e-23	4.98875e-20	BP:mitosis
Uninfected vs i24	GO:0044763	6934	1871	7.65746e-22	3.95322e-19	BP:single-organism_cellular_process
Uninfected vs i24	GO:0048285	337	158	9.78467e-22	4.89356e-19	BP:organelle_fission
Uninfected vs i24	GO:0006310	187	104	3.05664e-21	1.48238e-18	BP:DNA_recombination
Uninfected vs i24	GO:0051607	139	84	1.9733e-20	7.89518e-18	BP:defense_response_to_virus
Uninfected vs i24	GO:0006261	96	65	3.39946e-20	1.32695e-17	BP:DNA-dependent_DNA_replication
Uninfected vs i24	GO:0022403	235	118	6.49388e-19	2.41693e-16	BP:cell_cycle_phase
Uninfected vs i24	GO:0009615	195	103	1.34739e-18	4.90084e-16	BP:response_to_virus
Uninfected vs i24	GO:0006281	386	168	1.97609e-18	6.58862e-16	BP:DNA_repair
Uninfected vs i24	GO:0007059	141	81	1.96526e-18	6.58862e-16	BP:chromosome_segregation
Uninfected vs i24	GO:0002376	1349	447	1.58481e-17	5.07265e-15	BP:immune_system_process
Uninfected vs i24	GO:0051325	212	106	6.40931e-17	1.97259e-14	BP:interphase
Uninfected vs i24	GO:0006955	783	285	8.96789e-17	2.65782e-14	BP:immune_response
Uninfected vs i24	GO:0006974	605	232	8.82997e-17	2.65782e-14	BP:response_to_DNA_damage_stimulus
Uninfected vs i24	GO:0051301	436	177	2.76926e-16	7.64125e-14	BP:cell_division
Uninfected vs i24	GO:0006996	1999	609	4.44323e-16	1.20524e-13	BP:organelle_organization
Uninfected vs i24	GO:0051329	207	102	8.34093e-16	2.2248e-13	BP:interphase_of_mitotic_cell_cycle
Uninfected vs i24	GO:0002252	359	152	1.18916e-15	3.11988e-13	BP:immune_effector_process
Uninfected vs i24	GO:0006271	32	29	2.51647e-15	6.39263e-13	BP:DNA_strand_elongation_involved_in_DNA_replication
Uninfected vs i24	GO:0022616	34	30	4.19887e-15	1.03383e-12	BP:DNA_strand_elongation
Uninfected vs i24	GO:0000082	182	91	1.11471e-14	2.6235e-12	BP:G1/S_transition_of_mitotic_cell_cycle
Uninfected vs i24	GO:0051707	369	153	2.2116e-14	5.05634e-12	BP:response_to_other_organism
Uninfected vs i24	GO:0006952	822	286	5.12696e-14	1.06265e-11	BP:defense_response
Uninfected vs i24	GO:0009607	388	158	5.0913e-14	1.06265e-11	BP:response_to_biotic_stimulus
Uninfected vs i24	GO:0071345	311	133	5.17911e-14	1.06265e-11	BP:cellular_response_to_cytokine_stimulus
Uninfected vs i24	GO:0034660	288	127	5.31616e-14	1.06596e-11	BP:ncRNA_metabolic_process
Uninfected vs i24	GO:0000070	51	37	7.35442e-14	1.43537e-11	BP:mitotic_sister_chromatid_segregation
Uninfected vs i24	GO:0051704	1002	338	8.83511e-14	1.69605e-11	BP:multi-organism_process
Uninfected vs i24	GO:0045087	534	200	1.00317e-13	1.8888e-11	BP:innate_immune_response
Uninfected vs i24	GO:0000819	54	38	1.55152e-13	2.75894e-11	BP:sister_chromatid_segregation
Uninfected vs i24	GO:0034097	377	152	3.30058e-13	5.61596e-11	BP:response_to_cytokine_stimulus
Uninfected vs i24	GO:0034340	56	39	8.10643e-13	1.32383e-10	BP:response_to_type_I_interferon
Uninfected vs i24	GO:0044260	5437	1457	9.23352e-13	1.49266e-10	BP:cellular_macromolecule_metabolic_process
Uninfected vs i24	GO:0019221	242	107	1.06099e-12	1.69801e-10	BP:cytokine-mediated_signaling_pathway
Uninfected vs i24	GO:0006302	118	63	1.3639e-12	2.13998e-10	BP:double-strand_break_repair
Uninfected vs i24	GO:0010564	382	151	1.48419e-12	2.30611e-10	BP:regulation_of_cell_cycle_process
Uninfected vs i24	GO:0008152	7303	1905	2.28046e-12	3.42696e-10	BP:metabolic_process
Uninfected vs i24	GO:0060337	55	38	2.29121e-12	3.42696e-10	BP:type_I_interferon-mediated_signaling_pathway
Uninfected vs i24	GO:0071357	55	38	2.29121e-12	3.42696e-10	BP:cellular_response_to_type_I_interferon
Uninfected vs i24	GO:0033554	1116	359	3.1692e-12	4.69628e-10	BP:cellular_response_to_stress
Uninfected vs i24	GO:0044238	6802	1784	3.79731e-12	5.57543e-10	BP:primary_metabolic_process
Uninfected vs i24	GO:0044237	6817	1787	4.52811e-12	6.58799e-10	BP:cellular_metabolic_process
Uninfected vs i24	GO:0050896	4589	1236	4.87943e-12	7.03517e-10	BP:response_to_stimulus
Uninfected vs i24	GO:0000075	212	96	5.22038e-12	7.45954e-10	BP:cell_cycle_checkpoint
Uninfected vs i24	GO:0006396	619	222	5.94732e-12	8.40274e-10	BP:RNA_processing
Uninfected vs i24	GO:0043170	5811	1540	5.98546e-12	8.40274e-10	BP:macromolecule_metabolic_process
Uninfected vs i24	GO:0071704	6987	1825	7.02722e-12	9.77945e-10	BP:organic_substance_metabolic_process
Uninfected vs i24	GO:0051726	639	223	1.40794e-11	1.90955e-09	BP:regulation_of_cell_cycle
Uninfected vs i24	GO:0007126	107	57	1.75133e-11	2.35531e-09	BP:meiosis
Uninfected vs i24	GO:0015931	147	72	1.92784e-11	2.5711e-09	BP:nucleobase-containing_compound_transport
Uninfected vs i24	GO:0051321	113	59	2.51769e-11	3.30272e-09	BP:meiotic_cell_cycle
Uninfected vs i24	GO:0071840	3613	983	8.60056e-11	1.10115e-08	BP:cellular_component_organization_or_biogenesis
Uninfected vs i24	GO:0046483	4346	1173	1.30518e-10	1.64473e-08	BP:heterocycle_metabolic_process
Uninfected vs i24	GO:0045069	47	32	1.43075e-10	1.78889e-08	BP:regulation_of_viral_genome_replication
Uninfected vs i24	GO:0034470	206	91	1.48239e-10	1.83909e-08	BP:ncRNA_processing
Uninfected vs i24	GO:0010948	255	106	1.53142e-10	1.8853e-08	BP:negative_regulation_of_cell_cycle_process
Uninfected vs i24	GO:0006139	4245	1147	1.62046e-10	1.97968e-08	BP:nucleobase-containing_compound_metabolic_process
Uninfected vs i24	GO:0006725	4343	1171	1.6878e-10	2.04633e-08	BP:cellular_aromatic_compound_metabolic_process
Uninfected vs i24	GO:0000226	260	104	1.94876e-10	2.34496e-08	BP:microtubule_cytoskeleton_organization
Uninfected vs i24	GO:0019882	172	79	2.12525e-10	2.53825e-08	BP:antigen_processing_and_presentation
Uninfected vs i24	GO:0006312	35	26	2.89167e-10	3.37798e-08	BP:mitotic_recombination
Uninfected vs i24	GO:0071103	144	68	4.85527e-10	5.59019e-08	BP:DNA_conformation_change
Uninfected vs i24	GO:0002478	140	67	5.68713e-10	6.50121e-08	BP:antigen_processing_and_presentation_of_exogenous_peptide_antigen
Uninfected vs i24	GO:0051276	621	208	7.56501e-10	8.58655e-08	BP:chromosome_organization
Uninfected vs i24	GO:0007017	389	140	8.54043e-10	9.55812e-08	BP:microtubule-based_process
Uninfected vs i24	GO:0007051	83	45	8.79356e-10	9.77306e-08	BP:spindle_organization
Uninfected vs i24	GO:0042590	69	41	9.86709e-10	1.08905e-07	BP:antigen_processing_and_presentation_of_exogenous_peptide_antigen_via_MHC_class_I
Uninfected vs i24	GO:0019884	142	67	1.13774e-09	1.23867e-07	BP:antigen_processing_and_presentation_of_exogenous_antigen
Uninfected vs i24	GO:0034641	4509	1205	1.13284e-09	1.23867e-07	BP:cellular_nitrogen_compound_metabolic_process
Uninfected vs i24	GO:0048002	154	71	1.39244e-09	1.50572e-07	BP:antigen_processing_and_presentation_of_peptide_antigen
Uninfected vs i24	GO:0090304	3646	989	1.67037e-09	1.78217e-07	BP:nucleic_acid_metabolic_process
Uninfected vs i24	GO:1901360	4472	1194	1.66606e-09	1.78217e-07	BP:organic_cyclic_compound_metabolic_process
Uninfected vs i24	GO:0033260	26	21	1.72356e-09	1.82674e-07	BP:DNA_replication_involved_in_S_phase
Uninfected vs i24	GO:0050657	127	61	1.82621e-09	1.89783e-07	BP:nucleic_acid_transport
Uninfected vs i24	GO:0050658	127	61	1.82621e-09	1.89783e-07	BP:RNA_transport
Uninfected vs i24	GO:0051236	127	61	1.82621e-09	1.89783e-07	BP:establishment_of_RNA_localization
Uninfected vs i24	GO:0031570	134	64	2.01483e-09	2.08034e-07	BP:DNA_integrity_checkpoint
Uninfected vs i24	GO:0007346	267	106	2.12558e-09	2.16674e-07	BP:regulation_of_mitotic_cell_cycle
Uninfected vs i24	GO:0006807	4765	1265	2.19253e-09	2.22083e-07	BP:nitrogen_compound_metabolic_process
Uninfected vs i24	GO:0051028	111	55	2.82086e-09	2.82156e-07	BP:mRNA_transport
Uninfected vs i24	GO:0002684	419	151	3.01984e-09	3.00183e-07	BP:positive_regulation_of_immune_system_process
Uninfected vs i24	GO:0000722	25	20	4.03984e-09	3.96648e-07	BP:telomere_maintenance_via_recombination
Uninfected vs i24	GO:0032201	23	19	5.3664e-09	5.23682e-07	BP:telomere_maintenance_via_semi-conservative_replication
Uninfected vs i24	GO:0006270	27	21	5.74574e-09	5.56625e-07	BP:DNA_replication_initiation
Uninfected vs i24	GO:0031145	80	44	6.28387e-09	6.02198e-07	BP:anaphase-promoting_complex-dependent_proteasomal_ubiquitin-dependent_protein_catabolic_process
Uninfected vs i24	GO:0051716	3722	994	6.51791e-09	6.17235e-07	BP:cellular_response_to_stimulus
Uninfected vs i24	GO:0032606	97	49	8.03416e-09	7.56345e-07	BP:type_I_interferon_production
Uninfected vs i24	GO:0034341	77	42	8.69286e-09	8.1357e-07	BP:response_to_interferon-gamma
Uninfected vs i24	GO:0007005	252	101	9.26717e-09	8.52367e-07	BP:mitochondrion_organization
Uninfected vs i24	GO:0044403	623	209	9.23991e-09	8.52367e-07	BP:symbiosis-_encompassing_mutualism_through_parasitism
Uninfected vs i24	GO:0044419	623	209	9.23991e-09	8.52367e-07	BP:interspecies_interaction_between_organisms
Uninfected vs i24	GO:0006403	135	62	1.14749e-08	1.0494e-06	BP:RNA_localization
Uninfected vs i24	GO:0032479	95	48	1.17304e-08	1.06667e-06	BP:regulation_of_type_I_interferon_production
Uninfected vs i24	GO:0002479	66	38	1.50654e-08	1.3606e-06	BP:antigen_processing_and_presentation_of_exogenous_peptide_antigen_via_MHC_class_I-_TAP-dependent
Uninfected vs i24	GO:0007093	133	62	1.51697e-08	1.3606e-06	BP:mitotic_cell_cycle_checkpoint
Uninfected vs i24	GO:0016032	595	200	1.52179e-08	1.3606e-06	BP:viral_reproduction
Uninfected vs i24	GO:0019079	58	34	1.59018e-08	1.41384e-06	BP:viral_genome_replication
Uninfected vs i24	GO:0045071	32	23	1.62419e-08	1.43611e-06	BP:negative_regulation_of_viral_genome_replication
Uninfected vs i24	GO:0042254	154	69	1.72714e-08	1.51874e-06	BP:ribosome_biogenesis
Uninfected vs i24	GO:0044764	597	200	1.9729e-08	1.71599e-06	BP:multi-organism_cellular_process
Uninfected vs i24	GO:0034508	35	24	1.9979e-08	1.72834e-06	BP:centromere_complex_assembly
Uninfected vs i24	GO:0006323	110	53	2.11719e-08	1.82115e-06	BP:DNA_packaging
Uninfected vs i24	GO:0022613	251	99	2.12794e-08	1.82115e-06	BP:ribonucleoprotein_complex_biogenesis
Uninfected vs i24	GO:0002474	89	46	2.70866e-08	2.30582e-06	BP:antigen_processing_and_presentation_of_peptide_antigen_via_MHC_class_I
Uninfected vs i24	GO:0032481	70	38	3.51592e-08	2.95048e-06	BP:positive_regulation_of_type_I_interferon_production
Uninfected vs i24	GO:0032200	63	35	3.72184e-08	3.10231e-06	BP:telomere_organization
Uninfected vs i24	GO:0051701	339	123	4.22463e-08	3.50316e-06	BP:interaction_with_host
Uninfected vs i24	GO:0031347	313	116	4.55699e-08	3.74e-06	BP:regulation_of_defense_response
Uninfected vs i24	GO:0006364	110	53	4.59018e-08	3.74803e-06	BP:rRNA_processing
Uninfected vs i24	GO:0006998	55	32	4.70826e-08	3.82492e-06	BP:nuclear_envelope_organization
Uninfected vs i24	GO:0001819	172	73	4.76144e-08	3.84859e-06	BP:positive_regulation_of_cytokine_production
Uninfected vs i24	GO:0000724	56	32	5.10175e-08	4.10294e-06	BP:double-strand_break_repair_via_homologous_recombination
Uninfected vs i24	GO:0043486	27	20	5.48972e-08	4.39288e-06	BP:histone_exchange
Uninfected vs i24	GO:0035456	12	12	5.64099e-08	4.49146e-06	BP:response_to_interferon-beta
Uninfected vs i24	GO:0034622	472	161	5.87974e-08	4.65838e-06	BP:cellular_macromolecular_complex_assembly
Uninfected vs i24	GO:0000723	62	34	8.68618e-08	6.76162e-06	BP:telomere_maintenance
Uninfected vs i24	GO:0016072	115	54	8.74833e-08	6.76369e-06	BP:rRNA_metabolic_process
Uninfected vs i24	GO:0051439	75	40	9.234e-08	7.07086e-06	BP:regulation_of_ubiquitin-protein_ligase_activity_involved_in_mitotic_cell_cycle
Uninfected vs i24	GO:0000725	57	32	9.35521e-08	7.12956e-06	BP:recombinational_repair
Uninfected vs i24	GO:0043900	171	72	9.65976e-08	7.32677e-06	BP:regulation_of_multi-organism_process
Uninfected vs i24	GO:0051084	45	28	1.12154e-07	8.4268e-06	BP:'de_novo'_posttranslational_protein_folding
Uninfected vs i24	GO:0007077	37	24	1.19529e-07	8.93895e-06	BP:mitotic_nuclear_envelope_disassembly
Uninfected vs i24	GO:0016043	3513	928	1.20916e-07	9.00066e-06	BP:cellular_component_organization
Uninfected vs i24	GO:0071346	64	35	1.23208e-07	9.1288e-06	BP:cellular_response_to_interferon-gamma
Uninfected vs i24	GO:0030261	24	18	1.24631e-07	9.19168e-06	BP:chromosome_condensation
Uninfected vs i24	GO:0000077	128	58	1.25671e-07	9.22585e-06	BP:DNA_damage_checkpoint
Uninfected vs i24	GO:0006458	50	30	1.32332e-07	9.62655e-06	BP:'de_novo'_protein_folding
Uninfected vs i24	GO:0048525	39	25	1.31984e-07	9.62655e-06	BP:negative_regulation_of_viral_reproduction
Uninfected vs i24	GO:0006997	80	40	1.35255e-07	9.79465e-06	BP:nucleus_organization
Uninfected vs i24	GO:0002682	700	221	1.74163e-07	1.24991e-05	BP:regulation_of_immune_system_process
Uninfected vs i24	GO:0000083	20	16	1.88806e-07	1.34895e-05	BP:regulation_of_transcription_involved_in_G1/S_phase_of_mitotic_cell_cycle
Uninfected vs i24	GO:0031055	26	19	2.03775e-07	1.44301e-05	BP:chromatin_remodeling_at_centromere
Uninfected vs i24	GO:0060333	52	30	2.05138e-07	1.44627e-05	BP:interferon-gamma-mediated_signaling_pathway
Uninfected vs i24	GO:0006336	24	18	2.18999e-07	1.52385e-05	BP:DNA_replication-independent_nucleosome_assembly
Uninfected vs i24	GO:0034080	24	18	2.18999e-07	1.52385e-05	BP:CENP-A_containing_nucleosome_assembly_at_centromere
Uninfected vs i24	GO:0034724	24	18	2.18999e-07	1.52385e-05	BP:DNA_replication-independent_nucleosome_organization
Uninfected vs i24	GO:0051436	66	36	2.21645e-07	1.53559e-05	BP:negative_regulation_of_ubiquitin-protein_ligase_activity_involved_in_mitotic_cell_cycle
Uninfected vs i24	GO:0006457	173	73	2.23451e-07	1.54143e-05	BP:protein_folding
Uninfected vs i24	GO:0031349	184	75	2.49502e-07	1.70642e-05	BP:positive_regulation_of_defense_response
Uninfected vs i24	GO:0050778	306	110	3.34983e-07	2.28131e-05	BP:positive_regulation_of_immune_response
Uninfected vs i24	GO:0009123	135	59	3.76287e-07	2.55174e-05	BP:nucleoside_monophosphate_metabolic_process
Uninfected vs i24	GO:0044003	312	111	4.64594e-07	3.1241e-05	BP:modification_by_symbiont_of_host_morphology_or_physiology
Uninfected vs i24	GO:0030397	39	24	4.84423e-07	3.2303e-05	BP:membrane_disassembly
Uninfected vs i24	GO:0051081	39	24	4.84423e-07	3.2303e-05	BP:nuclear_envelope_disassembly
Uninfected vs i24	GO:0019048	309	110	4.99766e-07	3.31878e-05	BP:virus-host_interaction
Uninfected vs i24	GO:0035821	327	115	5.87823e-07	3.87141e-05	BP:modification_of_morphology_or_physiology_of_other_organism
Uninfected vs i24	GO:0010833	37	23	6.49487e-07	4.26e-05	BP:telomere_maintenance_via_telomere_lengthening
Uninfected vs i24	GO:0043901	52	29	8.63432e-07	5.64015e-05	BP:negative_regulation_of_multi-organism_process
Uninfected vs i24	GO:0001916	17	14	9.76757e-07	6.32875e-05	BP:positive_regulation_of_T_cell_mediated_cytotoxicity
Uninfected vs i24	GO:0001914	19	15	1.03497e-06	6.67892e-05	BP:regulation_of_T_cell_mediated_cytotoxicity
Uninfected vs i24	GO:0006399	121	54	1.15111e-06	7.39855e-05	BP:tRNA_metabolic_process
Uninfected vs i24	GO:0006521	49	28	1.49874e-06	9.57828e-05	BP:regulation_of_cellular_amino_acid_metabolic_process
Uninfected vs i24	GO:0050792	104	47	1.51947e-06	9.64983e-05	BP:regulation_of_viral_reproduction
Uninfected vs i24	GO:0045088	189	74	1.74744e-06	0.000110538	BP:regulation_of_innate_immune_response
Uninfected vs i24	GO:0051817	325	113	2.03716e-06	0.000128357	BP:modification_of_morphology_or_physiology_of_other_organism_involved_in_symbiotic_interaction
Uninfected vs i24	GO:0030330	102	46	2.07226e-06	0.000130057	BP:DNA_damage_response-_signal_transduction_by_p53_class_mediator
Uninfected vs i24	GO:0000377	204	79	2.09976e-06	0.000130754	BP:RNA_splicing-_via_transesterification_reactions_with_bulged_adenosine_as_nucleophile
Uninfected vs i24	GO:0000398	204	79	2.09976e-06	0.000130754	BP:mRNA_splicing-_via_spliceosome
Uninfected vs i24	GO:0051352	71	36	2.12422e-06	0.000130754	BP:negative_regulation_of_ligase_activity
Uninfected vs i24	GO:0051444	71	36	2.12422e-06	0.000130754	BP:negative_regulation_of_ubiquitin-protein_ligase_activity
Uninfected vs i24	GO:0002709	33	21	2.17589e-06	0.000133421	BP:regulation_of_T_cell_mediated_immunity
Uninfected vs i24	GO:0007052	37	22	2.19469e-06	0.000134061	BP:mitotic_spindle_organization
Uninfected vs i24	GO:0006297	18	14	2.28563e-06	0.000139085	BP:nucleotide-excision_repair-_DNA_gap_filling
Uninfected vs i24	GO:0045089	155	63	2.37026e-06	0.000143688	BP:positive_regulation_of_innate_immune_response
Uninfected vs i24	GO:0051437	69	35	2.781e-06	0.000167951	BP:positive_regulation_of_ubiquitin-protein_ligase_activity_involved_in_mitotic_cell_cycle
Uninfected vs i24	GO:1901137	478	157	2.79947e-06	0.000168431	BP:carbohydrate_derivative_biosynthetic_process
Uninfected vs i24	GO:0043044	32	20	2.85972e-06	0.000171412	BP:ATP-dependent_chromatin_remodeling
Uninfected vs i24	GO:0042770	112	49	2.90275e-06	0.000173342	BP:signal_transduction_in_response_to_DNA_damage
Uninfected vs i24	GO:0009161	130	55	2.97033e-06	0.000176718	BP:ribonucleoside_monophosphate_metabolic_process
Uninfected vs i24	GO:0010033	1506	426	3.22016e-06	0.000190872	BP:response_to_organic_substance
Uninfected vs i24	GO:0050776	467	152	3.80046e-06	0.000221173	BP:regulation_of_immune_response
Uninfected vs i24	GO:0043903	110	48	3.85568e-06	0.000223574	BP:regulation_of_symbiosis-_encompassing_mutualism_through_parasitism
Uninfected vs i24	GO:0007076	13	11	4.17505e-06	0.000240351	BP:mitotic_chromosome_condensation
Uninfected vs i24	GO:0051297	60	30	4.23476e-06	0.000242914	BP:centrosome_organization
Uninfected vs i24	GO:0007088	87	40	4.28104e-06	0.000243821	BP:regulation_of_mitosis
Uninfected vs i24	GO:0051783	87	40	4.28104e-06	0.000243821	BP:regulation_of_nuclear_division
Uninfected vs i24	GO:0001817	292	103	4.76329e-06	0.00026937	BP:regulation_of_cytokine_production
Uninfected vs i24	GO:0007098	41	23	5.2456e-06	0.000293534	BP:centrosome_cycle
Uninfected vs i24	GO:0002697	152	61	5.35373e-06	0.000298541	BP:regulation_of_immune_effector_process
Uninfected vs i24	GO:0051438	91	42	5.83533e-06	0.000324266	BP:regulation_of_ubiquitin-protein_ligase_activity
Uninfected vs i24	GO:0051340	94	43	6.05279e-06	0.000335186	BP:regulation_of_ligase_activity
Uninfected vs i24	GO:0031023	64	31	6.14628e-06	0.00033919	BP:microtubule_organizing_center_organization
Uninfected vs i24	GO:0051443	77	37	7.06713e-06	0.000388668	BP:positive_regulation_of_ubiquitin-protein_ligase_activity
Uninfected vs i24	GO:0006353	81	38	7.09915e-06	0.000389092	BP:DNA-dependent_transcription-_termination
Uninfected vs i24	GO:0001913	23	16	7.46992e-06	0.000406628	BP:T_cell_mediated_cytotoxicity
Uninfected vs i24	GO:0009163	98	44	7.4537e-06	0.000406628	BP:nucleoside_biosynthetic_process
Uninfected vs i24	GO:0051351	80	38	7.53225e-06	0.000408631	BP:positive_regulation_of_ligase_activity
Uninfected vs i24	GO:0000375	209	79	7.70888e-06	0.0004168	BP:RNA_splicing-_via_transesterification_reactions
Uninfected vs i24	GO:0002460	112	48	8.18416e-06	0.000441008	BP:adaptive_immune_response_based_on_somatic_recombination_of_immune_receptors_built_from_immunoglobulin_superfamily_domains
Uninfected vs i24	GO:0002456	43	24	8.91396e-06	0.00047712	BP:T_cell_mediated_immunity
Uninfected vs i24	GO:0065004	95	42	9.22228e-06	0.000490344	BP:protein-DNA_complex_assembly
Uninfected vs i24	GO:0001906	43	24	9.39293e-06	0.000497763	BP:cell_killing
Uninfected vs i24	GO:0072331	129	53	9.48901e-06	0.000501195	BP:signal_transduction_by_p53_class_mediator
Uninfected vs i24	GO:1901659	99	44	1.03347e-05	0.000544066	BP:glycosyl_compound_biosynthetic_process
Uninfected vs i24	GO:0008033	75	36	1.06277e-05	0.000557658	BP:tRNA_processing
Uninfected vs i24	GO:0072401	64	32	1.08286e-05	0.000564496	BP:signal_transduction_involved_in_DNA_integrity_checkpoint
Uninfected vs i24	GO:0072422	64	32	1.08286e-05	0.000564496	BP:signal_transduction_involved_in_DNA_damage_checkpoint
Uninfected vs i24	GO:0002831	69	33	1.102e-05	0.000572613	BP:regulation_of_response_to_biotic_stimulus
Uninfected vs i24	GO:0002822	57	29	1.13219e-05	0.000586392	BP:regulation_of_adaptive_immune_response_based_on_somatic_recombination_of_immune_receptors_built_from_immunoglobulin_superfamily_domains
Uninfected vs i24	GO:0065008	2007	545	1.24236e-05	0.000637266	BP:regulation_of_biological_quality
Uninfected vs i24	GO:0002480	8	8	1.25299e-05	0.000640669	BP:antigen_processing_and_presentation_of_exogenous_peptide_antigen_via_MHC_class_I-_TAP-independent
Uninfected vs i24	GO:0001909	41	23	1.30554e-05	0.000663299	BP:leukocyte_mediated_cytotoxicity
Uninfected vs i24	GO:0008380	306	107	1.33195e-05	0.000672681	BP:RNA_splicing
Uninfected vs i24	GO:0065003	883	262	1.33242e-05	0.000672681	BP:macromolecular_complex_assembly
Uninfected vs i24	GO:0001816	319	109	1.4183e-05	0.000713788	BP:cytokine_production
Uninfected vs i24	GO:0016071	582	184	1.45095e-05	0.000727933	BP:mRNA_metabolic_process
Uninfected vs i24	GO:0072395	65	32	1.5557e-05	0.000778046	BP:signal_transduction_involved_in_cell_cycle_checkpoint
Uninfected vs i24	GO:0002250	124	51	1.56923e-05	0.000782365	BP:adaptive_immune_response
Uninfected vs i24	GO:0000726	18	13	1.63292e-05	0.000811151	BP:non-recombinational_repair
Uninfected vs i24	GO:0009126	118	49	1.64217e-05	0.000811151	BP:purine_nucleoside_monophosphate_metabolic_process
Uninfected vs i24	GO:0009167	118	49	1.64217e-05	0.000811151	BP:purine_ribonucleoside_monophosphate_metabolic_process
Uninfected vs i24	GO:0008608	16	12	1.73558e-05	0.000854653	BP:attachment_of_spindle_microtubules_to_kinetochore
Uninfected vs i24	GO:0000076	10	9	1.80948e-05	0.000885596	BP:DNA_replication_checkpoint
Uninfected vs i24	GO:0002449	102	44	1.86024e-05	0.000907661	BP:lymphocyte_mediated_immunity
Uninfected vs i24	GO:0090068	154	60	1.88493e-05	0.000916912	BP:positive_regulation_of_cell_cycle_process
Uninfected vs i24	GO:0009112	55	28	1.89662e-05	0.000919804	BP:nucleobase_metabolic_process
Uninfected vs i24	GO:0051052	186	69	2.03624e-05	0.00098453	BP:regulation_of_DNA_metabolic_process
Uninfected vs i24	GO:0002824	34	20	2.06824e-05	0.000996992	BP:positive_regulation_of_adaptive_immune_response_based_on_somatic_recombination_of_immune_receptors_built_from_immunoglobulin_superfamily_domains
Uninfected vs i24	GO:0002819	64	31	2.08326e-05	0.00100121	BP:regulation_of_adaptive_immune_response
Uninfected vs i24	GO:0042221	2035	551	2.16593e-05	0.00103473	BP:response_to_chemical_stimulus
Uninfected vs i24	GO:0033238	60	30	2.17998e-05	0.00103834	BP:regulation_of_cellular_amine_metabolic_process
Uninfected vs i24	GO:0006406	62	30	2.19351e-05	0.00104169	BP:mRNA_export_from_nucleus
Uninfected vs i24	GO:0006977	63	31	2.21624e-05	0.0010432	BP:DNA_damage_response-_signal_transduction_by_p53_class_mediator_resulting_in_cell_cycle_arrest
Uninfected vs i24	GO:0072413	63	31	2.21624e-05	0.0010432	BP:signal_transduction_involved_in_mitotic_cell_cycle_checkpoint
Uninfected vs i24	GO:0072431	63	31	2.21624e-05	0.0010432	BP:signal_transduction_involved_in_mitotic_cell_cycle_G1/S_transition_DNA_damage_checkpoint
Uninfected vs i24	GO:0012501	1218	348	2.24144e-05	0.00105196	BP:programmed_cell_death
Uninfected vs i24	GO:0031571	69	33	2.37549e-05	0.00110516	BP:mitotic_cell_cycle_G1/S_transition_DNA_damage_checkpoint
Uninfected vs i24	GO:0072528	34	20	2.38867e-05	0.00110807	BP:pyrimidine-containing_compound_biosynthetic_process
Uninfected vs i24	GO:0000959	18	13	2.63947e-05	0.00121735	BP:mitochondrial_RNA_metabolic_process
Uninfected vs i24	GO:0002711	27	17	2.63812e-05	0.00121735	BP:positive_regulation_of_T_cell_mediated_immunity
Uninfected vs i24	GO:0006397	376	125	2.71029e-05	0.00124642	BP:mRNA_processing
Uninfected vs i24	GO:0006915	1206	344	3.01302e-05	0.0013738	BP:apoptotic_process
Uninfected vs i24	GO:0080134	592	182	3.20719e-05	0.00145818	BP:regulation_of_response_to_stress
Uninfected vs i24	GO:0006405	72	33	3.389e-05	0.00153214	BP:RNA_export_from_nucleus
Uninfected vs i24	GO:0050000	21	14	3.68326e-05	0.00165581	BP:chromosome_localization
Uninfected vs i24	GO:0051303	21	14	3.68326e-05	0.00165581	BP:establishment_of_chromosome_localization
Uninfected vs i24	GO:0031397	97	42	3.80342e-05	0.00170504	BP:negative_regulation_of_protein_ubiquitination
Uninfected vs i24	GO:0044085	1459	405	4.01937e-05	0.00179181	BP:cellular_component_biogenesis
Uninfected vs i24	GO:0048610	287	97	4.21599e-05	0.00186905	BP:cellular_process_involved_in_reproduction
Uninfected vs i24	GO:0007127	53	26	4.33368e-05	0.00191592	BP:meiosis_I
Uninfected vs i24	GO:0046605	17	12	4.92565e-05	0.00217163	BP:regulation_of_centrosome_cycle
Uninfected vs i24	GO:0006520	345	116	5.29525e-05	0.00232179	BP:cellular_amino_acid_metabolic_process
Uninfected vs i24	GO:0051310	17	12	5.34262e-05	0.00233616	BP:metaphase_plate_congression
Uninfected vs i24	GO:0050688	53	26	5.5239e-05	0.00240884	BP:regulation_of_defense_response_to_virus
Uninfected vs i24	GO:0009165	190	70	5.76738e-05	0.00249462	BP:nucleotide_biosynthetic_process
Uninfected vs i24	GO:0051168	121	48	5.85911e-05	0.00252747	BP:nuclear_export
Uninfected vs i24	GO:0009124	69	32	6.52668e-05	0.00280035	BP:nucleoside_monophosphate_biosynthetic_process
Uninfected vs i24	GO:0031100	29	17	6.67443e-05	0.00285608	BP:organ_regeneration
Uninfected vs i24	GO:0001910	26	16	6.89111e-05	0.00294094	BP:regulation_of_leukocyte_mediated_cytotoxicity
Uninfected vs i24	GO:2000134	85	37	7.10313e-05	0.00302336	BP:negative_regulation_of_G1/S_transition_of_mitotic_cell_cycle
Uninfected vs i24	GO:0043330	22	14	7.20496e-05	0.00305857	BP:response_to_exogenous_dsRNA
Uninfected vs i24	GO:0007080	13	10	7.53615e-05	0.0031907	BP:mitotic_metaphase_plate_congression
Uninfected vs i24	GO:0008219	1363	380	7.59234e-05	0.00320601	BP:cell_death
Uninfected vs i24	GO:0006221	26	16	7.6715e-05	0.00323091	BP:pyrimidine_nucleotide_biosynthetic_process
Uninfected vs i24	GO:0006369	45	23	8.05992e-05	0.00338559	BP:termination_of_RNA_polymerase_II_transcription
Uninfected vs i24	GO:0000086	130	50	8.66048e-05	0.00360943	BP:G2/M_transition_of_mitotic_cell_cycle
Uninfected vs i24	GO:0032728	20	13	8.71506e-05	0.00362275	BP:positive_regulation_of_interferon-beta_production
Uninfected vs i24	GO:0016265	1365	380	8.78855e-05	0.00364383	BP:death
Uninfected vs i24	GO:0002699	68	31	8.98106e-05	0.00371403	BP:positive_regulation_of_immune_effector_process
Uninfected vs i24	GO:0007062	31	17	9.24472e-05	0.00381321	BP:sister_chromatid_cohesion
Uninfected vs i24	GO:0006334	68	31	9.35966e-05	0.00384082	BP:nucleosome_assembly
Uninfected vs i24	GO:0031396	176	65	9.5882e-05	0.00391453	BP:regulation_of_protein_ubiquitination
Uninfected vs i24	GO:0032508	28	16	0.000100301	0.00406386	BP:DNA_duplex_unwinding
Uninfected vs i24	GO:0002821	37	20	0.000102249	0.00412272	BP:positive_regulation_of_adaptive_immune_response
Uninfected vs i24	GO:1901293	193	70	0.000102269	0.00412272	BP:nucleoside_phosphate_biosynthetic_process
Uninfected vs i24	GO:0065007	6398	1598	0.000103469	0.00416061	BP:biological_regulation
Uninfected vs i24	GO:0031398	127	50	0.000106237	0.00426119	BP:positive_regulation_of_protein_ubiquitination
Uninfected vs i24	GO:0071824	114	45	0.000110571	0.00442396	BP:protein-DNA_complex_subunit_organization
Uninfected vs i24	GO:0032608	30	17	0.00011218	0.00447711	BP:interferon-beta_production
Uninfected vs i24	GO:0042455	89	38	0.00011386	0.00453288	BP:ribonucleoside_biosynthetic_process
Uninfected vs i24	GO:0043933	1140	322	0.000115408	0.00457176	BP:macromolecular_complex_subunit_organization
Uninfected vs i24	GO:0001912	22	14	0.000118743	0.00469225	BP:positive_regulation_of_leukocyte_mediated_cytotoxicity
Uninfected vs i24	GO:0031341	27	16	0.000125988	0.00496627	BP:regulation_of_cell_killing
Uninfected vs i24	GO:0045132	16	11	0.000129714	0.00510058	BP:meiotic_chromosome_segregation
Uninfected vs i24	GO:2000045	103	42	0.000130701	0.00512681	BP:regulation_of_G1/S_transition_of_mitotic_cell_cycle
Uninfected vs i24	GO:0000087	6	6	0.000138481	0.00541871	BP:M_phase_of_mitotic_cell_cycle
Uninfected vs i24	GO:0051298	29	16	0.000146128	0.00569012	BP:centrosome_duplication
Uninfected vs i24	GO:0043623	267	89	0.000154513	0.00598747	BP:cellular_protein_complex_assembly
Uninfected vs i24	GO:0009308	138	53	0.000170501	0.00655937	BP:amine_metabolic_process
Uninfected vs i24	GO:0070507	73	31	0.000176238	0.00676384	BP:regulation_of_microtubule_cytoskeleton_organization
Uninfected vs i24	GO:0002218	138	52	0.000177435	0.00679217	BP:activation_of_innate_immune_response
Uninfected vs i24	GO:0006303	16	11	0.000177826	0.00679217	BP:double-strand_break_repair_via_nonhomologous_end_joining
Uninfected vs i24	GO:0006189	6	6	0.000180157	0.00686485	BP:'de_novo'_IMP_biosynthetic_process
Uninfected vs i24	GO:0071705	396	124	0.000182233	0.00692745	BP:nitrogen_compound_transport
Uninfected vs i24	GO:0051983	26	15	0.000184763	0.00700697	BP:regulation_of_chromosome_segregation
Uninfected vs i24	GO:0002708	33	18	0.000196469	0.00743331	BP:positive_regulation_of_lymphocyte_mediated_immunity
Uninfected vs i24	GO:0010212	104	41	0.000199555	0.00753226	BP:response_to_ionizing_radiation
Uninfected vs i24	GO:0002443	131	50	0.000201595	0.00757353	BP:leukocyte_mediated_immunity
Uninfected vs i24	GO:0010941	910	261	0.000201227	0.00757353	BP:regulation_of_cell_death
Uninfected vs i24	GO:0006213	38	20	0.000206106	0.00772488	BP:pyrimidine_nucleoside_metabolic_process
Uninfected vs i24	GO:0007091	40	20	0.000211846	0.00786632	BP:mitotic_metaphase/anaphase_transition
Uninfected vs i24	GO:0072522	141	53	0.000214454	0.00794474	BP:purine-containing_compound_biosynthetic_process
Uninfected vs i24	GO:0043067	884	254	0.000217937	0.00805513	BP:regulation_of_programmed_cell_death
Uninfected vs i24	GO:0044106	136	52	0.000221197	0.00813802	BP:cellular_amine_metabolic_process
Uninfected vs i24	GO:0031343	23	14	0.000226138	0.00830073	BP:positive_regulation_of_cell_killing
Uninfected vs i24	GO:0002706	50	24	0.000236332	0.00859181	BP:regulation_of_lymphocyte_mediated_immunity
Uninfected vs i24	GO:0009156	67	30	0.000235051	0.00859181	BP:ribonucleoside_monophosphate_biosynthetic_process
Uninfected vs i24	GO:0034501	8	7	0.000236077	0.00859181	BP:protein_localization_to_kinetochore
Uninfected vs i24	GO:0042981	873	251	0.000236087	0.00859181	BP:regulation_of_apoptotic_process
Uninfected vs i24	GO:0035458	6	6	0.000240595	0.0087115	BP:cellular_response_to_interferon-beta
Uninfected vs i24	GO:0035455	14	10	0.000241663	0.00873041	BP:response_to_interferon-alpha
Uninfected vs i24	GO:0009266	77	33	0.00024402	0.00879571	BP:response_to_temperature_stimulus
Uninfected vs i24	GO:0002703	65	29	0.000245855	0.00884195	BP:regulation_of_leukocyte_mediated_immunity
Uninfected vs i24	GO:0002757	235	79	0.000249442	0.00895084	BP:immune_response-activating_signal_transduction
Uninfected vs i24	GO:0046134	28	16	0.000250034	0.008952	BP:pyrimidine_nucleoside_biosynthetic_process
Uninfected vs i24	GO:0071310	1147	317	0.000251916	0.00899924	BP:cellular_response_to_organic_substance
Uninfected vs i24	GO:0060249	162	58	0.000256069	0.00910696	BP:anatomical_structure_homeostasis
Uninfected vs i24	GO:0007131	32	17	0.000283895	0.0100153	BP:reciprocal_meiotic_recombination
Uninfected vs i24	GO:0035825	32	17	0.000283895	0.0100153	BP:reciprocal_DNA_recombination
Uninfected vs i24	GO:0046040	10	8	0.000286209	0.010067	BP:IMP_metabolic_process
Uninfected vs i24	GO:0031497	81	34	0.000290766	0.0102049	BP:chromatin_assembly
Uninfected vs i24	GO:0002253	261	86	0.000308616	0.010782	BP:activation_of_immune_response
Uninfected vs i24	GO:0032392	30	16	0.000309231	0.010782	BP:DNA_geometric_change
Uninfected vs i24	GO:0046034	95	38	0.000312757	0.0108812	BP:ATP_metabolic_process
Uninfected vs i24	GO:0009314	282	92	0.000319469	0.0110906	BP:response_to_radiation
Uninfected vs i24	GO:0002705	34	18	0.000320923	0.011093	BP:positive_regulation_of_leukocyte_mediated_immunity
Uninfected vs i24	GO:0006144	34	18	0.00032047	0.011093	BP:purine_nucleobase_metabolic_process
Uninfected vs i24	GO:0043069	498	151	0.000360659	0.0124129	BP:negative_regulation_of_programmed_cell_death
Uninfected vs i24	GO:0032886	89	35	0.000382831	0.01308	BP:regulation_of_microtubule-based_process
Uninfected vs i24	GO:0051383	13	9	0.000382973	0.01308	BP:kinetochore_organization
Uninfected vs i24	GO:0071158	78	33	0.000389907	0.0132486	BP:positive_regulation_of_cell_cycle_arrest
Uninfected vs i24	GO:1901566	465	143	0.000393947	0.0133575	BP:organonitrogen_compound_biosynthetic_process
Uninfected vs i24	GO:0060548	518	156	0.000397659	0.0134265	BP:negative_regulation_of_cell_death
Uninfected vs i24	GO:0002221	132	49	0.000405879	0.0136464	BP:pattern_recognition_receptor_signaling_pathway
Uninfected vs i24	GO:0070887	1382	375	0.000423906	0.0141929	BP:cellular_response_to_chemical_stimulus
Uninfected vs i24	GO:0000018	38	19	0.000425384	0.0142126	BP:regulation_of_DNA_recombination
Uninfected vs i24	GO:1901135	1012	285	0.00044403	0.0147739	BP:carbohydrate_derivative_metabolic_process
Uninfected vs i24	GO:0006220	37	19	0.000448965	0.0149071	BP:pyrimidine_nucleotide_metabolic_process
Uninfected vs i24	GO:0051181	17	11	0.000451947	0.0149751	BP:cofactor_transport
Uninfected vs i24	GO:0045851	17	11	0.000454291	0.0149907	BP:pH_reduction
Uninfected vs i24	GO:0051452	17	11	0.000454291	0.0149907	BP:intracellular_pH_reduction
Uninfected vs i24	GO:0002758	133	49	0.000494902	0.0162637	BP:innate_immune_response-activating_signal_transduction
Uninfected vs i24	GO:0007099	13	9	0.000504209	0.0165017	BP:centriole_replication
Uninfected vs i24	GO:0030641	25	14	0.00054848	0.0178775	BP:regulation_of_cellular_pH
Uninfected vs i24	GO:0032042	13	9	0.000594881	0.0191559	BP:mitochondrial_DNA_metabolic_process
Uninfected vs i24	GO:0009142	55	25	0.000606024	0.0194755	BP:nucleoside_triphosphate_biosynthetic_process
Uninfected vs i24	GO:0032648	28	15	0.000613392	0.0196728	BP:regulation_of_interferon-beta_production
Uninfected vs i24	GO:0043066	492	148	0.000619407	0.019826	BP:negative_regulation_of_apoptotic_process
Uninfected vs i24	GO:0042592	735	210	0.00062221	0.0198759	BP:homeostatic_process
Uninfected vs i24	GO:0006338	90	35	0.000640812	0.0204294	BP:chromatin_remodeling
Uninfected vs i24	GO:0045341	5	5	0.000646479	0.0205283	BP:MHC_class_I_biosynthetic_process
Uninfected vs i24	GO:0045343	5	5	0.000646479	0.0205283	BP:regulation_of_MHC_class_I_biosynthetic_process
Uninfected vs i24	GO:0006275	84	33	0.000655145	0.0207219	BP:regulation_of_DNA_replication
Uninfected vs i24	GO:0033043	491	146	0.000680082	0.0214675	BP:regulation_of_organelle_organization
Uninfected vs i24	GO:0070127	5	5	0.000713241	0.0224258	BP:tRNA_aminoacylation_for_mitochondrial_protein_translation
Uninfected vs i24	GO:0051292	7	6	0.000718488	0.0225464	BP:nuclear_pore_complex_assembly
Uninfected vs i24	GO:0039528	11	8	0.000723556	0.022661	BP:cytoplasmic_pattern_recognition_receptor_signaling_pathway_in_response_to_virus
Uninfected vs i24	GO:0032607	11	8	0.000729204	0.0227489	BP:interferon-alpha_production
Uninfected vs i24	GO:0032647	11	8	0.000729204	0.0227489	BP:regulation_of_interferon-alpha_production
Uninfected vs i24	GO:0014823	18	11	0.000733264	0.0228311	BP:response_to_activity
Uninfected vs i24	GO:0009628	607	177	0.000737374	0.0229144	BP:response_to_abiotic_stimulus
Uninfected vs i24	GO:0043457	7	6	0.000741345	0.0229932	BP:regulation_of_cellular_respiration
Uninfected vs i24	GO:0000085	9	7	0.000746821	0.0230736	BP:G2_phase_of_mitotic_cell_cycle
Uninfected vs i24	GO:0051319	9	7	0.000746821	0.0230736	BP:G2_phase
Uninfected vs i24	GO:0000002	18	11	0.000750054	0.0231288	BP:mitochondrial_genome_maintenance
Uninfected vs i24	GO:0033261	5	5	0.000766586	0.0235931	BP:regulation_of_S_phase
Uninfected vs i24	GO:0000279	26	14	0.000768689	0.0236125	BP:M_phase
Uninfected vs i24	GO:0046931	9	7	0.000786377	0.0241095	BP:pore_complex_assembly
Uninfected vs i24	GO:0042542	66	28	0.000808033	0.0247261	BP:response_to_hydrogen_peroxide
Uninfected vs i24	GO:0005975	596	175	0.000811702	0.024791	BP:carbohydrate_metabolic_process
Uninfected vs i24	GO:0051240	372	114	0.000813486	0.0247982	BP:positive_regulation_of_multicellular_organismal_process
Uninfected vs i24	GO:0006273	7	6	0.000819529	0.0248875	BP:lagging_strand_elongation
Uninfected vs i24	GO:0030071	43	20	0.000855204	0.0258727	BP:regulation_of_mitotic_metaphase/anaphase_transition
Uninfected vs i24	GO:0043928	29	15	0.00085866	0.0259283	BP:exonucleolytic_nuclear-transcribed_mRNA_catabolic_process_involved_in_deadenylation-dependent_decay
Uninfected vs i24	GO:0002230	11	8	0.000889844	0.0267689	BP:positive_regulation_of_defense_response_to_virus_by_host
Uninfected vs i24	GO:0030004	29	15	0.000895634	0.0268925	BP:cellular_monovalent_inorganic_cation_homeostasis
Uninfected vs i24	GO:0046112	13	9	0.000904422	0.0271056	BP:nucleobase_biosynthetic_process
Uninfected vs i24	GO:0006188	9	7	0.000932074	0.0278821	BP:IMP_biosynthetic_process
Uninfected vs i24	GO:0050691	18	11	0.000970126	0.0289662	BP:regulation_of_defense_response_to_virus_by_host
Uninfected vs i24	GO:0006858	5	5	0.000989105	0.0292253	BP:extracellular_transport
Uninfected vs i24	GO:0019060	5	5	0.000989105	0.0292253	BP:intracellular_transport_of_viral_proteins_in_host_cell
Uninfected vs i24	GO:0030581	5	5	0.000989105	0.0292253	BP:symbiont_intracellular_protein_transport_in_host
Uninfected vs i24	GO:0046719	5	5	0.000989105	0.0292253	BP:regulation_of_viral_protein_levels_in_host_cell
Uninfected vs i24	GO:0051708	5	5	0.000989105	0.0292253	BP:intracellular_protein_transport_in_other_organism_involved_in_symbiotic_interaction
Uninfected vs i24	GO:0009263	11	8	0.000995016	0.0293264	BP:deoxyribonucleotide_biosynthetic_process
Uninfected vs i24	GO:0045005	12	8	0.00103999	0.0304836	BP:maintenance_of_fidelity_involved_in_DNA-dependent_DNA_replication
Uninfected vs i24	GO:0044267	2791	723	0.00106547	0.0311732	BP:cellular_protein_metabolic_process
Uninfected vs i24	GO:2001236	78	31	0.00108757	0.0317039	BP:regulation_of_extrinsic_apoptotic_signaling_pathway
Uninfected vs i24	GO:0006054	7	6	0.00109592	0.0318315	BP:N-acetylneuraminate_metabolic_process
Uninfected vs i24	GO:0051320	16	10	0.00110367	0.0319985	BP:S_phase
Uninfected vs i24	GO:0019538	3150	811	0.00111407	0.0322416	BP:protein_metabolic_process
Uninfected vs i24	GO:0034728	87	34	0.00112002	0.0323553	BP:nucleosome_organization
Uninfected vs i24	GO:0006333	100	38	0.00113662	0.0327755	BP:chromatin_assembly_or_disassembly
Uninfected vs i24	GO:0000003	704	200	0.00122847	0.0352608	BP:reproduction
Uninfected vs i24	GO:0043687	158	55	0.00124051	0.0353349	BP:post-translational_protein_modification
Uninfected vs i24	GO:0045786	283	90	0.00124083	0.0353349	BP:negative_regulation_of_cell_cycle
Uninfected vs i24	GO:0000209	165	57	0.00128563	0.0364809	BP:protein_polyubiquitination
Uninfected vs i24	GO:0045006	7	6	0.00137256	0.0386733	BP:DNA_deamination
Uninfected vs i24	GO:0000291	30	15	0.00138578	0.0388214	BP:nuclear-transcribed_mRNA_catabolic_process-_exonucleolytic
Uninfected vs i24	GO:0051453	24	13	0.00138544	0.0388214	BP:regulation_of_intracellular_pH
Uninfected vs i24	GO:0070271	685	195	0.00138752	0.0388214	BP:protein_complex_biogenesis
Uninfected vs i24	GO:0034453	31	15	0.0014033	0.0391945	BP:microtubule_anchoring
Uninfected vs i24	GO:0009127	55	24	0.00141335	0.0393378	BP:purine_nucleoside_monophosphate_biosynthetic_process
Uninfected vs i24	GO:0009168	55	24	0.00141335	0.0393378	BP:purine_ribonucleoside_monophosphate_biosynthetic_process
Uninfected vs i24	GO:0050789	6048	1496	0.00150087	0.0417014	BP:regulation_of_biological_process
Uninfected vs i24	GO:0009408	44	20	0.00152586	0.0423222	BP:response_to_heat
Uninfected vs i24	GO:0006461	683	194	0.00158093	0.0436982	BP:protein_complex_assembly
Uninfected vs i24	GO:0042993	22	12	0.00159625	0.0439696	BP:positive_regulation_of_transcription_factor_import_into_nucleus
Uninfected vs i24	GO:0002285	60	25	0.00166045	0.0454252	BP:lymphocyte_activation_involved_in_immune_response
Uninfected vs i24	GO:0019319	53	23	0.00166369	0.0454364	BP:hexose_biosynthetic_process
Uninfected vs i24	GO:0010332	34	16	0.00168377	0.0458282	BP:response_to_gamma_radiation
Uninfected vs i24	GO:0048519	2468	637	0.00168313	0.0458282	BP:negative_regulation_of_biological_process
Uninfected vs i24	GO:0019725	351	107	0.00169874	0.0461572	BP:cellular_homeostasis
Uninfected vs i24	GO:0071156	87	34	0.00173455	0.0470505	BP:regulation_of_cell_cycle_arrest
Uninfected vs i24	GO:0010498	240	78	0.00182531	0.0493452	BP:proteasomal_protein_catabolic_process
Uninfected vs i48	GO:0051607	139	61	4.57669e-29	7.32454e-25	BP:defense_response_to_virus
Uninfected vs i48	GO:0002376	1349	230	4.47848e-27	3.21616e-23	BP:immune_system_process
Uninfected vs i48	GO:0006955	783	160	6.02879e-27	3.21616e-23	BP:immune_response
Uninfected vs i48	GO:0009615	195	70	1.36389e-26	5.45691e-23	BP:response_to_virus
Uninfected vs i48	GO:0006952	822	163	6.43669e-26	2.06026e-22	BP:defense_response
Uninfected vs i48	GO:0045087	534	121	1.03071e-24	2.74925e-21	BP:innate_immune_response
Uninfected vs i48	GO:0034340	56	35	1.37967e-23	3.15431e-20	BP:response_to_type_I_interferon
Uninfected vs i48	GO:0002252	359	92	7.70144e-23	1.54067e-19	BP:immune_effector_process
Uninfected vs i48	GO:0060337	55	34	9.77678e-23	1.56468e-19	BP:type_I_interferon-mediated_signaling_pathway
Uninfected vs i48	GO:0071357	55	34	9.77678e-23	1.56468e-19	BP:cellular_response_to_type_I_interferon
Uninfected vs i48	GO:0051707	369	92	1.55024e-21	2.06751e-18	BP:response_to_other_organism
Uninfected vs i48	GO:0009607	388	93	1.66656e-20	1.90512e-17	BP:response_to_biotic_stimulus
Uninfected vs i48	GO:0006950	2241	299	1.10126e-17	9.79143e-15	BP:response_to_stress
Uninfected vs i48	GO:0034097	377	84	1.11048e-16	8.88608e-14	BP:response_to_cytokine_stimulus
Uninfected vs i48	GO:0044281	1926	264	2.48676e-16	1.89515e-13	BP:small_molecule_metabolic_process
Uninfected vs i48	GO:0044710	2303	302	2.79822e-16	2.03558e-13	BP:single-organism_metabolic_process
Uninfected vs i48	GO:0045071	32	21	2.22471e-15	1.48351e-12	BP:negative_regulation_of_viral_genome_replication
Uninfected vs i48	GO:0002682	700	122	2.94705e-15	1.88658e-12	BP:regulation_of_immune_system_process
Uninfected vs i48	GO:0050896	4589	508	9.56418e-15	5.66908e-12	BP:response_to_stimulus
Uninfected vs i48	GO:0048525	39	22	4.06683e-14	2.24433e-11	BP:negative_regulation_of_viral_reproduction
Uninfected vs i48	GO:0034341	77	31	4.79461e-14	2.55777e-11	BP:response_to_interferon-gamma
Uninfected vs i48	GO:0043901	52	25	8.90501e-14	4.59728e-11	BP:negative_regulation_of_multi-organism_process
Uninfected vs i48	GO:0008150	10354	989	1.71147e-13	8.3001e-11	BP:biological_process
Uninfected vs i48	GO:0071345	311	68	2.23399e-13	1.05155e-10	BP:cellular_response_to_cytokine_stimulus
Uninfected vs i48	GO:0006629	822	131	4.76297e-13	2.1511e-10	BP:lipid_metabolic_process
Uninfected vs i48	GO:0045069	47	23	4.83877e-13	2.1511e-10	BP:regulation_of_viral_genome_replication
Uninfected vs i48	GO:0006695	36	20	9.02897e-13	3.90539e-10	BP:cholesterol_biosynthetic_process
Uninfected vs i48	GO:0008203	86	31	1.01501e-12	4.27478e-10	BP:cholesterol_metabolic_process
Uninfected vs i48	GO:0016125	93	32	2.01053e-12	8.2504e-10	BP:sterol_metabolic_process
Uninfected vs i48	GO:0016126	42	21	4.01134e-12	1.60494e-09	BP:sterol_biosynthetic_process
Uninfected vs i48	GO:0044699	7522	748	5.91234e-12	2.30783e-09	BP:single-organism_process
Uninfected vs i48	GO:0002684	419	79	6.18285e-12	2.35596e-09	BP:positive_regulation_of_immune_system_process
Uninfected vs i48	GO:0019221	242	55	8.39315e-12	3.05282e-09	BP:cytokine-mediated_signaling_pathway
Uninfected vs i48	GO:0044283	311	65	1.02355e-11	3.5697e-09	BP:small_molecule_biosynthetic_process
Uninfected vs i48	GO:0051186	199	49	1.02603e-11	3.5697e-09	BP:cofactor_metabolic_process
Uninfected vs i48	GO:0050776	467	84	1.20687e-11	4.10953e-09	BP:regulation_of_immune_response
Uninfected vs i48	GO:0044711	314	65	1.55685e-11	5.19081e-09	BP:single-organism_biosynthetic_process
Uninfected vs i48	GO:0050778	306	63	1.68028e-11	5.48801e-09	BP:positive_regulation_of_immune_response
Uninfected vs i48	GO:0006732	160	42	3.71813e-11	1.12274e-08	BP:coenzyme_metabolic_process
Uninfected vs i48	GO:0042221	2035	250	3.68677e-11	1.12274e-08	BP:response_to_chemical_stimulus
Uninfected vs i48	GO:0001916	17	13	3.89393e-11	1.15405e-08	BP:positive_regulation_of_T_cell_mediated_cytotoxicity
Uninfected vs i48	GO:0010033	1506	196	7.8217e-11	2.27597e-08	BP:response_to_organic_substance
Uninfected vs i48	GO:0019079	58	23	1.25776e-10	3.59449e-08	BP:viral_genome_replication
Uninfected vs i48	GO:0051704	1002	144	1.43741e-10	4.03583e-08	BP:multi-organism_process
Uninfected vs i48	GO:0001914	19	13	3.69309e-10	1.01904e-07	BP:regulation_of_T_cell_mediated_cytotoxicity
Uninfected vs i48	GO:0031347	313	61	4.7246e-10	1.24887e-07	BP:regulation_of_defense_response
Uninfected vs i48	GO:1901615	294	58	4.76011e-10	1.24887e-07	BP:organic_hydroxy_compound_metabolic_process
Uninfected vs i48	GO:0060333	52	21	5.71719e-10	1.47577e-07	BP:interferon-gamma-mediated_signaling_pathway
Uninfected vs i48	GO:0002456	43	19	7.28381e-10	1.82141e-07	BP:T_cell_mediated_immunity
Uninfected vs i48	GO:0001906	43	19	7.80146e-10	1.8635e-07	BP:cell_killing
Uninfected vs i48	GO:0001913	23	14	7.73415e-10	1.8635e-07	BP:T_cell_mediated_cytotoxicity
Uninfected vs i48	GO:1901617	114	32	7.78923e-10	1.8635e-07	BP:organic_hydroxy_compound_biosynthetic_process
Uninfected vs i48	GO:0046364	58	22	1.21547e-09	2.86064e-07	BP:monosaccharide_biosynthetic_process
Uninfected vs i48	GO:0046165	98	29	1.43209e-09	3.27416e-07	BP:alcohol_biosynthetic_process
Uninfected vs i48	GO:0006066	250	51	1.73596e-09	3.85864e-07	BP:alcohol_metabolic_process
Uninfected vs i48	GO:0001816	319	60	2.36576e-09	5.18652e-07	BP:cytokine_production
Uninfected vs i48	GO:0044763	6934	681	2.53456e-09	5.48151e-07	BP:single-organism_cellular_process
Uninfected vs i48	GO:0001909	41	18	2.58477e-09	5.51555e-07	BP:leukocyte_mediated_cytotoxicity
Uninfected vs i48	GO:0019752	641	100	2.67734e-09	5.63791e-07	BP:carboxylic_acid_metabolic_process
Uninfected vs i48	GO:0006082	732	110	2.76807e-09	5.75328e-07	BP:organic_acid_metabolic_process
Uninfected vs i48	GO:0002821	37	17	3.00704e-09	6.16982e-07	BP:positive_regulation_of_adaptive_immune_response
Uninfected vs i48	GO:0006694	94	28	3.18052e-09	6.44317e-07	BP:steroid_biosynthetic_process
Uninfected vs i48	GO:0002709	33	16	3.58975e-09	7.18129e-07	BP:regulation_of_T_cell_mediated_immunity
Uninfected vs i48	GO:0001912	22	13	4.83184e-09	9.54676e-07	BP:positive_regulation_of_leukocyte_mediated_cytotoxicity
Uninfected vs i48	GO:0019882	172	40	5.44632e-09	1.06296e-06	BP:antigen_processing_and_presentation
Uninfected vs i48	GO:0002824	34	16	6.18113e-09	1.17765e-06	BP:positive_regulation_of_adaptive_immune_response_based_on_somatic_recombination_of_immune_receptors_built_from_immunoglobulin_superfamily_domains
Uninfected vs i48	GO:0043436	725	108	6.163e-09	1.17765e-06	BP:oxoacid_metabolic_process
Uninfected vs i48	GO:0008610	415	71	6.58883e-09	1.24056e-06	BP:lipid_biosynthetic_process
Uninfected vs i48	GO:0008202	168	39	6.80547e-09	1.25189e-06	BP:steroid_metabolic_process
Uninfected vs i48	GO:0090407	388	68	6.77237e-09	1.25189e-06	BP:organophosphate_biosynthetic_process
Uninfected vs i48	GO:0044255	641	97	7.74837e-09	1.39331e-06	BP:cellular_lipid_metabolic_process
Uninfected vs i48	GO:0071346	64	22	7.94747e-09	1.41324e-06	BP:cellular_response_to_interferon-gamma
Uninfected vs i48	GO:0031343	23	13	9.56714e-09	1.68256e-06	BP:positive_regulation_of_cell_killing
Uninfected vs i48	GO:1901564	1273	165	1.08147e-08	1.88129e-06	BP:organonitrogen_compound_metabolic_process
Uninfected vs i48	GO:0043900	171	39	1.19203e-08	2.05131e-06	BP:regulation_of_multi-organism_process
Uninfected vs i48	GO:0002711	27	14	1.22701e-08	2.08905e-06	BP:positive_regulation_of_T_cell_mediated_immunity
Uninfected vs i48	GO:0002697	152	36	1.27841e-08	2.15366e-06	BP:regulation_of_immune_effector_process
Uninfected vs i48	GO:0019432	43	17	2.03011e-08	3.38436e-06	BP:triglyceride_biosynthetic_process
Uninfected vs i48	GO:0005975	596	90	2.86023e-08	4.67093e-06	BP:carbohydrate_metabolic_process
Uninfected vs i48	GO:0002708	33	15	3.14604e-08	5.08577e-06	BP:positive_regulation_of_lymphocyte_mediated_immunity
Uninfected vs i48	GO:0009987	9506	890	4.17936e-08	6.62243e-06	BP:cellular_process
Uninfected vs i48	GO:0007165	3012	325	4.41154e-08	6.78868e-06	BP:signal_transduction
Uninfected vs i48	GO:0046460	45	17	4.4072e-08	6.78868e-06	BP:neutral_lipid_biosynthetic_process
Uninfected vs i48	GO:0046463	45	17	4.4072e-08	6.78868e-06	BP:acylglycerol_biosynthetic_process
Uninfected vs i48	GO:0002705	34	15	5.09993e-08	7.62798e-06	BP:positive_regulation_of_leukocyte_mediated_immunity
Uninfected vs i48	GO:0002819	64	21	5.06842e-08	7.62798e-06	BP:regulation_of_adaptive_immune_response
Uninfected vs i48	GO:0016051	133	32	5.41706e-08	8.02727e-06	BP:carbohydrate_biosynthetic_process
Uninfected vs i48	GO:0002703	65	21	6.56343e-08	9.40187e-06	BP:regulation_of_leukocyte_mediated_immunity
Uninfected vs i48	GO:0023052	3290	349	6.57966e-08	9.40187e-06	BP:signaling
Uninfected vs i48	GO:0044700	3290	349	6.57966e-08	9.40187e-06	BP:single_organism_signaling
Uninfected vs i48	GO:0035456	12	9	6.6918e-08	9.47749e-06	BP:response_to_interferon-beta
Uninfected vs i48	GO:0051716	3722	389	6.83257e-08	9.59196e-06	BP:cellular_response_to_stimulus
Uninfected vs i48	GO:0001910	26	13	7.04236e-08	9.80051e-06	BP:regulation_of_leukocyte_mediated_cytotoxicity
Uninfected vs i48	GO:0007154	3370	356	7.6872e-08	1.06057e-05	BP:cell_communication
Uninfected vs i48	GO:0042590	69	22	8.00234e-08	1.09461e-05	BP:antigen_processing_and_presentation_of_exogenous_peptide_antigen_via_MHC_class_I
Uninfected vs i48	GO:0044723	436	70	9.38148e-08	1.27238e-05	BP:single-organism_carbohydrate_metabolic_process
Uninfected vs i48	GO:0031341	27	13	1.18358e-07	1.5785e-05	BP:regulation_of_cell_killing
Uninfected vs i48	GO:0051701	339	58	1.21136e-07	1.6022e-05	BP:interaction_with_host
Uninfected vs i48	GO:0006007	62	20	1.33186e-07	1.74713e-05	BP:glucose_catabolic_process
Uninfected vs i48	GO:0002250	124	30	1.40283e-07	1.82527e-05	BP:adaptive_immune_response
Uninfected vs i48	GO:0002831	69	21	1.50652e-07	1.94438e-05	BP:regulation_of_response_to_biotic_stimulus
Uninfected vs i48	GO:0009108	92	25	1.73112e-07	2.1988e-05	BP:coenzyme_biosynthetic_process
Uninfected vs i48	GO:1901566	465	73	1.77402e-07	2.23555e-05	BP:organonitrogen_compound_biosynthetic_process
Uninfected vs i48	GO:0035821	327	56	1.79555e-07	2.245e-05	BP:modification_of_morphology_or_physiology_of_other_organism
Uninfected vs i48	GO:0046365	75	22	2.1421e-07	2.63708e-05	BP:monosaccharide_catabolic_process
Uninfected vs i48	GO:0019319	53	18	2.62051e-07	3.17717e-05	BP:hexose_biosynthetic_process
Uninfected vs i48	GO:0006520	345	59	2.6736e-07	3.21717e-05	BP:cellular_amino_acid_metabolic_process
Uninfected vs i48	GO:0006638	77	22	2.78254e-07	3.32327e-05	BP:neutral_lipid_metabolic_process
Uninfected vs i48	GO:0002480	8	7	2.98544e-07	3.53919e-05	BP:antigen_processing_and_presentation_of_exogenous_peptide_antigen_via_MHC_class_I-_TAP-independent
Uninfected vs i48	GO:0019320	71	21	3.3716e-07	3.93861e-05	BP:hexose_catabolic_process
Uninfected vs i48	GO:0048584	895	117	3.35082e-07	3.93861e-05	BP:positive_regulation_of_response_to_stimulus
Uninfected vs i48	GO:0032606	97	25	3.45961e-07	3.98328e-05	BP:type_I_interferon_production
Uninfected vs i48	GO:0006641	72	21	3.53415e-07	4.04004e-05	BP:triglyceride_metabolic_process
Uninfected vs i48	GO:0002449	102	26	3.84295e-07	4.36189e-05	BP:lymphocyte_mediated_immunity
Uninfected vs i48	GO:0035384	31	13	4.21888e-07	4.72161e-05	BP:thioester_biosynthetic_process
Uninfected vs i48	GO:0071616	31	13	4.21888e-07	4.72161e-05	BP:acyl-CoA_biosynthetic_process
Uninfected vs i48	GO:0045088	189	38	4.96084e-07	5.51342e-05	BP:regulation_of_innate_immune_response
Uninfected vs i48	GO:0002474	89	24	4.99557e-07	5.51373e-05	BP:antigen_processing_and_presentation_of_peptide_antigen_via_MHC_class_I
Uninfected vs i48	GO:0001817	292	51	5.36665e-07	5.84272e-05	BP:regulation_of_cytokine_production
Uninfected vs i48	GO:0002443	131	30	5.33355e-07	5.84272e-05	BP:leukocyte_mediated_immunity
Uninfected vs i48	GO:0070887	1382	165	5.43933e-07	5.88183e-05	BP:cellular_response_to_chemical_stimulus
Uninfected vs i48	GO:0002706	50	17	5.69749e-07	6.11964e-05	BP:regulation_of_lymphocyte_mediated_immunity
Uninfected vs i48	GO:0032943	112	27	6.76585e-07	7.18574e-05	BP:mononuclear_cell_proliferation
Uninfected vs i48	GO:0044003	312	53	6.77985e-07	7.18574e-05	BP:modification_by_symbiont_of_host_morphology_or_physiology
Uninfected vs i48	GO:0002460	112	27	6.89649e-07	7.22699e-05	BP:adaptive_immune_response_based_on_somatic_recombination_of_immune_receptors_built_from_immunoglobulin_superfamily_domains
Uninfected vs i48	GO:0070661	119	28	6.90909e-07	7.22699e-05	BP:leukocyte_proliferation
Uninfected vs i48	GO:0002479	66	20	8.32929e-07	8.545e-05	BP:antigen_processing_and_presentation_of_exogenous_peptide_antigen_via_MHC_class_I-_TAP-dependent
Uninfected vs i48	GO:0048002	154	33	8.28787e-07	8.545e-05	BP:antigen_processing_and_presentation_of_peptide_antigen
Uninfected vs i48	GO:0002822	57	18	8.59058e-07	8.75692e-05	BP:regulation_of_adaptive_immune_response_based_on_somatic_recombination_of_immune_receptors_built_from_immunoglobulin_superfamily_domains
Uninfected vs i48	GO:0002757	235	43	8.68992e-07	8.80212e-05	BP:immune_response-activating_signal_transduction
Uninfected vs i48	GO:0032479	95	24	8.91925e-07	8.97759e-05	BP:regulation_of_type_I_interferon_production
Uninfected vs i48	GO:0006639	76	21	9.36799e-07	9.37033e-05	BP:acylglycerol_metabolic_process
Uninfected vs i48	GO:0019318	202	39	1.01294e-06	0.00010069	BP:hexose_metabolic_process
Uninfected vs i48	GO:0050688	53	17	1.03524e-06	0.000102272	BP:regulation_of_defense_response_to_virus
Uninfected vs i48	GO:0019048	309	52	1.15054e-06	0.000112964	BP:virus-host_interaction
Uninfected vs i48	GO:0002253	261	46	1.16017e-06	0.000113216	BP:activation_of_immune_response
Uninfected vs i48	GO:0051817	325	54	1.21457e-06	0.000117806	BP:modification_of_morphology_or_physiology_of_other_organism_involved_in_symbiotic_interaction
Uninfected vs i48	GO:0051240	372	59	1.28869e-06	0.000124242	BP:positive_regulation_of_multicellular_organismal_process
Uninfected vs i48	GO:0045321	353	57	1.29852e-06	0.000124441	BP:leukocyte_activation
Uninfected vs i48	GO:0046651	110	26	1.62792e-06	0.000155078	BP:lymphocyte_proliferation
Uninfected vs i48	GO:0072524	48	16	1.74395e-06	0.000164178	BP:pyridine-containing_compound_metabolic_process
Uninfected vs i48	GO:0006096	49	16	1.96485e-06	0.000183892	BP:glycolysis
Uninfected vs i48	GO:0002683	126	28	1.98553e-06	0.000184747	BP:negative_regulation_of_immune_system_process
Uninfected vs i48	GO:0051188	118	27	2.04866e-06	0.000189519	BP:cofactor_biosynthetic_process
Uninfected vs i48	GO:0006637	56	17	2.10603e-06	0.000190423	BP:acyl-CoA_metabolic_process
Uninfected vs i48	GO:0019362	43	15	2.10086e-06	0.000190423	BP:pyridine_nucleotide_metabolic_process
Uninfected vs i48	GO:0035383	56	17	2.10603e-06	0.000190423	BP:thioester_metabolic_process
Uninfected vs i48	GO:0046496	43	15	2.10086e-06	0.000190423	BP:nicotinamide_nucleotide_metabolic_process
Uninfected vs i48	GO:0005996	216	40	2.30532e-06	0.000206113	BP:monosaccharide_metabolic_process
Uninfected vs i48	GO:0006733	54	17	2.39147e-06	0.000212628	BP:oxidoreduction_coenzyme_metabolic_process
Uninfected vs i48	GO:0002478	140	30	2.61202e-06	0.000230955	BP:antigen_processing_and_presentation_of_exogenous_peptide_antigen
Uninfected vs i48	GO:0080134	592	83	2.67155e-06	0.00023492	BP:regulation_of_response_to_stress
Uninfected vs i48	GO:0016052	107	25	3.07235e-06	0.000267228	BP:carbohydrate_catabolic_process
Uninfected vs i48	GO:0002699	68	19	3.23599e-06	0.000279093	BP:positive_regulation_of_immune_effector_process
Uninfected vs i48	GO:0006006	173	34	3.24364e-06	0.000279093	BP:glucose_metabolic_process
Uninfected vs i48	GO:0035338	14	8	3.32066e-06	0.000284191	BP:long-chain_fatty-acyl-CoA_biosynthetic_process
Uninfected vs i48	GO:0019884	142	30	3.42172e-06	0.000291283	BP:antigen_processing_and_presentation_of_exogenous_antigen
Uninfected vs i48	GO:1901293	193	37	3.70289e-06	0.00031355	BP:nucleoside_phosphate_biosynthetic_process
Uninfected vs i48	GO:0097202	76	20	4.76336e-06	0.000401225	BP:activation_of_cysteine-type_endopeptidase_activity
Uninfected vs i48	GO:0031349	184	35	5.37598e-06	0.000448343	BP:positive_regulation_of_defense_response
Uninfected vs i48	GO:0043903	110	25	5.37877e-06	0.000448343	BP:regulation_of_symbiosis-_encompassing_mutualism_through_parasitism
Uninfected vs i48	GO:0035455	14	8	5.81761e-06	0.000479923	BP:response_to_interferon-alpha
Uninfected vs i48	GO:0045089	155	31	6.11136e-06	0.00050157	BP:positive_regulation_of_innate_immune_response
Uninfected vs i48	GO:0010528	5	5	6.26607e-06	0.000509046	BP:regulation_of_transposition
Uninfected vs i48	GO:0010529	5	5	6.26607e-06	0.000509046	BP:negative_regulation_of_transposition
Uninfected vs i48	GO:0050792	104	24	6.41865e-06	0.000518808	BP:regulation_of_viral_reproduction
Uninfected vs i48	GO:0009165	190	36	6.56115e-06	0.000527661	BP:nucleotide_biosynthetic_process
Uninfected vs i48	GO:0044724	105	24	7.44455e-06	0.000592749	BP:single-organism_carbohydrate_catabolic_process
Uninfected vs i48	GO:0042098	78	20	8.07106e-06	0.000639436	BP:T_cell_proliferation
Uninfected vs i48	GO:0051179	3172	328	8.9641e-06	0.000703242	BP:localization
Uninfected vs i48	GO:0008219	1363	160	9.31089e-06	0.000723357	BP:cell_death
Uninfected vs i48	GO:0016265	1365	160	1.01663e-05	0.000782221	BP:death
Uninfected vs i48	GO:0051239	1308	152	1.07838e-05	0.00082576	BP:regulation_of_multicellular_organismal_process
Uninfected vs i48	GO:0006094	49	15	1.12969e-05	0.000860934	BP:gluconeogenesis
Uninfected vs i48	GO:0050865	224	39	1.21825e-05	0.000919662	BP:regulation_of_cell_activation
Uninfected vs i48	GO:0046949	16	8	1.23854e-05	0.000930591	BP:fatty-acyl-CoA_biosynthetic_process
Uninfected vs i48	GO:0002764	313	49	1.34188e-05	0.00100352	BP:immune_response-regulating_signaling_pathway
Uninfected vs i48	GO:0019637	911	114	1.56179e-05	0.00116255	BP:organophosphate_metabolic_process
Uninfected vs i48	GO:0071310	1147	136	1.56943e-05	0.00116283	BP:cellular_response_to_organic_substance
Uninfected vs i48	GO:0070271	685	90	1.63541e-05	0.00120613	BP:protein_complex_biogenesis
Uninfected vs i48	GO:0033993	370	56	1.68465e-05	0.00123675	BP:response_to_lipid
Uninfected vs i48	GO:0006793	1969	216	1.71658e-05	0.00125249	BP:phosphorus_metabolic_process
Uninfected vs i48	GO:0046649	303	48	1.72957e-05	0.00125249	BP:lymphocyte_activation
Uninfected vs i48	GO:0006575	131	27	2.01675e-05	0.0014409	BP:cellular_modified_amino_acid_metabolic_process
Uninfected vs i48	GO:0065008	2007	218	2.09717e-05	0.00149169	BP:regulation_of_biological_quality
Uninfected vs i48	GO:0044765	2048	223	2.11734e-05	0.00149938	BP:single-organism_transport
Uninfected vs i48	GO:0070663	91	21	2.13947e-05	0.00150837	BP:regulation_of_leukocyte_proliferation
Uninfected vs i48	GO:0035336	17	8	2.2751e-05	0.00158307	BP:long-chain_fatty-acyl-CoA_metabolic_process
Uninfected vs i48	GO:0006461	683	89	2.5115e-05	0.00171038	BP:protein_complex_assembly
Uninfected vs i48	GO:0006919	71	18	2.50293e-05	0.00171038	BP:activation_of_cysteine-type_endopeptidase_activity_involved_in_apoptotic_process
Uninfected vs i48	GO:0048583	1871	204	2.48955e-05	0.00171038	BP:regulation_of_response_to_stimulus
Uninfected vs i48	GO:0051156	6	5	2.49566e-05	0.00171038	BP:glucose_6-phosphate_metabolic_process
Uninfected vs i48	GO:0051241	230	39	2.49676e-05	0.00171038	BP:negative_regulation_of_multicellular_organismal_process
Uninfected vs i48	GO:0001775	497	69	2.54043e-05	0.00171777	BP:cell_activation
Uninfected vs i48	GO:0016032	595	81	2.57602e-05	0.00171777	BP:viral_reproduction
Uninfected vs i48	GO:0072522	141	28	2.55488e-05	0.00171777	BP:purine-containing_compound_biosynthetic_process
Uninfected vs i48	GO:0044403	623	84	2.62287e-05	0.00173456	BP:symbiosis-_encompassing_mutualism_through_parasitism
Uninfected vs i48	GO:0044419	623	84	2.62287e-05	0.00173456	BP:interspecies_interaction_between_organisms
Uninfected vs i48	GO:0044764	597	81	2.88193e-05	0.00189026	BP:multi-organism_cellular_process
Uninfected vs i48	GO:0045017	184	33	2.89482e-05	0.00189097	BP:glycerolipid_biosynthetic_process
Uninfected vs i48	GO:0042493	221	38	2.95034e-05	0.00191732	BP:response_to_drug
Uninfected vs i48	GO:0051234	2584	272	2.95912e-05	0.00191732	BP:establishment_of_localization
Uninfected vs i48	GO:0009991	217	37	3.21034e-05	0.00206338	BP:response_to_extracellular_stimulus
Uninfected vs i48	GO:0032787	298	47	3.53719e-05	0.00226437	BP:monocarboxylic_acid_metabolic_process
Uninfected vs i48	GO:0032944	87	20	3.59e-05	0.00228902	BP:regulation_of_mononuclear_cell_proliferation
Uninfected vs i48	GO:1901137	478	67	3.8024e-05	0.00241483	BP:carbohydrate_derivative_biosynthetic_process
Uninfected vs i48	GO:0006811	633	82	4.44457e-05	0.00278945	BP:ion_transport
Uninfected vs i48	GO:0009617	194	34	4.92456e-05	0.00303398	BP:response_to_bacterium
Uninfected vs i48	GO:0031667	197	34	4.92899e-05	0.00303398	BP:response_to_nutrient_levels
Uninfected vs i48	GO:0001819	172	31	5.41488e-05	0.00330762	BP:positive_regulation_of_cytokine_production
Uninfected vs i48	GO:0032480	33	11	5.61195e-05	0.00339909	BP:negative_regulation_of_type_I_interferon_production
Uninfected vs i48	GO:0046486	239	39	5.62833e-05	0.00339909	BP:glycerolipid_metabolic_process
Uninfected vs i48	GO:0002694	206	35	5.97029e-05	0.0035786	BP:regulation_of_leukocyte_activation
Uninfected vs i48	GO:0050691	18	8	6.89721e-05	0.00408826	BP:regulation_of_defense_response_to_virus_by_host
Uninfected vs i48	GO:0019322	4	4	7.01897e-05	0.00414507	BP:pentose_biosynthetic_process
Uninfected vs i48	GO:0007166	1663	181	7.61833e-05	0.00448249	BP:cell_surface_receptor_signaling_pathway
Uninfected vs i48	GO:0012501	1218	141	7.86529e-05	0.00461085	BP:programmed_cell_death
Uninfected vs i48	GO:0006810	2534	264	8.80524e-05	0.00512433	BP:transport
Uninfected vs i48	GO:0002218	138	26	9.36623e-05	0.00541145	BP:activation_of_innate_immune_response
Uninfected vs i48	GO:0035337	20	8	9.71973e-05	0.00557543	BP:fatty-acyl-CoA_metabolic_process
Uninfected vs i48	GO:0050670	86	19	9.83223e-05	0.00561982	BP:regulation_of_lymphocyte_proliferation
Uninfected vs i48	GO:2000116	152	28	9.96224e-05	0.00567387	BP:regulation_of_cysteine-type_endopeptidase_activity
Uninfected vs i48	GO:0006720	58	15	0.000100222	0.00568778	BP:isoprenoid_metabolic_process
Uninfected vs i48	GO:0032196	7	5	0.000101134	0.00571923	BP:transposition
Uninfected vs i48	GO:0039528	11	6	0.000110125	0.0062058	BP:cytoplasmic_pattern_recognition_receptor_signaling_pathway_in_response_to_virus
Uninfected vs i48	GO:0042110	213	35	0.000112359	0.00630944	BP:T_cell_activation
Uninfected vs i48	GO:0032608	30	10	0.000122306	0.00682113	BP:interferon-beta_production
Uninfected vs i48	GO:0045670	25	9	0.000122323	0.00682113	BP:regulation_of_osteoclast_differentiation
Uninfected vs i48	GO:0044106	136	26	0.000125534	0.00697588	BP:cellular_amine_metabolic_process
Uninfected vs i48	GO:0002230	11	6	0.000133517	0.00739378	BP:positive_regulation_of_defense_response_to_virus_by_host
Uninfected vs i48	GO:2001056	95	20	0.00015545	0.00851992	BP:positive_regulation_of_cysteine-type_endopeptidase_activity
Uninfected vs i48	GO:0009308	138	26	0.000161182	0.00877399	BP:amine_metabolic_process
Uninfected vs i48	GO:0006915	1206	138	0.000162277	0.00880368	BP:apoptotic_process
Uninfected vs i48	GO:0031348	61	15	0.000164585	0.00886875	BP:negative_regulation_of_defense_response
Uninfected vs i48	GO:1901605	147	27	0.000169751	0.00911642	BP:alpha-amino_acid_metabolic_process
Uninfected vs i48	GO:0030316	38	11	0.00018016	0.00964306	BP:osteoclast_differentiation
Uninfected vs i48	GO:0009074	11	6	0.000182605	0.00974134	BP:aromatic_amino_acid_family_catabolic_process
Uninfected vs i48	GO:0006091	327	48	0.000194722	0.0103363	BP:generation_of_precursor_metabolites_and_energy
Uninfected vs i48	GO:0043603	119	23	0.000195048	0.0103363	BP:cellular_amide_metabolic_process
Uninfected vs i48	GO:0048878	427	58	0.000196719	0.0103904	BP:chemical_homeostasis
Uninfected vs i48	GO:0006644	228	36	0.000201324	0.0105986	BP:phospholipid_metabolic_process
Uninfected vs i48	GO:0006954	278	42	0.000208995	0.0109664	BP:inflammatory_response
Uninfected vs i48	GO:0006796	1932	205	0.000213422	0.0110896	BP:phosphate-containing_compound_metabolic_process
Uninfected vs i48	GO:0042129	62	15	0.000215134	0.011107	BP:regulation_of_T_cell_proliferation
Uninfected vs i48	GO:0055085	498	65	0.000215144	0.011107	BP:transmembrane_transport
Uninfected vs i48	GO:0032946	56	14	0.000220022	0.0113223	BP:positive_regulation_of_mononuclear_cell_proliferation
Uninfected vs i48	GO:0042102	37	11	0.000232333	0.0118794	BP:positive_regulation_of_T_cell_proliferation
Uninfected vs i48	GO:0002573	94	19	0.000253927	0.0128197	BP:myeloid_leukocyte_differentiation
Uninfected vs i48	GO:0014070	372	52	0.000272472	0.0137127	BP:response_to_organic_cyclic_compound
Uninfected vs i48	GO:0010950	99	20	0.000283467	0.0142213	BP:positive_regulation_of_endopeptidase_activity
Uninfected vs i48	GO:0043330	22	8	0.000288325	0.0144198	BP:response_to_exogenous_dsRNA
Uninfected vs i48	GO:0002579	5	4	0.000298464	0.0147883	BP:positive_regulation_of_antigen_processing_and_presentation
Uninfected vs i48	GO:0002221	132	24	0.000299672	0.0148023	BP:pattern_recognition_receptor_signaling_pathway
Uninfected vs i48	GO:0072525	17	7	0.000300669	0.0148059	BP:pyridine-containing_compound_biosynthetic_process
Uninfected vs i48	GO:0002521	218	34	0.000319442	0.015413	BP:leukocyte_differentiation
Uninfected vs i48	GO:0006858	5	4	0.000321666	0.015413	BP:extracellular_transport
Uninfected vs i48	GO:0019060	5	4	0.000321666	0.015413	BP:intracellular_transport_of_viral_proteins_in_host_cell
Uninfected vs i48	GO:0030581	5	4	0.000321666	0.015413	BP:symbiont_intracellular_protein_transport_in_host
Uninfected vs i48	GO:0046719	5	4	0.000321666	0.015413	BP:regulation_of_viral_protein_levels_in_host_cell
Uninfected vs i48	GO:0051708	5	4	0.000321666	0.015413	BP:intracellular_protein_transport_in_other_organism_involved_in_symbiotic_interaction
Uninfected vs i48	GO:0070665	58	14	0.000319951	0.015413	BP:positive_regulation_of_leukocyte_proliferation
Uninfected vs i48	GO:0006558	5	4	0.00032914	0.0155845	BP:L-phenylalanine_metabolic_process
Uninfected vs i48	GO:0006559	5	4	0.00032914	0.0155845	BP:L-phenylalanine_catabolic_process
Uninfected vs i48	GO:0002758	133	24	0.000335017	0.015816	BP:innate_immune_response-activating_signal_transduction
Uninfected vs i48	GO:0032648	28	9	0.000349988	0.0164258	BP:regulation_of_interferon-beta_production
Uninfected vs i48	GO:0006766	87	18	0.000355735	0.0166467	BP:vitamin_metabolic_process
Uninfected vs i48	GO:0008299	17	7	0.00036668	0.0170591	BP:isoprenoid_biosynthetic_process
Uninfected vs i48	GO:0051250	53	13	0.000369695	0.0171496	BP:negative_regulation_of_lymphocyte_activation
Uninfected vs i48	GO:0007584	95	19	0.000374864	0.0173391	BP:response_to_nutrient
Uninfected vs i48	GO:0001818	95	19	0.000435579	0.0200894	BP:negative_regulation_of_cytokine_production
Uninfected vs i48	GO:1900246	3	3	0.000453202	0.0207823	BP:positive_regulation_of_RIG-I_signaling_pathway
Uninfected vs i48	GO:0072079	9	5	0.00047863	0.0218857	BP:nephron_tubule_formation
Uninfected vs i48	GO:0002274	68	15	0.000489052	0.0221722	BP:myeloid_leukocyte_activation
Uninfected vs i48	GO:0010952	103	20	0.000488637	0.0221722	BP:positive_regulation_of_peptidase_activity
Uninfected vs i48	GO:0032609	41	11	0.00048868	0.0221722	BP:interferon-gamma_production
Uninfected vs i48	GO:0006144	34	10	0.000498945	0.0225568	BP:purine_nucleobase_metabolic_process
Uninfected vs i48	GO:0071496	162	27	0.00050037	0.0225575	BP:cellular_response_to_external_stimulus
Uninfected vs i48	GO:0006164	127	23	0.000502178	0.0225754	BP:purine_nucleotide_biosynthetic_process
Uninfected vs i48	GO:0006084	24	8	0.000517476	0.0230688	BP:acetyl-CoA_metabolic_process
Uninfected vs i48	GO:0043281	143	25	0.000537943	0.0239146	BP:regulation_of_cysteine-type_endopeptidase_activity_involved_in_apoptotic_process
Uninfected vs i48	GO:0009597	3	3	0.000567282	0.0249417	BP:detection_of_virus
Uninfected vs i48	GO:0034343	3	3	0.000567282	0.0249417	BP:type_III_interferon_production
Uninfected vs i48	GO:0034344	3	3	0.000567282	0.0249417	BP:regulation_of_type_III_interferon_production
Uninfected vs i48	GO:0034105	14	6	0.000578139	0.0253494	BP:positive_regulation_of_tissue_remodeling
Uninfected vs i48	GO:0034103	30	9	0.000580551	0.0253856	BP:regulation_of_tissue_remodeling
Uninfected vs i48	GO:0072080	25	8	0.000588487	0.0256625	BP:nephron_tubule_development
Uninfected vs i48	GO:0072331	129	23	0.000615621	0.0267728	BP:signal_transduction_by_p53_class_mediator
Uninfected vs i48	GO:0043280	90	18	0.000636695	0.0275396	BP:positive_regulation_of_cysteine-type_endopeptidase_activity_involved_in_apoptotic_process
Uninfected vs i48	GO:0006869	142	24	0.000648682	0.0277733	BP:lipid_transport
Uninfected vs i48	GO:0030101	30	9	0.000651484	0.0277733	BP:natural_killer_cell_activation
Uninfected vs i48	GO:0034154	3	3	0.000655803	0.0277733	BP:toll-like_receptor_7_signaling_pathway
Uninfected vs i48	GO:0034248	3	3	0.000655327	0.0277733	BP:regulation_of_cellular_amide_metabolic_process
Uninfected vs i48	GO:0050671	55	13	0.000651423	0.0277733	BP:positive_regulation_of_lymphocyte_proliferation
Uninfected vs i48	GO:0072170	10	5	0.000655979	0.0277733	BP:metanephric_tubule_development
Uninfected vs i48	GO:0072234	10	5	0.000655979	0.0277733	BP:metanephric_nephron_tubule_development
Uninfected vs i48	GO:0072243	10	5	0.000655979	0.0277733	BP:metanephric_nephron_epithelium_development
Uninfected vs i48	GO:0002483	6	4	0.00067965	0.0284741	BP:antigen_processing_and_presentation_of_endogenous_peptide_antigen
Uninfected vs i48	GO:0019883	6	4	0.00067965	0.0284741	BP:antigen_processing_and_presentation_of_endogenous_antigen
Uninfected vs i48	GO:0019885	6	4	0.00067965	0.0284741	BP:antigen_processing_and_presentation_of_endogenous_peptide_antigen_via_MHC_class_I
Uninfected vs i48	GO:0051249	181	29	0.000686122	0.0286702	BP:regulation_of_lymphocyte_activation
Uninfected vs i48	GO:0006768	10	5	0.000692826	0.028875	BP:biotin_metabolic_process
Uninfected vs i48	GO:0032481	70	15	0.000698922	0.0290534	BP:positive_regulation_of_type_I_interferon_production
Uninfected vs i48	GO:0033238	60	14	0.000715624	0.0295692	BP:regulation_of_cellular_amine_metabolic_process
Uninfected vs i48	GO:0072171	3	3	0.000720569	0.0295692	BP:mesonephric_tubule_morphogenesis
Uninfected vs i48	GO:0072172	3	3	0.000720569	0.0295692	BP:mesonephric_tubule_formation
Uninfected vs i48	GO:0006820	219	33	0.000723959	0.0296323	BP:anion_transport
Uninfected vs i48	GO:0046477	6	4	0.000730965	0.0297677	BP:glycosylceramide_catabolic_process
Uninfected vs i48	GO:2000696	6	4	0.000730987	0.0297677	BP:regulation_of_epithelial_cell_differentiation_involved_in_kidney_development
Uninfected vs i48	GO:0019359	14	6	0.000736339	0.0298338	BP:nicotinamide_nucleotide_biosynthetic_process
Uninfected vs i48	GO:0019363	14	6	0.000736339	0.0298338	BP:pyridine_nucleotide_biosynthetic_process
Uninfected vs i48	GO:0071822	922	106	0.000749128	0.0302754	BP:protein_complex_subunit_organization
Uninfected vs i48	GO:0070383	3	3	0.000754729	0.0303873	BP:DNA_cytosine_deamination
Uninfected vs i48	GO:0006740	14	6	0.000774588	0.0309913	BP:NADPH_regeneration
Uninfected vs i48	GO:0032020	6	4	0.000777872	0.031045	BP:ISG15-protein_conjugation
Uninfected vs i48	GO:0042157	77	16	0.000783425	0.0311889	BP:lipoprotein_metabolic_process
Uninfected vs i48	GO:0044282	195	31	0.000793574	0.0314365	BP:small_molecule_catabolic_process
Uninfected vs i48	GO:0044712	195	31	0.000793574	0.0314365	BP:single-organism_catabolic_process
Uninfected vs i48	GO:0019377	10	5	0.000810285	0.0317846	BP:glycolipid_catabolic_process
Uninfected vs i48	GO:0046479	10	5	0.000810285	0.0317846	BP:glycosphingolipid_catabolic_process
Uninfected vs i48	GO:0046514	10	5	0.000810285	0.0317846	BP:ceramide_catabolic_process
Uninfected vs i48	GO:0061326	26	8	0.000812291	0.0317846	BP:renal_tubule_development
Uninfected vs i48	GO:0002577	6	4	0.000830295	0.0321997	BP:regulation_of_antigen_processing_and_presentation
Uninfected vs i48	GO:0016053	205	32	0.000830947	0.0321997	BP:organic_acid_biosynthetic_process
Uninfected vs i48	GO:0032728	20	7	0.000829045	0.0321997	BP:positive_regulation_of_interferon-beta_production
Uninfected vs i48	GO:0046394	205	32	0.000830947	0.0321997	BP:carboxylic_acid_biosynthetic_process
Uninfected vs i48	GO:0008283	1124	125	0.000834508	0.0322596	BP:cell_proliferation
Uninfected vs i48	GO:0009072	14	6	0.000855896	0.0329525	BP:aromatic_amino_acid_family_metabolic_process
Uninfected vs i48	GO:0042886	136	23	0.000856552	0.0329525	BP:amide_transport
Uninfected vs i48	GO:0035458	6	4	0.00086479	0.0331897	BP:cellular_response_to_interferon-beta
Uninfected vs i48	GO:0006739	25	8	0.000946415	0.035892	BP:NADP_metabolic_process
Uninfected vs i48	GO:0006767	72	15	0.000965991	0.0365478	BP:water-soluble_vitamin_metabolic_process
Uninfected vs i48	GO:0046850	21	7	0.00102983	0.0388712	BP:regulation_of_bone_remodeling
Uninfected vs i48	GO:0042594	97	18	0.00104271	0.0391826	BP:response_to_starvation
Uninfected vs i48	GO:0072207	11	5	0.00105998	0.039728	BP:metanephric_epithelium_development
Uninfected vs i48	GO:0042592	735	86	0.00114324	0.042649	BP:homeostatic_process
Uninfected vs i48	GO:0019674	20	7	0.00115242	0.042792	BP:NAD_metabolic_process
Uninfected vs i48	GO:0034612	72	15	0.00118278	0.0438175	BP:response_to_tumor_necrosis_factor
Uninfected vs i48	GO:0045124	16	6	0.00118978	0.0439752	BP:regulation_of_bone_resorption
Uninfected vs i48	GO:0072164	7	4	0.00122163	0.044979	BP:mesonephric_tubule_development
Uninfected vs i48	GO:0032607	11	5	0.00124727	0.0455737	BP:interferon-alpha_production
Uninfected vs i48	GO:0032647	11	5	0.00124727	0.0455737	BP:regulation_of_interferon-alpha_production
Uninfected vs i48	GO:0009605	861	97	0.00126745	0.0459683	BP:response_to_external_stimulus
Uninfected vs i48	GO:0065003	883	101	0.00126956	0.0459683	BP:macromolecular_complex_assembly
Uninfected vs i48	GO:0050866	67	14	0.00131605	0.0475441	BP:negative_regulation_of_cell_activation
Uninfected vs i48	GO:0009611	702	82	0.00133713	0.0481969	BP:response_to_wounding
Uninfected vs i48	GO:0002237	145	24	0.00137403	0.0493048	BP:response_to_molecule_of_bacterial_origin
Uninfected vs i72	GO:0006955	783	212	2.70876e-27	4.3351e-23	BP:immune_response
Uninfected vs i72	GO:0051607	139	66	4.01979e-23	3.21664e-19	BP:defense_response_to_virus
Uninfected vs i72	GO:0002376	1349	298	2.34408e-22	1.25049e-18	BP:immune_system_process
Uninfected vs i72	GO:0034340	56	39	3.32828e-22	1.33164e-18	BP:response_to_type_I_interferon
Uninfected vs i72	GO:0006952	822	205	1.24751e-21	3.32753e-18	BP:defense_response
Uninfected vs i72	GO:0051707	369	118	1.11843e-21	3.32753e-18	BP:response_to_other_organism
Uninfected vs i72	GO:0060337	55	38	1.76666e-21	3.5342e-18	BP:type_I_interferon-mediated_signaling_pathway
Uninfected vs i72	GO:0071357	55	38	1.76666e-21	3.5342e-18	BP:cellular_response_to_type_I_interferon
Uninfected vs i72	GO:0009607	388	119	3.35083e-20	5.95852e-17	BP:response_to_biotic_stimulus
Uninfected vs i72	GO:0009615	195	76	6.07534e-20	9.72297e-17	BP:response_to_virus
Uninfected vs i72	GO:0045087	534	144	1.13593e-18	1.51495e-15	BP:innate_immune_response
Uninfected vs i72	GO:0034341	77	41	4.29369e-17	5.28586e-14	BP:response_to_interferon-gamma
Uninfected vs i72	GO:0002252	359	106	5.77377e-17	6.60025e-14	BP:immune_effector_process
Uninfected vs i72	GO:0034097	377	109	1.3765e-16	1.46863e-13	BP:response_to_cytokine_stimulus
Uninfected vs i72	GO:0002682	700	166	1.31723e-15	1.31756e-12	BP:regulation_of_immune_system_process
Uninfected vs i72	GO:0045071	32	24	2.30274e-15	2.16782e-12	BP:negative_regulation_of_viral_genome_replication
Uninfected vs i72	GO:0042221	2035	372	1.02012e-13	8.5926e-11	BP:response_to_chemical_stimulus
Uninfected vs i72	GO:0010033	1506	291	1.20275e-13	9.15298e-11	BP:response_to_organic_substance
Uninfected vs i72	GO:0050896	4589	737	1.22206e-13	9.15298e-11	BP:response_to_stimulus
Uninfected vs i72	GO:0023052	3290	554	1.39839e-13	9.32492e-11	BP:signaling
Uninfected vs i72	GO:0044700	3290	554	1.39839e-13	9.32492e-11	BP:single_organism_signaling
Uninfected vs i72	GO:0048525	39	25	1.8131e-13	1.16068e-10	BP:negative_regulation_of_viral_reproduction
Uninfected vs i72	GO:0043901	52	29	3.35107e-13	2.06271e-10	BP:negative_regulation_of_multi-organism_process
Uninfected vs i72	GO:0007154	3370	563	3.71648e-13	2.20291e-10	BP:cell_communication
Uninfected vs i72	GO:0071345	311	88	4.19728e-13	2.39905e-10	BP:cellular_response_to_cytokine_stimulus
[truncated: 2,020 more rows]

## Sheet: Molecular Function_Upregulated
Table S9: Enriched Molecular Functions associated with Genes Upregulated in 'B' in pairwise comparisons.
Comparison (A vs B)	Category	Number of genes in category	Count	Over- represented p-value	Adjusted p-value	Molecular Function: GO Term
Uninfected vs i4	GO:0005515	5737	441	3.88392e-12	1.19535e-09	MF:protein_binding
Uninfected vs i4	GO:0008009	17	11	8.90634e-11	2.29899e-08	MF:chemokine_activity
Uninfected vs i4	GO:0005125	86	23	3.46521e-10	8.2772e-08	MF:cytokine_activity
Uninfected vs i4	GO:0015631	170	34	7.28362e-10	1.59525e-07	MF:tubulin_binding
Uninfected vs i4	GO:0008017	126	28	2.32201e-09	3.99586e-07	MF:microtubule_binding
Uninfected vs i4	GO:0042379	21	11	3.10917e-09	5.1298e-07	MF:chemokine_receptor_binding
Uninfected vs i4	GO:0005126	113	23	1.50686e-07	1.99304e-05	MF:cytokine_receptor_binding
Uninfected vs i4	GO:0003777	62	17	1.65915e-07	2.15879e-05	MF:microtubule_motor_activity
Uninfected vs i4	GO:0005488	8699	589	1.19097e-06	0.000127069	MF:binding
Uninfected vs i4	GO:0003774	93	18	1.35933e-05	0.00101393	MF:motor_activity
Uninfected vs i4	GO:0008083	84	16	2.59185e-05	0.00172246	MF:growth_factor_activity
Uninfected vs i4	GO:0001882	1484	127	5.48034e-05	0.00315494	MF:nucleoside_binding
Uninfected vs i4	GO:0003674	10409	674	8.14137e-05	0.00435767	MF:molecular_function
Uninfected vs i4	GO:0032555	1488	126	9.65851e-05	0.00505146	MF:purine_ribonucleotide_binding
Uninfected vs i4	GO:0017076	1503	127	9.85e-05	0.00513483	MF:purine_nucleotide_binding
Uninfected vs i4	GO:0001883	1475	125	9.93966e-05	0.00516475	MF:purine_nucleoside_binding
Uninfected vs i4	GO:0032553	1496	126	0.000122204	0.00611172	MF:ribonucleotide_binding
Uninfected vs i4	GO:0032550	1472	124	0.000138297	0.00664655	MF:purine_ribonucleoside_binding
Uninfected vs i4	GO:0005102	733	69	0.000147824	0.00708316	MF:receptor_binding
Uninfected vs i4	GO:0032549	1476	124	0.000154214	0.00734538	MF:ribonucleoside_binding
Uninfected vs i4	GO:0070851	58	12	0.000169101	0.00772481	MF:growth_factor_receptor_binding
Uninfected vs i4	GO:0017111	624	61	0.000173107	0.00787049	MF:nucleoside-triphosphatase_activity
Uninfected vs i4	GO:0035639	1466	123	0.000174848	0.00792712	MF:purine_ribonucleoside_triphosphate_binding
Uninfected vs i4	GO:0030554	1235	106	0.000273902	0.0110139	MF:adenyl_nucleotide_binding
Uninfected vs i4	GO:0032559	1222	105	0.000283781	0.0113541	MF:adenyl_ribonucleotide_binding
Uninfected vs i4	GO:0008092	518	52	0.000309199	0.0121285	MF:cytoskeletal_protein_binding
Uninfected vs i4	GO:0005524	1200	102	0.000514628	0.0191093	MF:ATP_binding
Uninfected vs i4	GO:0016462	657	61	0.000648655	0.0230256	MF:pyrophosphatase_activity
Uninfected vs i4	GO:0004518	139	19	0.00068995	0.0242148	MF:nuclease_activity
Uninfected vs i4	GO:0016818	659	61	0.000689654	0.0242148	MF:hydrolase_activity-_acting_on_acid_anhydrides-_in_phosphorus-containing_anhydrides
Uninfected vs i4	GO:0016817	660	61	0.000715186	0.0249365	MF:hydrolase_activity-_acting_on_acid_anhydrides
Uninfected vs i4	GO:0019900	349	37	0.00071366	0.0249365	MF:kinase_binding
Uninfected vs i4	GO:0001664	100	15	0.000839129	0.028392	MF:G-protein_coupled_receptor_binding
Uninfected vs i4	GO:0043515	4	3	0.00092145	0.0305318	MF:kinetochore_binding
Uninfected vs i4	GO:0000166	1860	145	0.000951752	0.0314059	MF:nucleotide_binding
Uninfected vs i4	GO:1901265	1861	145	0.000969456	0.0319242	MF:nucleoside_phosphate_binding
Uninfected vs i4	GO:0036094	1947	150	0.00118114	0.0377264	MF:small_molecule_binding
Uninfected vs i4	GO:0005154	15	5	0.00152541	0.0467674	MF:epidermal_growth_factor_receptor_binding
Uninfected vs i4	GO:0004523	5	3	0.00165217	0.0499835	MF:ribonuclease_H_activity
Uninfected vs i6	GO:0005515	5737	541	2.21252e-10	6.68097e-08	MF:protein_binding
Uninfected vs i6	GO:0042379	21	12	1.15943e-08	2.2356e-06	MF:chemokine_receptor_binding
Uninfected vs i6	GO:0005125	86	25	1.23213e-08	2.34751e-06	MF:cytokine_activity
Uninfected vs i6	GO:0008009	17	10	1.82641e-07	2.4563e-05	MF:chemokine_activity
Uninfected vs i6	GO:0005126	113	26	4.44803e-07	5.3929e-05	MF:cytokine_receptor_binding
Uninfected vs i6	GO:0008017	126	26	1.0017e-06	0.000109056	MF:microtubule_binding
Uninfected vs i6	GO:0061135	73	19	2.31927e-06	0.000236418	MF:endopeptidase_regulator_activity
Uninfected vs i6	GO:0015631	170	30	6.86747e-06	0.000581519	MF:tubulin_binding
Uninfected vs i6	GO:0005102	733	87	2.62592e-05	0.00189303	MF:receptor_binding
Uninfected vs i6	GO:0061134	101	21	2.91392e-05	0.00206347	MF:peptidase_regulator_activity
Uninfected vs i6	GO:0005201	52	13	2.95256e-05	0.00208162	MF:extracellular_matrix_structural_constituent
Uninfected vs i6	GO:0008083	84	19	3.40862e-05	0.00236154	MF:growth_factor_activity
Uninfected vs i6	GO:0003777	62	14	3.65746e-05	0.00244912	MF:microtubule_motor_activity
Uninfected vs i6	GO:0048020	4	4	4.04481e-05	0.00262077	MF:CCR_chemokine_receptor_binding
Uninfected vs i6	GO:0004866	69	16	6.44233e-05	0.00390542	MF:endopeptidase_inhibitor_activity
Uninfected vs i6	GO:0030414	70	16	7.32539e-05	0.00434205	MF:peptidase_inhibitor_activity
Uninfected vs i6	GO:0001882	1484	151	0.000107692	0.00596367	MF:nucleoside_binding
Uninfected vs i6	GO:0001883	1475	149	0.000168913	0.00839523	MF:purine_nucleoside_binding
Uninfected vs i6	GO:0004867	34	10	0.000169436	0.00839523	MF:serine-type_endopeptidase_inhibitor_activity
Uninfected vs i6	GO:0032549	1476	149	0.000172505	0.0085209	MF:ribonucleoside_binding
Uninfected vs i6	GO:0035639	1466	148	0.000179345	0.00875074	MF:purine_ribonucleoside_triphosphate_binding
Uninfected vs i6	GO:0003725	29	9	0.000199541	0.00956122	MF:double-stranded_RNA_binding
Uninfected vs i6	GO:0032550	1472	148	0.00021874	0.0103266	MF:purine_ribonucleoside_binding
Uninfected vs i6	GO:0001664	100	19	0.00022287	0.0104293	MF:G-protein_coupled_receptor_binding
Uninfected vs i6	GO:0032553	1496	149	0.00032006	0.0139952	MF:ribonucleotide_binding
Uninfected vs i6	GO:0003774	93	16	0.000337323	0.0146301	MF:motor_activity
Uninfected vs i6	GO:0032555	1488	148	0.000351964	0.0152239	MF:purine_ribonucleotide_binding
Uninfected vs i6	GO:0001730	3	3	0.00036278	0.0156073	MF:2'-5'-oligoadenylate_synthetase_activity
Uninfected vs i6	GO:0017076	1503	149	0.000395905	0.0165433	MF:purine_nucleotide_binding
Uninfected vs i6	GO:0017111	624	70	0.000495466	0.0199734	MF:nucleoside-triphosphatase_activity
Uninfected vs i6	GO:0005524	1200	120	0.000658956	0.0254119	MF:ATP_binding
Uninfected vs i6	GO:0005488	8699	727	0.000660818	0.0254224	MF:binding
Uninfected vs i6	GO:0008092	518	58	0.000933172	0.0344112	MF:cytoskeletal_protein_binding
Uninfected vs i6	GO:0008094	66	13	0.00105691	0.0375413	MF:DNA-dependent_ATPase_activity
Uninfected vs i6	GO:0043515	4	3	0.00113357	0.0396105	MF:kinetochore_binding
Uninfected vs i6	GO:0032559	1222	120	0.00130727	0.0440454	MF:adenyl_ribonucleotide_binding
Uninfected vs i6	GO:0070851	58	12	0.00135143	0.0453422	MF:growth_factor_receptor_binding
Uninfected vs i6	GO:0016462	657	71	0.00136082	0.0455617	MF:pyrophosphatase_activity
Uninfected vs i6	GO:0003674	10409	856	0.00137753	0.0458116	MF:molecular_function
Uninfected vs i6	GO:0030554	1235	121	0.0013794	0.0458116	MF:adenyl_nucleotide_binding
Uninfected vs i6	GO:0019798	7	4	0.00140285	0.0461514	MF:procollagen-proline_dioxygenase_activity
Uninfected vs i6	GO:0016818	659	71	0.00148808	0.0483068	MF:hydrolase_activity-_acting_on_acid_anhydrides-_in_phosphorus-containing_anhydrides
Uninfected vs i12	GO:0005515	5737	393	1.40096e-12	4.07653e-10	MF:protein_binding
Uninfected vs i12	GO:0005488	8699	537	5.32949e-10	9.6924e-08	MF:binding
Uninfected vs i12	GO:0003674	10409	620	3.6276e-09	5.52915e-07	MF:molecular_function
Uninfected vs i12	GO:0042379	21	11	3.9606e-09	5.97975e-07	MF:chemokine_receptor_binding
Uninfected vs i12	GO:0005126	113	24	4.58459e-09	6.82978e-07	MF:cytokine_receptor_binding
Uninfected vs i12	GO:0003725	29	12	5.7234e-09	8.10596e-07	MF:double-stranded_RNA_binding
Uninfected vs i12	GO:0008009	17	10	6.9679e-09	9.69689e-07	MF:chemokine_activity
Uninfected vs i12	GO:0001882	1484	124	8.907e-09	1.20803e-06	MF:nucleoside_binding
Uninfected vs i12	GO:0005125	86	21	9.79163e-09	1.29508e-06	MF:cytokine_activity
Uninfected vs i12	GO:0005524	1200	102	3.32588e-08	4.06315e-06	MF:ATP_binding
Uninfected vs i12	GO:0030554	1235	104	4.03587e-08	4.82015e-06	MF:adenyl_nucleotide_binding
Uninfected vs i12	GO:0035639	1466	120	4.57787e-08	5.42698e-06	MF:purine_ribonucleoside_triphosphate_binding
Uninfected vs i12	GO:0017076	1503	122	5.56872e-08	6.50524e-06	MF:purine_nucleotide_binding
Uninfected vs i12	GO:0032550	1472	120	5.76704e-08	6.67957e-06	MF:purine_ribonucleoside_binding
Uninfected vs i12	GO:0001883	1475	120	6.5226e-08	7.40339e-06	MF:purine_nucleoside_binding
Uninfected vs i12	GO:0032549	1476	120	6.63914e-08	7.4826e-06	MF:ribonucleoside_binding
Uninfected vs i12	GO:0032559	1222	102	8.05506e-08	8.9523e-06	MF:adenyl_ribonucleotide_binding
Uninfected vs i12	GO:0032555	1488	120	9.8147e-08	1.04716e-05	MF:purine_ribonucleotide_binding
Uninfected vs i12	GO:0032553	1496	120	1.32291e-07	1.36966e-05	MF:ribonucleotide_binding
Uninfected vs i12	GO:0003824	4084	277	2.97508e-07	2.90324e-05	MF:catalytic_activity
Uninfected vs i12	GO:0016779	108	20	1.01087e-06	8.8404e-05	MF:nucleotidyltransferase_activity
Uninfected vs i12	GO:0036094	1947	143	6.69718e-06	0.000474255	MF:small_molecule_binding
Uninfected vs i12	GO:0017111	624	57	1.03768e-05	0.000703685	MF:nucleoside-triphosphatase_activity
Uninfected vs i12	GO:0000166	1860	136	1.39461e-05	0.000892774	MF:nucleotide_binding
Uninfected vs i12	GO:1901265	1861	136	1.43915e-05	0.000917617	MF:nucleoside_phosphate_binding
Uninfected vs i12	GO:0004386	134	19	1.96181e-05	0.00122166	MF:helicase_activity
Uninfected vs i12	GO:0016462	657	58	2.72987e-05	0.00163018	MF:pyrophosphatase_activity
Uninfected vs i12	GO:0016818	659	58	3.02913e-05	0.00178229	MF:hydrolase_activity-_acting_on_acid_anhydrides-_in_phosphorus-containing_anhydrides
Uninfected vs i12	GO:0016817	660	58	3.18969e-05	0.00186988	MF:hydrolase_activity-_acting_on_acid_anhydrides
Uninfected vs i12	GO:0004518	139	20	3.95203e-05	0.00228333	MF:nuclease_activity
Uninfected vs i12	GO:0001730	3	3	0.000101371	0.00500725	MF:2'-5'-oligoadenylate_synthetase_activity
Uninfected vs i12	GO:0016787	1733	125	0.000108711	0.00533686	MF:hydrolase_activity
Uninfected vs i12	GO:0016740	1379	103	0.000123163	0.00595497	MF:transferase_activity
Uninfected vs i12	GO:0004529	10	5	0.000145975	0.00697368	MF:exodeoxyribonuclease_activity
Uninfected vs i12	GO:0016895	10	5	0.000145975	0.00697368	MF:exodeoxyribonuclease_activity-_producing_5'-phosphomonoesters
Uninfected vs i12	GO:0005102	733	61	0.000179189	0.00826437	MF:receptor_binding
Uninfected vs i12	GO:0034061	29	7	0.000375792	0.0153423	MF:DNA_polymerase_activity
Uninfected vs i12	GO:0004540	55	10	0.000558964	0.0217128	MF:ribonuclease_activity
Uninfected vs i12	GO:0048020	4	3	0.000649635	0.0241785	MF:CCR_chemokine_receptor_binding
Uninfected vs i12	GO:0043168	2114	140	0.000657494	0.0244142	MF:anion_binding
Uninfected vs i12	GO:0015631	170	19	0.000718809	0.0263245	MF:tubulin_binding
Uninfected vs i12	GO:0016772	739	58	0.000721844	0.0263753	MF:transferase_activity-_transferring_phosphorus-containing_groups
Uninfected vs i12	GO:0008083	84	13	0.000757041	0.0274041	MF:growth_factor_activity
Uninfected vs i12	GO:0016763	39	8	0.000840441	0.0295614	MF:transferase_activity-_transferring_pentosyl_groups
Uninfected vs i12	GO:0003887	26	6	0.00127686	0.0412826	MF:DNA-directed_DNA_polymerase_activity
Uninfected vs i12	GO:0016796	32	7	0.00129578	0.0416418	MF:exonuclease_activity-_active_with_either_ribo-_or_deoxyribonucleic_acids_and_producing_5'-phosphomonoesters
Uninfected vs i12	GO:0004527	63	10	0.0014675	0.0456037	MF:exonuclease_activity
Uninfected vs i12	GO:0070566	17	5	0.00149024	0.0461311	MF:adenylyltransferase_activity
Uninfected vs i12	GO:0016788	561	46	0.00160756	0.0490981	MF:hydrolase_activity-_acting_on_ester_bonds
Uninfected vs i24	GO:0003674	10409	2659	1.72671e-18	6.00746e-16	MF:molecular_function
Uninfected vs i24	GO:0003824	4084	1146	2.85921e-15	7.14982e-13	MF:catalytic_activity
Uninfected vs i24	GO:0036094	1947	592	5.94014e-15	1.44039e-12	MF:small_molecule_binding
Uninfected vs i24	GO:0005515	5737	1537	1.08858e-14	2.60023e-12	MF:protein_binding
Uninfected vs i24	GO:0001882	1484	464	2.08498e-14	4.83594e-12	MF:nucleoside_binding
Uninfected vs i24	GO:0000166	1860	565	2.68729e-14	5.97325e-12	MF:nucleotide_binding
Uninfected vs i24	GO:1901265	1861	565	3.01823e-14	6.61695e-12	MF:nucleoside_phosphate_binding
Uninfected vs i24	GO:0032549	1476	460	4.65894e-14	1.00759e-11	MF:ribonucleoside_binding
Uninfected vs i24	GO:0005524	1200	383	4.95029e-14	1.05633e-11	MF:ATP_binding
Uninfected vs i24	GO:0035639	1466	457	5.32847e-14	1.06596e-11	MF:purine_ribonucleoside_triphosphate_binding
Uninfected vs i24	GO:0032550	1472	458	7.12458e-14	1.40768e-11	MF:purine_ribonucleoside_binding
Uninfected vs i24	GO:0016817	660	234	8.90201e-14	1.69605e-11	MF:hydrolase_activity-_acting_on_acid_anhydrides
Uninfected vs i24	GO:0001883	1475	458	1.04017e-13	1.93569e-11	MF:purine_nucleoside_binding
Uninfected vs i24	GO:0032553	1496	463	1.28836e-13	2.37e-11	MF:ribonucleotide_binding
Uninfected vs i24	GO:0016818	659	233	1.37628e-13	2.50296e-11	MF:hydrolase_activity-_acting_on_acid_anhydrides-_in_phosphorus-containing_anhydrides
Uninfected vs i24	GO:0016462	657	232	1.74912e-13	3.07614e-11	MF:pyrophosphatase_activity
Uninfected vs i24	GO:0032555	1488	460	1.83378e-13	3.18998e-11	MF:purine_ribonucleotide_binding
Uninfected vs i24	GO:0017076	1503	464	1.89042e-13	3.25314e-11	MF:purine_nucleotide_binding
Uninfected vs i24	GO:0032559	1222	385	3.33364e-13	5.61596e-11	MF:adenyl_ribonucleotide_binding
Uninfected vs i24	GO:0017111	624	221	3.80185e-13	6.33799e-11	MF:nucleoside-triphosphatase_activity
Uninfected vs i24	GO:0030554	1235	388	4.34537e-13	7.16941e-11	MF:adenyl_nucleotide_binding
Uninfected vs i24	GO:0016787	1733	515	4.80912e-11	6.25733e-09	MF:hydrolase_activity
Uninfected vs i24	GO:0004386	134	64	6.89336e-11	8.89689e-09	MF:helicase_activity
Uninfected vs i24	GO:0003723	769	258	1.24026e-10	1.57533e-08	MF:RNA_binding
Uninfected vs i24	GO:0005488	8699	2196	7.81204e-10	8.8045e-08	MF:binding
Uninfected vs i24	GO:0051082	83	45	6.46573e-09	6.15938e-07	MF:unfolded_protein_binding
Uninfected vs i24	GO:0008026	97	47	3.52125e-08	2.95048e-06	MF:ATP-dependent_helicase_activity
Uninfected vs i24	GO:0070035	97	47	3.52125e-08	2.95048e-06	MF:purine_NTP-dependent_helicase_activity
Uninfected vs i24	GO:0043168	2114	586	4.35482e-08	3.5925e-06	MF:anion_binding
Uninfected vs i24	GO:0003678	43	26	1.04677e-07	7.90211e-06	MF:DNA_helicase_activity
Uninfected vs i24	GO:0003725	29	20	2.00015e-07	1.42269e-05	MF:double-stranded_RNA_binding
Uninfected vs i24	GO:0008094	66	34	3.87262e-07	2.61508e-05	MF:DNA-dependent_ATPase_activity
Uninfected vs i24	GO:0016887	300	103	2.12141e-06	0.000130754	MF:ATPase_activity
Uninfected vs i24	GO:0004518	139	57	3.29208e-06	0.000194415	MF:nuclease_activity
Uninfected vs i24	GO:0042623	240	86	3.58704e-06	0.000210282	MF:ATPase_activity-_coupled
Uninfected vs i24	GO:0017056	8	8	8.38191e-06	0.000450148	MF:structural_constituent_of_nuclear_pore
Uninfected vs i24	GO:0004003	30	18	1.18548e-05	0.000612015	MF:ATP-dependent_DNA_helicase_activity
Uninfected vs i24	GO:0004527	63	30	2.27684e-05	0.00106546	MF:exonuclease_activity
Uninfected vs i24	GO:0016779	108	44	6.42689e-05	0.00276494	MF:nucleotidyltransferase_activity
Uninfected vs i24	GO:0016740	1379	382	8.29543e-05	0.00347539	MF:transferase_activity
Uninfected vs i24	GO:0008009	17	12	9.5681e-05	0.00391453	MF:chemokine_activity
Uninfected vs i24	GO:0003697	63	29	9.93266e-05	0.00403457	MF:single-stranded_DNA_binding
Uninfected vs i24	GO:0005126	113	44	0.000208293	0.0077886	MF:cytokine_receptor_binding
Uninfected vs i24	GO:0000049	36	19	0.000208928	0.00779413	MF:tRNA_binding
Uninfected vs i24	GO:0016788	561	167	0.000281536	0.00999049	MF:hydrolase_activity-_acting_on_ester_bonds
Uninfected vs i24	GO:0042379	21	13	0.000284114	0.0100153	MF:chemokine_receptor_binding
Uninfected vs i24	GO:1901363	4024	1024	0.000426758	0.0142288	MF:heterocyclic_compound_binding
Uninfected vs i24	GO:0097159	4056	1031	0.000481118	0.0158432	MF:organic_cyclic_compound_binding
Uninfected vs i24	GO:0016757	181	63	0.000516527	0.0168704	MF:transferase_activity-_transferring_glycosyl_groups
Uninfected vs i24	GO:0051536	56	25	0.000566711	0.0183596	MF:iron-sulfur_cluster_binding
Uninfected vs i24	GO:0051540	56	25	0.000566711	0.0183596	MF:metal_cluster_binding
Uninfected vs i24	GO:0043142	5	5	0.000576726	0.0186463	MF:single-stranded_DNA-dependent_ATPase_activity
Uninfected vs i24	GO:0016814	20	12	0.000655168	0.0207219	MF:hydrolase_activity-_acting_on_carbon-nitrogen_(but_not_peptide)_bonds-_in_cyclic_amidines
Uninfected vs i24	GO:0032405	5	5	0.000686362	0.0216231	MF:MutLalpha_complex_binding
Uninfected vs i24	GO:0004540	55	24	0.000819118	0.0248875	MF:ribonuclease_activity
Uninfected vs i24	GO:0043139	7	6	0.00102427	0.0301332	MF:5'-3'_DNA_helicase_activity
Uninfected vs i24	GO:0016796	32	16	0.00107366	0.0313556	MF:exonuclease_activity-_active_with_either_ribo-_or_deoxyribonucleic_acids_and_producing_5'-phosphomonoesters
Uninfected vs i24	GO:0008408	38	18	0.00109289	0.0318011	MF:3'-5'_exonuclease_activity
Uninfected vs i24	GO:0003777	62	24	0.00120522	0.0346914	MF:microtubule_motor_activity
Uninfected vs i24	GO:0051537	16	10	0.00123421	0.0352721	MF:2_iron-_2_sulfur_cluster_binding
Uninfected vs i24	GO:0003724	27	14	0.00124836	0.0354861	MF:RNA_helicase_activity
Uninfected vs i24	GO:0004298	18	11	0.00130535	0.0368543	MF:threonine-type_endopeptidase_activity
Uninfected vs i24	GO:0070003	18	11	0.00130535	0.0368543	MF:threonine-type_peptidase_activity
Uninfected vs i24	GO:0016891	19	11	0.00158082	0.0436982	MF:endoribonuclease_activity-_producing_5'-phosphomonoesters
Uninfected vs i24	GO:0016763	39	18	0.00162191	0.0445998	MF:transferase_activity-_transferring_pentosyl_groups
Uninfected vs i24	GO:0051087	38	18	0.00163056	0.0447606	MF:chaperone_binding
Uninfected vs i48	GO:0003824	4084	475	9.19012e-17	7.74098e-14	MF:catalytic_activity
Uninfected vs i48	GO:0003674	10409	985	6.46121e-12	2.40477e-09	MF:molecular_function
Uninfected vs i48	GO:0042605	16	11	7.43052e-09	1.35134e-06	MF:peptide_antigen_binding
Uninfected vs i48	GO:0016491	508	81	4.48523e-08	6.83635e-06	MF:oxidoreductase_activity
Uninfected vs i48	GO:0042802	656	94	1.61403e-07	2.06648e-05	MF:identical_protein_binding
Uninfected vs i48	GO:0043168	2114	235	3.40209e-07	3.94543e-05	MF:anion_binding
Uninfected vs i48	GO:0003823	22	11	7.39695e-07	7.68707e-05	MF:antigen_binding
Uninfected vs i48	GO:0052689	67	19	2.8002e-06	0.000244887	MF:carboxylic_ester_hydrolase_activity
Uninfected vs i48	GO:0030554	1235	145	5.71213e-06	0.000473663	MF:adenyl_nucleotide_binding
Uninfected vs i48	GO:0001882	1484	170	6.59569e-06	0.000527787	MF:nucleoside_binding
Uninfected vs i48	GO:0032559	1222	143	8.11082e-06	0.000639436	MF:adenyl_ribonucleotide_binding
Uninfected vs i48	GO:0016616	84	21	9.27765e-06	0.000723357	MF:oxidoreductase_activity-_acting_on_the_CH-OH_group_of_donors-_NAD_or_NADP_as_acceptor
Uninfected vs i48	GO:0003725	29	11	1.00968e-05	0.000780627	MF:double-stranded_RNA_binding
Uninfected vs i48	GO:0032549	1476	168	1.15189e-05	0.000873688	MF:ribonucleoside_binding
Uninfected vs i48	GO:0036094	1947	213	1.72561e-05	0.00125249	MF:small_molecule_binding
Uninfected vs i48	GO:0005524	1200	139	1.8985e-05	0.00136249	MF:ATP_binding
Uninfected vs i48	GO:0016814	20	9	1.8914e-05	0.00136249	MF:hydrolase_activity-_acting_on_carbon-nitrogen_(but_not_peptide)_bonds-_in_cyclic_amidines
Uninfected vs i48	GO:0017076	1503	169	2.18722e-05	0.00153527	MF:purine_nucleotide_binding
Uninfected vs i48	GO:0032550	1472	166	2.23412e-05	0.00156135	MF:purine_ribonucleoside_binding
Uninfected vs i48	GO:0001883	1475	166	2.55251e-05	0.00171777	MF:purine_nucleoside_binding
Uninfected vs i48	GO:0042803	401	59	2.57394e-05	0.00171777	MF:protein_homodimerization_activity
Uninfected vs i48	GO:0016614	92	21	3.89575e-05	0.00246433	MF:oxidoreductase_activity-_acting_on_CH-OH_group_of_donors
Uninfected vs i48	GO:0032555	1488	166	3.99434e-05	0.00251675	MF:purine_ribonucleotide_binding
Uninfected vs i48	GO:0005515	5737	550	4.66278e-05	0.00291034	MF:protein_binding
Uninfected vs i48	GO:0016787	1733	191	4.67357e-05	0.00291034	MF:hydrolase_activity
Uninfected vs i48	GO:0004872	498	67	4.69495e-05	0.00291232	MF:receptor_activity
Uninfected vs i48	GO:0032553	1496	166	5.45438e-05	0.00331908	MF:ribonucleotide_binding
Uninfected vs i48	GO:0005488	8699	801	5.665e-05	0.00340837	MF:binding
Uninfected vs i48	GO:0016740	1379	156	6.72154e-05	0.00399894	MF:transferase_activity
Uninfected vs i48	GO:0035639	1466	162	8.42716e-05	0.0049222	MF:purine_ribonucleoside_triphosphate_binding
Uninfected vs i48	GO:0038023	368	52	9.59718e-05	0.00552494	MF:signaling_receptor_activity
Uninfected vs i48	GO:0004888	311	45	0.00015789	0.00862412	MF:transmembrane_signaling_receptor_activity
Uninfected vs i48	GO:0005102	733	90	0.00016341	0.00883516	MF:receptor_binding
Uninfected vs i48	GO:0000166	1860	197	0.000233181	0.0118848	MF:nucleotide_binding
Uninfected vs i48	GO:1901265	1861	197	0.000240768	0.0122325	MF:nucleoside_phosphate_binding
Uninfected vs i48	GO:0004553	58	14	0.000251156	0.0127199	MF:hydrolase_activity-_hydrolyzing_O-glycosyl_compounds
Uninfected vs i48	GO:0016763	39	11	0.00029155	0.0145357	MF:transferase_activity-_transferring_pentosyl_groups
Uninfected vs i48	GO:0019200	17	7	0.000293235	0.0145743	MF:carbohydrate_kinase_activity
Uninfected vs i48	GO:0030246	118	22	0.000305169	0.0149814	MF:carbohydrate_binding
Uninfected vs i48	GO:0003950	18	7	0.000363611	0.0169657	MF:NAD+_ADP-ribosyltransferase_activity
Uninfected vs i48	GO:0005125	86	18	0.000445553	0.0204903	MF:cytokine_activity
Uninfected vs i48	GO:0001730	3	3	0.000507949	0.0227073	MF:2'-5'-oligoadenylate_synthetase_activity
Uninfected vs i48	GO:0048029	47	12	0.000506818	0.0227073	MF:monosaccharide_binding
Uninfected vs i48	GO:0048037	206	33	0.000549698	0.0243695	MF:cofactor_binding
Uninfected vs i48	GO:0016723	6	4	0.000630158	0.0273308	MF:oxidoreductase_activity-_oxidizing_metal_ions-_NAD_or_NADP_as_acceptor
Uninfected vs i48	GO:0016667	47	12	0.000657952	0.0277833	MF:oxidoreductase_activity-_acting_on_a_sulfur_group_of_donors
Uninfected vs i48	GO:0050661	36	10	0.000709112	0.0294006	MF:NADP_binding
Uninfected vs i48	GO:0004623	14	6	0.000755695	0.0303873	MF:phospholipase_A2_activity
Uninfected vs i48	GO:0046983	642	78	0.000810425	0.0317846	MF:protein_dimerization_activity
Uninfected vs i48	GO:0070402	10	5	0.000871366	0.0333621	MF:NADPH_binding
Uninfected vs i48	GO:0046703	6	4	0.000886726	0.0338691	MF:natural_killer_cell_lectin-like_receptor_binding
Uninfected vs i48	GO:0016853	121	22	0.000892318	0.0340016	MF:isomerase_activity
Uninfected vs i48	GO:0033218	109	20	0.00104298	0.0391826	MF:amide_binding
Uninfected vs i48	GO:0016885	7	4	0.00113101	0.0422912	MF:ligase_activity-_forming_carbon-carbon_bonds
Uninfected vs i48	GO:0004871	617	73	0.00122537	0.044979	MF:signal_transducer_activity
Uninfected vs i48	GO:0060089	617	73	0.00122537	0.044979	MF:molecular_transducer_activity
Uninfected vs i48	GO:0016866	26	8	0.00126486	0.0459683	MF:intramolecular_transferase_activity
Uninfected vs i72	GO:0005102	733	145	4.07936e-08	8.59027e-06	MF:receptor_binding
Uninfected vs i72	GO:0097367	114	36	1.94647e-07	3.66485e-05	MF:carbohydrate_derivative_binding
Uninfected vs i72	GO:0004872	498	102	5.77123e-07	9.7224e-05	MF:receptor_activity
Uninfected vs i72	GO:0005539	105	33	6.80447e-07	0.000112267	MF:glycosaminoglycan_binding
Uninfected vs i72	GO:0038023	368	79	2.80537e-06	0.000415714	MF:signaling_receptor_activity
Uninfected vs i72	GO:1901681	111	33	2.97653e-06	0.000437031	MF:sulfur_compound_binding
Uninfected vs i72	GO:0004871	617	119	3.67239e-06	0.000520114	MF:signal_transducer_activity
Uninfected vs i72	GO:0060089	617	119	3.67239e-06	0.000520114	MF:molecular_transducer_activity
Uninfected vs i72	GO:0003823	22	12	4.93757e-06	0.000653065	MF:antigen_binding
Uninfected vs i72	GO:0042605	16	10	5.96414e-06	0.000769218	MF:peptide_antigen_binding
Uninfected vs i72	GO:0004888	311	68	7.6031e-06	0.000950625	MF:transmembrane_signaling_receptor_activity
Uninfected vs i72	GO:0008083	84	26	1.75591e-05	0.00199302	MF:growth_factor_activity
Uninfected vs i72	GO:0008201	79	24	4.16648e-05	0.00396907	MF:heparin_binding
Uninfected vs i72	GO:0005231	14	8	0.000124303	0.00961038	MF:excitatory_extracellular_ligand-gated_ion_channel_activity
Uninfected vs i72	GO:0005125	86	24	0.000232151	0.0151026	MF:cytokine_activity
Uninfected vs i72	GO:0042277	105	27	0.000384832	0.0213849	MF:peptide_binding
Uninfected vs i72	GO:0003725	29	11	0.000626994	0.0308751	MF:double-stranded_RNA_binding
Uninfected vs i72	GO:0005230	17	8	0.000691745	0.0331458	MF:extracellular_ligand-gated_ion_channel_activity
Uninfected vs i72	GO:0033218	109	27	0.000726679	0.0342052	MF:amide_binding
Uninfected vs i72	GO:0004553	58	17	0.000847117	0.0382974	MF:hydrolase_activity-_hydrolyzing_O-glycosyl_compounds
i4_vs_i24	GO:0003726	2	2	4.77764e-18	4.24785e-15	MF:double-stranded_RNA_adenosine_deaminase_activity
i4_vs_i24	GO:0003674	10409	742	5.46996e-18	4.60743e-15	MF:molecular_function
i4_vs_i24	GO:0030554	1235	113	9.12195e-16	4.42387e-13	MF:adenyl_nucleotide_binding
i4_vs_i24	GO:0032559	1222	111	2.00945e-15	9.18837e-13	MF:adenyl_ribonucleotide_binding
i4_vs_i24	GO:0005524	1200	109	3.58794e-15	1.59504e-12	MF:ATP_binding
i4_vs_i24	GO:0017076	1503	132	2.33316e-13	8.68369e-11	MF:purine_nucleotide_binding
i4_vs_i24	GO:0001882	1484	131	2.9196e-13	1.01577e-10	MF:nucleoside_binding
i4_vs_i24	GO:0032553	1496	131	3.05361e-13	1.03979e-10	MF:ribonucleotide_binding
i4_vs_i24	GO:0032555	1488	130	4.04167e-13	1.34756e-10	MF:purine_ribonucleotide_binding
i4_vs_i24	GO:0005488	8699	604	6.18057e-13	1.97828e-10	MF:binding
i4_vs_i24	GO:0001883	1475	128	1.36241e-12	4.11396e-10	MF:purine_nucleoside_binding
i4_vs_i24	GO:0032549	1476	128	1.40147e-12	4.15356e-10	MF:ribonucleoside_binding
i4_vs_i24	GO:0035639	1466	127	1.65031e-12	4.8021e-10	MF:purine_ribonucleoside_triphosphate_binding
i4_vs_i24	GO:0032550	1472	127	2.19533e-12	6.27393e-10	MF:purine_ribonucleoside_binding
i4_vs_i24	GO:0003824	4084	339	6.97028e-12	1.77067e-09	MF:catalytic_activity
i4_vs_i24	GO:0004386	134	22	1.53715e-11	3.66176e-09	MF:helicase_activity
i4_vs_i24	GO:0043167	4537	310	1.92759e-11	4.47088e-09	MF:ion_binding
i4_vs_i24	GO:0000166	1860	155	4.62591e-11	1.01415e-08	MF:nucleotide_binding
i4_vs_i24	GO:1901265	1861	155	5.26429e-11	1.13851e-08	MF:nucleoside_phosphate_binding
i4_vs_i24	GO:0043168	2114	162	1.3006e-10	2.66783e-08	MF:anion_binding
i4_vs_i24	GO:0036094	1947	161	1.44386e-10	2.88844e-08	MF:small_molecule_binding
i4_vs_i24	GO:0004113	1	1	2.20129e-09	2.13512e-07	MF:2'-3'-cyclic-nucleotide_3'-phosphodiesterase_activity
i4_vs_i24	GO:0004486	1	1	2.20129e-09	2.13512e-07	MF:methylenetetrahydrofolate_dehydrogenase_[NAD(P)+]_activity
i4_vs_i24	GO:0004642	1	1	2.20129e-09	2.13512e-07	MF:phosphoribosylformylglycinamidine_synthase_activity
i4_vs_i24	GO:0004856	1	1	2.20129e-09	2.13512e-07	MF:xylulokinase_activity
i4_vs_i24	GO:0005020	1	1	2.20129e-09	2.13512e-07	MF:stem_cell_factor_receptor_activity
i4_vs_i24	GO:0005287	1	1	2.20129e-09	2.13512e-07	MF:high_affinity_basic_amino_acid_transmembrane_transporter_activity
i4_vs_i24	GO:0005289	1	1	2.20129e-09	2.13512e-07	MF:high_affinity_arginine_transmembrane_transporter_activity
i4_vs_i24	GO:0016534	1	1	2.20129e-09	2.13512e-07	MF:cyclin-dependent_protein_kinase_5_activator_activity
i4_vs_i24	GO:0019782	1	1	2.20129e-09	2.13512e-07	MF:ISG15_activating_enzyme_activity
i4_vs_i24	GO:0031699	1	1	2.20129e-09	2.13512e-07	MF:beta-3_adrenergic_receptor_binding
i4_vs_i24	GO:0033797	1	1	2.20129e-09	2.13512e-07	MF:selenate_reductase_activity
i4_vs_i24	GO:0033878	1	1	2.20129e-09	2.13512e-07	MF:hormone-sensitive_lipase_activity
i4_vs_i24	GO:0045340	1	1	2.20129e-09	2.13512e-07	MF:mercury_ion_binding
i4_vs_i24	GO:0047710	1	1	2.20129e-09	2.13512e-07	MF:bis(5'-adenosyl)-triphosphatase_activity
i4_vs_i24	GO:0050561	1	1	2.20129e-09	2.13512e-07	MF:glutamate-tRNA(Gln)_ligase_activity
i4_vs_i24	GO:0003725	29	11	4.39649e-09	3.61328e-07	MF:double-stranded_RNA_binding
i4_vs_i24	GO:0004813	2	1	4.40259e-09	3.61328e-07	MF:alanine-tRNA_ligase_activity
i4_vs_i24	GO:0004818	2	1	4.40259e-09	3.61328e-07	MF:glutamate-tRNA_ligase_activity
i4_vs_i24	GO:0008273	2	1	4.40259e-09	3.61328e-07	MF:calcium-_potassium:sodium_antiporter_activity
i4_vs_i24	GO:0036312	2	1	4.40259e-09	3.61328e-07	MF:phosphatidylinositol_3-kinase_regulatory_subunit_binding
i4_vs_i24	GO:0097159	4056	292	4.88155e-09	3.98593e-07	MF:organic_cyclic_compound_binding
i4_vs_i24	GO:1901363	4024	289	7.34601e-09	5.62515e-07	MF:heterocyclic_compound_binding
i4_vs_i24	GO:0051425	4	1	8.80522e-09	6.4054e-07	MF:PTB_domain_binding
i4_vs_i24	GO:0016787	1733	154	1.80704e-08	1.26842e-06	MF:hydrolase_activity
i4_vs_i24	GO:0008384	3	1	4.19975e-08	2.848e-06	MF:IkappaB_kinase_activity
i4_vs_i24	GO:0005515	5737	407	8.43505e-08	5.50998e-06	MF:protein_binding
i4_vs_i24	GO:0038025	2	1	1.15224e-07	7.4058e-06	MF:reelin_receptor_activity
i4_vs_i24	GO:0030229	3	1	1.17426e-07	7.45746e-06	MF:very-low-density_lipoprotein_particle_receptor_activity
i4_vs_i24	GO:0004871	617	54	1.3188e-06	7.9049e-05	MF:signal_transducer_activity
i4_vs_i24	GO:0060089	617	54	1.3188e-06	7.9049e-05	MF:molecular_transducer_activity
i4_vs_i24	GO:0016772	739	64	1.37144e-06	8.1593e-05	MF:transferase_activity-_transferring_phosphorus-containing_groups
i4_vs_i24	GO:0016818	659	61	3.65548e-06	0.000205994	MF:hydrolase_activity-_acting_on_acid_anhydrides-_in_phosphorus-containing_anhydrides
i4_vs_i24	GO:0004998	2	2	3.85871e-06	0.000216683	MF:transferrin_receptor_activity
i4_vs_i24	GO:0016817	660	61	4.05249e-06	0.000225979	MF:hydrolase_activity-_acting_on_acid_anhydrides
i4_vs_i24	GO:0017111	624	57	4.34586e-06	0.000239885	MF:nucleoside-triphosphatase_activity
i4_vs_i24	GO:0004888	311	32	4.77402e-06	0.000261656	MF:transmembrane_signaling_receptor_activity
i4_vs_i24	GO:0016462	657	60	5.53775e-06	0.000299413	MF:pyrophosphatase_activity
i4_vs_i24	GO:0016740	1379	113	1.48256e-05	0.00075085	MF:transferase_activity
i4_vs_i24	GO:0003677	1783	120	3.16038e-05	0.00154204	MF:DNA_binding
i4_vs_i24	GO:0008026	97	12	3.46925e-05	0.00166733	MF:ATP-dependent_helicase_activity
i4_vs_i24	GO:0070035	97	12	3.46925e-05	0.00166733	MF:purine_NTP-dependent_helicase_activity
i4_vs_i24	GO:0042623	240	24	3.61657e-05	0.0017226	MF:ATPase_activity-_coupled
i4_vs_i24	GO:0038023	368	34	3.63367e-05	0.00172562	MF:signaling_receptor_activity
i4_vs_i24	GO:0004872	498	42	3.66908e-05	0.00173215	MF:receptor_activity
i4_vs_i24	GO:0050682	1	1	4.71098e-05	0.00215747	MF:AF-2_domain_binding
i4_vs_i24	GO:0004930	122	16	5.18674e-05	0.0023582	MF:G-protein_coupled_receptor_activity
i4_vs_i24	GO:0001730	3	3	7.57292e-05	0.00330237	MF:2'-5'-oligoadenylate_synthetase_activity
i4_vs_i24	GO:0003678	43	7	7.78262e-05	0.00336878	MF:DNA_helicase_activity
i4_vs_i24	GO:0004527	63	12	8.18133e-05	0.00351973	MF:exonuclease_activity
i4_vs_i24	GO:0015421	4	3	8.76981e-05	0.00373277	MF:oligopeptide-transporting_ATPase_activity
i4_vs_i24	GO:0003727	35	8	9.63829e-05	0.00402751	MF:single-stranded_RNA_binding
i4_vs_i24	GO:0015198	5	3	0.000111773	0.00456332	MF:oligopeptide_transporter_activity
i4_vs_i24	GO:0035673	5	3	0.000111773	0.00456332	MF:oligopeptide_transmembrane_transporter_activity
i4_vs_i24	GO:0010484	2	1	0.000128054	0.00516216	MF:H3_histone_acetyltransferase_activity
i4_vs_i24	GO:0043997	1	1	0.000128052	0.00516216	MF:histone_acetyltransferase_activity_(H4-K12_specific)
i4_vs_i24	GO:0004714	45	7	0.000137537	0.00551664	MF:transmembrane_receptor_protein_tyrosine_kinase_activity
i4_vs_i24	GO:0016779	108	19	0.000151429	0.00601357	MF:nucleotidyltransferase_activity
i4_vs_i24	GO:0003676	2567	180	0.00015555	0.00613159	MF:nucleic_acid_binding
i4_vs_i24	GO:0004672	472	35	0.000178813	0.00697982	MF:protein_kinase_activity
i4_vs_i24	GO:0016773	574	41	0.00020127	0.00776176	MF:phosphotransferase_activity-_alcohol_group_as_acceptor
i4_vs_i24	GO:0016301	617	45	0.000213712	0.00818243	MF:kinase_activity
i4_vs_i24	GO:0017056	8	3	0.000229422	0.0087213	MF:structural_constituent_of_nuclear_pore
i4_vs_i24	GO:0034046	4	2	0.000276967	0.0102844	MF:poly(G)_RNA_binding
i4_vs_i24	GO:0046872	2941	183	0.000282056	0.0104126	MF:metal_ion_binding
i4_vs_i24	GO:0008408	38	9	0.000309757	0.0111904	MF:3'-5'_exonuclease_activity
i4_vs_i24	GO:0008094	66	10	0.00034806	0.0122425	MF:DNA-dependent_ATPase_activity
i4_vs_i24	GO:0043169	2971	184	0.000365982	0.0127054	MF:cation_binding
i4_vs_i24	GO:0017108	4	2	0.000381878	0.0131333	MF:5'-flap_endonuclease_activity
i4_vs_i24	GO:0015267	164	17	0.000444215	0.0147892	MF:channel_activity
i4_vs_i24	GO:0022803	164	17	0.000444215	0.0147892	MF:passive_transmembrane_transporter_activity
i4_vs_i24	GO:0004518	139	19	0.000486204	0.0160769	MF:nuclease_activity
i4_vs_i24	GO:0016887	300	26	0.00066466	0.0209394	MF:ATPase_activity
i4_vs_i24	GO:0042803	401	44	0.000757122	0.0234371	MF:protein_homodimerization_activity
i4_vs_i24	GO:0019199	59	7	0.000786103	0.0241474	MF:transmembrane_receptor_protein_kinase_activity
i4_vs_i24	GO:0016538	21	7	0.000820009	0.024973	MF:cyclin-dependent_protein_kinase_regulator_activity
i4_vs_i24	GO:0016788	561	50	0.000819384	0.024973	MF:hydrolase_activity-_acting_on_ester_bonds
i4_vs_i24	GO:0015440	5	3	0.000830872	0.0251366	MF:peptide-transporting_ATPase_activity
i4_vs_i24	GO:0004842	236	22	0.000837208	0.0252329	MF:ubiquitin-protein_ligase_activity
i4_vs_i24	GO:0048256	6	2	0.000881423	0.0263177	MF:flap_endonuclease_activity
i4_vs_i24	GO:0004529	10	5	0.000935298	0.02749	MF:exodeoxyribonuclease_activity
i4_vs_i24	GO:0016895	10	5	0.000935298	0.02749	MF:exodeoxyribonuclease_activity-_producing_5'-phosphomonoesters
i4_vs_i24	GO:0005244	73	9	0.000967506	0.0282554	MF:voltage-gated_ion_channel_activity
i4_vs_i24	GO:0022832	73	9	0.000967506	0.0282554	MF:voltage-gated_channel_activity
i4_vs_i24	GO:0015197	7	3	0.00107038	0.0310897	MF:peptide_transporter_activity
i4_vs_i24	GO:0016796	32	8	0.00111628	0.0323055	MF:exonuclease_activity-_active_with_either_ribo-_or_deoxyribonucleic_acids_and_producing_5'-phosphomonoesters
i4_vs_i24	GO:0042393	104	12	0.00111991	0.032352	MF:histone_binding
i4_vs_i24	GO:0004716	6	2	0.001148	0.0329849	MF:receptor_signaling_protein_tyrosine_kinase_activity
i4_vs_i24	GO:0042887	8	3	0.00117472	0.0336318	MF:amide_transmembrane_transporter_activity
i4_vs_i24	GO:0000406	2	1	0.00132975	0.0370662	MF:double-strand/single-strand_DNA_junction_binding
i4_vs_i24	GO:0016814	20	6	0.00132514	0.0370662	MF:hydrolase_activity-_acting_on_carbon-nitrogen_(but_not_peptide)_bonds-_in_cyclic_amidines
i4_vs_i24	GO:0032181	2	1	0.00132975	0.0370662	MF:dinucleotide_repeat_insertion_binding
i4_vs_i24	GO:0008270	904	65	0.00144026	0.0396729	MF:zinc_ion_binding
i4_vs_i24	GO:0004654	1	1	0.00150196	0.0407781	MF:polyribonucleotide_nucleotidyltransferase_activity
i4_vs_i24	GO:0001948	40	7	0.00150888	0.0408598	MF:glycoprotein_binding
i4_vs_i24	GO:0070566	17	5	0.00161237	0.0434074	MF:adenylyltransferase_activity
i4_vs_i24	GO:0017112	23	3	0.00172159	0.04552	MF:Rab_guanyl-nucleotide_exchange_factor_activity
i4_vs_i48	GO:0003725	29	10	2.96056e-06	0.000929034	MF:double-stranded_RNA_binding
i4_vs_i48	GO:0042802	656	64	9.92689e-06	0.00283696	MF:identical_protein_binding
i4_vs_i48	GO:0042803	401	43	3.01478e-05	0.00662408	MF:protein_homodimerization_activity
i4_vs_i48	GO:0003824	4084	280	3.88372e-05	0.00798504	MF:catalytic_activity
i4_vs_i48	GO:0016765	43	10	6.36774e-05	0.0115806	MF:transferase_activity-_transferring_alkyl_or_aryl_(other_than_methyl)_groups
i4_vs_i48	GO:0071813	14	6	6.8145e-05	0.0121073	MF:lipoprotein_particle_binding
i4_vs_i48	GO:0071814	14	6	6.8145e-05	0.0121073	MF:protein-lipid_complex_binding
i4_vs_i48	GO:0004364	17	6	9.55197e-05	0.0154414	MF:glutathione_transferase_activity
i4_vs_i48	GO:0046983	642	59	0.000106615	0.0170626	MF:protein_dimerization_activity
i4_vs_i48	GO:0016616	84	14	0.000165778	0.0236885	MF:oxidoreductase_activity-_acting_on_the_CH-OH_group_of_donors-_NAD_or_NADP_as_acceptor
i4_vs_i48	GO:0001730	3	3	0.000195984	0.0272741	MF:2'-5'-oligoadenylate_synthetase_activity
i4_vs_i48	GO:0016491	508	47	0.00022129	0.0297804	MF:oxidoreductase_activity
i4_vs_i48	GO:0016810	76	13	0.000249255	0.0329676	MF:hydrolase_activity-_acting_on_carbon-nitrogen_(but_not_peptide)_bonds
i4_vs_i48	GO:0052689	67	12	0.000300939	0.0376268	MF:carboxylic_ester_hydrolase_activity
i4_vs_i72	GO:0004888	311	43	1.45858e-05	0.00288186	MF:transmembrane_signaling_receptor_activity
i4_vs_i72	GO:0003725	29	10	1.66164e-05	0.00324304	MF:double-stranded_RNA_binding
i4_vs_i72	GO:1901681	111	21	2.29969e-05	0.00432991	MF:sulfur_compound_binding
i4_vs_i72	GO:0038023	368	47	4.66059e-05	0.0081074	MF:signaling_receptor_activity
i4_vs_i72	GO:0004871	617	69	7.24219e-05	0.0115904	MF:signal_transducer_activity
i4_vs_i72	GO:0060089	617	69	7.24219e-05	0.0115904	MF:molecular_transducer_activity
i4_vs_i72	GO:0004872	498	58	9.2619e-05	0.0139553	MF:receptor_activity
i4_vs_i72	GO:0016717	6	4	0.000316896	0.0356632	MF:oxidoreductase_activity-_acting_on_paired_donors-_with_oxidation_of_a_pair_of_donors_resulting_in_the_reduction_of_molecular_oxygen_to_two_molecules_of_water
i4_vs_i72	GO:0001730	3	3	0.000352275	0.036298	MF:2'-5'-oligoadenylate_synthetase_activity
i6_vs_i24	GO:0036094	1947	237	3.55263e-08	6.18003e-06	MF:small_molecule_binding
i6_vs_i24	GO:0005524	1200	160	3.83298e-08	6.59602e-06	MF:ATP_binding
i6_vs_i24	GO:0030554	1235	163	5.43694e-08	8.78916e-06	MF:adenyl_nucleotide_binding
i6_vs_i24	GO:0000166	1860	227	6.22719e-08	9.77059e-06	MF:nucleotide_binding
i6_vs_i24	GO:1901265	1861	227	6.4704e-08	1.00536e-05	MF:nucleoside_phosphate_binding
i6_vs_i24	GO:0032559	1222	161	7.37663e-08	1.13515e-05	MF:adenyl_ribonucleotide_binding
i6_vs_i24	GO:0001882	1484	188	8.43281e-08	1.2732e-05	MF:nucleoside_binding
i6_vs_i24	GO:0032550	1472	185	1.84805e-07	2.52788e-05	MF:purine_ribonucleoside_binding
i6_vs_i24	GO:0017076	1503	188	2.00649e-07	2.72135e-05	MF:purine_nucleotide_binding
i6_vs_i24	GO:0001883	1475	185	2.11445e-07	2.81997e-05	MF:purine_nucleoside_binding
i6_vs_i24	GO:0032549	1476	185	2.19829e-07	2.88373e-05	MF:ribonucleoside_binding
i6_vs_i24	GO:0035639	1466	184	2.18156e-07	2.88373e-05	MF:purine_ribonucleoside_triphosphate_binding
i6_vs_i24	GO:0032553	1496	186	3.47462e-07	4.31068e-05	MF:ribonucleotide_binding
i6_vs_i24	GO:0032555	1488	185	3.75304e-07	4.62028e-05	MF:purine_ribonucleotide_binding
i6_vs_i24	GO:0003725	29	13	4.2063e-07	5.13875e-05	MF:double-stranded_RNA_binding
i6_vs_i24	GO:0008094	66	20	6.69949e-07	8.06155e-05	MF:DNA-dependent_ATPase_activity
i6_vs_i24	GO:0004518	139	31	1.17874e-06	0.000137698	MF:nuclease_activity
i6_vs_i24	GO:0032405	5	5	4.82011e-06	0.000476179	MF:MutLalpha_complex_binding
i6_vs_i24	GO:0043566	172	34	6.0834e-06	0.000586498	MF:structure-specific_DNA_binding
i6_vs_i24	GO:0016818	659	92	6.66549e-06	0.000627497	MF:hydrolase_activity-_acting_on_acid_anhydrides-_in_phosphorus-containing_anhydrides
i6_vs_i24	GO:0004386	134	29	7.09877e-06	0.000660516	MF:helicase_activity
i6_vs_i24	GO:0016817	660	92	7.43968e-06	0.000688235	MF:hydrolase_activity-_acting_on_acid_anhydrides
i6_vs_i24	GO:0032404	11	7	8.35691e-06	0.00075137	MF:mismatch_repair_complex_binding
i6_vs_i24	GO:0003824	4084	427	1.02868e-05	0.000890218	MF:catalytic_activity
i6_vs_i24	GO:0016462	657	91	1.09149e-05	0.000929161	MF:pyrophosphatase_activity
i6_vs_i24	GO:0008408	38	13	1.33652e-05	0.00111547	MF:3'-5'_exonuclease_activity
i6_vs_i24	GO:0017056	8	6	1.341e-05	0.00111547	MF:structural_constituent_of_nuclear_pore
i6_vs_i24	GO:0017111	624	87	1.3452e-05	0.00111547	MF:nucleoside-triphosphatase_activity
i6_vs_i24	GO:0003697	63	17	2.28285e-05	0.00181765	MF:single-stranded_DNA_binding
i6_vs_i24	GO:0004527	63	17	2.62659e-05	0.00205053	MF:exonuclease_activity
i6_vs_i24	GO:0016787	1733	199	3.85951e-05	0.00292738	MF:hydrolase_activity
i6_vs_i24	GO:0016796	32	11	5.79204e-05	0.00421345	MF:exonuclease_activity-_active_with_either_ribo-_or_deoxyribonucleic_acids_and_producing_5'-phosphomonoesters
i6_vs_i24	GO:0004529	10	6	7.2236e-05	0.00491943	MF:exodeoxyribonuclease_activity
i6_vs_i24	GO:0016895	10	6	7.2236e-05	0.00491943	MF:exodeoxyribonuclease_activity-_producing_5'-phosphomonoesters
i6_vs_i24	GO:0034061	29	10	0.00011696	0.0074873	MF:DNA_polymerase_activity
i6_vs_i24	GO:0016779	108	22	0.000137374	0.00868989	MF:nucleotidyltransferase_activity
i6_vs_i24	GO:0097159	4056	416	0.000161051	0.00995159	MF:organic_cyclic_compound_binding
i6_vs_i24	GO:0004536	36	11	0.000190639	0.0117345	MF:deoxyribonuclease_activity
i6_vs_i24	GO:0043168	2114	233	0.000196874	0.0120258	MF:anion_binding
i6_vs_i24	GO:0003674	10409	972	0.000240925	0.0137706	MF:molecular_function
i6_vs_i24	GO:0004523	5	4	0.000248743	0.0140681	MF:ribonuclease_H_activity
i6_vs_i24	GO:0003887	26	9	0.000255506	0.0143393	MF:DNA-directed_DNA_polymerase_activity
i6_vs_i24	GO:1901363	4024	411	0.000263293	0.0145804	MF:heterocyclic_compound_binding
i6_vs_i24	GO:0003678	43	12	0.000305593	0.0163569	MF:DNA_helicase_activity
i6_vs_i24	GO:0043142	5	4	0.000318927	0.016901	MF:single-stranded_DNA-dependent_ATPase_activity
i6_vs_i24	GO:0016763	39	11	0.000354932	0.018624	MF:transferase_activity-_transferring_pentosyl_groups
i6_vs_i24	GO:0032137	3	3	0.000499508	0.0249817	MF:guanine/thymine_mispair_binding
i6_vs_i24	GO:0005488	8699	824	0.00055541	0.0272662	MF:binding
i6_vs_i24	GO:0042623	240	37	0.000729275	0.0347361	MF:ATPase_activity-_coupled
i6_vs_i24	GO:0001730	3	3	0.000736535	0.0347714	MF:2'-5'-oligoadenylate_synthetase_activity
i6_vs_i24	GO:0003727	35	10	0.000746145	0.0348783	MF:single-stranded_RNA_binding
i6_vs_i24	GO:0004519	77	16	0.000910413	0.0410429	MF:endonuclease_activity
i6_vs_i48	GO:0003725	29	9	5.77604e-06	0.00217063	MF:double-stranded_RNA_binding
i6_vs_i48	GO:0042803	401	37	6.08267e-05	0.0182522	MF:protein_homodimerization_activity
i6_vs_i48	GO:0042802	656	53	7.59012e-05	0.0208745	MF:identical_protein_binding
i6_vs_i48	GO:0001730	3	3	0.000114769	0.0281575	MF:2'-5'-oligoadenylate_synthetase_activity
i6_vs_i48	GO:0046983	642	51	0.000139934	0.0315422	MF:protein_dimerization_activity
i6_vs_i72	GO:1901681	111	27	6.88593e-09	2.97844e-06	MF:sulfur_compound_binding
i6_vs_i72	GO:0005539	105	24	2.29029e-07	5.55361e-05	MF:glycosaminoglycan_binding
i6_vs_i72	GO:0008201	79	20	3.76331e-07	8.72871e-05	MF:heparin_binding
i6_vs_i72	GO:0005102	733	86	8.75674e-07	0.000186857	MF:receptor_binding
i6_vs_i72	GO:0097367	114	24	9.78843e-07	0.000203447	MF:carbohydrate_derivative_binding
i6_vs_i72	GO:0003725	29	9	0.000133412	0.0143729	MF:double-stranded_RNA_binding
i6_vs_i72	GO:0004871	617	68	0.000203378	0.0190343	MF:signal_transducer_activity
i6_vs_i72	GO:0060089	617	68	0.000203378	0.0190343	MF:molecular_transducer_activity
i6_vs_i72	GO:0042802	656	69	0.000291247	0.0254706	MF:identical_protein_binding
i6_vs_i72	GO:0070700	3	3	0.000354628	0.0291405	MF:BMP_receptor_binding
i6_vs_i72	GO:0001730	3	3	0.000392184	0.0314084	MF:2'-5'-oligoadenylate_synthetase_activity
i6_vs_i72	GO:0071837	11	5	0.000695208	0.0465867	MF:HMG_box_domain_binding
i12_vs_i24	GO:0003725	29	9	7.73354e-12	3.25704e-09	MF:double-stranded_RNA_binding
i12_vs_i24	GO:0001730	3	3	1.07197e-06	0.000209217	MF:2'-5'-oligoadenylate_synthetase_activity
i12_vs_i24	GO:0003727	35	6	1.21947e-06	0.000232338	MF:single-stranded_RNA_binding
i12_vs_i24	GO:0003950	18	4	2.85125e-05	0.00403818	MF:NAD+_ADP-ribosyltransferase_activity
i12_vs_i24	GO:0016763	39	5	4.28531e-05	0.00586172	MF:transferase_activity-_transferring_pentosyl_groups
i12_vs_i24	GO:0003723	769	20	8.75457e-05	0.0108611	MF:RNA_binding
i12_vs_i24	GO:0017076	1503	30	0.000230214	0.0257647	MF:purine_nucleotide_binding
i12_vs_i24	GO:0046980	3	2	0.000296345	0.0316517	MF:tapasin_binding
i12_vs_i24	GO:0008270	904	21	0.000316678	0.0324879	MF:zinc_ion_binding
i12_vs_i24	GO:0035639	1466	29	0.000347778	0.0352269	MF:purine_ribonucleoside_triphosphate_binding
i12_vs_i24	GO:0032550	1472	29	0.000371949	0.0369731	MF:purine_ribonucleoside_binding
i12_vs_i24	GO:0001883	1475	29	0.000384419	0.0379768	MF:purine_nucleoside_binding
i12_vs_i24	GO:0032549	1476	29	0.000389005	0.0381941	MF:ribonucleoside_binding
i12_vs_i24	GO:0000166	1860	34	0.000412509	0.0402548	MF:nucleotide_binding
i12_vs_i24	GO:1901265	1861	34	0.000416464	0.0403945	MF:nucleoside_phosphate_binding
i12_vs_i24	GO:0001882	1484	29	0.00042468	0.0409432	MF:nucleoside_binding
i12_vs_i24	GO:0032555	1488	29	0.000445357	0.0426796	MF:purine_ribonucleotide_binding
i12_vs_i24	GO:0004386	134	7	0.000473258	0.0450835	MF:helicase_activity
i12_vs_i24	GO:0032553	1496	29	0.000485767	0.0457307	MF:ribonucleotide_binding
i12_vs_i24	GO:0042605	16	3	0.000493524	0.0461892	MF:peptide_antigen_binding
i12_vs_i72	GO:1901681	111	20	1.48251e-05	0.00641246	MF:sulfur_compound_binding
i12_vs_i72	GO:0097367	114	19	9.13346e-05	0.0247749	MF:carbohydrate_derivative_binding
i12_vs_i72	GO:0005539	105	18	0.000109227	0.0277472	MF:glycosaminoglycan_binding
i12_vs_i72	GO:0005231	14	6	0.000118204	0.0282348	MF:excitatory_extracellular_ligand-gated_ion_channel_activity
i24_vs_i48	GO:0008289	512	100	9.6919e-05	0.0272084	MF:lipid_binding
i24_vs_i48	GO:0038023	368	76	0.000105998	0.0282733	MF:signaling_receptor_activity
i24_vs_i48	GO:0016616	84	24	0.000144833	0.0365882	MF:oxidoreductase_activity-_acting_on_the_CH-OH_group_of_donors-_NAD_or_NADP_as_acceptor
i24_vs_i48	GO:0004888	311	65	0.000232623	0.0483493	MF:transmembrane_signaling_receptor_activity
i24_vs_i72	GO:0003700	678	127	1.40629e-06	0.000562658	MF:sequence-specific_DNA_binding_transcription_factor_activity
i24_vs_i72	GO:0001071	680	127	2.01777e-06	0.000733919	MF:nucleic_acid_binding_transcription_factor_activity
i24_vs_i72	GO:0043565	408	81	1.97759e-05	0.00494826	MF:sequence-specific_DNA_binding
i24_vs_i72	GO:0038023	368	75	2.17693e-05	0.00519993	MF:signaling_receptor_activity
i24_vs_i72	GO:1901681	111	30	2.84373e-05	0.00641002	MF:sulfur_compound_binding
i24_vs_i72	GO:0004872	498	95	3.05095e-05	0.00670275	MF:receptor_activity
i24_vs_i72	GO:0097367	114	30	5.72993e-05	0.0110484	MF:carbohydrate_derivative_binding
i24_vs_i72	GO:0004888	311	64	6.43478e-05	0.0119747	MF:transmembrane_signaling_receptor_activity
i24_vs_i72	GO:0004871	617	111	8.54607e-05	0.0148398	MF:signal_transducer_activity
i24_vs_i72	GO:0005539	105	28	8.33968e-05	0.0148398	MF:glycosaminoglycan_binding
i24_vs_i72	GO:0060089	617	111	8.54607e-05	0.0148398	MF:molecular_transducer_activity
i24_vs_i72	GO:0008201	79	22	0.000225952	0.029048	MF:heparin_binding
i24_vs_i72	GO:0005230	17	8	0.00048051	0.0483653	MF:extracellular_ligand-gated_ion_channel_activity
i48_vs_i72	GO:0004872	498	65	1.9852e-06	0.00262785	MF:receptor_activity
i48_vs_i72	GO:0038023	368	50	1.03294e-05	0.00751419	MF:signaling_receptor_activity
i48_vs_i72	GO:0005230	17	7	8.59738e-05	0.0352801	MF:extracellular_ligand-gated_ion_channel_activity
i48_vs_i72	GO:0004888	311	41	0.000119958	0.0417351	MF:transmembrane_signaling_receptor_activity

## Sheet: Cellular Component_Upregulated
Table S9: Enriched Cellular Component associated with Genes Upregulated in 'B' in pairwise comparisons.
Comparison (A vs B)	Category	Number of genes in category	Count	Over- represented P-value	Adjusted P-value	Cellular Component: GO Term
Uninfected vs i4	GO:0000779	84	37	1.24592e-23	1.66165e-20	CC:condensed_chromosome-_centromeric_region
Uninfected vs i4	GO:0000777	80	36	1.99969e-23	2.46178e-20	CC:condensed_chromosome_kinetochore
Uninfected vs i4	GO:0000793	152	47	1.41325e-21	1.4136e-18	CC:condensed_chromosome
Uninfected vs i4	GO:0000776	103	38	7.01663e-21	6.60554e-18	CC:kinetochore
Uninfected vs i4	GO:0000775	147	45	1.77487e-20	1.495e-17	CC:chromosome-_centromeric_region
Uninfected vs i4	GO:0005819	232	56	1.79671e-19	1.43772e-16	CC:spindle
Uninfected vs i4	GO:0005694	548	90	8.83001e-19	6.72931e-16	CC:chromosome
Uninfected vs i4	GO:0044427	461	80	2.71134e-18	1.88662e-15	CC:chromosomal_part
Uninfected vs i4	GO:0015630	791	113	3.83361e-18	2.54336e-15	CC:microtubule_cytoskeleton
Uninfected vs i4	GO:0043228	2555	250	1.63824e-17	9.36371e-15	CC:non-membrane-bounded_organelle
Uninfected vs i4	GO:0043232	2555	250	1.63824e-17	9.36371e-15	CC:intracellular_non-membrane-bounded_organelle
Uninfected vs i4	GO:0044430	1000	128	1.33657e-16	6.90015e-14	CC:cytoskeletal_part
Uninfected vs i4	GO:0005856	1371	151	8.52489e-14	3.32762e-11	CC:cytoskeleton
Uninfected vs i4	GO:0005874	294	52	1.96405e-12	6.41482e-10	CC:microtubule
Uninfected vs i4	GO:0000922	97	28	2.18133e-12	6.96845e-10	CC:spindle_pole
Uninfected vs i4	GO:0031981	1831	177	1.07908e-11	3.25842e-09	CC:nuclear_lumen
Uninfected vs i4	GO:0005813	361	57	2.16098e-11	5.96282e-09	CC:centrosome
Uninfected vs i4	GO:0005815	467	67	2.80985e-11	7.62185e-09	CC:microtubule_organizing_center
Uninfected vs i4	GO:0005634	4874	377	3.85193e-10	9.06564e-08	CC:nucleus
Uninfected vs i4	GO:0044428	2176	194	7.9604e-10	1.69864e-07	CC:nuclear_part
Uninfected vs i4	GO:0005654	1285	128	1.90847e-09	3.47081e-07	CC:nucleoplasm
Uninfected vs i4	GO:0043234	2696	228	2.48568e-09	4.23201e-07	CC:protein_complex
Uninfected vs i4	GO:0000940	12	9	3.2355e-09	5.23039e-07	CC:condensed_chromosome_outer_kinetochore
Uninfected vs i4	GO:0000780	14	9	1.46809e-08	2.19582e-06	CC:condensed_nuclear_chromosome-_centromeric_region
Uninfected vs i4	GO:0031974	2394	201	3.17371e-08	4.53501e-06	CC:membrane-enclosed_lumen
Uninfected vs i4	GO:0043233	2352	197	5.86239e-08	8.22998e-06	CC:organelle_lumen
Uninfected vs i4	GO:0005575	11280	734	1.58975e-07	2.08543e-05	CC:cellular_component
Uninfected vs i4	GO:0005829	2163	181	1.95322e-07	2.52091e-05	CC:cytosol
Uninfected vs i4	GO:0005876	44	14	2.1949e-07	2.81017e-05	CC:spindle_microtubule
Uninfected vs i4	GO:0070013	2322	192	2.23751e-07	2.842e-05	CC:intracellular_organelle_lumen
Uninfected vs i4	GO:0005871	43	14	2.29219e-07	2.88852e-05	CC:kinesin_complex
Uninfected vs i4	GO:0000778	7	6	3.7463e-07	4.50795e-05	CC:condensed_nuclear_chromosome_kinetochore
Uninfected vs i4	GO:0044422	5179	374	3.86024e-07	4.61039e-05	CC:organelle_part
Uninfected vs i4	GO:0005875	107	22	4.40859e-07	5.18788e-05	CC:microtubule_associated_complex
Uninfected vs i4	GO:0005576	983	95	1.15684e-06	0.000125095	CC:extracellular_region
Uninfected vs i4	GO:0044421	596	65	1.30896e-06	0.000138732	CC:extracellular_region_part
Uninfected vs i4	GO:0005615	413	49	2.03838e-06	0.000200136	CC:extracellular_space
Uninfected vs i4	GO:0044446	5108	366	3.29358e-06	0.000315632	CC:intracellular_organelle_part
Uninfected vs i4	GO:0000794	57	14	6.03169e-06	0.000518985	CC:condensed_nuclear_chromosome
Uninfected vs i4	GO:0005623	10238	670	7.50036e-06	0.000615568	CC:cell
Uninfected vs i4	GO:0044464	10238	670	7.50036e-06	0.000615568	CC:cell_part
Uninfected vs i4	GO:0032991	3203	242	8.95371e-06	0.000705887	CC:macromolecular_complex
Uninfected vs i4	GO:0000228	249	33	2.08179e-05	0.00144229	CC:nuclear_chromosome
Uninfected vs i4	GO:0044454	214	29	4.40791e-05	0.0026421	CC:nuclear_chromosome_part
Uninfected vs i4	GO:0030496	89	16	6.75028e-05	0.00375034	CC:midbody
Uninfected vs i4	GO:0005657	43	10	0.000207921	0.00905892	CC:replication_fork
Uninfected vs i4	GO:0032133	3	3	0.000222072	0.00940223	CC:chromosome_passenger_complex
Uninfected vs i4	GO:0000796	6	4	0.000232194	0.00973291	CC:condensin_complex
Uninfected vs i4	GO:0000942	3	3	0.00023829	0.00990543	CC:condensed_nuclear_chromosome_outer_kinetochore
Uninfected vs i4	GO:0005622	9543	618	0.000400825	0.0152371	CC:intracellular
Uninfected vs i4	GO:0044424	9466	613	0.000460544	0.0172612	CC:intracellular_part
Uninfected vs i4	GO:0005814	64	12	0.00057574	0.0209412	CC:centriole
Uninfected vs i4	GO:0005737	7256	480	0.000642361	0.0228961	CC:cytoplasm
Uninfected vs i4	GO:0044450	95	15	0.000739569	0.0255639	CC:microtubule_organizing_center_part
Uninfected vs i4	GO:0031262	4	3	0.000743313	0.0256379	CC:Ndc80_complex
Uninfected vs i4	GO:0005658	4	3	0.00102816	0.0335374	CC:alpha_DNA_polymerase:primase_complex
Uninfected vs i6	GO:0000793	152	52	7.65516e-21	1.53141e-17	CC:condensed_chromosome
Uninfected vs i6	GO:0000779	84	36	2.1558e-18	3.13649e-15	CC:condensed_chromosome-_centromeric_region
Uninfected vs i6	GO:0000777	80	35	2.5904e-18	3.45473e-15	CC:condensed_chromosome_kinetochore
Uninfected vs i6	GO:0000776	103	37	3.64616e-16	3.24184e-13	CC:kinetochore
Uninfected vs i6	GO:0000775	147	44	1.39186e-15	1.17239e-12	CC:chromosome-_centromeric_region
Uninfected vs i6	GO:0005819	232	56	5.8809e-15	4.48181e-12	CC:spindle
Uninfected vs i6	GO:0031974	2394	268	5.51157e-11	2.20518e-08	CC:membrane-enclosed_lumen
Uninfected vs i6	GO:0044427	461	77	6.54234e-11	2.43497e-08	CC:chromosomal_part
Uninfected vs i6	GO:0043233	2352	263	8.90633e-11	3.16749e-08	CC:organelle_lumen
Uninfected vs i6	GO:0005694	548	86	9.36859e-11	3.25946e-08	CC:chromosome
Uninfected vs i6	GO:0044422	5179	504	1.30911e-10	4.36478e-08	CC:organelle_part
Uninfected vs i6	GO:0070013	2322	259	1.60154e-10	5.12621e-08	CC:intracellular_organelle_lumen
Uninfected vs i6	GO:0031981	1831	212	2.56685e-10	7.60737e-08	CC:nuclear_lumen
Uninfected vs i6	GO:0005829	2163	240	7.76353e-10	2.07079e-07	CC:cytosol
Uninfected vs i6	GO:0044446	5108	493	1.02282e-09	2.64019e-07	CC:intracellular_organelle_part
Uninfected vs i6	GO:0005576	983	127	3.29165e-09	7.46174e-07	CC:extracellular_region
Uninfected vs i6	GO:0043228	2555	269	3.84369e-09	8.42663e-07	CC:non-membrane-bounded_organelle
Uninfected vs i6	GO:0043232	2555	269	3.84369e-09	8.42663e-07	CC:intracellular_non-membrane-bounded_organelle
Uninfected vs i6	GO:0044421	596	86	6.51313e-09	1.33636e-06	CC:extracellular_region_part
Uninfected vs i6	GO:0005615	413	67	7.9778e-09	1.61616e-06	CC:extracellular_space
Uninfected vs i6	GO:0000940	12	9	9.39287e-09	1.85584e-06	CC:condensed_chromosome_outer_kinetochore
Uninfected vs i6	GO:0005874	294	50	1.67316e-08	3.04288e-06	CC:microtubule
Uninfected vs i6	GO:0005737	7256	655	1.91366e-08	3.40291e-06	CC:cytoplasm
Uninfected vs i6	GO:0044428	2176	234	2.3836e-08	4.12595e-06	CC:nuclear_part
Uninfected vs i6	GO:0015630	791	102	2.71419e-08	4.62105e-06	CC:microtubule_cytoskeleton
Uninfected vs i6	GO:0000794	57	19	2.89973e-08	4.88498e-06	CC:condensed_nuclear_chromosome
Uninfected vs i6	GO:0005575	11280	952	4.30633e-08	6.71716e-06	CC:cellular_component
Uninfected vs i6	GO:0005623	10238	872	1.4983e-07	2.04947e-05	CC:cell
Uninfected vs i6	GO:0044464	10238	872	1.4983e-07	2.04947e-05	CC:cell_part
Uninfected vs i6	GO:0000780	14	9	1.72836e-07	2.34413e-05	CC:condensed_nuclear_chromosome-_centromeric_region
Uninfected vs i6	GO:0000922	97	24	2.85902e-07	3.67625e-05	CC:spindle_pole
Uninfected vs i6	GO:0044430	1000	116	1.19479e-06	0.000129199	CC:cytoskeletal_part
Uninfected vs i6	GO:0000778	7	6	1.32221e-06	0.000142018	CC:condensed_nuclear_chromosome_kinetochore
Uninfected vs i6	GO:0044444	5446	500	2.89741e-06	0.000285332	CC:cytoplasmic_part
Uninfected vs i6	GO:0005876	44	14	3.30143e-06	0.000314501	CC:spindle_microtubule
Uninfected vs i6	GO:0043234	2696	266	4.26183e-06	0.00038975	CC:protein_complex
Uninfected vs i6	GO:0005871	43	13	5.17216e-06	0.000452324	CC:kinesin_complex
Uninfected vs i6	GO:0005654	1285	142	7.148e-06	0.000598935	CC:nucleoplasm
Uninfected vs i6	GO:0031262	4	4	5.04375e-05	0.00316937	CC:Ndc80_complex
Uninfected vs i6	GO:0005856	1371	140	0.000109634	0.00605027	CC:cytoskeleton
Uninfected vs i6	GO:0005875	107	19	0.000168509	0.00839523	CC:microtubule_associated_complex
Uninfected vs i6	GO:0005634	4874	435	0.000211699	0.0100237	CC:nucleus
Uninfected vs i6	GO:0009986	278	38	0.000298914	0.013215	CC:cell_surface
Uninfected vs i6	GO:0005730	561	67	0.000362705	0.0156073	CC:nucleolus
Uninfected vs i6	GO:0030496	89	17	0.000409333	0.0170155	CC:midbody
Uninfected vs i6	GO:0005622	9543	798	0.000430554	0.0177593	CC:intracellular
Uninfected vs i6	GO:0000228	249	35	0.000450412	0.0182954	CC:nuclear_chromosome
Uninfected vs i6	GO:0044424	9466	791	0.000579454	0.0227852	CC:intracellular_part
Uninfected vs i6	GO:0032133	3	3	0.000585027	0.0228919	CC:chromosome_passenger_complex
Uninfected vs i6	GO:0000942	3	3	0.000596818	0.0232963	CC:condensed_nuclear_chromosome_outer_kinetochore
Uninfected vs i6	GO:0005881	43	10	0.00107404	0.0380287	CC:cytoplasmic_microtubule
Uninfected vs i6	GO:0043226	8379	705	0.00113946	0.0397295	CC:organelle
Uninfected vs i6	GO:0005813	361	44	0.00129778	0.0438179	CC:centrosome
Uninfected vs i6	GO:0005815	467	54	0.00142003	0.0465701	CC:microtubule_organizing_center
Uninfected vs i12	GO:0005694	548	80	2.72552e-17	1.55783e-14	CC:chromosome
Uninfected vs i12	GO:0044427	461	72	4.95166e-17	2.64155e-14	CC:chromosomal_part
Uninfected vs i12	GO:0000793	152	39	6.7391e-17	3.47911e-14	CC:condensed_chromosome
Uninfected vs i12	GO:0000775	147	38	9.03914e-17	4.5207e-14	CC:chromosome-_centromeric_region
Uninfected vs i12	GO:0005575	11280	684	8.81866e-15	3.71405e-12	CC:cellular_component
Uninfected vs i12	GO:0000779	84	27	1.5862e-14	6.28549e-12	CC:condensed_chromosome-_centromeric_region
Uninfected vs i12	GO:0044428	2176	194	1.61026e-14	6.28549e-12	CC:nuclear_part
Uninfected vs i12	GO:0031981	1831	170	2.2125e-14	8.10871e-12	CC:nuclear_lumen
Uninfected vs i12	GO:0000777	80	26	3.20036e-14	1.13819e-11	CC:condensed_chromosome_kinetochore
Uninfected vs i12	GO:0005623	10238	633	4.92072e-14	1.64065e-11	CC:cell
Uninfected vs i12	GO:0044464	10238	633	4.92072e-14	1.64065e-11	CC:cell_part
Uninfected vs i12	GO:0000776	103	27	1.92795e-12	5.5098e-10	CC:kinetochore
Uninfected vs i12	GO:0005634	4874	347	2.65729e-12	7.33229e-10	CC:nucleus
Uninfected vs i12	GO:0005622	9543	587	1.16331e-10	2.35681e-08	CC:intracellular
Uninfected vs i12	GO:0043233	2352	192	1.16338e-10	2.35681e-08	CC:organelle_lumen
Uninfected vs i12	GO:0070013	2322	190	1.19051e-10	2.38161e-08	CC:intracellular_organelle_lumen
Uninfected vs i12	GO:0031974	2394	194	1.92675e-10	3.71515e-08	CC:membrane-enclosed_lumen
Uninfected vs i12	GO:0044424	9466	582	2.2216e-10	4.18289e-08	CC:intracellular_part
Uninfected vs i12	GO:0005654	1285	118	5.99581e-10	1.06619e-07	CC:nucleoplasm
Uninfected vs i12	GO:0043228	2555	197	1.11958e-09	1.8472e-07	CC:non-membrane-bounded_organelle
Uninfected vs i12	GO:0043232	2555	197	1.11958e-09	1.8472e-07	CC:intracellular_non-membrane-bounded_organelle
Uninfected vs i12	GO:0005819	232	36	2.34136e-09	3.71001e-07	CC:spindle
Uninfected vs i12	GO:0005829	2163	172	4.66482e-09	6.82978e-07	CC:cytosol
Uninfected vs i12	GO:0005657	43	14	1.29934e-08	1.7032e-06	CC:replication_fork
Uninfected vs i12	GO:0005737	7256	456	8.36522e-08	9.16966e-06	CC:cytoplasm
Uninfected vs i12	GO:0000228	249	35	8.9965e-08	9.72838e-06	CC:nuclear_chromosome
Uninfected vs i12	GO:0043226	8379	513	1.07191e-07	1.13609e-05	CC:organelle
Uninfected vs i12	GO:0043227	7753	481	1.32652e-07	1.36966e-05	CC:membrane-bounded_organelle
Uninfected vs i12	GO:0005730	561	60	1.42183e-07	1.44167e-05	CC:nucleolus
Uninfected vs i12	GO:0043229	8355	510	2.05485e-07	2.05536e-05	CC:intracellular_organelle
Uninfected vs i12	GO:0043231	7728	478	2.45588e-07	2.44124e-05	CC:intracellular_membrane-bounded_organelle
Uninfected vs i12	GO:0000922	97	19	5.65321e-07	5.19965e-05	CC:spindle_pole
Uninfected vs i12	GO:0044422	5179	339	8.59446e-07	7.55745e-05	CC:organelle_part
Uninfected vs i12	GO:0000794	57	14	1.04965e-06	9.123e-05	CC:condensed_nuclear_chromosome
Uninfected vs i12	GO:0030894	18	8	1.18172e-06	0.000101135	CC:replisome
Uninfected vs i12	GO:0044446	5108	333	2.42999e-06	0.000197409	CC:intracellular_organelle_part
Uninfected vs i12	GO:0044454	214	29	2.45584e-06	0.000198502	CC:nuclear_chromosome_part
Uninfected vs i12	GO:0000780	14	7	3.53801e-06	0.00027092	CC:condensed_nuclear_chromosome-_centromeric_region
Uninfected vs i12	GO:0000778	7	5	7.78529e-06	0.000546473	CC:condensed_nuclear_chromosome_kinetochore
Uninfected vs i12	GO:0000940	12	6	8.39335e-06	0.000584032	CC:condensed_chromosome_outer_kinetochore
Uninfected vs i12	GO:0043601	17	7	9.72601e-06	0.000670927	CC:nuclear_replisome
Uninfected vs i12	GO:0031262	4	4	1.30025e-05	0.000850168	CC:Ndc80_complex
Uninfected vs i12	GO:0015630	791	66	4.691e-05	0.00264348	CC:microtubule_cytoskeleton
Uninfected vs i12	GO:0005576	983	81	5.30957e-05	0.00296078	CC:extracellular_region
Uninfected vs i12	GO:0042555	11	5	0.000115904	0.00567255	CC:MCM_complex
Uninfected vs i12	GO:0043596	25	7	0.00013385	0.00645219	CC:nuclear_replication_fork
Uninfected vs i12	GO:0032133	3	3	0.000200361	0.00913555	CC:chromosome_passenger_complex
Uninfected vs i12	GO:0000942	3	3	0.000214026	0.00962156	CC:condensed_nuclear_chromosome_outer_kinetochore
Uninfected vs i12	GO:0043234	2696	179	0.00027939	0.012032	CC:protein_complex
Uninfected vs i12	GO:0005876	44	9	0.000360993	0.0150061	CC:spindle_microtubule
Uninfected vs i12	GO:0016605	77	12	0.000360426	0.0150061	CC:PML_body
Uninfected vs i12	GO:0044444	5446	337	0.000423208	0.016975	CC:cytoplasmic_part
Uninfected vs i12	GO:0005813	361	34	0.000432624	0.0172661	CC:centrosome
Uninfected vs i12	GO:0005658	4	3	0.000448876	0.0178258	CC:alpha_DNA_polymerase:primase_complex
Uninfected vs i12	GO:0005643	64	11	0.000457127	0.0180638	CC:nuclear_pore
Uninfected vs i12	GO:0000930	15	5	0.000578854	0.0223229	CC:gamma-tubulin_complex
Uninfected vs i12	GO:0005615	413	39	0.000614119	0.0232349	CC:extracellular_space
Uninfected vs i12	GO:0005874	294	28	0.000792935	0.0281862	CC:microtubule
Uninfected vs i12	GO:0044421	596	50	0.000827761	0.0291795	CC:extracellular_region_part
Uninfected vs i12	GO:0005815	467	40	0.00102479	0.0344867	CC:microtubule_organizing_center
Uninfected vs i24	GO:0044446	5108	1547	1.4057e-41	1.12484e-37	CC:intracellular_organelle_part
Uninfected vs i24	GO:0044422	5179	1560	1.32375e-40	7.06176e-37	CC:organelle_part
Uninfected vs i24	GO:0031974	2394	811	3.04906e-35	8.13286e-32	CC:membrane-enclosed_lumen
Uninfected vs i24	GO:0044428	2176	746	1.41872e-34	2.83816e-31	CC:nuclear_part
Uninfected vs i24	GO:0031981	1831	647	3.45916e-34	6.15115e-31	CC:nuclear_lumen
Uninfected vs i24	GO:0043233	2352	792	2.04461e-33	3.2722e-30	CC:organelle_lumen
Uninfected vs i24	GO:0070013	2322	781	9.75516e-33	1.41929e-29	CC:intracellular_organelle_lumen
Uninfected vs i24	GO:0005575	11280	2907	5.23798e-29	6.44835e-26	CC:cellular_component
Uninfected vs i24	GO:0005623	10238	2667	2.07671e-26	2.21571e-23	CC:cell
Uninfected vs i24	GO:0044464	10238	2667	2.07671e-26	2.21571e-23	CC:cell_part
Uninfected vs i24	GO:0005654	1285	462	5.08763e-26	5.0889e-23	CC:nucleoplasm
Uninfected vs i24	GO:0043226	8379	2238	4.62899e-24	3.70412e-21	CC:organelle
Uninfected vs i24	GO:0000793	152	94	7.51397e-24	5.72636e-21	CC:condensed_chromosome
Uninfected vs i24	GO:0043228	2555	797	1.63652e-23	1.13873e-20	CC:non-membrane-bounded_organelle
Uninfected vs i24	GO:0043232	2555	797	1.63652e-23	1.13873e-20	CC:intracellular_non-membrane-bounded_organelle
Uninfected vs i24	GO:0043229	8355	2228	2.63831e-23	1.74209e-20	CC:intracellular_organelle
Uninfected vs i24	GO:0044424	9466	2481	2.72133e-23	1.74209e-20	CC:intracellular_part
Uninfected vs i24	GO:0005622	9543	2496	6.36884e-23	3.77507e-20	CC:intracellular
Uninfected vs i24	GO:0005737	7256	1959	4.79721e-21	2.19356e-18	CC:cytoplasm
Uninfected vs i24	GO:0043227	7753	2076	5.77871e-21	2.56896e-18	CC:membrane-bounded_organelle
Uninfected vs i24	GO:0005694	548	225	7.26689e-21	3.14322e-18	CC:chromosome
Uninfected vs i24	GO:0044444	5446	1524	1.38107e-20	5.8165e-18	CC:cytoplasmic_part
Uninfected vs i24	GO:0043231	7728	2067	1.79475e-20	7.36493e-18	CC:intracellular_membrane-bounded_organelle
Uninfected vs i24	GO:0000775	147	85	3.1113e-19	1.18555e-16	CC:chromosome-_centromeric_region
Uninfected vs i24	GO:0044427	461	192	1.53613e-18	5.46318e-16	CC:chromosomal_part
Uninfected vs i24	GO:0005829	2163	671	3.47165e-18	1.13388e-15	CC:cytosol
Uninfected vs i24	GO:0000777	80	55	1.87985e-17	5.89903e-15	CC:condensed_chromosome_kinetochore
Uninfected vs i24	GO:0000779	84	56	9.32053e-17	2.71211e-14	CC:condensed_chromosome-_centromeric_region
Uninfected vs i24	GO:0005730	561	219	9.74786e-17	2.7858e-14	CC:nucleolus
Uninfected vs i24	GO:0032991	3203	932	1.43524e-16	4.02974e-14	CC:macromolecular_complex
Uninfected vs i24	GO:0000776	103	62	1.49108e-15	3.8489e-13	CC:kinetochore
Uninfected vs i24	GO:0005634	4874	1332	2.55521e-14	5.75967e-12	CC:nucleus
Uninfected vs i24	GO:0043234	2696	779	1.51143e-13	2.71785e-11	CC:protein_complex
Uninfected vs i24	GO:0005739	1354	437	1.11926e-12	1.77353e-10	CC:mitochondrion
Uninfected vs i24	GO:0005819	232	102	2.02585e-12	3.11748e-10	CC:spindle
Uninfected vs i24	GO:0031975	728	253	9.05736e-12	1.2496e-09	CC:envelope
Uninfected vs i24	GO:0031967	726	252	1.1685e-11	1.59835e-09	CC:organelle_envelope
Uninfected vs i24	GO:0000794	57	36	2.2191e-10	2.6307e-08	CC:condensed_nuclear_chromosome
Uninfected vs i24	GO:0000922	97	50	2.12069e-09	2.16674e-07	CC:spindle_pole
Uninfected vs i24	GO:0015630	791	252	2.22071e-09	2.23523e-07	CC:microtubule_cytoskeleton
Uninfected vs i24	GO:0044429	684	232	3.95172e-09	3.90391e-07	CC:mitochondrial_part
Uninfected vs i24	GO:0005657	43	28	5.77354e-09	5.56625e-07	CC:replication_fork
Uninfected vs i24	GO:0000228	249	97	1.79629e-08	1.57092e-06	CC:nuclear_chromosome
Uninfected vs i24	GO:0044452	31	22	8.60972e-08	6.75441e-06	CC:nucleolar_part
Uninfected vs i24	GO:0005740	467	163	8.70341e-08	6.76162e-06	CC:mitochondrial_envelope
Uninfected vs i24	GO:0030529	565	190	8.86961e-08	6.82449e-06	CC:ribonucleoprotein_complex
Uninfected vs i24	GO:0031966	444	155	1.60013e-07	1.15353e-05	CC:mitochondrial_membrane
Uninfected vs i24	GO:0015030	46	27	5.76854e-07	3.81486e-05	CC:Cajal_body
Uninfected vs i24	GO:0030894	18	14	1.50222e-06	9.57828e-05	CC:replisome
Uninfected vs i24	GO:0046930	75	36	3.44253e-06	0.000202552	CC:pore_complex
Uninfected vs i24	GO:0005643	64	32	3.63881e-06	0.000212539	CC:nuclear_pore
Uninfected vs i24	GO:0042555	11	10	4.0301e-06	0.000232844	CC:MCM_complex
Uninfected vs i24	GO:0000502	62	32	4.37781e-06	0.000248449	CC:proteasome_complex
Uninfected vs i24	GO:0043601	17	13	4.78094e-06	0.000269416	CC:nuclear_replisome
Uninfected vs i24	GO:0044430	1000	290	5.20859e-06	0.000292485	CC:cytoskeletal_part
Uninfected vs i24	GO:0043596	25	16	1.19184e-05	0.000613317	CC:nuclear_replication_fork
Uninfected vs i24	GO:0044454	214	78	1.30174e-05	0.000663299	CC:nuclear_chromosome_part
Uninfected vs i24	GO:0005814	64	30	1.79892e-05	0.000883127	CC:centriole
Uninfected vs i24	GO:0005813	361	118	2.10226e-05	0.00100732	CC:centrosome
Uninfected vs i24	GO:0005635	269	92	2.96426e-05	0.00135931	CC:nuclear_envelope
Uninfected vs i24	GO:0005743	309	108	2.99155e-05	0.00136791	CC:mitochondrial_inner_membrane
Uninfected vs i24	GO:0019866	338	116	3.28872e-05	0.00149101	CC:organelle_inner_membrane
Uninfected vs i24	GO:0000778	7	7	3.92545e-05	0.00175483	CC:condensed_nuclear_chromosome_kinetochore
Uninfected vs i24	GO:0005874	294	97	4.16063e-05	0.00184963	CC:microtubule
Uninfected vs i24	GO:0030176	83	37	5.00107e-05	0.00219882	CC:integral_to_endoplasmic_reticulum_membrane
Uninfected vs i24	GO:0022624	23	15	5.54721e-05	0.00241243	CC:proteasome_accessory_complex
Uninfected vs i24	GO:0031090	1949	534	5.68288e-05	0.00246474	CC:organelle_membrane
Uninfected vs i24	GO:0005815	467	144	8.59023e-05	0.00358951	CC:microtubule_organizing_center
Uninfected vs i24	GO:0000796	6	6	9.32926e-05	0.00383819	CC:condensin_complex
Uninfected vs i24	GO:0042175	602	183	9.8456e-05	0.00400939	CC:nuclear_outer_membrane-endoplasmic_reticulum_membrane_network
Uninfected vs i24	GO:0031227	89	38	0.000114372	0.00454195	CC:intrinsic_to_endoplasmic_reticulum_membrane
Uninfected vs i24	GO:0005789	590	179	0.000139056	0.00542794	CC:endoplasmic_reticulum_membrane
Uninfected vs i24	GO:0031301	170	63	0.000153591	0.0059662	CC:integral_to_organelle_membrane
Uninfected vs i24	GO:0005681	154	58	0.000158449	0.00612515	CC:spliceosomal_complex
Uninfected vs i24	GO:0000940	12	9	0.000162603	0.00627058	CC:condensed_chromosome_outer_kinetochore
Uninfected vs i24	GO:0031300	179	65	0.000220653	0.00813669	CC:intrinsic_to_organelle_membrane
Uninfected vs i24	GO:0000780	14	10	0.000236753	0.00859181	CC:condensed_nuclear_chromosome-_centromeric_region
Uninfected vs i24	GO:0043240	12	9	0.000253766	0.00904515	CC:Fanconi_anaemia_nuclear_complex
Uninfected vs i24	GO:0030532	34	18	0.000304	0.010646	CC:small_nuclear_ribonucleoprotein_complex
Uninfected vs i24	GO:0031224	2892	753	0.00034869	0.0120268	CC:intrinsic_to_membrane
Uninfected vs i24	GO:0005876	44	21	0.000370316	0.0127179	CC:spindle_microtubule
Uninfected vs i24	GO:0044432	702	205	0.000383311	0.01308	CC:endoplasmic_reticulum_part
Uninfected vs i24	GO:0000178	19	12	0.000385645	0.0131316	CC:exosome_(RNase_complex)
Uninfected vs i24	GO:0072546	10	8	0.000396392	0.013412	CC:ER_membrane_protein_complex
Uninfected vs i24	GO:0016021	2837	739	0.000403936	0.0136097	CC:integral_to_membrane
Uninfected vs i24	GO:0042611	12	9	0.00040842	0.013703	CC:MHC_protein_complex
Uninfected vs i24	GO:0012505	1266	348	0.0005011	0.0164336	CC:endomembrane_system
Uninfected vs i24	GO:0044450	95	36	0.000561549	0.0182663	CC:microtubule_organizing_center_part
Uninfected vs i24	GO:0005576	983	276	0.000584322	0.0188538	CC:extracellular_region
Uninfected vs i24	GO:0005856	1371	365	0.000877711	0.0264537	CC:cytoskeleton
Uninfected vs i24	GO:0005732	13	9	0.00098976	0.0292253	CC:small_nucleolar_ribonucleoprotein_complex
Uninfected vs i24	GO:0005666	9	7	0.00103548	0.0304069	CC:DNA-directed_RNA_polymerase_III_complex
Uninfected vs i24	GO:0042645	40	19	0.00123038	0.0352608	CC:mitochondrial_nucleoid
Uninfected vs i24	GO:0044425	3468	886	0.00123162	0.0352608	CC:membrane_part
Uninfected vs i24	GO:0005839	18	11	0.0013057	0.0368543	CC:proteasome_core_complex
Uninfected vs i24	GO:0042612	9	7	0.00138741	0.0388214	CC:MHC_class_I_protein_complex
Uninfected vs i24	GO:0044451	593	170	0.00158399	0.0437072	CC:nucleoplasm_part
Uninfected vs i24	GO:0016604	275	86	0.00165385	0.0453222	CC:nuclear_body
Uninfected vs i24	GO:0009295	41	19	0.00175952	0.0476469	CC:nucleoid
Uninfected vs i48	GO:0016020	4799	563	1.90726e-22	2.77489e-19	CC:membrane
Uninfected vs i48	GO:0044425	3468	433	5.68627e-21	7.00024e-18	CC:membrane_part
Uninfected vs i48	GO:0005575	11280	1078	4.60446e-18	4.75168e-15	CC:cellular_component
Uninfected vs i48	GO:0016021	2837	360	4.75049e-18	4.75168e-15	CC:integral_to_membrane
Uninfected vs i48	GO:0031224	2892	365	5.70632e-18	5.37199e-15	CC:intrinsic_to_membrane
Uninfected vs i48	GO:0005737	7256	751	1.61017e-15	1.1204e-12	CC:cytoplasm
Uninfected vs i48	GO:0044444	5446	594	3.19447e-15	1.96632e-12	CC:cytoplasmic_part
Uninfected vs i48	GO:0005886	2320	289	3.55991e-14	2.03474e-11	CC:plasma_membrane
Uninfected vs i48	GO:0071944	2382	293	1.12129e-13	5.60787e-11	CC:cell_periphery
Uninfected vs i48	GO:0005623	10238	970	1.76252e-11	5.53086e-09	CC:cell
Uninfected vs i48	GO:0044464	10238	970	1.76252e-11	5.53086e-09	CC:cell_part
Uninfected vs i48	GO:0044432	702	108	4.42228e-10	1.19956e-07	CC:endoplasmic_reticulum_part
Uninfected vs i48	GO:0044459	1055	143	7.26328e-10	1.82141e-07	CC:plasma_membrane_part
Uninfected vs i48	GO:0005789	590	94	1.25288e-09	2.90595e-07	CC:endoplasmic_reticulum_membrane
Uninfected vs i48	GO:0042175	602	95	1.6298e-09	3.6737e-07	CC:nuclear_outer_membrane-endoplasmic_reticulum_membrane_network
Uninfected vs i48	GO:0005783	986	133	2.19893e-08	3.62801e-06	CC:endoplasmic_reticulum
Uninfected vs i48	GO:0005829	2163	249	3.76471e-08	6.02504e-06	CC:cytosol
Uninfected vs i48	GO:0031090	1949	229	5.74108e-08	8.42938e-06	CC:organelle_membrane
Uninfected vs i48	GO:0012505	1266	158	1.14965e-07	1.54614e-05	CC:endomembrane_system
Uninfected vs i48	GO:0005887	610	87	1.91128e-07	2.37117e-05	CC:integral_to_plasma_membrane
Uninfected vs i48	GO:0031226	642	90	2.47589e-07	3.02474e-05	CC:intrinsic_to_plasma_membrane
Uninfected vs i48	GO:0042612	9	7	1.65426e-06	0.000156656	CC:MHC_class_I_protein_complex
Uninfected vs i48	GO:0005576	983	125	2.26934e-06	0.000204037	CC:extracellular_region
Uninfected vs i48	GO:0042611	12	7	2.84629e-05	0.00187457	CC:MHC_protein_complex
Uninfected vs i48	GO:0005622	9543	877	3.15859e-05	0.00203831	CC:intracellular
Uninfected vs i48	GO:0009986	278	43	5.20673e-05	0.00319266	CC:cell_surface
Uninfected vs i48	GO:0044424	9466	868	6.61537e-05	0.00395046	CC:intracellular_part
Uninfected vs i48	GO:0030176	83	19	8.96432e-05	0.00519801	CC:integral_to_endoplasmic_reticulum_membrane
Uninfected vs i48	GO:0045177	170	29	0.000135946	0.00750236	CC:apical_part_of_cell
Uninfected vs i48	GO:0071556	15	7	0.000153516	0.00844284	CC:integral_to_lumenal_side_of_endoplasmic_reticulum_membrane
Uninfected vs i48	GO:0000323	267	41	0.000211651	0.0110334	CC:lytic_vacuole
Uninfected vs i48	GO:0005764	267	41	0.000211651	0.0110334	CC:lysosome
Uninfected vs i48	GO:0031227	89	19	0.000226093	0.0115974	CC:intrinsic_to_endoplasmic_reticulum_membrane
Uninfected vs i48	GO:0042824	5	4	0.000306795	0.0150151	CC:MHC_class_I_peptide_loading_complex
Uninfected vs i48	GO:0016324	121	22	0.000343307	0.0161597	CC:apical_plasma_membrane
Uninfected vs i48	GO:0032133	3	3	0.000720059	0.0295692	CC:chromosome_passenger_complex
Uninfected vs i48	GO:0005773	321	45	0.000766268	0.0307352	CC:vacuole
Uninfected vs i48	GO:0030662	98	18	0.00114957	0.0427855	CC:coated_vesicle_membrane
Uninfected vs i48	GO:0012507	27	8	0.00125282	0.0456724	CC:ER_to_Golgi_transport_vesicle_membrane
Uninfected vs i48	GO:0044422	5179	492	0.00134068	0.0482165	CC:organelle_part
Uninfected vs i72	GO:0005576	983	225	9.14965e-19	1.33119e-15	CC:extracellular_region
Uninfected vs i72	GO:0031224	2892	502	2.78704e-14	2.47798e-11	CC:intrinsic_to_membrane
Uninfected vs i72	GO:0005615	413	109	1.25822e-13	9.15298e-11	CC:extracellular_space
Uninfected vs i72	GO:0016021	2837	487	5.4461e-13	2.90531e-10	CC:integral_to_membrane
Uninfected vs i72	GO:0044421	596	138	2.30139e-12	1.05232e-09	CC:extracellular_region_part
Uninfected vs i72	GO:0044425	3468	570	8.98521e-12	3.5073e-09	CC:membrane_part
Uninfected vs i72	GO:0016020	4799	746	1.36645e-10	4.65291e-08	CC:membrane
Uninfected vs i72	GO:0071944	2382	402	5.15935e-10	1.58789e-07	CC:cell_periphery
Uninfected vs i72	GO:0005886	2320	390	1.5997e-09	4.33926e-07	CC:plasma_membrane
Uninfected vs i72	GO:0031226	642	135	2.23287e-09	5.85817e-07	CC:intrinsic_to_plasma_membrane
Uninfected vs i72	GO:0005887	610	129	3.51771e-09	8.79648e-07	CC:integral_to_plasma_membrane
Uninfected vs i72	GO:0044459	1055	192	1.3092e-07	2.52439e-05	CC:plasma_membrane_part
Uninfected vs i72	GO:0043202	59	22	2.33228e-06	0.000355484	CC:lysosomal_lumen
Uninfected vs i72	GO:0005775	61	22	4.42607e-06	0.000615955	CC:vacuolar_lumen
Uninfected vs i72	GO:0009986	278	62	1.11189e-05	0.00134808	CC:cell_surface
Uninfected vs i72	GO:0000323	267	60	1.58242e-05	0.00184854	CC:lytic_vacuole
Uninfected vs i72	GO:0005764	267	60	1.58242e-05	0.00184854	CC:lysosome
Uninfected vs i72	GO:0042612	9	7	2.09289e-05	0.00232602	CC:MHC_class_I_protein_complex
Uninfected vs i72	GO:0031012	257	57	2.53869e-05	0.00269067	CC:extracellular_matrix
Uninfected vs i72	GO:0005783	986	171	4.6779e-05	0.00440383	CC:endoplasmic_reticulum
Uninfected vs i72	GO:0031225	61	20	5.9335e-05	0.00539544	CC:anchored_to_membrane
Uninfected vs i72	GO:0005773	321	67	6.18917e-05	0.00556469	CC:vacuole
Uninfected vs i72	GO:0044432	702	127	7.01137e-05	0.00626872	CC:endoplasmic_reticulum_part
Uninfected vs i72	GO:0042611	12	7	0.000321271	0.0191825	CC:MHC_protein_complex
Uninfected vs i72	GO:0005578	216	46	0.000366237	0.0205658	CC:proteinaceous_extracellular_matrix
Uninfected vs i72	GO:0005789	590	105	0.000568091	0.0286805	CC:endoplasmic_reticulum_membrane
Uninfected vs i72	GO:0042175	602	106	0.000772507	0.0356288	CC:nuclear_outer_membrane-endoplasmic_reticulum_membrane_network
Uninfected vs i72	GO:0044420	115	27	0.00113455	0.0481628	CC:extracellular_matrix_part
i4_vs_i24	GO:0005575	11280	836	8.04774e-30	1.28796e-25	CC:cellular_component
i4_vs_i24	GO:0005623	10238	752	7.4829e-22	1.7108e-18	CC:cell
i4_vs_i24	GO:0044464	10238	752	7.4829e-22	1.7108e-18	CC:cell_part
i4_vs_i24	GO:0031074	2	2	4.77764e-18	4.24785e-15	CC:nucleocytoplasmic_shuttling_complex
i4_vs_i24	GO:0043625	2	2	4.77764e-18	4.24785e-15	CC:delta_DNA_polymerase_complex
i4_vs_i24	GO:0005587	5	2	4.84062e-17	3.09877e-14	CC:collagen_type_IV
i4_vs_i24	GO:0044424	9466	699	8.05027e-17	4.95525e-14	CC:intracellular_part
i4_vs_i24	GO:0005622	9543	701	2.02272e-16	1.11626e-13	CC:intracellular
i4_vs_i24	GO:0044428	2176	218	1.79585e-13	6.84303e-11	CC:nuclear_part
i4_vs_i24	GO:0031224	2892	256	2.73455e-13	9.94629e-11	CC:intrinsic_to_membrane
i4_vs_i24	GO:0016020	4799	379	2.86972e-13	1.01577e-10	CC:membrane
i4_vs_i24	GO:0043227	7753	583	6.6858e-13	2.09803e-10	CC:membrane-bounded_organelle
i4_vs_i24	GO:0043231	7728	579	2.25334e-12	6.32676e-10	CC:intracellular_membrane-bounded_organelle
i4_vs_i24	GO:0016021	2837	248	3.2231e-12	8.45615e-10	CC:integral_to_membrane
i4_vs_i24	GO:0005634	4874	375	9.17404e-12	2.25879e-09	CC:nucleus
i4_vs_i24	GO:0043226	8379	613	1.55586e-11	3.66176e-09	CC:organelle
i4_vs_i24	GO:0043229	8355	609	4.58008e-11	1.01415e-08	CC:intracellular_organelle
i4_vs_i24	GO:0044422	5179	428	1.18291e-10	2.45861e-08	CC:organelle_part
i4_vs_i24	GO:0044446	5108	423	1.31691e-10	2.66783e-08	CC:intracellular_organelle_part
i4_vs_i24	GO:0044425	3468	286	1.87231e-10	3.6542e-08	CC:membrane_part
i4_vs_i24	GO:0031981	1831	174	5.5498e-10	1.05737e-07	CC:nuclear_lumen
i4_vs_i24	GO:0071944	2382	179	6.26639e-10	1.16613e-07	CC:cell_periphery
i4_vs_i24	GO:0005886	2320	175	7.83206e-10	1.39271e-07	CC:plasma_membrane
i4_vs_i24	GO:0000799	1	1	2.20129e-09	2.13512e-07	CC:nuclear_condensin_complex
i4_vs_i24	GO:0019028	1	1	2.20129e-09	2.13512e-07	CC:viral_capsid
i4_vs_i24	GO:0033557	1	1	2.20129e-09	2.13512e-07	CC:Slx1-Slx4_complex
i4_vs_i24	GO:0042555	11	7	2.12882e-09	2.13512e-07	CC:MCM_complex
i4_vs_i24	GO:0042564	1	1	2.20129e-09	2.13512e-07	CC:NLS-dependent_protein_nuclear_import_complex
i4_vs_i24	GO:0048476	1	1	2.20129e-09	2.13512e-07	CC:Holliday_junction_resolvase_complex
i4_vs_i24	GO:0070522	1	1	2.20129e-09	2.13512e-07	CC:ERCC4-ERCC1_complex
i4_vs_i24	GO:0070722	1	1	2.20129e-09	2.13512e-07	CC:Tle3-Aes_complex
i4_vs_i24	GO:0005608	2	1	4.40259e-09	3.61328e-07	CC:laminin-3_complex
i4_vs_i24	GO:0035101	2	1	4.40259e-09	3.61328e-07	CC:FACT_complex
i4_vs_i24	GO:0097232	2	1	4.40259e-09	3.61328e-07	CC:lamellar_body_membrane
i4_vs_i24	GO:0097233	2	1	4.40259e-09	3.61328e-07	CC:alveolar_lamellar_body_membrane
i4_vs_i24	GO:0033391	3	1	6.6039e-09	5.10574e-07	CC:chromatoid_body
i4_vs_i24	GO:0005635	269	43	8.50153e-09	6.35787e-07	CC:nuclear_envelope
i4_vs_i24	GO:0036056	4	1	8.80522e-09	6.4054e-07	CC:filtration_diaphragm
i4_vs_i24	GO:0036057	4	1	8.80522e-09	6.4054e-07	CC:slit_diaphragm
i4_vs_i24	GO:0005737	7256	543	1.03174e-08	7.47151e-07	CC:cytoplasm
i4_vs_i24	GO:0070013	2322	211	1.16258e-08	8.34345e-07	CC:intracellular_organelle_lumen
i4_vs_i24	GO:0008091	8	1	1.76106e-08	1.24159e-06	CC:spectrin
i4_vs_i24	GO:0031974	2394	216	4.05201e-08	2.7595e-06	CC:membrane-enclosed_lumen
i4_vs_i24	GO:0043233	2352	211	4.02735e-08	2.7595e-06	CC:organelle_lumen
i4_vs_i24	GO:0031226	642	63	4.42847e-08	2.97787e-06	CC:intrinsic_to_plasma_membrane
i4_vs_i24	GO:0005887	610	60	6.30854e-08	4.17198e-06	CC:integral_to_plasma_membrane
i4_vs_i24	GO:0031965	177	30	6.8929e-08	4.53967e-06	CC:nuclear_membrane
i4_vs_i24	GO:0005730	561	69	1.0551e-06	6.445e-05	CC:nucleolus
i4_vs_i24	GO:0012505	1266	116	1.2604e-06	7.64069e-05	CC:endomembrane_system
i4_vs_i24	GO:0005694	548	59	1.69786e-06	9.98988e-05	CC:chromosome
i4_vs_i24	GO:0044459	1055	83	6.95347e-06	0.000374691	CC:plasma_membrane_part
i4_vs_i24	GO:0044427	461	51	8.32519e-06	0.000445607	CC:chromosomal_part
i4_vs_i24	GO:0005654	1285	116	1.05278e-05	0.000552414	CC:nucleoplasm
i4_vs_i24	GO:0043596	25	7	1.20049e-05	0.00062177	CC:nuclear_replication_fork
i4_vs_i24	GO:0005657	43	10	1.69506e-05	0.000855763	CC:replication_fork
i4_vs_i24	GO:0000775	147	22	2.30715e-05	0.00114315	CC:chromosome-_centromeric_region
i4_vs_i24	GO:0043601	17	6	3.36686e-05	0.00162789	CC:nuclear_replisome
i4_vs_i24	GO:0031090	1949	172	4.01175e-05	0.00187184	CC:organelle_membrane
i4_vs_i24	GO:0030935	6	2	5.88972e-05	0.00261106	CC:sheet-forming_collagen
i4_vs_i24	GO:0000228	249	28	7.6344e-05	0.00332013	CC:nuclear_chromosome
i4_vs_i24	GO:0005658	4	2	7.78835e-05	0.00336878	CC:alpha_DNA_polymerase:primase_complex
i4_vs_i24	GO:0031967	726	89	8.29562e-05	0.00354981	CC:organelle_envelope
i4_vs_i24	GO:0044444	5446	417	9.02039e-05	0.00382924	CC:cytoplasmic_part
i4_vs_i24	GO:0030894	18	6	9.30125e-05	0.0039173	CC:replisome
i4_vs_i24	GO:0031975	728	89	9.257e-05	0.0039173	CC:envelope
i4_vs_i24	GO:0046930	75	15	0.000111099	0.00455903	CC:pore_complex
i4_vs_i24	GO:0005643	64	13	0.000150311	0.00598401	CC:nuclear_pore
i4_vs_i24	GO:0005600	1	1	0.000152645	0.00603191	CC:collagen_type_XIII
i4_vs_i24	GO:0030936	1	1	0.000152645	0.00603191	CC:transmembrane_collagen
i4_vs_i24	GO:0000793	152	21	0.000194494	0.00753675	CC:condensed_chromosome
i4_vs_i24	GO:0000307	16	6	0.000210251	0.0080692	CC:cyclin-dependent_protein_kinase_holoenzyme_complex
i4_vs_i24	GO:0033186	3	2	0.000309731	0.0111904	CC:CAF-1_complex
i4_vs_i24	GO:0031968	128	19	0.000419444	0.0141919	CC:organelle_outer_membrane
i4_vs_i24	GO:0019867	132	19	0.000564922	0.0182647	CC:outer_membrane
i4_vs_i24	GO:0016605	77	11	0.000622173	0.0198748	CC:PML_body
i4_vs_i24	GO:0043228	2555	194	0.000632035	0.0200696	CC:non-membrane-bounded_organelle
i4_vs_i24	GO:0043232	2555	194	0.000632035	0.0200696	CC:intracellular_non-membrane-bounded_organelle
i4_vs_i24	GO:0044432	702	66	0.000642165	0.0203509	CC:endoplasmic_reticulum_part
i4_vs_i24	GO:0042406	1	1	0.00067304	0.0210194	CC:extrinsic_to_endoplasmic_reticulum_membrane
i4_vs_i24	GO:0005741	113	17	0.000760724	0.0235031	CC:mitochondrial_outer_membrane
i4_vs_i24	GO:0044454	214	22	0.00116481	0.033408	CC:nuclear_chromosome_part
i4_vs_i24	GO:0032302	2	1	0.00132975	0.0370662	CC:MutSbeta_complex
i4_vs_i24	GO:0005576	983	86	0.00187089	0.0486182	CC:extracellular_region
i4_vs_i24	GO:0005829	2163	172	0.00188774	0.0489549	CC:cytosol
i4_vs_i48	GO:0016020	4799	341	1.5919e-08	7.07688e-06	CC:membrane
i4_vs_i48	GO:0044425	3468	258	3.60012e-08	1.5572e-05	CC:membrane_part
i4_vs_i48	GO:0031224	2892	221	8.03827e-08	3.13767e-05	CC:intrinsic_to_membrane
i4_vs_i48	GO:0016021	2837	216	1.52939e-07	5.69218e-05	CC:integral_to_membrane
i4_vs_i48	GO:0005783	986	85	3.81896e-05	0.00798504	CC:endoplasmic_reticulum
i4_vs_i48	GO:0005886	2320	173	5.83743e-05	0.0109909	CC:plasma_membrane
i4_vs_i48	GO:0044432	702	63	0.000139113	0.0211053	CC:endoplasmic_reticulum_part
i4_vs_i48	GO:0044444	5446	352	0.000151554	0.0220498	CC:cytoplasmic_part
i4_vs_i48	GO:0071944	2382	174	0.000170477	0.0241444	CC:cell_periphery
i4_vs_i48	GO:0031594	32	8	0.000313049	0.0385387	CC:neuromuscular_junction
i4_vs_i48	GO:0033267	67	12	0.0003257	0.0397901	CC:axon_part
i4_vs_i48	GO:0042175	602	54	0.000386574	0.0458277	CC:nuclear_outer_membrane-endoplasmic_reticulum_membrane_network
i4_vs_i72	GO:0005576	983	124	1.2999e-11	1.3869e-08	CC:extracellular_region
i4_vs_i72	GO:0031224	2892	273	3.4565e-09	1.62699e-06	CC:intrinsic_to_membrane
i4_vs_i72	GO:0005615	413	60	1.68315e-08	7.2803e-06	CC:extracellular_space
i4_vs_i72	GO:0016020	4799	412	1.9741e-08	8.10091e-06	CC:membrane
i4_vs_i72	GO:0016021	2837	263	3.75147e-08	1.31129e-05	CC:integral_to_membrane
i4_vs_i72	GO:0044421	596	77	3.93288e-08	1.31129e-05	CC:extracellular_region_part
i4_vs_i72	GO:0044425	3468	311	3.89826e-08	1.31129e-05	CC:membrane_part
i4_vs_i72	GO:0005886	2320	223	5.09615e-08	1.59919e-05	CC:plasma_membrane
i4_vs_i72	GO:0071944	2382	228	4.90557e-08	1.59919e-05	CC:cell_periphery
i4_vs_i72	GO:0031226	642	75	7.05569e-06	0.00152594	CC:intrinsic_to_plasma_membrane
i4_vs_i72	GO:0031012	257	38	9.90671e-06	0.00205905	CC:extracellular_matrix
i4_vs_i72	GO:0031225	61	15	1.23195e-05	0.00246452	CC:anchored_to_membrane
i4_vs_i72	GO:0005887	610	70	2.65864e-05	0.00489068	CC:integral_to_plasma_membrane
i4_vs_i72	GO:0005578	216	31	0.000119309	0.0168975	CC:proteinaceous_extracellular_matrix
i4_vs_i72	GO:0044459	1055	105	0.000128867	0.0177792	CC:plasma_membrane_part
i4_vs_i72	GO:0005783	986	96	0.000390628	0.0383534	CC:endoplasmic_reticulum
i4_vs_i72	GO:0044420	115	19	0.000447418	0.0428771	CC:extracellular_matrix_part
i6_vs_i24	GO:0044428	2176	308	8.41012e-20	7.47753e-17	CC:nuclear_part
i6_vs_i24	GO:0005694	548	110	5.39168e-17	3.59535e-14	CC:chromosome
i6_vs_i24	GO:0031981	1831	256	1.24424e-15	6.63762e-13	CC:nuclear_lumen
i6_vs_i24	GO:0044427	461	94	3.61709e-15	1.75418e-12	CC:chromosomal_part
i6_vs_i24	GO:0005654	1285	189	1.26168e-13	4.58907e-11	CC:nucleoplasm
i6_vs_i24	GO:0070013	2322	296	6.03967e-13	1.97263e-10	CC:intracellular_organelle_lumen
i6_vs_i24	GO:0043233	2352	297	1.65368e-12	5.1893e-10	CC:organelle_lumen
i6_vs_i24	GO:0031974	2394	301	1.70664e-12	5.2525e-10	CC:membrane-enclosed_lumen
i6_vs_i24	GO:0005657	43	21	9.40527e-12	2.55122e-09	CC:replication_fork
i6_vs_i24	GO:0030894	18	13	1.05679e-10	2.56256e-08	CC:replisome
i6_vs_i24	GO:0044446	5108	550	1.21522e-10	2.90275e-08	CC:intracellular_organelle_part
i6_vs_i24	GO:0044422	5179	556	1.4752e-10	3.47193e-08	CC:organelle_part
i6_vs_i24	GO:0000793	152	39	7.15223e-10	1.60083e-07	CC:condensed_chromosome
i6_vs_i24	GO:0043601	17	12	8.72195e-10	1.91214e-07	CC:nuclear_replisome
i6_vs_i24	GO:0043596	25	14	3.21576e-09	6.77172e-07	CC:nuclear_replication_fork
i6_vs_i24	GO:0000775	147	37	3.53192e-09	7.34089e-07	CC:chromosome-_centromeric_region
i6_vs_i24	GO:0005634	4874	520	9.30036e-09	1.86054e-06	CC:nucleus
i6_vs_i24	GO:0005635	269	53	1.13304e-08	2.23866e-06	CC:nuclear_envelope
i6_vs_i24	GO:0042555	11	9	1.92689e-08	3.67118e-06	CC:MCM_complex
i6_vs_i24	GO:0005575	11280	1067	2.97281e-08	5.37287e-06	CC:cellular_component
i6_vs_i24	GO:0043228	2555	293	5.76502e-08	9.13499e-06	CC:non-membrane-bounded_organelle
i6_vs_i24	GO:0043232	2555	293	5.76502e-08	9.13499e-06	CC:intracellular_non-membrane-bounded_organelle
i6_vs_i24	GO:0000228	249	48	1.31335e-07	1.87668e-05	CC:nuclear_chromosome
i6_vs_i24	GO:0046930	75	21	1.16513e-06	0.000137109	CC:pore_complex
i6_vs_i24	GO:0005643	64	19	1.47903e-06	0.000165527	CC:nuclear_pore
i6_vs_i24	GO:0005730	561	82	1.67331e-06	0.00018597	CC:nucleolus
i6_vs_i24	GO:0000776	103	25	2.10777e-06	0.000231046	CC:kinetochore
i6_vs_i24	GO:0000779	84	22	2.18695e-06	0.000234899	CC:condensed_chromosome-_centromeric_region
i6_vs_i24	GO:0005623	10238	972	2.17574e-06	0.000234899	CC:cell
i6_vs_i24	GO:0044464	10238	972	2.17574e-06	0.000234899	CC:cell_part
i6_vs_i24	GO:0000777	80	21	3.50057e-06	0.00036144	CC:condensed_chromosome_kinetochore
i6_vs_i24	GO:0031965	177	35	4.96872e-06	0.000487849	CC:nuclear_membrane
i6_vs_i24	GO:0031967	726	97	6.92921e-06	0.000648509	CC:organelle_envelope
i6_vs_i24	GO:0031975	728	97	7.7055e-06	0.000704679	CC:envelope
i6_vs_i24	GO:0044454	214	39	1.18053e-05	0.000994379	CC:nuclear_chromosome_part
i6_vs_i24	GO:0043240	12	7	1.84679e-05	0.00150031	CC:Fanconi_anaemia_nuclear_complex
i6_vs_i24	GO:0005663	6	5	2.72788e-05	0.00210904	CC:DNA_replication_factor_C_complex
i6_vs_i24	GO:0005658	4	4	6.88008e-05	0.00478086	CC:alpha_DNA_polymerase:primase_complex
i6_vs_i24	GO:0044424	9466	895	8.799e-05	0.00586746	CC:intracellular_part
i6_vs_i24	GO:0043234	2696	285	0.000235607	0.013715	CC:protein_complex
i6_vs_i24	GO:0005622	9543	897	0.000268949	0.0148423	CC:intracellular
i6_vs_i24	GO:0042575	12	6	0.000270354	0.0148686	CC:DNA_polymerase_complex
i6_vs_i24	GO:0000794	57	14	0.000369647	0.0192073	CC:condensed_nuclear_chromosome
i6_vs_i24	GO:0032993	67	15	0.00043778	0.0221017	CC:protein-DNA_complex
i6_vs_i24	GO:0043226	8379	791	0.000868462	0.0393736	CC:organelle
i6_vs_i24	GO:0016605	77	16	0.00105454	0.0471419	CC:PML_body
i6_vs_i48	GO:0031225	61	11	0.000104287	0.0269194	CC:anchored_to_membrane
i6_vs_i48	GO:0005615	413	36	0.000188676	0.0387124	CC:extracellular_space
i6_vs_i72	GO:0005576	983	131	3.6795e-14	1.96289e-10	CC:extracellular_region
i6_vs_i72	GO:0044421	596	88	3.95098e-12	5.26929e-09	CC:extracellular_region_part
i6_vs_i72	GO:0005615	413	65	7.62582e-11	6.10218e-08	CC:extracellular_space
i6_vs_i72	GO:0071944	2382	242	1.75175e-10	1.335e-07	CC:cell_periphery
i6_vs_i72	GO:0005886	2320	235	4.5329e-10	2.68683e-07	CC:plasma_membrane
i6_vs_i72	GO:0031012	257	47	1.40643e-09	7.03392e-07	CC:extracellular_matrix
i6_vs_i72	GO:0031224	2892	269	1.40896e-08	5.63724e-06	CC:intrinsic_to_membrane
i6_vs_i72	GO:0016020	4799	408	5.3664e-08	1.53364e-05	CC:membrane
i6_vs_i72	GO:0016021	2837	258	2.00361e-07	5.01028e-05	CC:integral_to_membrane
i6_vs_i72	GO:0005578	216	37	7.63326e-07	0.000167346	CC:proteinaceous_extracellular_matrix
i6_vs_i72	GO:0044425	3468	302	1.01451e-06	0.000205522	CC:membrane_part
i6_vs_i72	GO:0044459	1055	113	4.13848e-06	0.000807711	CC:plasma_membrane_part
i6_vs_i72	GO:0031226	642	76	5.64598e-06	0.00105068	CC:intrinsic_to_plasma_membrane
i6_vs_i72	GO:0005887	610	71	2.17315e-05	0.00334414	CC:integral_to_plasma_membrane
i6_vs_i72	GO:0009986	278	38	6.13779e-05	0.00785834	CC:cell_surface
i6_vs_i72	GO:0031225	61	13	0.000209006	0.0193348	CC:anchored_to_membrane
i6_vs_i72	GO:0034702	103	18	0.000374012	0.0302308	CC:ion_channel_complex
i6_vs_i72	GO:0044420	115	19	0.000707038	0.0466565	CC:extracellular_matrix_part
i12_vs_i24	GO:0005737	7256	100	5.94272e-06	0.00094896	CC:cytoplasm
i12_vs_i24	GO:0005829	2163	41	3.21978e-05	0.00452011	CC:cytosol
i12_vs_i24	GO:0000932	50	5	0.000153077	0.0180135	CC:cytoplasmic_mRNA_processing_body
i12_vs_i24	GO:0035770	79	6	0.000152187	0.0180135	CC:ribonucleoprotein_granule
i12_vs_i72	GO:0005576	983	115	5.08362e-12	8.13583e-08	CC:extracellular_region
i12_vs_i72	GO:0044421	596	78	1.39438e-10	7.43857e-07	CC:extracellular_region_part
i12_vs_i72	GO:0005615	413	58	6.00191e-10	1.92109e-06	CC:extracellular_space
i12_vs_i72	GO:0031224	2892	251	1.07739e-09	2.87376e-06	CC:intrinsic_to_membrane
i12_vs_i72	GO:0031012	257	44	3.45894e-09	7.90813e-06	CC:extracellular_matrix
i12_vs_i72	GO:0016020	4799	377	4.12836e-09	8.25878e-06	CC:membrane
i12_vs_i72	GO:0071944	2382	216	5.43728e-09	9.66869e-06	CC:cell_periphery
i12_vs_i72	GO:0005886	2320	209	1.63053e-08	2.37227e-05	CC:plasma_membrane
i12_vs_i72	GO:0044425	3468	283	2.23235e-08	2.97721e-05	CC:membrane_part
i12_vs_i72	GO:0016021	2837	240	2.56749e-08	3.16078e-05	CC:integral_to_membrane
i12_vs_i72	GO:0005578	216	33	8.42828e-06	0.0042152	CC:proteinaceous_extracellular_matrix
i12_vs_i72	GO:0031225	61	14	1.29312e-05	0.00574864	CC:anchored_to_membrane
i12_vs_i72	GO:0043202	59	13	5.49579e-05	0.0169143	CC:lysosomal_lumen
i12_vs_i72	GO:0005775	61	13	7.9525e-05	0.0223284	CC:vacuolar_lumen
i12_vs_i72	GO:0044420	115	20	0.000139278	0.0314304	CC:extracellular_matrix_part
i12_vs_i72	GO:0031226	642	65	0.000169284	0.0347336	CC:intrinsic_to_plasma_membrane
i24_vs_i48	GO:0022626	89	31	5.80816e-08	9.09625e-05	CC:cytosolic_ribosome
i24_vs_i48	GO:0071944	2382	400	1.36658e-07	0.000158606	CC:cell_periphery
i24_vs_i48	GO:0005886	2320	390	1.78152e-07	0.000178196	CC:plasma_membrane
i24_vs_i48	GO:0022625	50	19	4.84884e-06	0.00277146	CC:cytosolic_large_ribosomal_subunit
i24_vs_i48	GO:0030673	8	7	8.54307e-06	0.00441043	CC:axolemma
i24_vs_i48	GO:0044459	1055	188	3.32259e-05	0.0120852	CC:plasma_membrane_part
i24_vs_i48	GO:0031012	257	56	0.000215694	0.0475353	CC:extracellular_matrix
i24_vs_i48	GO:0044445	164	38	0.000224282	0.0475353	CC:cytosolic_part
i24_vs_i72	GO:0005576	983	197	8.34884e-13	6.68074e-09	CC:extracellular_region
i24_vs_i72	GO:0031012	257	72	3.47723e-11	8.05684e-08	CC:extracellular_matrix
i24_vs_i72	GO:0044421	596	129	6.30113e-11	1.26054e-07	CC:extracellular_region_part
i24_vs_i72	GO:0005615	413	96	1.57637e-10	2.80314e-07	CC:extracellular_space
i24_vs_i72	GO:0005578	216	58	1.84798e-08	1.64306e-05	CC:proteinaceous_extracellular_matrix
i24_vs_i72	GO:0071944	2382	376	1.8587e-07	0.000102575	CC:cell_periphery
i24_vs_i72	GO:0005886	2320	367	2.13283e-07	0.000113779	CC:plasma_membrane
i24_vs_i72	GO:0031226	642	122	1.86569e-06	0.000694386	CC:intrinsic_to_plasma_membrane
i24_vs_i72	GO:0005887	610	116	3.50981e-06	0.00122111	CC:integral_to_plasma_membrane
i24_vs_i72	GO:0031224	2892	429	1.79754e-05	0.00487591	CC:intrinsic_to_membrane
i24_vs_i72	GO:0005773	321	66	1.86924e-05	0.00494826	CC:vacuole
i24_vs_i72	GO:0044459	1055	179	2.12101e-05	0.00514313	CC:plasma_membrane_part
i24_vs_i72	GO:0016021	2837	417	5.959e-05	0.0112198	CC:integral_to_membrane
i24_vs_i72	GO:0005775	61	19	9.45665e-05	0.0155214	CC:vacuolar_lumen
i24_vs_i72	GO:0043202	59	18	0.000191712	0.0257829	CC:lysosomal_lumen
i24_vs_i72	GO:0032589	18	9	0.000199384	0.0265911	CC:neuron_projection_membrane
i24_vs_i72	GO:0000323	267	53	0.000283504	0.0333618	CC:lytic_vacuole
i24_vs_i72	GO:0005764	267	53	0.000283504	0.0333618	CC:lysosome
i24_vs_i72	GO:0031225	61	18	0.000293125	0.0335548	CC:anchored_to_membrane
i24_vs_i72	GO:0044420	115	29	0.000386131	0.0409247	CC:extracellular_matrix_part
i48_vs_i72	GO:0005576	983	135	5.26107e-13	7.73566e-09	CC:extracellular_region
i48_vs_i72	GO:0044421	596	94	9.66716e-13	7.73566e-09	CC:extracellular_region_part
i48_vs_i72	GO:0005615	413	72	8.85752e-12	4.72519e-08	CC:extracellular_space
i48_vs_i72	GO:0031012	257	49	2.23757e-10	8.9525e-07	CC:extracellular_matrix
i48_vs_i72	GO:0005578	216	39	7.13389e-08	0.000163101	CC:proteinaceous_extracellular_matrix
i48_vs_i72	GO:0044420	115	24	1.79615e-06	0.00261324	CC:extracellular_matrix_part
i48_vs_i72	GO:0031226	642	75	2.68469e-05	0.0153449	CC:intrinsic_to_plasma_membrane
i48_vs_i72	GO:0005887	610	71	4.80976e-05	0.0226398	CC:integral_to_plasma_membrane
i48_vs_i72	GO:0005775	61	14	8.99133e-05	0.0353965	CC:vacuolar_lumen

## Sheet: Biological Process_Downreg
Table S9: Enriched Biological Processes associated with Genes Downregulated in 'B' in pairwise comparisons.
Comparison (A vs B)	Category	Number of genes in category	Count	Over- represented P-value	Adjusted P-value	Biological Process: GO Term
Uninfected vs i4	GO:0035115	26	9	3.60335e-06	0.028834	BP:embryonic_forelimb_morphogenesis
Uninfected vs i4	GO:0048704	61	14	2.26005e-06	0.028834	BP:embryonic_skeletal_system_morphogenesis
Uninfected vs i6	GO:0006414	105	29	1.2707e-10	1.66011e-06	BP:translational_elongation
Uninfected vs i6	GO:0006415	91	26	3.68275e-10	1.96463e-06	BP:translational_termination
Uninfected vs i6	GO:0006413	148	33	6.7369e-09	2.69543e-05	BP:translational_initiation
Uninfected vs i6	GO:0006614	105	26	1.25062e-08	4.00299e-05	BP:SRP-dependent_cotranslational_protein_targeting_to_membrane
Uninfected vs i6	GO:0000184	118	28	2.59199e-08	4.60913e-05	BP:nuclear-transcribed_mRNA_catabolic_process-_nonsense-mediated_decay
Uninfected vs i6	GO:0006613	107	26	2.12789e-08	4.60913e-05	BP:cotranslational_protein_targeting_to_membrane
Uninfected vs i6	GO:0045047	108	26	2.57686e-08	4.60913e-05	BP:protein_targeting_to_ER
Uninfected vs i6	GO:0072599	108	26	2.57686e-08	4.60913e-05	BP:establishment_of_protein_localization_to_endoplasmic_reticulum
Uninfected vs i6	GO:0006612	149	32	4.52392e-08	7.24007e-05	BP:protein_targeting_to_membrane
Uninfected vs i6	GO:0070972	118	26	2.38153e-07	0.000317617	BP:protein_localization_to_endoplasmic_reticulum
Uninfected vs i6	GO:0090150	203	36	1.73952e-06	0.00198852	BP:establishment_of_protein_localization_to_membrane
Uninfected vs i6	GO:0043624	148	29	1.97125e-06	0.00210319	BP:cellular_protein_complex_disassembly
Uninfected vs i6	GO:0006402	190	34	3.57333e-06	0.00350305	BP:mRNA_catabolic_process
Uninfected vs i6	GO:0043241	152	29	3.72106e-06	0.00350305	BP:protein_complex_disassembly
Uninfected vs i6	GO:0000956	178	32	5.61699e-06	0.00499413	BP:nuclear-transcribed_mRNA_catabolic_process
Uninfected vs i6	GO:0019083	147	27	7.36284e-06	0.00620184	BP:viral_transcription
Uninfected vs i6	GO:0019080	157	28	9.79963e-06	0.00746825	BP:viral_genome_expression
Uninfected vs i6	GO:0051409	9	6	1.40424e-05	0.00977107	BP:response_to_nitrosative_stress
Uninfected vs i6	GO:0006401	212	35	1.718e-05	0.0114562	BP:RNA_catabolic_process
Uninfected vs i6	GO:0072657	244	38	3.49867e-05	0.0215357	BP:protein_localization_to_membrane
Uninfected vs i6	GO:0032984	173	29	5.70801e-05	0.0338337	BP:macromolecular_complex_disassembly
Uninfected vs i12	GO:0006415	91	22	1.28479e-10	1.02809e-06	BP:translational_termination
Uninfected vs i12	GO:0000184	118	25	1.0178e-09	2.71482e-06	BP:nuclear-transcribed_mRNA_catabolic_process-_nonsense-mediated_decay
Uninfected vs i12	GO:0006414	105	23	5.58035e-10	2.71482e-06	BP:translational_elongation
Uninfected vs i12	GO:0045047	108	23	8.71063e-10	2.71482e-06	BP:protein_targeting_to_ER
Uninfected vs i12	GO:0072599	108	23	8.71063e-10	2.71482e-06	BP:establishment_of_protein_localization_to_endoplasmic_reticulum
Uninfected vs i12	GO:0006413	148	27	2.62489e-09	5.2511e-06	BP:translational_initiation
Uninfected vs i12	GO:0006614	105	22	2.62033e-09	5.2511e-06	BP:SRP-dependent_cotranslational_protein_targeting_to_membrane
Uninfected vs i12	GO:0006613	107	22	4.4595e-09	7.92999e-06	BP:cotranslational_protein_targeting_to_membrane
Uninfected vs i12	GO:0070972	118	23	8.569e-09	1.37138e-05	BP:protein_localization_to_endoplasmic_reticulum
Uninfected vs i12	GO:0006612	149	25	1.17053e-07	0.00015611	BP:protein_targeting_to_membrane
Uninfected vs i12	GO:0019080	157	24	6.25781e-07	0.000714971	BP:viral_genome_expression
Uninfected vs i12	GO:0019083	147	23	6.70118e-07	0.000714971	BP:viral_transcription
Uninfected vs i12	GO:0043624	148	24	7.59371e-07	0.00075956	BP:cellular_protein_complex_disassembly
Uninfected vs i12	GO:0000956	178	27	1.231e-06	0.00109449	BP:nuclear-transcribed_mRNA_catabolic_process
Uninfected vs i12	GO:0043241	152	24	1.40091e-06	0.00118001	BP:protein_complex_disassembly
Uninfected vs i12	GO:0090150	203	28	2.16785e-06	0.0016521	BP:establishment_of_protein_localization_to_membrane
Uninfected vs i12	GO:0006402	190	27	4.63181e-06	0.00322293	BP:mRNA_catabolic_process
Uninfected vs i12	GO:0072657	244	31	8.64066e-06	0.00576188	BP:protein_localization_to_membrane
Uninfected vs i12	GO:0006401	212	28	1.16712e-05	0.00747146	BP:RNA_catabolic_process
Uninfected vs i12	GO:0032984	173	24	1.554e-05	0.00956549	BP:macromolecular_complex_disassembly
Uninfected vs i12	GO:0072594	401	42	3.05989e-05	0.0174894	BP:establishment_of_protein_localization_to_organelle
Uninfected vs i12	GO:0006605	437	44	8.76747e-05	0.0483843	BP:protein_targeting
Uninfected vs i24	GO:0006415	91	56	2.44975e-12	1.96029e-08	BP:translational_termination
Uninfected vs i24	GO:0006413	148	79	1.03094e-11	4.43638e-08	BP:translational_initiation
Uninfected vs i24	GO:0006414	105	61	1.10882e-11	4.43638e-08	BP:translational_elongation
Uninfected vs i24	GO:0000184	118	65	1.78992e-10	5.72919e-07	BP:nuclear-transcribed_mRNA_catabolic_process-_nonsense-mediated_decay
Uninfected vs i24	GO:0006614	105	58	6.14807e-10	1.6399e-06	BP:SRP-dependent_cotranslational_protein_targeting_to_membrane
Uninfected vs i24	GO:0045047	108	59	8.74179e-10	1.74879e-06	BP:protein_targeting_to_ER
Uninfected vs i24	GO:0072599	108	59	8.74179e-10	1.74879e-06	BP:establishment_of_protein_localization_to_endoplasmic_reticulum
Uninfected vs i24	GO:0006613	107	58	1.83699e-09	3.26658e-06	BP:cotranslational_protein_targeting_to_membrane
Uninfected vs i24	GO:0070972	118	61	1.07768e-08	1.56792e-05	BP:protein_localization_to_endoplasmic_reticulum
Uninfected vs i24	GO:0007389	279	121	3.20361e-07	0.000366218	BP:pattern_specification_process
Uninfected vs i24	GO:0001501	299	125	1.26387e-06	0.00126419	BP:skeletal_system_development
Uninfected vs i24	GO:0043624	148	67	3.91528e-06	0.00343556	BP:cellular_protein_complex_disassembly
Uninfected vs i24	GO:0000956	178	77	8.17942e-06	0.00654517	BP:nuclear-transcribed_mRNA_catabolic_process
Uninfected vs i24	GO:0006612	149	66	8.60564e-06	0.00655831	BP:protein_targeting_to_membrane
Uninfected vs i24	GO:0001655	221	96	1.07011e-05	0.00778457	BP:urogenital_system_development
Uninfected vs i24	GO:0003002	200	87	1.36001e-05	0.00802518	BP:regionalization
Uninfected vs i24	GO:0019083	147	64	1.34329e-05	0.00802518	BP:viral_transcription
Uninfected vs i24	GO:0043241	152	67	1.26242e-05	0.00802518	BP:protein_complex_disassembly
Uninfected vs i24	GO:0048705	140	65	1.21695e-05	0.00802518	BP:skeletal_system_morphogenesis
Uninfected vs i24	GO:0019080	157	67	2.03358e-05	0.0108485	BP:viral_genome_expression
Uninfected vs i24	GO:0032984	173	74	2.00787e-05	0.0108485	BP:macromolecular_complex_disassembly
Uninfected vs i24	GO:0032774	2618	844	2.40052e-05	0.0123929	BP:RNA_biosynthetic_process
Uninfected vs i24	GO:2000026	822	293	3.12107e-05	0.0156093	BP:regulation_of_multicellular_organismal_development
Uninfected vs i24	GO:0007423	275	113	3.37814e-05	0.0163829	BP:sensory_organ_development
Uninfected vs i24	GO:0006402	190	79	3.82621e-05	0.0174956	BP:mRNA_catabolic_process
Uninfected vs i24	GO:0048706	78	40	3.81964e-05	0.0174956	BP:embryonic_skeletal_system_development
Uninfected vs i24	GO:0009887	524	196	4.27782e-05	0.0190173	BP:organ_morphogenesis
Uninfected vs i24	GO:0009952	128	59	6.95079e-05	0.030065	BP:anterior/posterior_pattern_specification
Uninfected vs i24	GO:0090150	203	82	7.63093e-05	0.0321383	BP:establishment_of_protein_localization_to_membrane
Uninfected vs i24	GO:0045595	768	273	7.87388e-05	0.0323112	BP:regulation_of_cell_differentiation
Uninfected vs i24	GO:0048704	61	32	0.000117785	0.0459765	BP:embryonic_skeletal_system_morphogenesis
Uninfected vs i48	GO:0007389	279	53	9.98553e-08	0.00159808	BP:pattern_specification_process
Uninfected vs i48	GO:0007548	157	32	6.62064e-06	0.0176595	BP:sex_differentiation
Uninfected vs i48	GO:0009887	524	78	6.55332e-06	0.0176595	BP:organ_morphogenesis
Uninfected vs i48	GO:0048598	361	59	4.83337e-06	0.0176595	BP:embryonic_morphogenesis
Uninfected vs i48	GO:0030326	97	23	1.04252e-05	0.0193403	BP:embryonic_limb_morphogenesis
Uninfected vs i48	GO:0035113	97	23	1.04252e-05	0.0193403	BP:embryonic_appendage_morphogenesis
Uninfected vs i48	GO:0001501	299	49	1.91528e-05	0.0306521	BP:skeletal_system_development
Uninfected vs i48	GO:0035107	112	24	3.65916e-05	0.0450471	BP:appendage_morphogenesis
Uninfected vs i48	GO:0035108	112	24	3.65916e-05	0.0450471	BP:limb_morphogenesis
Uninfected vs i72	GO:0007051	83	41	1.61528e-12	8.61695e-09	BP:spindle_organization
Uninfected vs i72	GO:0000278	744	191	3.5132e-12	1.40563e-08	BP:mitotic_cell_cycle
Uninfected vs i72	GO:0022402	981	235	2.22877e-11	5.94487e-08	BP:cell_cycle_process
Uninfected vs i72	GO:0007049	1284	288	2.46195e-10	4.92513e-07	BP:cell_cycle
Uninfected vs i72	GO:0007059	141	53	6.53751e-10	1.04626e-06	BP:chromosome_segregation
Uninfected vs i72	GO:0006310	187	64	8.85837e-10	1.28881e-06	BP:DNA_recombination
Uninfected vs i72	GO:0006259	751	182	1.33218e-09	1.77669e-06	BP:DNA_metabolic_process
Uninfected vs i72	GO:0000280	314	92	1.74286e-09	1.85951e-06	BP:nuclear_division
Uninfected vs i72	GO:0007067	314	92	1.74286e-09	1.85951e-06	BP:mitosis
Uninfected vs i72	GO:0000819	54	27	1.00381e-08	8.03246e-06	BP:sister_chromatid_segregation
Uninfected vs i72	GO:0007017	389	106	9.7293e-09	8.03246e-06	BP:microtubule-based_process
Uninfected vs i72	GO:0000226	260	78	1.05799e-08	8.06287e-06	BP:microtubule_cytoskeleton_organization
Uninfected vs i72	GO:0048285	337	93	3.22718e-08	2.24556e-05	BP:organelle_fission
Uninfected vs i72	GO:0000070	51	25	5.79817e-08	3.86641e-05	BP:mitotic_sister_chromatid_segregation
Uninfected vs i72	GO:0006281	386	101	1.21662e-07	7.78829e-05	BP:DNA_repair
Uninfected vs i72	GO:0006974	605	140	2.45632e-06	0.00122847	BP:response_to_DNA_damage_stimulus
Uninfected vs i72	GO:0050000	21	13	2.91159e-06	0.0013705	BP:chromosome_localization
Uninfected vs i72	GO:0051303	21	13	2.91159e-06	0.0013705	BP:establishment_of_chromosome_localization
Uninfected vs i72	GO:0045132	16	11	3.76009e-06	0.00171933	BP:meiotic_chromosome_segregation
Uninfected vs i72	GO:0022616	34	17	4.93442e-06	0.00219363	BP:DNA_strand_elongation
Uninfected vs i72	GO:0006996	1999	393	5.48378e-06	0.00236378	BP:organelle_organization
Uninfected vs i72	GO:0051301	436	106	5.61256e-06	0.00236378	BP:cell_division
Uninfected vs i72	GO:0006271	32	16	9.28143e-06	0.00380872	BP:DNA_strand_elongation_involved_in_DNA_replication
Uninfected vs i72	GO:0007010	681	152	1.52535e-05	0.00610293	BP:cytoskeleton_organization
Uninfected vs i72	GO:0034501	8	7	2.11586e-05	0.00822466	BP:protein_localization_to_kinetochore
Uninfected vs i72	GO:0051225	41	18	2.64156e-05	0.00983151	BP:spindle_assembly
Uninfected vs i72	GO:0070925	240	63	4.30534e-05	0.0153117	BP:organelle_assembly
Uninfected vs i72	GO:0051321	113	35	6.95795e-05	0.0227255	BP:meiotic_cell_cycle
Uninfected vs i72	GO:0006261	96	31	7.62456e-05	0.0244047	BP:DNA-dependent_DNA_replication
Uninfected vs i72	GO:0051310	17	10	8.00281e-05	0.0251131	BP:metaphase_plate_congression
Uninfected vs i72	GO:0002562	37	16	9.08831e-05	0.0264453	BP:somatic_diversification_of_immune_receptors_via_germline_recombination_within_a_single_locus
Uninfected vs i72	GO:0016444	37	16	9.08831e-05	0.0264453	BP:somatic_cell_DNA_recombination
Uninfected vs i72	GO:0007052	37	16	9.29606e-05	0.0265668	BP:mitotic_spindle_organization
Uninfected vs i72	GO:0002200	41	17	0.000100907	0.0273714	BP:somatic_diversification_of_immune_receptors
Uninfected vs i72	GO:0000086	130	38	0.000139367	0.03605	BP:G2/M_transition_of_mitotic_cell_cycle
i4_vs_i24	GO:0009891	987	120	2.95124e-08	7.87195e-05	BP:positive_regulation_of_biosynthetic_process
i4_vs_i24	GO:0010557	928	116	1.29175e-08	7.87195e-05	BP:positive_regulation_of_macromolecule_biosynthetic_process
i4_vs_i24	GO:0010628	849	108	2.53904e-08	7.87195e-05	BP:positive_regulation_of_gene_expression
i4_vs_i24	GO:0031328	974	120	1.46689e-08	7.87195e-05	BP:positive_regulation_of_cellular_biosynthetic_process
i4_vs_i24	GO:0045893	791	103	1.74124e-08	7.87195e-05	BP:positive_regulation_of_transcription-_DNA-dependent
i4_vs_i24	GO:0050793	1083	131	2.38712e-08	7.87195e-05	BP:regulation_of_developmental_process
i4_vs_i24	GO:0051254	843	105	9.07927e-08	0.000207578	BP:positive_regulation_of_RNA_metabolic_process
i4_vs_i24	GO:0045935	929	112	1.58298e-07	0.000316674	BP:positive_regulation_of_nucleobase-containing_compound_metabolic_process
i4_vs_i24	GO:0051173	948	112	3.83242e-07	0.000681489	BP:positive_regulation_of_nitrogen_compound_metabolic_process
i4_vs_i24	GO:0060070	143	30	5.00123e-07	0.000800398	BP:canonical_Wnt_receptor_signaling_pathway
i4_vs_i24	GO:0009887	524	72	9.7438e-07	0.00118811	BP:organ_morphogenesis
i4_vs_i24	GO:0009888	970	115	1.25666e-06	0.00118811	BP:tissue_development
i4_vs_i24	GO:0014706	259	44	8.25083e-07	0.00118811	BP:striated_muscle_tissue_development
i4_vs_i24	GO:0045944	537	72	1.09244e-06	0.00118811	BP:positive_regulation_of_transcription_from_RNA_polymerase_II_promoter
i4_vs_i24	GO:0048513	1651	175	1.40095e-06	0.00118811	BP:organ_development
i4_vs_i24	GO:0060537	271	45	1.27088e-06	0.00118811	BP:muscle_tissue_development
i4_vs_i24	GO:0060828	105	24	1.25455e-06	0.00118811	BP:regulation_of_canonical_Wnt_receptor_signaling_pathway
i4_vs_i24	GO:0061061	387	57	1.41053e-06	0.00118811	BP:muscle_structure_development
i4_vs_i24	GO:2000736	56	17	9.24114e-07	0.00118811	BP:regulation_of_stem_cell_differentiation
i4_vs_i24	GO:0048518	2667	257	1.72383e-06	0.00131373	BP:positive_regulation_of_biological_process
i4_vs_i24	GO:0050678	161	31	1.85188e-06	0.00134716	BP:regulation_of_epithelial_cell_proliferation
i4_vs_i24	GO:0051093	385	56	1.94135e-06	0.00135084	BP:negative_regulation_of_developmental_process
i4_vs_i24	GO:0007423	275	45	2.0468e-06	0.00136488	BP:sensory_organ_development
i4_vs_i24	GO:2000026	822	99	2.51621e-06	0.00161078	BP:regulation_of_multicellular_organismal_development
i4_vs_i24	GO:0042127	841	98	2.65672e-06	0.00163531	BP:regulation_of_cell_proliferation
i4_vs_i24	GO:0010604	1498	158	3.03552e-06	0.00179928	BP:positive_regulation_of_macromolecule_metabolic_process
i4_vs_i24	GO:0030111	150	29	3.40063e-06	0.0019437	BP:regulation_of_Wnt_receptor_signaling_pathway
i4_vs_i24	GO:0016055	244	40	4.31015e-06	0.00237861	BP:Wnt_receptor_signaling_pathway
i4_vs_i24	GO:0045596	318	48	4.48556e-06	0.0023929	BP:negative_regulation_of_cell_differentiation
i4_vs_i24	GO:0048522	2409	233	5.36758e-06	0.00277106	BP:positive_regulation_of_cellular_process
i4_vs_i24	GO:0032502	3134	297	6.64847e-06	0.00332507	BP:developmental_process
i4_vs_i24	GO:0007517	283	44	7.07932e-06	0.00342655	BP:muscle_organ_development
i4_vs_i24	GO:0009893	1590	164	7.27959e-06	0.00342655	BP:positive_regulation_of_metabolic_process
i4_vs_i24	GO:0045595	768	92	9.05361e-06	0.00413983	BP:regulation_of_cell_differentiation
i4_vs_i24	GO:0051239	1308	140	1.15217e-05	0.00512204	BP:regulation_of_multicellular_organismal_process
i4_vs_i24	GO:0030177	60	16	1.26496e-05	0.00547147	BP:positive_regulation_of_Wnt_receptor_signaling_pathway
i4_vs_i24	GO:0022603	471	63	1.33707e-05	0.00549172	BP:regulation_of_anatomical_structure_morphogenesis
i4_vs_i24	GO:0048856	2791	267	1.55989e-05	0.00624111	BP:anatomical_structure_development
i4_vs_i24	GO:0001837	63	16	1.98129e-05	0.00773379	BP:epithelial_to_mesenchymal_transition
i4_vs_i24	GO:0044767	2512	243	2.21112e-05	0.00842543	BP:single-organism_developmental_process
i4_vs_i24	GO:0008285	402	53	2.73747e-05	0.00973567	BP:negative_regulation_of_cell_proliferation
i4_vs_i24	GO:0031325	1521	155	2.71199e-05	0.00973567	BP:positive_regulation_of_cellular_metabolic_process
i4_vs_i24	GO:0006355	2308	222	2.92772e-05	0.0101859	BP:regulation_of_transcription-_DNA-dependent
i4_vs_i24	GO:0044707	3551	325	3.30381e-05	0.0112498	BP:single-multicellular_organism_process
i4_vs_i24	GO:0048731	2381	231	3.39688e-05	0.0113258	BP:system_development
i4_vs_i24	GO:0007275	2745	261	3.58376e-05	0.0114709	BP:multicellular_organismal_development
i4_vs_i24	GO:0007389	279	42	3.58045e-05	0.0114709	BP:pattern_specification_process
i4_vs_i24	GO:0030154	1879	189	3.98161e-05	0.0118003	BP:cell_differentiation
i4_vs_i24	GO:0030178	89	19	3.92608e-05	0.0118003	BP:negative_regulation_of_Wnt_receptor_signaling_pathway
i4_vs_i24	GO:0031326	2666	250	3.85041e-05	0.0118003	BP:regulation_of_cellular_biosynthetic_process
i4_vs_i24	GO:0090090	67	16	3.78752e-05	0.0118003	BP:negative_regulation_of_canonical_Wnt_receptor_signaling_pathway
i4_vs_i24	GO:2000112	2542	240	4.27929e-05	0.0123322	BP:regulation_of_cellular_macromolecule_biosynthetic_process
i4_vs_i24	GO:2001141	2324	222	4.31557e-05	0.0123322	BP:regulation_of_RNA_biosynthetic_process
i4_vs_i24	GO:0001654	182	31	4.84007e-05	0.0133552	BP:eye_development
i4_vs_i24	GO:0032501	3665	332	5.45585e-05	0.0143973	BP:multicellular_organismal_process
i4_vs_i24	GO:0050673	191	31	5.48762e-05	0.0143973	BP:epithelial_cell_proliferation
i4_vs_i24	GO:0051094	507	63	5.37984e-05	0.0143973	BP:positive_regulation_of_developmental_process
i4_vs_i24	GO:0009889	2682	250	5.85788e-05	0.0151209	BP:regulation_of_biosynthetic_process
i4_vs_i24	GO:0010717	35	11	5.97951e-05	0.0151899	BP:regulation_of_epithelial_to_mesenchymal_transition
i4_vs_i24	GO:0022604	249	38	6.45227e-05	0.0158865	BP:regulation_of_cell_morphogenesis
i4_vs_i24	GO:0001655	221	35	6.8354e-05	0.0160029	BP:urogenital_system_development
i4_vs_i24	GO:0010556	2587	242	6.70626e-05	0.0160029	BP:regulation_of_macromolecule_biosynthetic_process
i4_vs_i24	GO:0010769	155	27	7.19953e-05	0.0160029	BP:regulation_of_cell_morphogenesis_involved_in_differentiation
i4_vs_i24	GO:0048523	2284	215	6.62465e-05	0.0160029	BP:negative_regulation_of_cellular_process
i4_vs_i24	GO:0048863	206	33	7.15318e-05	0.0160029	BP:stem_cell_differentiation
i4_vs_i24	GO:0051252	2380	225	7.07954e-05	0.0160029	BP:regulation_of_RNA_metabolic_process
i4_vs_i24	GO:0043010	154	27	7.60811e-05	0.0166795	BP:camera-type_eye_development
i4_vs_i24	GO:0043583	116	22	7.79568e-05	0.0168597	BP:ear_development
i4_vs_i24	GO:0032774	2618	242	8.01198e-05	0.0170965	BP:RNA_biosynthetic_process
i4_vs_i24	GO:0048468	1106	121	8.26635e-05	0.0171811	BP:cell_development
i4_vs_i24	GO:0048869	2034	200	8.2318e-05	0.0171811	BP:cellular_developmental_process
i4_vs_i24	GO:0001503	208	32	9.73762e-05	0.0197267	BP:ossification
i4_vs_i24	GO:0060284	390	52	9.62637e-05	0.0197267	BP:regulation_of_cell_development
i4_vs_i24	GO:0009966	1478	150	0.000112536	0.0225128	BP:regulation_of_signal_transduction
i4_vs_i24	GO:0023051	1618	162	0.000116032	0.0229256	BP:regulation_of_signaling
i4_vs_i24	GO:0019219	2741	253	0.000118321	0.0230929	BP:regulation_of_nucleobase-containing_compound_metabolic_process
i4_vs_i24	GO:0010468	2717	250	0.000125057	0.0241135	BP:regulation_of_gene_expression
i4_vs_i24	GO:0010646	1622	162	0.000132597	0.0250551	BP:regulation_of_cell_communication
i4_vs_i24	GO:0048519	2468	228	0.000133072	0.0250551	BP:negative_regulation_of_biological_process
i4_vs_i24	GO:0035295	336	46	0.000135893	0.0252887	BP:tube_development
i4_vs_i24	GO:0006351	2533	235	0.000141401	0.0260112	BP:transcription-_DNA-dependent
i4_vs_i24	GO:0045597	367	48	0.000143873	0.0261653	BP:positive_regulation_of_cell_differentiation
i4_vs_i24	GO:0048864	170	28	0.000165653	0.0297877	BP:stem_cell_development
i4_vs_i24	GO:0050680	73	16	0.000192306	0.0341963	BP:negative_regulation_of_epithelial_cell_proliferation
i4_vs_i24	GO:0032879	1035	109	0.000212337	0.036982	BP:regulation_of_localization
i4_vs_i24	GO:0090263	40	11	0.000212593	0.036982	BP:positive_regulation_of_canonical_Wnt_receptor_signaling_pathway
i4_vs_i24	GO:0045926	141	23	0.000216976	0.0373386	BP:negative_regulation_of_growth
i4_vs_i24	GO:0048738	98	19	0.000256629	0.0432325	BP:cardiac_muscle_tissue_development
i4_vs_i24	GO:0072001	191	30	0.000265567	0.0442723	BP:renal_system_development
i4_vs_i24	GO:0030538	3	3	0.000282953	0.0452839	BP:embryonic_genitalia_morphogenesis
i4_vs_i24	GO:0032526	65	14	0.000279633	0.0452839	BP:response_to_retinoic_acid
i4_vs_i24	GO:0048568	260	37	0.000276	0.0452839	BP:embryonic_organ_development
i4_vs_i24	GO:0006357	1002	105	0.000288401	0.0456987	BP:regulation_of_transcription_from_RNA_polymerase_II_promoter
i4_vs_i24	GO:0060485	119	21	0.000293601	0.0460666	BP:mesenchyme_development
i4_vs_i24	GO:0014031	94	18	0.000304093	0.0472495	BP:mesenchymal_cell_development
i4_vs_i24	GO:0050679	89	17	0.000314219	0.0483534	BP:positive_regulation_of_epithelial_cell_proliferation
i4_vs_i24	GO:0048839	94	18	0.000326437	0.0488252	BP:inner_ear_development
i4_vs_i24	GO:0072358	609	72	0.000325856	0.0488252	BP:cardiovascular_system_development
i4_vs_i24	GO:0072359	609	72	0.000325856	0.0488252	BP:circulatory_system_development
i4_vs_i24	GO:0048762	103	19	0.000330896	0.0490339	BP:mesenchymal_cell_differentiation
i4_vs_i48	GO:0007049	1284	124	4.42763e-08	0.0001181	BP:cell_cycle
i4_vs_i48	GO:0000278	744	81	7.74688e-08	0.000177116	BP:mitotic_cell_cycle
i4_vs_i48	GO:0050793	1083	109	1.45825e-07	0.000291722	BP:regulation_of_developmental_process
i4_vs_i48	GO:0007517	283	41	5.70911e-07	0.000913686	BP:muscle_organ_development
i4_vs_i48	GO:0048519	2468	203	1.15676e-06	0.00154273	BP:negative_regulation_of_biological_process
i4_vs_i48	GO:0008284	443	53	1.63033e-06	0.0019953	BP:positive_regulation_of_cell_proliferation
i4_vs_i48	GO:0051094	507	59	1.74545e-06	0.0019953	BP:positive_regulation_of_developmental_process
i4_vs_i48	GO:0061061	387	49	2.33189e-06	0.00248797	BP:muscle_structure_development
i4_vs_i48	GO:0051301	436	52	2.5698e-06	0.00257044	BP:cell_division
i4_vs_i48	GO:0022402	981	95	3.08325e-06	0.00274135	BP:cell_cycle_process
i4_vs_i48	GO:0071347	36	11	4.45791e-06	0.00375496	BP:cellular_response_to_interleukin-1
i4_vs_i48	GO:0009888	970	96	5.49076e-06	0.00416402	BP:tissue_development
i4_vs_i48	GO:0032502	3134	249	5.70211e-06	0.00416402	BP:developmental_process
i4_vs_i48	GO:0051090	262	36	5.7241e-06	0.00416402	BP:regulation_of_sequence-specific_DNA_binding_transcription_factor_activity
i4_vs_i48	GO:0006310	187	28	6.30499e-06	0.0043548	BP:DNA_recombination
i4_vs_i48	GO:0048523	2284	187	6.53056e-06	0.0043548	BP:negative_regulation_of_cellular_process
i4_vs_i48	GO:0006259	751	75	7.09661e-06	0.00436824	BP:DNA_metabolic_process
i4_vs_i48	GO:0045595	768	79	6.97789e-06	0.00436824	BP:regulation_of_cell_differentiation
i4_vs_i48	GO:0070555	53	13	8.04229e-06	0.00476699	BP:response_to_interleukin-1
i4_vs_i48	GO:0000280	314	40	8.97719e-06	0.00478903	BP:nuclear_division
i4_vs_i48	GO:0007067	314	40	8.97719e-06	0.00478903	BP:mitosis
i4_vs_i48	GO:0048646	639	69	8.91117e-06	0.00478903	BP:anatomical_structure_formation_involved_in_morphogenesis
i4_vs_i48	GO:0072358	609	67	9.72419e-06	0.00486331	BP:cardiovascular_system_development
i4_vs_i48	GO:0072359	609	67	9.72419e-06	0.00486331	BP:circulatory_system_development
i4_vs_i48	GO:0001944	412	50	1.00589e-05	0.00487825	BP:vasculature_development
i4_vs_i48	GO:0044699	7522	519	1.10287e-05	0.00519127	BP:single-organism_process
i4_vs_i48	GO:0048513	1651	144	1.31676e-05	0.00602099	BP:organ_development
i4_vs_i48	GO:2000026	822	82	1.40277e-05	0.00623611	BP:regulation_of_multicellular_organismal_development
i4_vs_i48	GO:0032501	3665	281	1.50094e-05	0.00649217	BP:multicellular_organismal_process
i4_vs_i48	GO:0051093	385	46	1.70627e-05	0.00718608	BP:negative_regulation_of_developmental_process
i4_vs_i48	GO:0044767	2512	204	1.95705e-05	0.0076392	BP:single-organism_developmental_process
i4_vs_i48	GO:0048856	2791	223	1.93302e-05	0.0076392	BP:anatomical_structure_development
i4_vs_i48	GO:0022616	34	10	2.16247e-05	0.00824002	BP:DNA_strand_elongation
i4_vs_i48	GO:0044763	6934	482	2.43043e-05	0.0090457	BP:single-organism_cellular_process
i4_vs_i48	GO:0071222	68	14	3.6928e-05	0.0131332	BP:cellular_response_to_lipopolysaccharide
i4_vs_i48	GO:0044707	3551	271	3.89498e-05	0.0133997	BP:single-multicellular_organism_process
i4_vs_i48	GO:0048514	343	42	3.93519e-05	0.0133997	BP:blood_vessel_morphogenesis
i4_vs_i48	GO:0048285	337	40	4.27067e-05	0.0142391	BP:organelle_fission
i4_vs_i48	GO:0045597	367	43	4.58706e-05	0.0149819	BP:positive_regulation_of_cell_differentiation
i4_vs_i48	GO:0001568	392	46	5.34855e-05	0.0171196	BP:blood_vessel_development
i4_vs_i48	GO:0070661	119	19	6.06363e-05	0.0190279	BP:leukocyte_proliferation
i4_vs_i48	GO:0010883	26	8	6.22636e-05	0.0191628	BP:regulation_of_lipid_storage
i4_vs_i48	GO:0006366	1155	103	6.56191e-05	0.0198145	BP:transcription_from_RNA_polymerase_II_promoter
i4_vs_i48	GO:0000722	25	8	7.16907e-05	0.0208607	BP:telomere_maintenance_via_recombination
i4_vs_i48	GO:0032496	139	21	7.15381e-05	0.0208607	BP:response_to_lipopolysaccharide
i4_vs_i48	GO:0030154	1879	157	7.5888e-05	0.0213072	BP:cell_differentiation
i4_vs_i48	GO:0071219	72	14	7.45652e-05	0.0213072	BP:cellular_response_to_molecule_of_bacterial_origin
i4_vs_i48	GO:0006271	32	9	7.89135e-05	0.0217747	BP:DNA_strand_elongation_involved_in_DNA_replication
i4_vs_i48	GO:0001525	278	35	8.19502e-05	0.0222293	BP:angiogenesis
i4_vs_i48	GO:0051239	1308	114	0.000102781	0.0269656	BP:regulation_of_multicellular_organismal_process
i4_vs_i48	GO:0048869	2034	167	0.000105156	0.0271437	BP:cellular_developmental_process
i4_vs_i48	GO:0050679	89	16	0.000110848	0.0277189	BP:positive_regulation_of_epithelial_cell_proliferation
i4_vs_i48	GO:0014706	259	33	0.000124761	0.029801	BP:striated_muscle_tissue_development
i4_vs_i48	GO:0046888	27	8	0.000124527	0.029801	BP:negative_regulation_of_hormone_secretion
i4_vs_i48	GO:0002237	145	21	0.00013665	0.0316948	BP:response_to_molecule_of_bacterial_origin
i4_vs_i48	GO:0006954	278	33	0.000135657	0.0316948	BP:inflammatory_response
i4_vs_i48	GO:0043066	492	50	0.000143437	0.0327937	BP:negative_regulation_of_apoptotic_process
i4_vs_i48	GO:0003006	279	34	0.000148257	0.0331461	BP:developmental_process_involved_in_reproduction
i4_vs_i48	GO:0048522	2409	188	0.00014912	0.0331461	BP:positive_regulation_of_cellular_process
i4_vs_i48	GO:0051716	3722	275	0.000157235	0.0344712	BP:cellular_response_to_stimulus
i4_vs_i48	GO:0007275	2745	214	0.000160634	0.0347404	BP:multicellular_organismal_development
i4_vs_i48	GO:0009653	1513	130	0.000172315	0.0366263	BP:anatomical_structure_morphogenesis
i4_vs_i48	GO:0060538	169	24	0.000173931	0.0366263	BP:skeletal_muscle_organ_development
i4_vs_i48	GO:2001020	99	16	0.000183795	0.0382007	BP:regulation_of_response_to_DNA_damage_stimulus
i4_vs_i48	GO:0002376	1349	113	0.000195231	0.0383073	BP:immune_system_process
i4_vs_i48	GO:0002520	428	46	0.000196216	0.0383073	BP:immune_system_development
i4_vs_i48	GO:0006312	35	9	0.000193417	0.0383073	BP:mitotic_recombination
i4_vs_i48	GO:0006357	1002	90	0.000197273	0.0383073	BP:regulation_of_transcription_from_RNA_polymerase_II_promoter
i4_vs_i48	GO:0043069	498	50	0.00019867	0.0383073	BP:negative_regulation_of_programmed_cell_death
i4_vs_i48	GO:0045596	318	37	0.000196216	0.0383073	BP:negative_regulation_of_cell_differentiation
i4_vs_i48	GO:0010628	849	79	0.000215163	0.0408949	BP:positive_regulation_of_gene_expression
i4_vs_i48	GO:0060055	11	5	0.0002172	0.0408949	BP:angiogenesis_involved_in_wound_healing
i4_vs_i48	GO:0006281	386	41	0.00022746	0.0423286	BP:DNA_repair
i4_vs_i48	GO:0043433	97	16	0.000233461	0.0429461	BP:negative_regulation_of_sequence-specific_DNA_binding_transcription_factor_activity
i4_vs_i48	GO:0002682	700	66	0.00024585	0.0447111	BP:regulation_of_immune_system_process
i4_vs_i48	GO:0010888	12	5	0.00025551	0.045946	BP:negative_regulation_of_lipid_storage
i4_vs_i48	GO:0032201	23	7	0.000267862	0.0476318	BP:telomere_maintenance_via_semi-conservative_replication
i4_vs_i48	GO:0002562	37	9	0.000298843	0.0496255	BP:somatic_diversification_of_immune_receptors_via_germline_recombination_within_a_single_locus
i4_vs_i48	GO:0007519	165	23	0.000313183	0.0496255	BP:skeletal_muscle_tissue_development
i4_vs_i48	GO:0009887	524	54	0.000302182	0.0496255	BP:organ_morphogenesis
i4_vs_i48	GO:0016444	37	9	0.000298843	0.0496255	BP:somatic_cell_DNA_recombination
i4_vs_i48	GO:0033151	11	5	0.000292192	0.0496255	BP:V(D)J_recombination
i4_vs_i48	GO:0048534	398	43	0.000297369	0.0496255	BP:hematopoietic_or_lymphoid_organ_development
i4_vs_i48	GO:0060429	524	54	0.000309424	0.0496255	BP:epithelium_development
i4_vs_i48	GO:0060537	271	33	0.000308927	0.0496255	BP:muscle_tissue_development
i4_vs_i48	GO:0071216	81	14	0.000304718	0.0496255	BP:cellular_response_to_biotic_stimulus
i4_vs_i72	GO:0000278	744	171	5.18789e-38	8.3027e-34	BP:mitotic_cell_cycle
i4_vs_i72	GO:0007049	1284	229	1.90509e-32	1.11942e-28	BP:cell_cycle
i4_vs_i72	GO:0022402	981	192	2.09839e-32	1.11942e-28	BP:cell_cycle_process
i4_vs_i72	GO:0006259	751	154	2.32706e-28	9.31057e-25	BP:DNA_metabolic_process
i4_vs_i72	GO:0000280	314	91	4.8014e-28	1.28069e-24	BP:nuclear_division
i4_vs_i72	GO:0007067	314	91	4.8014e-28	1.28069e-24	BP:mitosis
i4_vs_i72	GO:0048285	337	92	2.87959e-26	5.12055e-23	BP:organelle_fission
i4_vs_i72	GO:0007059	141	54	2.3393e-23	2.67416e-20	BP:chromosome_segregation
i4_vs_i72	GO:0051301	436	101	9.06548e-23	9.67227e-20	BP:cell_division
i4_vs_i72	GO:0006996	1999	268	2.70561e-18	2.16503e-15	BP:organelle_organization
i4_vs_i72	GO:0006310	187	54	3.61889e-17	2.51812e-14	BP:DNA_recombination
i4_vs_i72	GO:0007017	389	84	6.47799e-17	4.31974e-14	BP:microtubule-based_process
i4_vs_i72	GO:0000819	54	28	9.75189e-17	6.24277e-14	BP:sister_chromatid_segregation
i4_vs_i72	GO:0000070	51	27	1.6801e-16	1.03416e-13	BP:mitotic_sister_chromatid_segregation
i4_vs_i72	GO:0006260	246	62	4.96988e-16	2.94585e-13	BP:DNA_replication
i4_vs_i72	GO:0000226	260	64	5.33685e-16	3.05039e-13	BP:microtubule_cytoskeleton_organization
i4_vs_i72	GO:0051276	621	111	1.12648e-15	6.00938e-13	BP:chromosome_organization
i4_vs_i72	GO:0006281	386	80	1.726e-15	8.91062e-13	BP:DNA_repair
i4_vs_i72	GO:0007051	83	33	1.83708e-15	9.18771e-13	BP:spindle_organization
i4_vs_i72	GO:0006261	96	34	5.3462e-14	2.44459e-11	BP:DNA-dependent_DNA_replication
i4_vs_i72	GO:0022616	34	19	9.76259e-13	4.11159e-10	BP:DNA_strand_elongation
i4_vs_i72	GO:0071103	144	40	1.86272e-12	7.64383e-10	BP:DNA_conformation_change
i4_vs_i72	GO:0006323	110	34	2.56833e-12	1.02759e-09	BP:DNA_packaging
i4_vs_i72	GO:0006271	32	18	3.19228e-12	1.24608e-09	BP:DNA_strand_elongation_involved_in_DNA_replication
i4_vs_i72	GO:0006974	605	98	8.64113e-12	3.14301e-09	BP:response_to_DNA_damage_stimulus
i4_vs_i72	GO:0071840	3613	390	1.85392e-11	6.59336e-09	BP:cellular_component_organization_or_biogenesis
i4_vs_i72	GO:0016043	3513	380	3.22267e-11	1.12121e-08	BP:cellular_component_organization
i4_vs_i72	GO:0007010	681	106	4.72186e-11	1.60784e-08	BP:cytoskeleton_organization
i4_vs_i72	GO:0051321	113	32	2.56353e-10	8.20535e-08	BP:meiotic_cell_cycle
i4_vs_i72	GO:0007126	107	31	2.71466e-10	8.51872e-08	BP:meiosis
i4_vs_i72	GO:0010564	382	68	2.79087e-10	8.58943e-08	BP:regulation_of_cell_cycle_process
i4_vs_i72	GO:0044763	6934	664	6.91154e-10	2.08702e-07	BP:single-organism_cellular_process
i4_vs_i72	GO:0022403	235	47	3.37958e-09	9.01445e-07	BP:cell_cycle_phase
i4_vs_i72	GO:0007052	37	16	9.64652e-09	2.33914e-06	BP:mitotic_spindle_organization
i4_vs_i72	GO:0030261	24	13	9.57875e-09	2.33914e-06	BP:chromosome_condensation
i4_vs_i72	GO:0044699	7522	702	1.74038e-08	4.03667e-06	BP:single-organism_process
i4_vs_i72	GO:0031055	26	13	1.92462e-08	4.33826e-06	BP:chromatin_remodeling_at_centromere
i4_vs_i72	GO:0034508	35	15	2.74599e-08	5.93877e-06	BP:centromere_complex_assembly
i4_vs_i72	GO:0000086	130	31	4.7569e-08	9.76019e-06	BP:G2/M_transition_of_mitotic_cell_cycle
i4_vs_i72	GO:0006336	24	12	6.85734e-08	1.35487e-05	BP:DNA_replication-independent_nucleosome_assembly
i4_vs_i72	GO:0034080	24	12	6.85734e-08	1.35487e-05	BP:CENP-A_containing_nucleosome_assembly_at_centromere
i4_vs_i72	GO:0034724	24	12	6.85734e-08	1.35487e-05	BP:DNA_replication-independent_nucleosome_organization
i4_vs_i72	GO:0051726	639	90	7.92678e-08	1.54707e-05	BP:regulation_of_cell_cycle
i4_vs_i72	GO:0000075	212	41	9.53446e-08	1.83843e-05	BP:cell_cycle_checkpoint
i4_vs_i72	GO:0010948	255	46	1.13231e-07	2.10715e-05	BP:negative_regulation_of_cell_cycle_process
i4_vs_i72	GO:0034501	8	7	2.11971e-07	3.68737e-05	BP:protein_localization_to_kinetochore
i4_vs_i72	GO:0043933	1140	138	2.14719e-07	3.69502e-05	BP:macromolecular_complex_subunit_organization
i4_vs_i72	GO:0006312	35	14	2.34928e-07	3.99977e-05	BP:mitotic_recombination
i4_vs_i72	GO:0033260	26	12	2.43035e-07	4.09425e-05	BP:DNA_replication_involved_in_S_phase
i4_vs_i72	GO:0043486	27	12	3.81486e-07	6.22991e-05	BP:histone_exchange
i4_vs_i72	GO:0006270	27	12	5.04607e-07	7.69116e-05	BP:DNA_replication_initiation
i4_vs_i72	GO:0032201	23	11	5.02959e-07	7.69116e-05	BP:telomere_maintenance_via_semi-conservative_replication
i4_vs_i72	GO:0051297	60	18	8.28437e-07	0.000122762	BP:centrosome_organization
i4_vs_i72	GO:0006334	68	19	8.37751e-07	0.000123003	BP:nucleosome_assembly
i4_vs_i72	GO:0006333	100	24	8.66741e-07	0.000126103	BP:chromatin_assembly_or_disassembly
i4_vs_i72	GO:0051325	212	39	8.87006e-07	0.000126747	BP:interphase
i4_vs_i72	GO:0045132	16	9	9.25667e-07	0.000131101	BP:meiotic_chromosome_segregation
i4_vs_i72	GO:0031497	81	21	9.54358e-07	0.000133979	BP:chromatin_assembly
i4_vs_i72	GO:0008608	16	9	1.04816e-06	0.00014461	BP:attachment_of_spindle_microtubules_to_kinetochore
i4_vs_i72	GO:0065004	95	23	1.23734e-06	0.000167817	BP:protein-DNA_complex_assembly
i4_vs_i72	GO:0051329	207	38	1.31922e-06	0.000177419	BP:interphase_of_mitotic_cell_cycle
i4_vs_i72	GO:0000723	62	18	1.33926e-06	0.000178613	BP:telomere_maintenance
i4_vs_i72	GO:0000722	25	11	1.42083e-06	0.000187926	BP:telomere_maintenance_via_recombination
i4_vs_i72	GO:0032200	63	18	1.72787e-06	0.00022482	BP:telomere_organization
i4_vs_i72	GO:0050000	21	10	2.08189e-06	0.000264434	BP:chromosome_localization
i4_vs_i72	GO:0051303	21	10	2.08189e-06	0.000264434	BP:establishment_of_chromosome_localization
i4_vs_i72	GO:0007076	13	8	2.27119e-06	0.000286205	BP:mitotic_chromosome_condensation
i4_vs_i72	GO:0033554	1116	133	2.34499e-06	0.000290925	BP:cellular_response_to_stress
i4_vs_i72	GO:0051983	26	11	2.33396e-06	0.000290925	BP:regulation_of_chromosome_segregation
i4_vs_i72	GO:0031023	64	18	2.4486e-06	0.000301442	BP:microtubule_organizing_center_organization
i4_vs_i72	GO:0000082	182	34	2.93743e-06	0.000356141	BP:G1/S_transition_of_mitotic_cell_cycle
i4_vs_i72	GO:0071822	922	113	2.93707e-06	0.000356141	BP:protein_complex_subunit_organization
i4_vs_i72	GO:0007062	31	12	3.37795e-06	0.000406471	BP:sister_chromatid_cohesion
i4_vs_i72	GO:0071824	114	25	3.44595e-06	0.000411559	BP:protein-DNA_complex_subunit_organization
i4_vs_i72	GO:0002562	37	13	3.85198e-06	0.000436156	BP:somatic_diversification_of_immune_receptors_via_germline_recombination_within_a_single_locus
i4_vs_i72	GO:0007088	87	21	3.78381e-06	0.000436156	BP:regulation_of_mitosis
i4_vs_i72	GO:0016444	37	13	3.85198e-06	0.000436156	BP:somatic_cell_DNA_recombination
i4_vs_i72	GO:0034728	87	21	3.70825e-06	0.000436156	BP:nucleosome_organization
i4_vs_i72	GO:0043044	32	12	3.70406e-06	0.000436156	BP:ATP-dependent_chromatin_remodeling
i4_vs_i72	GO:0051783	87	21	3.78381e-06	0.000436156	BP:regulation_of_nuclear_division
i4_vs_i72	GO:0010833	37	13	3.90405e-06	0.000436926	BP:telomere_maintenance_via_telomere_lengthening
i4_vs_i72	GO:0070507	73	19	5.20947e-06	0.000578975	BP:regulation_of_microtubule_cytoskeleton_organization
i4_vs_i72	GO:0000018	38	13	5.81704e-06	0.00064204	BP:regulation_of_DNA_recombination
i4_vs_i72	GO:0031109	44	14	6.97823e-06	0.000759725	BP:microtubule_polymerization_or_depolymerization
i4_vs_i72	GO:0034502	24	10	9.69698e-06	0.00102775	BP:protein_localization_to_chromosome
i4_vs_i72	GO:0032886	89	21	9.79044e-06	0.00103083	BP:regulation_of_microtubule-based_process
i4_vs_i72	GO:0002200	41	13	1.29569e-05	0.00133782	BP:somatic_diversification_of_immune_receptors
i4_vs_i72	GO:0048610	287	45	1.7891e-05	0.0018122	BP:cellular_process_involved_in_reproduction
i4_vs_i72	GO:0045185	95	21	2.1802e-05	0.00218074	BP:maintenance_of_protein_location
i4_vs_i72	GO:0000279	26	10	2.34231e-05	0.00232835	BP:M_phase
i4_vs_i72	GO:0006302	118	24	2.43039e-05	0.00240099	BP:double-strand_break_repair
i4_vs_i72	GO:0051310	17	8	2.5401e-05	0.00249398	BP:metaphase_plate_congression
i4_vs_i72	GO:0051383	13	7	2.83467e-05	0.00276622	BP:kinetochore_organization
i4_vs_i72	GO:0007080	13	7	3.04128e-05	0.00294986	BP:mitotic_metaphase_plate_congression
i4_vs_i72	GO:0031503	38	12	3.59612e-05	0.00343022	BP:protein_complex_localization
i4_vs_i72	GO:0034622	472	63	4.3578e-05	0.00407849	BP:cellular_macromolecular_complex_assembly
i4_vs_i72	GO:0007346	267	41	4.53198e-05	0.00421024	BP:regulation_of_mitotic_cell_cycle
i4_vs_i72	GO:0007091	40	12	4.86146e-05	0.00439564	BP:mitotic_metaphase/anaphase_transition
i4_vs_i72	GO:0000076	10	6	5.18687e-05	0.00466352	BP:DNA_replication_checkpoint
i4_vs_i72	GO:0002285	60	15	7.20472e-05	0.0063704	BP:lymphocyte_activation_involved_in_immune_response
i4_vs_i72	GO:0006950	2241	229	8.27256e-05	0.0072744	BP:response_to_stress
i4_vs_i72	GO:0040001	15	7	9.4412e-05	0.00816741	BP:establishment_of_mitotic_spindle_localization
i4_vs_i72	GO:0033151	11	6	9.87841e-05	0.00849968	BP:V(D)J_recombination
i4_vs_i72	GO:0031577	43	12	0.000102759	0.00879442	BP:spindle_checkpoint
i4_vs_i72	GO:2000104	11	6	0.000113755	0.00963245	BP:negative_regulation_of_DNA-dependent_DNA_replication
i4_vs_i72	GO:0051052	186	31	0.000122516	0.0101912	BP:regulation_of_DNA_metabolic_process
i4_vs_i72	GO:0051651	92	19	0.00015001	0.0123751	BP:maintenance_of_location_in_cell
i4_vs_i72	GO:0051988	8	5	0.000164184	0.0134749	BP:regulation_of_attachment_of_spindle_microtubules_to_kinetochore
i4_vs_i72	GO:0051235	132	24	0.000166492	0.0135946	BP:maintenance_of_location
i4_vs_i72	GO:0031297	8	5	0.000174418	0.0141694	BP:replication_fork_processing
i4_vs_i72	GO:0045005	12	6	0.0001907	0.015414	BP:maintenance_of_fidelity_involved_in_DNA-dependent_DNA_replication
i4_vs_i72	GO:0002312	33	10	0.000196956	0.0158396	BP:B_cell_activation_involved_in_immune_response
i4_vs_i72	GO:0007127	53	13	0.000245717	0.0194676	BP:meiosis_I
i4_vs_i72	GO:0006297	18	7	0.000301832	0.0235635	BP:nucleotide-excision_repair-_DNA_gap_filling
i4_vs_i72	GO:0060249	162	27	0.000301338	0.0235635	BP:anatomical_structure_homeostasis
i4_vs_i72	GO:0051225	41	11	0.000332545	0.0257104	BP:spindle_assembly
i4_vs_i72	GO:0007098	41	11	0.000361867	0.0278429	BP:centrosome_cycle
i4_vs_i72	GO:0032507	84	17	0.000425104	0.032552	BP:maintenance_of_protein_location_in_cell
i4_vs_i72	GO:0000003	704	83	0.00043451	0.0331138	BP:reproduction
i4_vs_i72	GO:0030071	43	11	0.000442193	0.0333814	BP:regulation_of_mitotic_metaphase/anaphase_transition
i4_vs_i72	GO:0000724	56	13	0.000498097	0.0372502	BP:double-strand_break_repair_via_homologous_recombination
i4_vs_i72	GO:0006284	37	10	0.000511617	0.0380834	BP:base-excision_repair
i4_vs_i72	GO:0010639	160	26	0.000519067	0.038459	BP:negative_regulation_of_organelle_organization
i4_vs_i72	GO:0070925	240	35	0.00052242	0.0385291	BP:organelle_assembly
i4_vs_i72	GO:0090307	14	6	0.000537738	0.0394769	BP:spindle_assembly_involved_in_mitosis
i4_vs_i72	GO:0008283	1124	122	0.000592814	0.042736	BP:cell_proliferation
i4_vs_i72	GO:0000725	57	13	0.000595606	0.0427447	BP:recombinational_repair
i4_vs_i72	GO:0033043	491	61	0.000604365	0.0431797	BP:regulation_of_organelle_organization
i4_vs_i72	GO:0003257	3	3	0.000631701	0.0445363	BP:positive_regulation_of_transcription_from_RNA_polymerase_II_promoter_involved_in_myocardial_precursor_cell_differentiation
i4_vs_i72	GO:0016447	31	9	0.000630362	0.0445363	BP:somatic_recombination_of_immunoglobulin_gene_segments
i4_vs_i72	GO:0034453	31	9	0.000657916	0.0461811	BP:microtubule_anchoring
i4_vs_i72	GO:0019886	73	15	0.000686433	0.0479724	BP:antigen_processing_and_presentation_of_exogenous_peptide_antigen_via_MHC_class_II
i4_vs_i72	GO:0070192	20	7	0.000717975	0.0495279	BP:chromosome_organization_involved_in_meiosis
i4_vs_i72	GO:0007093	133	22	0.000722665	0.0496374	BP:mitotic_cell_cycle_checkpoint
i6_vs_i24	GO:0009887	524	93	6.65082e-11	1.0644e-06	BP:organ_morphogenesis
i6_vs_i24	GO:0001501	299	60	1.09666e-09	8.77548e-06	BP:skeletal_system_development
i6_vs_i24	GO:0001655	221	49	1.75026e-09	9.33706e-06	BP:urogenital_system_development
i6_vs_i24	GO:0048513	1651	211	6.41258e-09	1.4661e-05	BP:organ_development
i6_vs_i24	GO:0048731	2381	286	5.44908e-09	1.4661e-05	BP:system_development
i6_vs_i24	GO:0032502	3134	358	1.14011e-08	2.02738e-05	BP:developmental_process
i6_vs_i24	GO:0044707	3551	398	1.0922e-08	2.02738e-05	BP:single-multicellular_organism_process
i6_vs_i24	GO:0007275	2745	318	2.71281e-08	4.34158e-05	BP:multicellular_organismal_development
i6_vs_i24	GO:0032501	3665	405	3.89816e-08	5.67146e-05	BP:multicellular_organismal_process
i6_vs_i24	GO:0007423	275	53	5.1504e-08	6.69933e-05	BP:sensory_organ_development
i6_vs_i24	GO:0048705	140	34	5.44184e-08	6.69933e-05	BP:skeletal_system_morphogenesis
i6_vs_i24	GO:0009888	970	134	8.12545e-08	9.28855e-05	BP:tissue_development
i6_vs_i24	GO:0030154	1879	225	4.07627e-07	0.000326183	BP:cell_differentiation
i6_vs_i24	GO:0072001	191	40	3.7657e-07	0.000326183	BP:renal_system_development
i6_vs_i24	GO:0050793	1083	142	4.73018e-07	0.000360485	BP:regulation_of_developmental_process
i6_vs_i24	GO:0048568	260	48	1.14106e-06	0.000830072	BP:embryonic_organ_development
i6_vs_i24	GO:0048856	2791	313	1.54703e-06	0.00107646	BP:anatomical_structure_development
i6_vs_i24	GO:0051239	1308	164	1.80762e-06	0.00120538	BP:regulation_of_multicellular_organismal_process
i6_vs_i24	GO:0009653	1513	185	3.91527e-06	0.0025064	BP:anatomical_structure_morphogenesis
i6_vs_i24	GO:0048598	361	59	4.84427e-06	0.00298183	BP:embryonic_morphogenesis
i6_vs_i24	GO:0042445	88	22	5.50962e-06	0.00326578	BP:hormone_metabolic_process
i6_vs_i24	GO:0001654	182	36	5.83698e-06	0.00333625	BP:eye_development
i6_vs_i24	GO:0048863	206	39	6.2751e-06	0.00346299	BP:stem_cell_differentiation
i6_vs_i24	GO:0048562	170	34	8.02967e-06	0.00414538	BP:embryonic_organ_morphogenesis
i6_vs_i24	GO:2000026	822	110	7.79207e-06	0.00414538	BP:regulation_of_multicellular_organismal_development
i6_vs_i24	GO:0010628	849	113	9.6421e-06	0.00467613	BP:positive_regulation_of_gene_expression
i6_vs_i24	GO:0043583	116	26	1.00232e-05	0.00471797	BP:ear_development
i6_vs_i24	GO:0003008	941	122	1.10037e-05	0.00489175	BP:system_process
i6_vs_i24	GO:0061448	145	30	1.09627e-05	0.00489175	BP:connective_tissue_development
i6_vs_i24	GO:0048706	78	20	1.23472e-05	0.00534068	BP:embryonic_skeletal_system_development
i6_vs_i24	GO:0014706	259	45	1.33934e-05	0.00564075	BP:striated_muscle_tissue_development
i6_vs_i24	GO:0042127	841	110	1.51812e-05	0.00622973	BP:regulation_of_cell_proliferation
i6_vs_i24	GO:0001822	154	31	1.66102e-05	0.00648363	BP:kidney_development
i6_vs_i24	GO:0044767	2512	280	1.65841e-05	0.00648363	BP:single-organism_developmental_process
i6_vs_i24	GO:0034754	45	14	1.76348e-05	0.00656342	BP:cellular_hormone_metabolic_process
i6_vs_i24	GO:0061061	387	60	1.75759e-05	0.00656342	BP:muscle_structure_development
i6_vs_i24	GO:0048468	1106	139	1.987e-05	0.00706667	BP:cell_development
i6_vs_i24	GO:0048608	172	33	1.96316e-05	0.00706667	BP:reproductive_structure_development
i6_vs_i24	GO:0060537	271	46	2.05936e-05	0.00716478	BP:muscle_tissue_development
i6_vs_i24	GO:0061458	173	33	2.16811e-05	0.00738263	BP:reproductive_system_development
i6_vs_i24	GO:0045944	537	77	2.22221e-05	0.00740921	BP:positive_regulation_of_transcription_from_RNA_polymerase_II_promoter
i6_vs_i24	GO:0051093	385	59	2.5375e-05	0.00828778	BP:negative_regulation_of_developmental_process
i6_vs_i24	GO:0007517	283	47	2.60411e-05	0.00833524	BP:muscle_organ_development
i6_vs_i24	GO:0048869	2034	232	2.68497e-05	0.00842553	BP:cellular_developmental_process
i6_vs_i24	GO:0045935	929	119	2.90616e-05	0.00878247	BP:positive_regulation_of_nucleobase-containing_compound_metabolic_process
i6_vs_i24	GO:0001944	412	62	3.67301e-05	0.0106658	BP:vasculature_development
i6_vs_i24	GO:0031328	974	123	3.76448e-05	0.0106658	BP:positive_regulation_of_cellular_biosynthetic_process
i6_vs_i24	GO:0032526	65	17	3.79873e-05	0.0106658	BP:response_to_retinoic_acid
i6_vs_i24	GO:0045893	791	104	3.75766e-05	0.0106658	BP:positive_regulation_of_transcription-_DNA-dependent
i6_vs_i24	GO:0002062	59	16	4.02399e-05	0.0109805	BP:chondrocyte_differentiation
i6_vs_i24	GO:0035295	336	53	4.04807e-05	0.0109805	BP:tube_development
i6_vs_i24	GO:0030198	239	41	4.64049e-05	0.0121748	BP:extracellular_matrix_organization
i6_vs_i24	GO:0043062	239	41	4.64049e-05	0.0121748	BP:extracellular_structure_organization
i6_vs_i24	GO:0030323	120	25	5.30668e-05	0.0136981	BP:respiratory_tube_development
i6_vs_i24	GO:0009790	695	93	6.25397e-05	0.0158871	BP:embryo_development
i6_vs_i24	GO:0010557	928	117	6.46102e-05	0.015908	BP:positive_regulation_of_macromolecule_biosynthetic_process
i6_vs_i24	GO:0048704	61	16	6.39553e-05	0.015908	BP:embryonic_skeletal_system_morphogenesis
i6_vs_i24	GO:0009891	987	123	6.77561e-05	0.016152	BP:positive_regulation_of_biosynthetic_process
i6_vs_i24	GO:0045595	768	100	6.83126e-05	0.016152	BP:regulation_of_cell_differentiation
i6_vs_i24	GO:0048585	660	88	6.94768e-05	0.016152	BP:negative_regulation_of_response_to_stimulus
i6_vs_i24	GO:0051173	948	119	6.96381e-05	0.016152	BP:positive_regulation_of_nitrogen_compound_metabolic_process
i6_vs_i24	GO:0048701	32	11	7.08327e-05	0.0161944	BP:embryonic_cranial_skeleton_morphogenesis
i6_vs_i24	GO:0060688	38	12	7.37342e-05	0.0166203	BP:regulation_of_morphogenesis_of_a_branching_structure
i6_vs_i24	GO:0035272	33	11	7.60591e-05	0.0169062	BP:exocrine_system_development
i6_vs_i24	GO:0009968	570	78	7.86402e-05	0.0172009	BP:negative_regulation_of_signal_transduction
i6_vs_i24	GO:0060349	56	15	7.95344e-05	0.0172009	BP:bone_morphogenesis
i6_vs_i24	GO:0051216	116	24	8.06697e-05	0.0172138	BP:cartilage_development
i6_vs_i24	GO:0050678	161	30	8.42351e-05	0.0177381	BP:regulation_of_epithelial_cell_proliferation
i6_vs_i24	GO:0042573	7	5	9.5529e-05	0.0193542	BP:retinoic_acid_metabolic_process
i6_vs_i24	GO:0060541	131	26	9.34931e-05	0.0193542	BP:respiratory_system_development
i6_vs_i24	GO:2000736	56	15	9.55375e-05	0.0193542	BP:regulation_of_stem_cell_differentiation
i6_vs_i24	GO:0030324	117	24	9.7508e-05	0.0195065	BP:lung_development
i6_vs_i24	GO:0043010	154	29	0.000108702	0.0214774	BP:camera-type_eye_development
i6_vs_i24	GO:0048864	170	31	0.000110358	0.0215386	BP:stem_cell_development
i6_vs_i24	GO:0023057	585	79	0.000112503	0.0216927	BP:negative_regulation_of_signaling
i6_vs_i24	GO:0008283	1124	135	0.000115038	0.0219176	BP:cell_proliferation
i6_vs_i24	GO:0048646	639	85	0.000138115	0.0260046	BP:anatomical_structure_formation_involved_in_morphogenesis
i6_vs_i24	GO:0010648	589	79	0.000142237	0.0264693	BP:negative_regulation_of_cell_communication
i6_vs_i24	GO:0061138	142	27	0.000146092	0.0268742	BP:morphogenesis_of_a_branching_epithelium
i6_vs_i24	GO:0003006	279	44	0.000152623	0.027447	BP:developmental_process_involved_in_reproduction
i6_vs_i24	GO:0051254	843	106	0.000174754	0.0307337	BP:positive_regulation_of_RNA_metabolic_process
i6_vs_i24	GO:0001503	208	35	0.00018459	0.031186	BP:ossification
i6_vs_i24	GO:0001568	392	57	0.000188111	0.031186	BP:blood_vessel_development
i6_vs_i24	GO:0007389	279	44	0.000189018	0.031186	BP:pattern_specification_process
i6_vs_i24	GO:0044057	277	43	0.000188678	0.031186	BP:regulation_of_system_process
i6_vs_i24	GO:0046839	20	8	0.00018261	0.031186	BP:phospholipid_dephosphorylation
i6_vs_i24	GO:0048806	30	10	0.000181998	0.031186	BP:genitalia_development
i6_vs_i24	GO:0002009	296	46	0.000192932	0.0312983	BP:morphogenesis_of_an_epithelium
i6_vs_i24	GO:0060323	30	10	0.000195565	0.0312983	BP:head_morphogenesis
i6_vs_i24	GO:0010611	16	7	0.000218039	0.0338786	BP:regulation_of_cardiac_muscle_hypertrophy
i6_vs_i24	GO:0014743	16	7	0.000218039	0.0338786	BP:regulation_of_muscle_hypertrophy
i6_vs_i24	GO:0008285	402	57	0.000235316	0.0358667	BP:negative_regulation_of_cell_proliferation
i6_vs_i24	GO:2000027	109	22	0.000238147	0.0359557	BP:regulation_of_organ_morphogenesis
i6_vs_i24	GO:0035115	26	9	0.000253929	0.0379802	BP:embryonic_forelimb_morphogenesis
i6_vs_i24	GO:0002088	42	12	0.00026027	0.0385682	BP:lens_development_in_camera-type_eye
i6_vs_i24	GO:0007548	157	28	0.000280671	0.040152	BP:sex_differentiation
i6_vs_i24	GO:0033993	370	53	0.000280994	0.040152	BP:response_to_lipid
i6_vs_i24	GO:0048589	202	34	0.000278396	0.040152	BP:developmental_growth
i6_vs_i24	GO:0060428	21	8	0.000278973	0.040152	BP:lung_epithelium_development
i6_vs_i24	GO:0010817	223	36	0.000290956	0.0410052	BP:regulation_of_hormone_levels
i6_vs_i24	GO:0034616	12	6	0.000292089	0.0410052	BP:response_to_laminar_fluid_shear_stress
i6_vs_i24	GO:0001763	148	27	0.000300912	0.0418764	BP:morphogenesis_of_a_branching_structure
i6_vs_i24	GO:0016055	244	39	0.000306012	0.0422191	BP:Wnt_receptor_signaling_pathway
i6_vs_i24	GO:0060322	43	12	0.000318289	0.0435375	BP:head_development
i6_vs_i24	GO:0060348	90	19	0.000325617	0.0441625	BP:bone_development
i6_vs_i24	GO:0007154	3370	350	0.000336504	0.0449229	BP:cell_communication
i6_vs_i24	GO:0030282	63	15	0.000339644	0.0449229	BP:bone_mineralization
i6_vs_i24	GO:0048286	32	10	0.000339118	0.0449229	BP:lung_alveolus_development
i6_vs_i24	GO:0060324	32	10	0.00037234	0.0488437	BP:face_development
i6_vs_i24	GO:0050673	191	32	0.000382931	0.0498246	BP:epithelial_cell_proliferation
i6_vs_i24	GO:0051094	507	68	0.000387307	0.0499875	BP:positive_regulation_of_developmental_process
i6_vs_i48	GO:0006954	278	37	7.68379e-11	3.07429e-07	BP:inflammatory_response
i6_vs_i48	GO:0007155	624	57	6.07434e-10	1.72277e-06	BP:cell_adhesion
i6_vs_i48	GO:0022610	625	57	6.45877e-10	1.72277e-06	BP:biological_adhesion
i6_vs_i48	GO:0030198	239	31	1.92163e-09	3.84421e-06	BP:extracellular_matrix_organization
i6_vs_i48	GO:0043062	239	31	1.92163e-09	3.84421e-06	BP:extracellular_structure_organization
i6_vs_i48	GO:0009611	702	61	2.53508e-09	4.50794e-06	BP:response_to_wounding
i6_vs_i48	GO:1901342	125	22	3.07192e-09	4.91629e-06	BP:regulation_of_vasculature_development
i6_vs_i48	GO:0045765	116	21	4.41369e-09	6.42151e-06	BP:regulation_of_angiogenesis
i6_vs_i48	GO:0032501	3665	200	1.93185e-08	2.06116e-05	BP:multicellular_organismal_process
i6_vs_i48	GO:0044707	3551	195	1.87935e-08	2.06116e-05	BP:single-multicellular_organism_process
i6_vs_i48	GO:0009605	861	65	1.30371e-07	0.000130404	BP:response_to_external_stimulus
i6_vs_i48	GO:0001944	412	39	2.23795e-07	0.000191592	BP:vasculature_development
i6_vs_i48	GO:0045766	66	14	2.28875e-07	0.000191592	BP:positive_regulation_of_angiogenesis
i6_vs_i48	GO:0051239	1308	87	2.3943e-07	0.000191592	BP:regulation_of_multicellular_organismal_process
i6_vs_i48	GO:0006955	783	60	3.18175e-07	0.00024248	BP:immune_response
i6_vs_i48	GO:0001525	278	30	4.48042e-07	0.00032593	BP:angiogenesis
i6_vs_i48	GO:0001817	292	31	5.95231e-07	0.000404654	BP:regulation_of_cytokine_production
i6_vs_i48	GO:0006952	822	62	6.06829e-07	0.000404654	BP:defense_response
i6_vs_i48	GO:0070555	53	12	8.91959e-07	0.00047583	BP:response_to_interleukin-1
i6_vs_i48	GO:0071347	36	10	8.75649e-07	0.00047583	BP:cellular_response_to_interleukin-1
i6_vs_i48	GO:0001816	319	32	1.35181e-06	0.000636303	BP:cytokine_production
i6_vs_i48	GO:0007166	1663	102	1.34968e-06	0.000636303	BP:cell_surface_receptor_signaling_pathway
i6_vs_i48	GO:0048731	2381	135	1.29973e-06	0.000636303	BP:system_development
i6_vs_i48	GO:0001568	392	36	1.41305e-06	0.000646129	BP:blood_vessel_development
i6_vs_i48	GO:0033993	370	35	1.4751e-06	0.000655766	BP:response_to_lipid
i6_vs_i48	GO:0072358	609	48	1.82685e-06	0.000749664	BP:cardiovascular_system_development
i6_vs_i48	GO:0072359	609	48	1.82685e-06	0.000749664	BP:circulatory_system_development
i6_vs_i48	GO:0009628	607	48	3.18922e-06	0.00127601	BP:response_to_abiotic_stimulus
i6_vs_i48	GO:0002684	419	37	3.5629e-06	0.00139075	BP:positive_regulation_of_immune_system_process
i6_vs_i48	GO:0051240	372	34	3.98948e-06	0.00152018	BP:positive_regulation_of_multicellular_organismal_process
i6_vs_i48	GO:0048514	343	32	4.15947e-06	0.00153705	BP:blood_vessel_morphogenesis
i6_vs_i48	GO:0050793	1083	72	4.22582e-06	0.00153705	BP:regulation_of_developmental_process
i6_vs_i48	GO:0002376	1349	86	4.76291e-06	0.0016939	BP:immune_system_process
i6_vs_i48	GO:0002682	700	52	6.38343e-06	0.00217363	BP:regulation_of_immune_system_process
i6_vs_i48	GO:2000026	822	58	7.29912e-06	0.00243365	BP:regulation_of_multicellular_organismal_development
i6_vs_i48	GO:0048584	895	62	7.5895e-06	0.00244809	BP:positive_regulation_of_response_to_stimulus
i6_vs_i48	GO:0071345	311	30	7.64837e-06	0.00244809	BP:cellular_response_to_cytokine_stimulus
i6_vs_i48	GO:0034097	377	34	8.1778e-06	0.00256623	BP:response_to_cytokine_stimulus
i6_vs_i48	GO:0051094	507	41	8.72312e-06	0.00268471	BP:positive_regulation_of_developmental_process
i6_vs_i48	GO:0032496	139	18	9.31008e-06	0.00278508	BP:response_to_lipopolysaccharide
i6_vs_i48	GO:0048513	1651	98	1.07577e-05	0.00313029	BP:organ_development
i6_vs_i48	GO:0031349	184	21	1.16415e-05	0.00321226	BP:positive_regulation_of_defense_response
i6_vs_i48	GO:0043627	79	13	1.1528e-05	0.00321226	BP:response_to_estrogen_stimulus
i6_vs_i48	GO:0051090	262	26	1.26001e-05	0.00341782	BP:regulation_of_sequence-specific_DNA_binding_transcription_factor_activity
i6_vs_i48	GO:0007275	2745	147	1.43776e-05	0.00380364	BP:multicellular_organismal_development
i6_vs_i48	GO:0001775	497	40	1.49452e-05	0.00385779	BP:cell_activation
i6_vs_i48	GO:0001666	174	20	1.66859e-05	0.00414585	BP:response_to_hypoxia
i6_vs_i48	GO:0002237	145	18	1.68383e-05	0.00414585	BP:response_to_molecule_of_bacterial_origin
i6_vs_i48	GO:0036293	176	20	2.01605e-05	0.00488862	BP:response_to_decreased_oxygen_levels
i6_vs_i48	GO:0007154	3370	174	2.24736e-05	0.00536818	BP:cell_communication
i6_vs_i48	GO:0006959	51	10	2.86886e-05	0.00675173	BP:humoral_immune_response
i6_vs_i48	GO:0009887	524	40	2.92299e-05	0.00675173	BP:organ_morphogenesis
i6_vs_i48	GO:0030155	214	22	2.95314e-05	0.00675173	BP:regulation_of_cell_adhesion
i6_vs_i48	GO:0009617	194	21	3.14138e-05	0.00708093	BP:response_to_bacterium
i6_vs_i48	GO:0002526	52	10	3.29967e-05	0.00733443	BP:acute_inflammatory_response
i6_vs_i48	GO:0048646	639	46	3.49109e-05	0.00765361	BP:anatomical_structure_formation_involved_in_morphogenesis
i6_vs_i48	GO:0032502	3134	162	3.77073e-05	0.00815496	BP:developmental_process
i6_vs_i48	GO:0009612	101	14	4.14203e-05	0.00839101	BP:response_to_mechanical_stimulus
i6_vs_i48	GO:0023052	3290	169	4.09758e-05	0.00839101	BP:signaling
i6_vs_i48	GO:0042113	114	15	4.00124e-05	0.00839101	BP:B_cell_activation
i6_vs_i48	GO:0044700	3290	169	4.09758e-05	0.00839101	BP:single_organism_signaling
i6_vs_i48	GO:0050896	4589	225	4.05484e-05	0.00839101	BP:response_to_stimulus
i6_vs_i48	GO:0007165	3012	157	4.3379e-05	0.00867797	BP:signal_transduction
i6_vs_i48	GO:0009719	811	55	4.70193e-05	0.00929009	BP:response_to_endogenous_stimulus
i6_vs_i48	GO:0060055	11	5	4.77894e-05	0.00932709	BP:angiogenesis_involved_in_wound_healing
i6_vs_i48	GO:0070482	187	20	4.95312e-05	0.00955057	BP:response_to_oxygen_levels
i6_vs_i48	GO:0042221	2035	114	5.03666e-05	0.00959603	BP:response_to_chemical_stimulus
i6_vs_i48	GO:0003257	3	3	5.37431e-05	0.0100012	BP:positive_regulation_of_transcription_from_RNA_polymerase_II_promoter_involved_in_myocardial_precursor_cell_differentiation
i6_vs_i48	GO:0048856	2791	146	5.46675e-05	0.0100563	BP:anatomical_structure_development
i6_vs_i48	GO:0009653	1513	88	5.92548e-05	0.0107763	BP:anatomical_structure_morphogenesis
i6_vs_i48	GO:0051716	3722	187	6.20138e-05	0.0110274	BP:cellular_response_to_stimulus
i6_vs_i48	GO:0070887	1382	83	6.33106e-05	0.0111343	BP:cellular_response_to_chemical_stimulus
i6_vs_i48	GO:0046649	303	27	6.62008e-05	0.0113922	BP:lymphocyte_activation
i6_vs_i48	GO:0048583	1871	105	6.59863e-05	0.0113922	BP:regulation_of_response_to_stimulus
i6_vs_i48	GO:0050727	118	15	7.07091e-05	0.0120386	BP:regulation_of_inflammatory_response
i6_vs_i48	GO:0043066	492	38	7.18689e-05	0.0121073	BP:negative_regulation_of_apoptotic_process
i6_vs_i48	GO:0071310	1147	71	7.45312e-05	0.012425	BP:cellular_response_to_organic_substance
i6_vs_i48	GO:0034138	82	12	7.63271e-05	0.0125932	BP:toll-like_receptor_3_signaling_pathway
i6_vs_i48	GO:0050776	467	36	7.89896e-05	0.0128995	BP:regulation_of_immune_response
i6_vs_i48	GO:0042981	873	58	8.08054e-05	0.0130627	BP:regulation_of_apoptotic_process
i6_vs_i48	GO:0022603	471	36	8.46999e-05	0.0134212	BP:regulation_of_anatomical_structure_morphogenesis
i6_vs_i48	GO:0032103	94	13	9.09331e-05	0.0142676	BP:positive_regulation_of_response_to_external_stimulus
i6_vs_i48	GO:0043069	498	38	9.20465e-05	0.0143021	BP:negative_regulation_of_programmed_cell_death
i6_vs_i48	GO:0010033	1506	88	9.62131e-05	0.0148057	BP:response_to_organic_substance
i6_vs_i48	GO:0042326	198	20	9.77657e-05	0.0149014	BP:negative_regulation_of_phosphorylation
i6_vs_i48	GO:0042110	213	21	0.000101951	0.0153927	BP:T_cell_activation
i6_vs_i48	GO:0002285	60	10	0.000105844	0.0155406	BP:lymphocyte_activation_involved_in_immune_response
i6_vs_i48	GO:0040011	903	58	0.000105142	0.0155406	BP:locomotion
i6_vs_i48	GO:0051093	385	31	0.000105417	0.0155406	BP:negative_regulation_of_developmental_process
i6_vs_i48	GO:0048545	166	18	0.00010767	0.015665	BP:response_to_steroid_hormone_stimulus
i6_vs_i48	GO:0043067	884	58	0.000112814	0.0162655	BP:regulation_of_programmed_cell_death
i6_vs_i48	GO:0003008	941	60	0.000119361	0.0170558	BP:system_process
i6_vs_i48	GO:0051091	141	16	0.000121785	0.0172481	BP:positive_regulation_of_sequence-specific_DNA_binding_transcription_factor_activity
i6_vs_i48	GO:0050900	155	17	0.000135108	0.0189672	BP:leukocyte_migration
i6_vs_i48	GO:0097285	234	22	0.00013909	0.0193566	BP:cell-type_specific_apoptotic_process
i6_vs_i48	GO:0035666	75	11	0.000142538	0.0195774	BP:TRIF-dependent_toll-like_receptor_signaling_pathway
i6_vs_i48	GO:2000107	22	6	0.000143124	0.0195774	BP:negative_regulation_of_leukocyte_apoptotic_process
i6_vs_i48	GO:0060426	8	4	0.000151266	0.0205158	BP:lung_vasculature_development
i6_vs_i48	GO:0050921	51	9	0.000170743	0.0229627	BP:positive_regulation_of_chemotaxis
i6_vs_i48	GO:0002687	40	8	0.000183168	0.0243272	BP:positive_regulation_of_leukocyte_migration
i6_vs_i48	GO:0002756	77	11	0.000184283	0.0243272	BP:MyD88-independent_toll-like_receptor_signaling_pathway
i6_vs_i48	GO:0019932	102	13	0.000185449	0.0243272	BP:second-messenger-mediated_signaling
i6_vs_i48	GO:0009888	970	60	0.000195509	0.0254385	BP:tissue_development
i6_vs_i48	GO:0002548	14	5	0.000203182	0.0256042	BP:monocyte_chemotaxis
i6_vs_i48	GO:0010563	224	21	0.000203182	0.0256042	BP:negative_regulation_of_phosphorus_metabolic_process
i6_vs_i48	GO:0045936	224	21	0.000203182	0.0256042	BP:negative_regulation_of_phosphate_metabolic_process
i6_vs_i48	GO:0060548	518	38	0.000201118	0.0256042	BP:negative_regulation_of_cell_death
i6_vs_i48	GO:0048565	80	11	0.000213202	0.0262468	BP:digestive_tract_development
i6_vs_i48	GO:0044259	80	11	0.000220433	0.0268472	BP:multicellular_organismal_macromolecule_metabolic_process
i6_vs_i48	GO:0048771	92	12	0.000221434	0.0268472	BP:tissue_remodeling
i6_vs_i48	GO:0007186	279	24	0.000228012	0.0274369	BP:G-protein_coupled_receptor_signaling_pathway
i6_vs_i48	GO:0010941	910	58	0.000235016	0.0279728	BP:regulation_of_cell_death
i6_vs_i48	GO:1901228	4	3	0.000235961	0.0279728	BP:positive_regulation_of_transcription_from_RNA_polymerase_II_promoter_involved_in_heart_development
i6_vs_i48	GO:0006950	2241	120	0.000243792	0.0286886	BP:response_to_stress
i6_vs_i48	GO:0010951	76	11	0.000246984	0.0288521	BP:negative_regulation_of_endopeptidase_activity
i6_vs_i48	GO:0006935	404	31	0.00025232	0.0290513	BP:chemotaxis
i6_vs_i48	GO:0042330	404	31	0.00025232	0.0290513	BP:taxis
i6_vs_i48	GO:0030335	180	18	0.000257549	0.0294415	BP:positive_regulation_of_cell_migration
i6_vs_i48	GO:0007517	283	24	0.0002654	0.0301238	BP:muscle_organ_development
i6_vs_i48	GO:0010466	77	11	0.000275497	0.0310496	BP:negative_regulation_of_peptidase_activity
i6_vs_i48	GO:0002158	4	3	0.000284193	0.0318058	BP:osteoclast_proliferation
i6_vs_i48	GO:0031347	313	26	0.000290208	0.0322534	BP:regulation_of_defense_response
i6_vs_i48	GO:0001776	44	8	0.000298224	0.0326627	BP:leukocyte_homeostasis
i6_vs_i48	GO:0048520	55	9	0.000300014	0.0326627	BP:positive_regulation_of_behavior
i6_vs_i48	GO:0051249	181	18	0.000297095	0.0326627	BP:regulation_of_lymphocyte_activation
i6_vs_i48	GO:2000027	109	13	0.000303078	0.0327734	BP:regulation_of_organ_morphogenesis
i6_vs_i48	GO:0010574	16	5	0.000306046	0.0328723	BP:regulation_of_vascular_endothelial_growth_factor_production
i6_vs_i48	GO:0008284	443	33	0.000323518	0.0345172	BP:positive_regulation_of_cell_proliferation
i6_vs_i48	GO:0002520	428	32	0.000330084	0.0347801	BP:immune_system_development
i6_vs_i48	GO:0048729	361	28	0.000330329	0.0347801	BP:tissue_morphogenesis
i6_vs_i48	GO:0001933	185	18	0.000343178	0.0358968	BP:negative_regulation_of_protein_phosphorylation
i6_vs_i48	GO:0001704	59	9	0.000352993	0.0363448	BP:formation_of_primary_germ_layer
i6_vs_i48	GO:0034142	96	12	0.000356341	0.0363448	BP:toll-like_receptor_4_signaling_pathway
i6_vs_i48	GO:0045321	353	28	0.000352737	0.0363448	BP:leukocyte_activation
i6_vs_i48	GO:2000147	184	18	0.000356545	0.0363448	BP:positive_regulation_of_cell_motility
i6_vs_i48	GO:0032355	45	8	0.000363858	0.0367855	BP:response_to_estradiol_stimulus
i6_vs_i48	GO:0055123	85	11	0.000365464	0.0367855	BP:digestive_system_development
i6_vs_i48	GO:0002250	124	14	0.000369799	0.0368921	BP:adaptive_immune_response
i6_vs_i48	GO:0071222	68	10	0.000371134	0.0368921	BP:cellular_response_to_lipopolysaccharide
i6_vs_i48	GO:0061138	142	15	0.000375352	0.0370811	BP:morphogenesis_of_a_branching_epithelium
i6_vs_i48	GO:0048863	206	19	0.000378193	0.0371325	BP:stem_cell_differentiation
i6_vs_i48	GO:0048333	17	5	0.000389222	0.0379823	BP:mesodermal_cell_differentiation
i6_vs_i48	GO:0003012	185	18	0.000392326	0.0380532	BP:muscle_system_process
i6_vs_i48	GO:0010573	17	5	0.00041256	0.0397747	BP:vascular_endothelial_growth_factor_production
i6_vs_i48	GO:0044236	86	11	0.000425825	0.0407726	BP:multicellular_organismal_metabolic_process
i6_vs_i48	GO:0045595	768	49	0.000428358	0.0407726	BP:regulation_of_cell_differentiation
i6_vs_i48	GO:0050920	70	10	0.000433101	0.0407726	BP:regulation_of_chemotaxis
i6_vs_i48	GO:0071495	590	40	0.000432144	0.0407726	BP:cellular_response_to_endogenous_stimulus
i6_vs_i48	GO:0032101	251	22	0.000439756	0.0411571	BP:regulation_of_response_to_external_stimulus
i6_vs_i48	GO:0002683	126	14	0.000448338	0.0412693	BP:negative_regulation_of_immune_system_process
i6_vs_i48	GO:0051145	37	7	0.000455753	0.0414425	BP:smooth_muscle_cell_differentiation
i6_vs_i48	GO:0002460	112	13	0.000462379	0.0418075	BP:adaptive_immune_response_based_on_somatic_recombination_of_immune_receptors_built_from_immunoglobulin_superfamily_domains
i6_vs_i48	GO:0060947	5	3	0.000470739	0.0423242	BP:cardiac_vascular_smooth_muscle_cell_differentiation
i6_vs_i48	GO:0006936	157	16	0.000481582	0.0430572	BP:muscle_contraction
i6_vs_i48	GO:0016477	631	42	0.000505339	0.0449302	BP:cell_migration
i6_vs_i48	GO:0034104	10	4	0.000515686	0.0450494	BP:negative_regulation_of_tissue_remodeling
i6_vs_i48	GO:0040017	190	18	0.000522217	0.0450494	BP:positive_regulation_of_locomotion
i6_vs_i48	GO:0042089	60	9	0.000511902	0.0450494	BP:cytokine_biosynthetic_process
i6_vs_i48	GO:0050729	36	7	0.000524087	0.0450494	BP:positive_regulation_of_inflammatory_response
i6_vs_i48	GO:0050795	85	11	0.000526383	0.0450494	BP:regulation_of_behavior
i6_vs_i48	GO:0050864	49	8	0.000524487	0.0450494	BP:regulation_of_B_cell_activation
i6_vs_i48	GO:0051272	190	18	0.000533084	0.0453802	BP:positive_regulation_of_cellular_component_movement
i6_vs_i48	GO:0002253	261	22	0.000547168	0.0463327	BP:activation_of_immune_response
i6_vs_i48	GO:0032963	75	10	0.000550405	0.0463615	BP:collagen_metabolic_process
i6_vs_i48	GO:0032277	5	3	0.000568908	0.0471752	BP:negative_regulation_of_gonadotropin_secretion
i6_vs_i48	GO:0046880	5	3	0.000568908	0.0471752	BP:regulation_of_follicle-stimulating_hormone_secretion
i6_vs_i48	GO:0046882	5	3	0.000568908	0.0471752	BP:negative_regulation_of_follicle-stimulating_hormone_secretion
i6_vs_i48	GO:0001763	148	15	0.000575575	0.0474153	BP:morphogenesis_of_a_branching_structure
i6_vs_i48	GO:0042107	61	9	0.00057773	0.0474153	BP:cytokine_metabolic_process
i6_vs_i48	GO:0071219	72	10	0.000580727	0.0474181	BP:cellular_response_to_molecule_of_bacterial_origin
i6_vs_i48	GO:1901701	475	34	0.000590112	0.0479398	BP:cellular_response_to_oxygen-containing_compound
i6_vs_i48	GO:0035886	11	4	0.00059637	0.0482036	BP:vascular_smooth_muscle_cell_differentiation
i6_vs_i48	GO:0046888	27	6	0.000600374	0.0482834	BP:negative_regulation_of_hormone_secretion
i6_vs_i72	GO:0000278	744	154	5.53617e-32	8.86008e-28	BP:mitotic_cell_cycle
i6_vs_i72	GO:0000280	314	88	3.13338e-28	1.67155e-24	BP:nuclear_division
i6_vs_i72	GO:0007067	314	88	3.13338e-28	1.67155e-24	BP:mitosis
i6_vs_i72	GO:0048285	337	89	1.8343e-26	7.33903e-23	BP:organelle_fission
i6_vs_i72	GO:0022402	981	167	1.82137e-24	5.82985e-21	BP:cell_cycle_process
i6_vs_i72	GO:0007049	1284	200	2.57106e-24	6.85788e-21	BP:cell_cycle
i6_vs_i72	GO:0051301	436	95	1.33441e-21	3.05085e-18	BP:cell_division
i6_vs_i72	GO:0007059	141	48	8.24395e-20	1.6492e-16	BP:chromosome_segregation
i6_vs_i72	GO:0000819	54	27	9.19092e-17	1.05065e-13	BP:sister_chromatid_segregation
i6_vs_i72	GO:0000070	51	26	1.86049e-16	1.98502e-13	BP:mitotic_sister_chromatid_segregation
i6_vs_i72	GO:0006996	1999	244	9.63457e-16	8.5662e-13	BP:organelle_organization
i6_vs_i72	GO:0007051	83	32	1.48156e-15	1.18554e-12	BP:spindle_organization
i6_vs_i72	GO:0007017	389	75	1.0006e-14	7.27893e-12	BP:microtubule-based_process
i6_vs_i72	GO:0000226	260	58	1.85683e-14	1.23819e-11	BP:microtubule_cytoskeleton_organization
i6_vs_i72	GO:0007010	681	104	7.22124e-13	3.85229e-10	BP:cytoskeleton_organization
i6_vs_i72	GO:0071840	3613	371	2.77538e-12	1.43281e-09	BP:cellular_component_organization_or_biogenesis
i6_vs_i72	GO:0016043	3513	362	3.42358e-12	1.71222e-09	BP:cellular_component_organization
i6_vs_i72	GO:0006259	751	111	3.7597e-12	1.82334e-09	BP:DNA_metabolic_process
i6_vs_i72	GO:0044763	6934	631	2.992e-11	1.40835e-08	BP:single-organism_cellular_process
i6_vs_i72	GO:0044699	7522	669	4.21173e-10	1.92584e-07	BP:single-organism_process
i6_vs_i72	GO:0007052	37	16	2.5736e-09	1.11319e-06	BP:mitotic_spindle_organization
i6_vs_i72	GO:0007346	267	47	3.45461e-08	1.34848e-05	BP:regulation_of_mitotic_cell_cycle
i6_vs_i72	GO:0010564	382	60	3.85781e-08	1.47001e-05	BP:regulation_of_cell_cycle_process
i6_vs_i72	GO:0006260	246	44	5.53369e-08	2.05956e-05	BP:DNA_replication
i6_vs_i72	GO:0071822	922	113	9.68725e-08	3.52352e-05	BP:protein_complex_subunit_organization
i6_vs_i72	GO:0000086	130	29	1.10977e-07	3.94683e-05	BP:G2/M_transition_of_mitotic_cell_cycle
i6_vs_i72	GO:0022403	235	42	1.88171e-07	6.27395e-05	BP:cell_cycle_phase
i6_vs_i72	GO:0051276	621	82	2.11523e-07	6.90859e-05	BP:chromosome_organization
i6_vs_i72	GO:0033043	491	69	2.3008e-07	7.3644e-05	BP:regulation_of_organelle_organization
i6_vs_i72	GO:0007088	87	22	3.932e-07	0.000114414	BP:regulation_of_mitosis
i6_vs_i72	GO:0030198	239	41	3.87425e-07	0.000114414	BP:extracellular_matrix_organization
i6_vs_i72	GO:0043062	239	41	3.87425e-07	0.000114414	BP:extracellular_structure_organization
i6_vs_i72	GO:0051783	87	22	3.932e-07	0.000114414	BP:regulation_of_nuclear_division
i6_vs_i72	GO:0030261	24	11	4.87816e-07	0.000136965	BP:chromosome_condensation
i6_vs_i72	GO:0008608	16	9	5.35944e-07	0.000147884	BP:attachment_of_spindle_microtubules_to_kinetochore
i6_vs_i72	GO:0022616	34	13	6.84727e-07	0.000185735	BP:DNA_strand_elongation
i6_vs_i72	GO:0006950	2241	227	1.06395e-06	0.00027914	BP:response_to_stress
i6_vs_i72	GO:0051983	26	11	1.22801e-06	0.000307079	BP:regulation_of_chromosome_segregation
i6_vs_i72	GO:0051726	639	82	1.39505e-06	0.000338279	BP:regulation_of_cell_cycle
i6_vs_i72	GO:0043933	1140	129	1.96889e-06	0.000462097	BP:macromolecular_complex_subunit_organization
i6_vs_i72	GO:0031577	43	14	2.03313e-06	0.000464832	BP:spindle_checkpoint
i6_vs_i72	GO:0006271	32	12	2.35346e-06	0.000530491	BP:DNA_strand_elongation_involved_in_DNA_replication
i6_vs_i72	GO:0007091	40	13	4.27823e-06	0.000900905	BP:mitotic_metaphase/anaphase_transition
i6_vs_i72	GO:0034501	8	6	4.70826e-06	0.000966039	BP:protein_localization_to_kinetochore
i6_vs_i72	GO:0000075	212	36	5.34287e-06	0.00106303	BP:cell_cycle_checkpoint
i6_vs_i72	GO:0070507	73	18	5.38026e-06	0.00106303	BP:regulation_of_microtubule_cytoskeleton_organization
i6_vs_i72	GO:0032886	89	20	7.56594e-06	0.00144149	BP:regulation_of_microtubule-based_process
i6_vs_i72	GO:0006323	110	23	7.98118e-06	0.00150272	BP:DNA_packaging
i6_vs_i72	GO:0006261	96	21	8.91822e-06	0.00165841	BP:DNA-dependent_DNA_replication
i6_vs_i72	GO:0051128	1078	120	9.01538e-06	0.00165841	BP:regulation_of_cellular_component_organization
i6_vs_i72	GO:0033554	1116	124	9.49288e-06	0.00172641	BP:cellular_response_to_stress
i6_vs_i72	GO:0050000	21	9	1.12376e-05	0.0019983	BP:chromosome_localization
i6_vs_i72	GO:0051303	21	9	1.12376e-05	0.0019983	BP:establishment_of_chromosome_localization
i6_vs_i72	GO:0010948	255	40	1.14828e-05	0.00201946	BP:negative_regulation_of_cell_cycle_process
i6_vs_i72	GO:0051325	212	35	1.2636e-05	0.00214293	BP:interphase
i6_vs_i72	GO:0006310	187	32	1.30522e-05	0.00215348	BP:DNA_recombination
i6_vs_i72	GO:0050896	4589	413	1.29741e-05	0.00215348	BP:response_to_stimulus
i6_vs_i72	GO:0031503	38	12	1.33191e-05	0.00217509	BP:protein_complex_localization
i6_vs_i72	GO:0045185	95	20	1.58211e-05	0.00253201	BP:maintenance_of_protein_location
i6_vs_i72	GO:0007076	13	7	1.60199e-05	0.00253844	BP:mitotic_chromosome_condensation
i6_vs_i72	GO:0051329	207	34	1.86576e-05	0.00292741	BP:interphase_of_mitotic_cell_cycle
i6_vs_i72	GO:0006281	386	53	2.10506e-05	0.00323936	BP:DNA_repair
i6_vs_i72	GO:0007093	133	25	2.59254e-05	0.00395152	BP:mitotic_cell_cycle_checkpoint
i6_vs_i72	GO:0051297	60	15	2.77459e-05	0.00414995	BP:centrosome_organization
i6_vs_i72	GO:0090307	14	7	2.94403e-05	0.00436262	BP:spindle_assembly_involved_in_mitosis
i6_vs_i72	GO:0071103	144	26	3.2086e-05	0.00471105	BP:DNA_conformation_change
i6_vs_i72	GO:0006974	605	74	3.29162e-05	0.004789	BP:response_to_DNA_damage_stimulus
i6_vs_i72	GO:0034502	24	9	3.87293e-05	0.00543705	BP:protein_localization_to_chromosome
i6_vs_i72	GO:0051716	3722	339	4.58381e-05	0.00616465	BP:cellular_response_to_stimulus
i6_vs_i72	GO:0009611	702	82	6.00161e-05	0.007623	BP:response_to_wounding
i6_vs_i72	GO:0030071	43	12	5.98053e-05	0.007623	BP:regulation_of_mitotic_metaphase/anaphase_transition
i6_vs_i72	GO:0043623	267	39	6.05324e-05	0.00762803	BP:cellular_protein_complex_assembly
i6_vs_i72	GO:0031023	64	15	6.10678e-05	0.00763538	BP:microtubule_organizing_center_organization
i6_vs_i72	GO:0010639	160	27	6.8755e-05	0.00846427	BP:negative_regulation_of_organelle_organization
i6_vs_i72	GO:0031109	44	12	6.93461e-05	0.00847187	BP:microtubule_polymerization_or_depolymerization
i6_vs_i72	GO:0000279	26	9	8.12848e-05	0.0096488	BP:M_phase
i6_vs_i72	GO:0007229	53	13	0.000100862	0.0117824	BP:integrin-mediated_signaling_pathway
i6_vs_i72	GO:0051988	8	5	0.000108579	0.012592	BP:regulation_of_attachment_of_spindle_microtubules_to_kinetochore
i6_vs_i72	GO:0051321	113	21	0.000115088	0.0131562	BP:meiotic_cell_cycle
i6_vs_i72	GO:0008283	1124	119	0.000126261	0.0143311	BP:cell_proliferation
i6_vs_i72	GO:0008150	10354	844	0.000141997	0.0158917	BP:biological_process
i6_vs_i72	GO:0051310	17	7	0.000146241	0.016253	BP:metaphase_plate_congression
i6_vs_i72	GO:0007126	107	20	0.000150797	0.0165298	BP:meiosis
i6_vs_i72	GO:0051225	41	11	0.000157697	0.0171686	BP:spindle_assembly
i6_vs_i72	GO:0034508	35	10	0.000197617	0.0209001	BP:centromere_complex_assembly
i6_vs_i72	GO:0071173	35	10	0.000198501	0.0209001	BP:spindle_assembly_checkpoint
i6_vs_i72	GO:0007080	13	6	0.000210818	0.0220519	BP:mitotic_metaphase_plate_congression
i6_vs_i72	GO:0051493	238	34	0.000230018	0.023904	BP:regulation_of_cytoskeleton_organization
i6_vs_i72	GO:0002376	1349	137	0.000250196	0.0255041	BP:immune_system_process
i6_vs_i72	GO:0007155	624	71	0.000256048	0.0258911	BP:cell_adhesion
i6_vs_i72	GO:0022610	625	71	0.000268917	0.0268984	BP:biological_adhesion
i6_vs_i72	GO:0051235	132	22	0.00028002	0.027835	BP:maintenance_of_location
i6_vs_i72	GO:0006336	24	8	0.000290705	0.028168	BP:DNA_replication-independent_nucleosome_assembly
i6_vs_i72	GO:0034080	24	8	0.000290705	0.028168	BP:CENP-A_containing_nucleosome_assembly_at_centromere
i6_vs_i72	GO:0034453	31	9	0.00029217	0.028168	BP:microtubule_anchoring
i6_vs_i72	GO:0034724	24	8	0.000290705	0.028168	BP:DNA_replication-independent_nucleosome_organization
i6_vs_i72	GO:0000082	182	28	0.000310677	0.0297729	BP:G1/S_transition_of_mitotic_cell_cycle
i6_vs_i72	GO:0071174	37	10	0.000344201	0.032214	BP:mitotic_cell_cycle_spindle_checkpoint
i6_vs_i72	GO:0009987	9506	778	0.000354654	0.0328086	BP:cellular_process
i6_vs_i72	GO:0032507	84	16	0.000373342	0.0341427	BP:maintenance_of_protein_location_in_cell
i6_vs_i72	GO:0051651	92	17	0.000379699	0.0343636	BP:maintenance_of_location_in_cell
i6_vs_i72	GO:0040001	15	6	0.000440266	0.0387144	BP:establishment_of_mitotic_spindle_localization
i6_vs_i72	GO:0003257	3	3	0.00046826	0.040951	BP:positive_regulation_of_transcription_from_RNA_polymerase_II_promoter_involved_in_myocardial_precursor_cell_differentiation
i6_vs_i72	GO:0000076	10	5	0.000479483	0.0410356	BP:DNA_replication_checkpoint
i6_vs_i72	GO:0006461	683	76	0.000503801	0.0428874	BP:protein_complex_assembly
i6_vs_i72	GO:0070925	240	33	0.000525732	0.0445176	BP:organelle_assembly
i6_vs_i72	GO:0031055	26	8	0.000541613	0.045382	BP:chromatin_remodeling_at_centromere
i6_vs_i72	GO:0050790	1122	115	0.000550095	0.0456463	BP:regulation_of_catalytic_activity
i6_vs_i72	GO:0070271	685	76	0.000550471	0.0456463	BP:protein_complex_biogenesis
i12_vs_i48	GO:0006260	246	18	2.74666e-08	8.79151e-05	BP:DNA_replication
i12_vs_i48	GO:0022616	34	7	6.54377e-07	0.00130908	BP:DNA_strand_elongation
i12_vs_i48	GO:0051716	3722	87	7.69389e-07	0.00136814	BP:cellular_response_to_stimulus
i12_vs_i48	GO:0048513	1651	49	9.82176e-07	0.00142898	BP:organ_development
i12_vs_i48	GO:0006954	278	17	1.13664e-06	0.0015159	BP:inflammatory_response
i12_vs_i48	GO:0002687	40	7	2.26966e-06	0.00273003	BP:positive_regulation_of_leukocyte_migration
i12_vs_i48	GO:1901342	125	11	2.38818e-06	0.00273003	BP:regulation_of_vasculature_development
i12_vs_i48	GO:0002685	60	8	3.40261e-06	0.00359051	BP:regulation_of_leukocyte_migration
i12_vs_i48	GO:0007517	283	16	4.08311e-06	0.00384389	BP:muscle_organ_development
i12_vs_i48	GO:0048731	2381	61	4.61119e-06	0.00409986	BP:system_development
i12_vs_i48	GO:0006259	751	28	8.43508e-06	0.00466882	BP:DNA_metabolic_process
i12_vs_i48	GO:0006271	32	6	7.64917e-06	0.00466882	BP:DNA_strand_elongation_involved_in_DNA_replication
i12_vs_i48	GO:0006955	783	29	6.38786e-06	0.00466882	BP:immune_response
i12_vs_i48	GO:0007165	3012	72	8.36936e-06	0.00466882	BP:signal_transduction
i12_vs_i48	GO:0009887	524	22	8.66293e-06	0.00466882	BP:organ_morphogenesis
i12_vs_i48	GO:0023052	3290	77	6.80801e-06	0.00466882	BP:signaling
i12_vs_i48	GO:0030198	239	14	9.04359e-06	0.00466882	BP:extracellular_matrix_organization
i12_vs_i48	GO:0032496	139	11	8.72764e-06	0.00466882	BP:response_to_lipopolysaccharide
i12_vs_i48	GO:0043062	239	14	9.04359e-06	0.00466882	BP:extracellular_structure_organization
i12_vs_i48	GO:0044700	3290	77	6.80801e-06	0.00466882	BP:single_organism_signaling
i12_vs_i48	GO:0048856	2791	68	6.66217e-06	0.00466882	BP:anatomical_structure_development
i12_vs_i48	GO:0007154	3370	78	9.61367e-06	0.00480804	BP:cell_communication
i12_vs_i48	GO:0002237	145	11	1.29025e-05	0.00573587	BP:response_to_molecule_of_bacterial_origin
i12_vs_i48	GO:0007155	624	24	1.21884e-05	0.00573587	BP:cell_adhesion
i12_vs_i48	GO:0009888	970	32	1.23328e-05	0.00573587	BP:tissue_development
i12_vs_i48	GO:0022610	625	24	1.25517e-05	0.00573587	BP:biological_adhesion
i12_vs_i48	GO:0002158	4	3	1.44934e-05	0.00588592	BP:osteoclast_proliferation
i12_vs_i48	GO:0050896	4589	98	1.4545e-05	0.00588592	BP:response_to_stimulus
i12_vs_i48	GO:0061061	387	18	1.51039e-05	0.00588592	BP:muscle_structure_development
i12_vs_i48	GO:0070555	53	7	1.48201e-05	0.00588592	BP:response_to_interleukin-1
i12_vs_i48	GO:0071347	36	6	1.54467e-05	0.00588592	BP:cellular_response_to_interleukin-1
i12_vs_i48	GO:0048646	639	24	2.03493e-05	0.00757372	BP:anatomical_structure_formation_involved_in_morphogenesis
i12_vs_i48	GO:0009605	861	29	2.61699e-05	0.00891113	BP:response_to_external_stimulus
i12_vs_i48	GO:0072358	609	23	2.59802e-05	0.00891113	BP:cardiovascular_system_development
i12_vs_i48	GO:0072359	609	23	2.59802e-05	0.00891113	BP:circulatory_system_development
i12_vs_i48	GO:0002688	40	6	2.94643e-05	0.00956971	BP:regulation_of_leukocyte_chemotaxis
i12_vs_i48	GO:0009653	1513	42	2.98979e-05	0.00956971	BP:anatomical_structure_morphogenesis
i12_vs_i48	GO:0071356	59	7	3.1387e-05	0.00984937	BP:cellular_response_to_tumor_necrosis_factor
i12_vs_i48	GO:0001944	412	18	3.32764e-05	0.0100482	BP:vasculature_development
i12_vs_i48	GO:0007166	1663	45	3.78644e-05	0.0108591	BP:cell_surface_receptor_signaling_pathway
i12_vs_i48	GO:0042592	735	26	3.79972e-05	0.0108591	BP:homeostatic_process
i12_vs_i48	GO:0002376	1349	39	4.55488e-05	0.0118236	BP:immune_system_process
i12_vs_i48	GO:0002548	14	4	4.65437e-05	0.0118236	BP:monocyte_chemotaxis
i12_vs_i48	GO:0006270	27	5	4.59566e-05	0.0118236	BP:DNA_replication_initiation
i12_vs_i48	GO:0006952	822	28	4.34676e-05	0.0118236	BP:defense_response
i12_vs_i48	GO:0009611	702	25	4.63451e-05	0.0118236	BP:response_to_wounding
i12_vs_i48	GO:0033993	370	17	4.52055e-05	0.0118236	BP:response_to_lipid
i12_vs_i48	GO:0071294	5	3	4.53511e-05	0.0118236	BP:cellular_response_to_zinc_ion
i12_vs_i48	GO:0042221	2035	52	5.00821e-05	0.012331	BP:response_to_chemical_stimulus
i12_vs_i48	GO:0032502	3134	71	5.30346e-05	0.0128601	BP:developmental_process
i12_vs_i48	GO:0045765	116	9	5.48875e-05	0.0130233	BP:regulation_of_angiogenesis
i12_vs_i48	GO:0051093	385	17	5.53352e-05	0.0130233	BP:negative_regulation_of_developmental_process
i12_vs_i48	GO:0007275	2745	64	5.85705e-05	0.013585	BP:multicellular_organismal_development
i12_vs_i48	GO:0071222	68	7	7.42269e-05	0.0167314	BP:cellular_response_to_lipopolysaccharide
i12_vs_i48	GO:0006261	96	8	8.98065e-05	0.0196885	BP:DNA-dependent_DNA_replication
i12_vs_i48	GO:0010043	16	4	9.84286e-05	0.0210033	BP:response_to_zinc_ion
i12_vs_i48	GO:0030595	72	7	9.73964e-05	0.0210033	BP:leukocyte_chemotaxis
i12_vs_i48	GO:0032501	3665	79	0.00010354	0.0210989	BP:multicellular_organismal_process
i12_vs_i48	GO:0044707	3551	77	0.000106786	0.0210989	BP:single-multicellular_organism_process
i12_vs_i48	GO:0044763	6934	131	0.000106329	0.0210989	BP:single-organism_cellular_process
i12_vs_i48	GO:0050900	155	10	0.000104393	0.0210989	BP:leukocyte_migration
i12_vs_i48	GO:0060326	98	8	0.000104197	0.0210989	BP:cell_chemotaxis
i12_vs_i48	GO:0071219	72	7	0.000105824	0.0210989	BP:cellular_response_to_molecule_of_bacterial_origin
i12_vs_i48	GO:0034612	72	7	0.00011492	0.022429	BP:response_to_tumor_necrosis_factor
i12_vs_i48	GO:0002690	32	5	0.000117317	0.0226209	BP:positive_regulation_of_leukocyte_chemotaxis
i12_vs_i48	GO:0009612	101	8	0.000137282	0.0258345	BP:response_to_mechanical_stimulus
i12_vs_i48	GO:0010563	224	12	0.00014044	0.0258345	BP:negative_regulation_of_phosphorus_metabolic_process
i12_vs_i48	GO:0045936	224	12	0.00014044	0.0258345	BP:negative_regulation_of_phosphate_metabolic_process
i12_vs_i48	GO:0007519	165	10	0.000148523	0.0270109	BP:skeletal_muscle_tissue_development
i12_vs_i48	GO:0048514	343	15	0.000156478	0.028138	BP:blood_vessel_morphogenesis
i12_vs_i48	GO:0010035	225	12	0.000165964	0.0295121	BP:response_to_inorganic_substance
i12_vs_i48	GO:0009617	194	11	0.000184337	0.0317218	BP:response_to_bacterium
i12_vs_i48	GO:0046851	8	3	0.000182954	0.0317218	BP:negative_regulation_of_bone_remodeling
i12_vs_i48	GO:0060538	169	10	0.000182368	0.0317218	BP:skeletal_muscle_organ_development
i12_vs_i48	GO:0042326	198	11	0.000192366	0.0324065	BP:negative_regulation_of_phosphorylation
i12_vs_i48	GO:0060426	8	3	0.000190455	0.0324065	BP:lung_vasculature_development
i12_vs_i48	GO:0001568	392	16	0.000197538	0.0328731	BP:blood_vessel_development
i12_vs_i48	GO:0051146	205	11	0.000199243	0.0328731	BP:striated_muscle_cell_differentiation
i12_vs_i48	GO:0071216	81	7	0.000219192	0.0357955	BP:cellular_response_to_biotic_stimulus
i12_vs_i48	GO:0001525	278	13	0.000237879	0.0382539	BP:angiogenesis
i12_vs_i48	GO:0090289	2	2	0.000241417	0.0382539	BP:regulation_of_osteoclast_proliferation
i12_vs_i48	GO:0090291	2	2	0.000241417	0.0382539	BP:negative_regulation_of_osteoclast_proliferation
i12_vs_i48	GO:0070091	2	2	0.000252384	0.0395995	BP:glucagon_secretion
i12_vs_i48	GO:0006935	404	16	0.000267239	0.041124	BP:chemotaxis
i12_vs_i48	GO:0042330	404	16	0.000267239	0.041124	BP:taxis
i12_vs_i48	GO:0001932	659	22	0.000324638	0.0482291	BP:regulation_of_protein_phosphorylation
i12_vs_i48	GO:0042325	705	23	0.000325465	0.0482291	BP:regulation_of_phosphorylation
i12_vs_i48	GO:0051329	207	11	0.000320025	0.0482291	BP:interphase_of_mitotic_cell_cycle
i12_vs_i72	GO:0000278	744	161	8.6386e-39	1.38252e-34	BP:mitotic_cell_cycle
i12_vs_i72	GO:0007049	1284	213	4.0385e-33	3.23161e-29	BP:cell_cycle
i12_vs_i72	GO:0022402	981	178	1.92306e-32	1.02589e-28	BP:cell_cycle_process
i12_vs_i72	GO:0000280	314	86	1.7701e-28	5.66573e-25	BP:nuclear_division
i12_vs_i72	GO:0007067	314	86	1.7701e-28	5.66573e-25	BP:mitosis
i12_vs_i72	GO:0006259	751	141	5.81219e-27	1.16273e-23	BP:DNA_metabolic_process
i12_vs_i72	GO:0048285	337	86	4.38642e-26	7.80004e-23	BP:organelle_fission
i12_vs_i72	GO:0051301	436	91	5.81781e-21	8.46439e-18	BP:cell_division
i12_vs_i72	GO:0007059	141	48	8.99706e-21	1.19991e-17	BP:chromosome_segregation
i12_vs_i72	GO:0000819	54	29	1.13927e-19	1.30235e-16	BP:sister_chromatid_segregation
i12_vs_i72	GO:0000070	51	28	2.2296e-19	2.37884e-16	BP:mitotic_sister_chromatid_segregation
i12_vs_i72	GO:0006996	1999	243	2.29278e-18	1.93124e-15	BP:organelle_organization
i12_vs_i72	GO:0006260	246	61	4.0493e-18	3.24025e-15	BP:DNA_replication
i12_vs_i72	GO:0006261	96	33	8.76671e-15	5.19638e-12	BP:DNA-dependent_DNA_replication
i12_vs_i72	GO:0022616	34	20	9.41316e-15	5.38029e-12	BP:DNA_strand_elongation
i12_vs_i72	GO:0006271	32	19	3.48526e-14	1.79929e-11	BP:DNA_strand_elongation_involved_in_DNA_replication
i12_vs_i72	GO:0006281	386	72	4.33545e-14	2.16826e-11	BP:DNA_repair
i12_vs_i72	GO:0007017	389	71	5.7829e-14	2.80453e-11	BP:microtubule-based_process
i12_vs_i72	GO:0006310	187	46	7.80159e-14	3.67225e-11	BP:DNA_recombination
i12_vs_i72	GO:0071840	3613	358	5.36229e-13	2.09312e-10	BP:cellular_component_organization_or_biogenesis
i12_vs_i72	GO:0051276	621	95	5.60215e-13	2.13468e-10	BP:chromosome_organization
i12_vs_i72	GO:0007051	83	28	1.0672e-12	3.97198e-10	BP:spindle_organization
i12_vs_i72	GO:0022403	235	50	2.71333e-12	9.86911e-10	BP:cell_cycle_phase
i12_vs_i72	GO:0000226	260	52	4.20494e-12	1.46295e-09	BP:microtubule_cytoskeleton_organization
i12_vs_i72	GO:0006974	605	90	1.86572e-11	6.22061e-09	BP:response_to_DNA_damage_stimulus
i12_vs_i72	GO:0016043	3513	340	5.41538e-11	1.73336e-08	BP:cellular_component_organization
i12_vs_i72	GO:0044763	6934	594	5.49238e-10	1.72353e-07	BP:single-organism_cellular_process
i12_vs_i72	GO:0007010	681	92	5.93801e-10	1.82754e-07	BP:cytoskeleton_organization
i12_vs_i72	GO:0044699	7522	636	6.89544e-10	2.08216e-07	BP:single-organism_process
i12_vs_i72	GO:0006323	110	28	3.17851e-09	9.42017e-07	BP:DNA_packaging
i12_vs_i72	GO:0051325	212	41	4.59156e-09	1.32164e-06	BP:interphase
i12_vs_i72	GO:0010564	382	60	6.09724e-09	1.71193e-06	BP:regulation_of_cell_cycle_process
i12_vs_i72	GO:0033260	26	13	7.06854e-09	1.95043e-06	BP:DNA_replication_involved_in_S_phase
i12_vs_i72	GO:0071103	144	32	8.74569e-09	2.3723e-06	BP:DNA_conformation_change
i12_vs_i72	GO:0006270	27	13	1.23014e-08	3.2274e-06	BP:DNA_replication_initiation
i12_vs_i72	GO:0033554	1116	128	3.3489e-08	8.37434e-06	BP:cellular_response_to_stress
i12_vs_i72	GO:0050000	21	11	5.19736e-08	1.24147e-05	BP:chromosome_localization
i12_vs_i72	GO:0051303	21	11	5.19736e-08	1.24147e-05	BP:establishment_of_chromosome_localization
i12_vs_i72	GO:0051726	639	83	5.75636e-08	1.35478e-05	BP:regulation_of_cell_cycle
i12_vs_i72	GO:0051329	207	38	9.63093e-08	2.20191e-05	BP:interphase_of_mitotic_cell_cycle
i12_vs_i72	GO:0007052	37	14	1.00042e-07	2.25503e-05	BP:mitotic_spindle_organization
i12_vs_i72	GO:0032201	23	11	1.90267e-07	4.06005e-05	BP:telomere_maintenance_via_semi-conservative_replication
i12_vs_i72	GO:0000723	62	18	2.10566e-07	4.43407e-05	BP:telomere_maintenance
i12_vs_i72	GO:0032200	63	18	2.77266e-07	5.61692e-05	BP:telomere_organization
i12_vs_i72	GO:0034508	35	13	4.41531e-07	8.6174e-05	BP:centromere_complex_assembly
i12_vs_i72	GO:0006312	35	13	4.59453e-07	8.85913e-05	BP:mitotic_recombination
i12_vs_i72	GO:0000722	25	11	4.73298e-07	8.91136e-05	BP:telomere_maintenance_via_recombination
i12_vs_i72	GO:0007080	13	8	6.89583e-07	0.00012541	BP:mitotic_metaphase_plate_congression
i12_vs_i72	GO:0051310	17	9	7.61334e-07	0.000136903	BP:metaphase_plate_congression
i12_vs_i72	GO:0031055	26	11	8.58638e-07	0.000151007	BP:chromatin_remodeling_at_centromere
i12_vs_i72	GO:0034470	206	36	8.55948e-07	0.000151007	BP:ncRNA_processing
i12_vs_i72	GO:0000082	182	33	9.29042e-07	0.000159875	BP:G1/S_transition_of_mitotic_cell_cycle
i12_vs_i72	GO:0010833	37	13	1.01906e-06	0.000173501	BP:telomere_maintenance_via_telomere_lengthening
i12_vs_i72	GO:0000076	10	7	1.05557e-06	0.000177824	BP:DNA_replication_checkpoint
i12_vs_i72	GO:0031503	38	13	1.14047e-06	0.000188167	BP:protein_complex_localization
i12_vs_i72	GO:0000086	130	26	1.66725e-06	0.000264184	BP:G2/M_transition_of_mitotic_cell_cycle
i12_vs_i72	GO:0070507	73	18	2.52056e-06	0.000387876	BP:regulation_of_microtubule_cytoskeleton_organization
i12_vs_i72	GO:0034660	288	44	2.55277e-06	0.000389091	BP:ncRNA_metabolic_process
i12_vs_i72	GO:0030261	24	10	2.94632e-06	0.000432596	BP:chromosome_condensation
i12_vs_i72	GO:0006336	24	10	3.20176e-06	0.000457508	BP:DNA_replication-independent_nucleosome_assembly
i12_vs_i72	GO:0034080	24	10	3.20176e-06	0.000457508	BP:CENP-A_containing_nucleosome_assembly_at_centromere
i12_vs_i72	GO:0034724	24	10	3.20176e-06	0.000457508	BP:DNA_replication-independent_nucleosome_organization
i12_vs_i72	GO:0010948	255	40	3.32683e-06	0.000469986	BP:negative_regulation_of_cell_cycle_process
i12_vs_i72	GO:0032886	89	20	3.34782e-06	0.000469986	BP:regulation_of_microtubule-based_process
i12_vs_i72	GO:0034501	8	6	3.44763e-06	0.00047979	BP:protein_localization_to_kinetochore
i12_vs_i72	GO:0000075	212	35	4.43635e-06	0.000612063	BP:cell_cycle_checkpoint
i12_vs_i72	GO:0008608	16	8	5.05705e-06	0.000691736	BP:attachment_of_spindle_microtubules_to_kinetochore
i12_vs_i72	GO:0051321	113	23	5.10249e-06	0.000692035	BP:meiotic_cell_cycle
i12_vs_i72	GO:0007126	107	22	6.72686e-06	0.000904679	BP:meiosis
i12_vs_i72	GO:0000279	26	10	6.95539e-06	0.000927617	BP:M_phase
i12_vs_i72	GO:0006284	37	12	7.41893e-06	0.000981261	BP:base-excision_repair
i12_vs_i72	GO:0043933	1140	121	8.49795e-06	0.0011057	BP:macromolecular_complex_subunit_organization
i12_vs_i72	GO:0043486	27	10	1.09019e-05	0.00136307	BP:histone_exchange
i12_vs_i72	GO:0007076	13	7	1.11822e-05	0.00138729	BP:mitotic_chromosome_condensation
i12_vs_i72	GO:0006950	2241	212	1.2221e-05	0.0015045	BP:response_to_stress
i12_vs_i72	GO:0065004	95	20	1.26357e-05	0.00153199	BP:protein-DNA_complex_assembly
i12_vs_i72	GO:0031497	81	18	1.7193e-05	0.00202321	BP:chromatin_assembly
i12_vs_i72	GO:0090307	14	7	2.06146e-05	0.00240814	BP:spindle_assembly_involved_in_mitosis
i12_vs_i72	GO:0006334	68	16	2.41557e-05	0.00278121	BP:nucleosome_assembly
i12_vs_i72	GO:0034502	24	9	2.54043e-05	0.00290408	BP:protein_localization_to_chromosome
i12_vs_i72	GO:0006333	100	20	2.94979e-05	0.00332454	BP:chromatin_assembly_or_disassembly
i12_vs_i72	GO:0040001	15	7	3.02412e-05	0.00338448	BP:establishment_of_mitotic_spindle_localization
i12_vs_i72	GO:0008150	10354	807	3.60212e-05	0.00392165	BP:biological_process
i12_vs_i72	GO:0060249	162	27	3.63429e-05	0.00392995	BP:anatomical_structure_homeostasis
i12_vs_i72	GO:0071822	922	99	3.77701e-05	0.00405686	BP:protein_complex_subunit_organization
i12_vs_i72	GO:0007088	87	18	4.13204e-05	0.0042941	BP:regulation_of_mitosis
i12_vs_i72	GO:0051783	87	18	4.13204e-05	0.0042941	BP:regulation_of_nuclear_division
i12_vs_i72	GO:0044085	1459	144	4.41027e-05	0.00449567	BP:cellular_component_biogenesis
i12_vs_i72	GO:0051983	26	9	5.12187e-05	0.00509133	BP:regulation_of_chromosome_segregation
i12_vs_i72	GO:0043044	32	10	5.48187e-05	0.00541554	BP:ATP-dependent_chromatin_remodeling
i12_vs_i72	GO:0071824	114	21	6.07719e-05	0.0058945	BP:protein-DNA_complex_subunit_organization
i12_vs_i72	GO:0033043	491	59	7.04341e-05	0.00674987	BP:regulation_of_organelle_organization
i12_vs_i72	GO:0008283	1124	115	7.76109e-05	0.00734961	BP:cell_proliferation
i12_vs_i72	GO:0051988	8	5	8.37192e-05	0.0078664	BP:regulation_of_attachment_of_spindle_microtubules_to_kinetochore
i12_vs_i72	GO:0070229	12	6	8.40511e-05	0.0078664	BP:negative_regulation_of_lymphocyte_apoptotic_process
i12_vs_i72	GO:2000107	22	8	9.27316e-05	0.00862836	BP:negative_regulation_of_leukocyte_apoptotic_process
i12_vs_i72	GO:0051225	41	11	9.65324e-05	0.00893008	BP:spindle_assembly
i12_vs_i72	GO:0007346	267	37	0.000106158	0.00970829	BP:regulation_of_mitotic_cell_cycle
i12_vs_i72	GO:0006364	110	20	0.000130385	0.0115286	BP:rRNA_processing
i12_vs_i72	GO:0042254	154	25	0.000135101	0.0118151	BP:ribosome_biogenesis
i12_vs_i72	GO:0009987	9506	743	0.00015054	0.0130875	BP:cellular_process
i12_vs_i72	GO:0034728	87	17	0.000152692	0.0131381	BP:nucleosome_organization
i12_vs_i72	GO:0006297	18	7	0.0001746	0.0147846	BP:nucleotide-excision_repair-_DNA_gap_filling
i12_vs_i72	GO:0031109	44	11	0.00020108	0.0169373	BP:microtubule_polymerization_or_depolymerization
i12_vs_i72	GO:0006399	121	21	0.000204333	0.0171211	BP:tRNA_metabolic_process
i12_vs_i72	GO:0065003	883	92	0.000224493	0.0187125	BP:macromolecular_complex_assembly
i12_vs_i72	GO:0016072	115	20	0.000234496	0.019445	BP:rRNA_metabolic_process
i12_vs_i72	GO:0000003	704	76	0.000256773	0.0209663	BP:reproduction
i12_vs_i72	GO:0051297	60	13	0.000256534	0.0209663	BP:centrosome_organization
i12_vs_i72	GO:0045185	95	17	0.000277674	0.0223311	BP:maintenance_of_protein_location
i12_vs_i72	GO:0034622	472	55	0.000304995	0.0242843	BP:cellular_macromolecular_complex_assembly
i12_vs_i72	GO:0002228	20	7	0.000334712	0.0263879	BP:natural_killer_cell_mediated_immunity
i12_vs_i72	GO:0042267	20	7	0.000334712	0.0263879	BP:natural_killer_cell_mediated_cytotoxicity
i12_vs_i72	GO:0008033	75	15	0.000343215	0.0269255	BP:tRNA_processing
i12_vs_i72	GO:0000087	6	4	0.000354202	0.0275177	BP:M_phase_of_mitotic_cell_cycle
i12_vs_i72	GO:0000083	20	7	0.000359794	0.027665	BP:regulation_of_transcription_involved_in_G1/S_phase_of_mitotic_cell_cycle
i12_vs_i72	GO:0002903	6	4	0.000361283	0.027665	BP:negative_regulation_of_B_cell_apoptotic_process
i12_vs_i72	GO:0006189	6	4	0.00037789	0.0286623	BP:'de_novo'_IMP_biosynthetic_process
i12_vs_i72	GO:0051293	21	7	0.000399773	0.0301791	BP:establishment_of_spindle_localization
i12_vs_i72	GO:0003257	3	3	0.00040293	0.0302416	BP:positive_regulation_of_transcription_from_RNA_polymerase_II_promoter_involved_in_myocardial_precursor_cell_differentiation
i12_vs_i72	GO:0048610	287	37	0.000423791	0.0311117	BP:cellular_process_involved_in_reproduction
i12_vs_i72	GO:0010639	160	24	0.000472928	0.0342477	BP:negative_regulation_of_organelle_organization
i12_vs_i72	GO:0031023	64	13	0.000488239	0.0351972	BP:microtubule_organizing_center_organization
i12_vs_i72	GO:0006725	4343	363	0.000512771	0.0367999	BP:cellular_aromatic_compound_metabolic_process
i12_vs_i72	GO:0009112	55	12	0.000545692	0.0388145	BP:nucleobase_metabolic_process
i12_vs_i72	GO:0045132	16	6	0.000557855	0.039504	BP:meiotic_chromosome_segregation
i12_vs_i72	GO:0002902	11	5	0.000596078	0.0418405	BP:regulation_of_B_cell_apoptotic_process
i12_vs_i72	GO:0051651	92	16	0.000616502	0.0430851	BP:maintenance_of_location_in_cell
i12_vs_i72	GO:0090304	3646	309	0.000640047	0.044378	BP:nucleic_acid_metabolic_process
i12_vs_i72	GO:0032507	84	15	0.000644888	0.0444861	BP:maintenance_of_protein_location_in_cell
i12_vs_i72	GO:0051782	7	4	0.000708522	0.0484581	BP:negative_regulation_of_cell_division
i24_vs_i48	GO:0000278	744	267	2.41842e-58	3.87045e-54	BP:mitotic_cell_cycle
i24_vs_i48	GO:0007049	1284	363	3.79496e-50	2.02448e-46	BP:cell_cycle
i24_vs_i48	GO:0022402	981	303	3.07408e-50	2.02448e-46	BP:cell_cycle_process
i24_vs_i48	GO:0006259	751	240	1.00665e-41	4.02759e-38	BP:DNA_metabolic_process
i24_vs_i48	GO:0000280	314	125	1.37625e-32	3.67092e-29	BP:nuclear_division
i24_vs_i48	GO:0007067	314	125	1.37625e-32	3.67092e-29	BP:mitosis
i24_vs_i48	GO:0006260	246	107	9.55611e-32	2.1848e-28	BP:DNA_replication
i24_vs_i48	GO:0048285	337	127	2.97909e-30	5.95967e-27	BP:organelle_fission
i24_vs_i48	GO:0051301	436	144	3.26337e-27	5.2227e-24	BP:cell_division
i24_vs_i48	GO:0006261	96	54	3.18567e-23	3.18647e-20	BP:DNA-dependent_DNA_replication
i24_vs_i48	GO:0007059	141	67	3.44944e-23	3.24734e-20	BP:chromosome_segregation
i24_vs_i48	GO:0006281	386	123	1.42883e-21	1.0889e-18	BP:DNA_repair
i24_vs_i48	GO:0006310	187	75	5.3713e-20	3.07008e-17	BP:DNA_recombination
i24_vs_i48	GO:0022403	235	86	1.70254e-19	9.39568e-17	BP:cell_cycle_phase
i24_vs_i48	GO:0022616	34	28	3.98413e-19	2.1254e-16	BP:DNA_strand_elongation
i24_vs_i48	GO:0006271	32	27	5.05475e-19	2.60956e-16	BP:DNA_strand_elongation_involved_in_DNA_replication
i24_vs_i48	GO:0000226	260	86	1.38415e-17	6.7127e-15	BP:microtubule_cytoskeleton_organization
i24_vs_i48	GO:0006974	605	157	1.66231e-17	7.60105e-15	BP:response_to_DNA_damage_stimulus
i24_vs_i48	GO:0006996	1999	386	3.36696e-17	1.4968e-14	BP:organelle_organization
i24_vs_i48	GO:0000070	51	32	1.50628e-16	6.48408e-14	BP:mitotic_sister_chromatid_segregation
i24_vs_i48	GO:0000819	54	33	1.53958e-16	6.48408e-14	BP:sister_chromatid_segregation
i24_vs_i48	GO:0007051	83	41	1.06599e-15	4.26504e-13	BP:spindle_organization
i24_vs_i48	GO:0051325	212	74	1.10648e-15	4.27814e-13	BP:interphase
i24_vs_i48	GO:0044699	7522	1159	6.24912e-15	2.32584e-12	BP:single-organism_process
i24_vs_i48	GO:0007017	389	105	2.16941e-14	7.54767e-12	BP:microtubule-based_process
i24_vs_i48	GO:0051276	621	149	2.78545e-14	9.48475e-12	BP:chromosome_organization
i24_vs_i48	GO:0051329	207	70	3.86187e-14	1.28761e-11	BP:interphase_of_mitotic_cell_cycle
i24_vs_i48	GO:0006312	35	24	8.1348e-14	2.65692e-11	BP:mitotic_recombination
i24_vs_i48	GO:0051726	639	152	1.25559e-13	4.01888e-11	BP:regulation_of_cell_cycle
i24_vs_i48	GO:0044763	6934	1068	3.99942e-13	1.25503e-10	BP:single-organism_cellular_process
i24_vs_i48	GO:0033260	26	20	4.68442e-13	1.44172e-10	BP:DNA_replication_involved_in_S_phase
i24_vs_i48	GO:0007126	107	44	7.48332e-13	2.25968e-10	BP:meiosis
i24_vs_i48	GO:0071840	3613	604	7.68829e-13	2.27858e-10	BP:cellular_component_organization_or_biogenesis
i24_vs_i48	GO:0006950	2241	407	8.77908e-13	2.55455e-10	BP:response_to_stress
i24_vs_i48	GO:0010564	382	102	1.56635e-12	4.39787e-10	BP:regulation_of_cell_cycle_process
i24_vs_i48	GO:0051321	113	45	1.68889e-12	4.66017e-10	BP:meiotic_cell_cycle
i24_vs_i48	GO:0032201	23	18	4.4296e-12	1.20155e-09	BP:telomere_maintenance_via_semi-conservative_replication
i24_vs_i48	GO:0006302	118	45	7.89622e-12	2.07166e-09	BP:double-strand_break_repair
i24_vs_i48	GO:0071103	144	51	1.20269e-11	3.10449e-09	BP:DNA_conformation_change
i24_vs_i48	GO:0034097	377	99	1.37073e-11	3.42767e-09	BP:response_to_cytokine_stimulus
i24_vs_i48	GO:0006270	27	19	2.28978e-11	5.55236e-09	BP:DNA_replication_initiation
i24_vs_i48	GO:0000082	182	59	2.74736e-11	6.5625e-09	BP:G1/S_transition_of_mitotic_cell_cycle
i24_vs_i48	GO:0000722	25	18	3.10817e-11	7.31518e-09	BP:telomere_maintenance_via_recombination
i24_vs_i48	GO:0032200	63	30	3.33083e-11	7.7256e-09	BP:telomere_organization
i24_vs_i48	GO:0071345	311	85	3.68598e-11	8.42721e-09	BP:cellular_response_to_cytokine_stimulus
i24_vs_i48	GO:0006323	110	42	5.5944e-11	1.26102e-08	BP:DNA_packaging
i24_vs_i48	GO:0010833	37	22	6.88173e-11	1.52965e-08	BP:telomere_maintenance_via_telomere_lengthening
i24_vs_i48	GO:0000723	62	29	1.37745e-10	3.01981e-08	BP:telomere_maintenance
i24_vs_i48	GO:0051297	60	28	2.08388e-10	4.50681e-08	BP:centrosome_organization
i24_vs_i48	GO:0019221	242	69	3.12265e-10	6.49024e-08	BP:cytokine-mediated_signaling_pathway
i24_vs_i48	GO:0016043	3513	571	4.57423e-10	9.26657e-08	BP:cellular_component_organization
i24_vs_i48	GO:0007077	37	21	6.42225e-10	1.26891e-07	BP:mitotic_nuclear_envelope_disassembly
i24_vs_i48	GO:0031023	64	28	1.21204e-09	2.33705e-07	BP:microtubule_organizing_center_organization
i24_vs_i48	GO:0030397	39	21	2.31265e-09	4.35431e-07	BP:membrane_disassembly
i24_vs_i48	GO:0051081	39	21	2.31265e-09	4.35431e-07	BP:nuclear_envelope_disassembly
i24_vs_i48	GO:0030261	24	16	2.51801e-09	4.68584e-07	BP:chromosome_condensation
i24_vs_i48	GO:0033554	1116	215	2.57664e-09	4.73983e-07	BP:cellular_response_to_stress
i24_vs_i48	GO:0009987	9506	1381	5.1688e-09	9.29455e-07	BP:cellular_process
i24_vs_i48	GO:0090304	3646	588	5.92303e-09	1.05325e-06	BP:nucleic_acid_metabolic_process
i24_vs_i48	GO:0008150	10354	1490	6.1653e-09	1.08428e-06	BP:biological_process
i24_vs_i48	GO:0006998	55	25	7.30925e-09	1.27149e-06	BP:nuclear_envelope_organization
i24_vs_i48	GO:0034660	288	75	8.39215e-09	1.44417e-06	BP:ncRNA_metabolic_process
i24_vs_i48	GO:0010948	255	68	9.90004e-09	1.66779e-06	BP:negative_regulation_of_cell_cycle_process
i24_vs_i48	GO:0034508	35	19	9.83362e-09	1.66779e-06	BP:centromere_complex_assembly
i24_vs_i48	GO:0034622	472	106	1.53283e-08	2.55536e-06	BP:cellular_macromolecular_complex_assembly
i24_vs_i48	GO:0031055	26	16	1.86035e-08	3.03806e-06	BP:chromatin_remodeling_at_centromere
i24_vs_i48	GO:0000075	212	59	1.98843e-08	3.21442e-06	BP:cell_cycle_checkpoint
i24_vs_i48	GO:0006297	18	13	2.49158e-08	3.90934e-06	BP:nucleotide-excision_repair-_DNA_gap_filling
i24_vs_i48	GO:0043486	27	16	3.51214e-08	5.40465e-06	BP:histone_exchange
i24_vs_i48	GO:0006336	24	15	3.76874e-08	5.63691e-06	BP:DNA_replication-independent_nucleosome_assembly
i24_vs_i48	GO:0034080	24	15	3.76874e-08	5.63691e-06	BP:CENP-A_containing_nucleosome_assembly_at_centromere
i24_vs_i48	GO:0034724	24	15	3.76874e-08	5.63691e-06	BP:DNA_replication-independent_nucleosome_organization
i24_vs_i48	GO:0007098	41	20	3.93711e-08	5.83421e-06	BP:centrosome_cycle
i24_vs_i48	GO:0015931	147	45	5.40028e-08	7.78613e-06	BP:nucleobase-containing_compound_transport
i24_vs_i48	GO:0048610	287	71	6.22567e-08	8.89604e-06	BP:cellular_process_involved_in_reproduction
i24_vs_i48	GO:0051607	139	43	6.83677e-08	9.6828e-06	BP:defense_response_to_virus
i24_vs_i48	GO:0043044	32	17	9.15118e-08	1.27353e-05	BP:ATP-dependent_chromatin_remodeling
i24_vs_i48	GO:0006997	80	29	1.04687e-07	1.43198e-05	BP:nucleus_organization
i24_vs_i48	GO:0007088	87	31	1.1449e-07	1.5106e-05	BP:regulation_of_mitosis
i24_vs_i48	GO:0034470	206	56	1.16098e-07	1.5106e-05	BP:ncRNA_processing
i24_vs_i48	GO:0051783	87	31	1.1449e-07	1.5106e-05	BP:regulation_of_nuclear_division
i24_vs_i48	GO:0000076	10	9	1.29572e-07	1.67231e-05	BP:DNA_replication_checkpoint
i24_vs_i48	GO:0000083	20	13	1.51487e-07	1.92413e-05	BP:regulation_of_transcription_involved_in_G1/S_phase_of_mitotic_cell_cycle
i24_vs_i48	GO:0006139	4245	661	1.65904e-07	2.07432e-05	BP:nucleobase-containing_compound_metabolic_process
i24_vs_i48	GO:0007052	37	18	1.65539e-07	2.07432e-05	BP:mitotic_spindle_organization
i24_vs_i48	GO:0006725	4343	674	1.9461e-07	2.41437e-05	BP:cellular_aromatic_compound_metabolic_process
i24_vs_i48	GO:0070507	73	27	2.02109e-07	2.48812e-05	BP:regulation_of_microtubule_cytoskeleton_organization
i24_vs_i48	GO:0006396	619	128	2.08816e-07	2.55106e-05	BP:RNA_processing
i24_vs_i48	GO:0010212	104	34	2.90776e-07	3.52544e-05	BP:response_to_ionizing_radiation
i24_vs_i48	GO:0050657	127	39	3.22482e-07	3.82297e-05	BP:nucleic_acid_transport
i24_vs_i48	GO:0050658	127	39	3.22482e-07	3.82297e-05	BP:RNA_transport
i24_vs_i48	GO:0051236	127	39	3.22482e-07	3.82297e-05	BP:establishment_of_RNA_localization
i24_vs_i48	GO:0065004	95	32	3.61778e-07	4.25727e-05	BP:protein-DNA_complex_assembly
i24_vs_i48	GO:0045132	16	11	4.07378e-07	4.72441e-05	BP:meiotic_chromosome_segregation
i24_vs_i48	GO:0008608	16	11	4.39259e-07	5.02135e-05	BP:attachment_of_spindle_microtubules_to_kinetochore
i24_vs_i48	GO:0032886	89	30	4.37527e-07	5.02135e-05	BP:regulation_of_microtubule-based_process
i24_vs_i48	GO:0000086	130	39	4.9281e-07	5.55417e-05	BP:G2/M_transition_of_mitotic_cell_cycle
i24_vs_i48	GO:0007010	681	131	5.01026e-07	5.60729e-05	BP:cytoskeleton_organization
i24_vs_i48	GO:0051028	111	35	6.36446e-07	7.02461e-05	BP:mRNA_transport
i24_vs_i48	GO:0009615	195	52	6.81235e-07	7.46745e-05	BP:response_to_virus
i24_vs_i48	GO:0046483	4346	672	8.73934e-07	9.51459e-05	BP:heterocycle_metabolic_process
i24_vs_i48	GO:0000724	56	22	9.40701e-07	0.000101723	BP:double-strand_break_repair_via_homologous_recombination
i24_vs_i48	GO:0071824	114	35	1.09592e-06	0.000116153	BP:protein-DNA_complex_subunit_organization
i24_vs_i48	GO:0000279	26	14	1.1311e-06	0.000119093	BP:M_phase
i24_vs_i48	GO:0000725	57	22	1.36804e-06	0.00014217	BP:recombinational_repair
i24_vs_i48	GO:0043933	1140	206	1.42926e-06	0.000147573	BP:macromolecular_complex_subunit_organization
i24_vs_i48	GO:0046605	17	11	1.46401e-06	0.000150192	BP:regulation_of_centrosome_cycle
i24_vs_i48	GO:0051052	186	49	1.57776e-06	0.000160831	BP:regulation_of_DNA_metabolic_process
i24_vs_i48	GO:0007127	53	21	1.59575e-06	0.000161635	BP:meiosis_I
i24_vs_i48	GO:0007346	267	64	1.71239e-06	0.000170218	BP:regulation_of_mitotic_cell_cycle
i24_vs_i48	GO:0006403	135	39	1.76501e-06	0.000174365	BP:RNA_localization
i24_vs_i48	GO:0051707	369	82	2.10994e-06	0.000207163	BP:response_to_other_organism
i24_vs_i48	GO:0050000	21	12	3.21902e-06	0.000304835	BP:chromosome_localization
i24_vs_i48	GO:0051303	21	12	3.21902e-06	0.000304835	BP:establishment_of_chromosome_localization
i24_vs_i48	GO:0002252	359	79	3.87983e-06	0.0003528	BP:immune_effector_process
i24_vs_i48	GO:1901360	4472	685	4.30481e-06	0.000382745	BP:organic_cyclic_compound_metabolic_process
i24_vs_i48	GO:0051298	29	14	4.33917e-06	0.000383669	BP:centrosome_duplication
i24_vs_i48	GO:0007076	13	9	4.88636e-06	0.00042733	BP:mitotic_chromosome_condensation
i24_vs_i48	GO:0000087	6	6	5.17738e-06	0.00045032	BP:M_phase_of_mitotic_cell_cycle
i24_vs_i48	GO:0007099	13	9	5.35407e-06	0.000463171	BP:centriole_replication
i24_vs_i48	GO:0006334	68	24	5.456e-06	0.000469451	BP:nucleosome_assembly
i24_vs_i48	GO:0042254	154	42	5.67002e-06	0.000480121	BP:ribosome_biogenesis
i24_vs_i48	GO:0022613	251	60	5.75221e-06	0.000484517	BP:ribonucleoprotein_complex_biogenesis
i24_vs_i48	GO:0009607	388	84	6.0075e-06	0.000503372	BP:response_to_biotic_stimulus
i24_vs_i48	GO:0006955	783	148	6.54562e-06	0.000545605	BP:immune_response
i24_vs_i48	GO:0065003	883	163	6.71149e-06	0.000556532	BP:macromolecular_complex_assembly
i24_vs_i48	GO:0051983	26	13	7.26061e-06	0.000595891	BP:regulation_of_chromosome_segregation
i24_vs_i48	GO:0010332	34	15	7.44226e-06	0.000607683	BP:response_to_gamma_radiation
i24_vs_i48	GO:0051320	16	10	7.82731e-06	0.000629489	BP:S_phase
i24_vs_i48	GO:0000003	704	134	8.10819e-06	0.000648818	BP:reproduction
i24_vs_i48	GO:0043170	5811	866	8.90412e-06	0.000708963	BP:macromolecule_metabolic_process
i24_vs_i48	GO:0044260	5437	815	9.13212e-06	0.000723517	BP:cellular_macromolecule_metabolic_process
i24_vs_i48	GO:0007062	31	14	1.00994e-05	0.000788439	BP:sister_chromatid_cohesion
i24_vs_i48	GO:0051310	17	10	1.43569e-05	0.00110465	BP:metaphase_plate_congression
i24_vs_i48	GO:0031497	81	26	1.51002e-05	0.00115078	BP:chromatin_assembly
i24_vs_i48	GO:0000018	38	16	1.54727e-05	0.00117358	BP:regulation_of_DNA_recombination
i24_vs_i48	GO:0016072	115	33	1.67146e-05	0.00125	BP:rRNA_metabolic_process
i24_vs_i48	GO:0045069	47	18	1.68265e-05	0.00125252	BP:regulation_of_viral_genome_replication
i24_vs_i48	GO:0000085	9	7	1.809e-05	0.00131009	BP:G2_phase_of_mitotic_cell_cycle
i24_vs_i48	GO:0006364	110	32	1.80911e-05	0.00131009	BP:rRNA_processing
i24_vs_i48	GO:0006952	822	152	1.79922e-05	0.00131009	BP:defense_response
i24_vs_i48	GO:0034728	87	27	1.77546e-05	0.00131009	BP:nucleosome_organization
i24_vs_i48	GO:0051319	9	7	1.809e-05	0.00131009	BP:G2_phase
i24_vs_i48	GO:0060337	55	20	2.00111e-05	0.00143613	BP:type_I_interferon-mediated_signaling_pathway
i24_vs_i48	GO:0071357	55	20	2.00111e-05	0.00143613	BP:cellular_response_to_type_I_interferon
i24_vs_i48	GO:0007131	32	14	2.38e-05	0.00169287	BP:reciprocal_meiotic_recombination
i24_vs_i48	GO:0035825	32	14	2.38e-05	0.00169287	BP:reciprocal_DNA_recombination
i24_vs_i48	GO:0051225	41	16	2.48893e-05	0.00176251	BP:spindle_assembly
i24_vs_i48	GO:0051292	7	6	2.64906e-05	0.00186765	BP:nuclear_pore_complex_assembly
i24_vs_i48	GO:0000726	18	10	2.73582e-05	0.00190365	BP:non-recombinational_repair
i24_vs_i48	GO:0034340	56	20	2.73409e-05	0.00190365	BP:response_to_type_I_interferon
i24_vs_i48	GO:0034641	4509	683	2.73248e-05	0.00190365	BP:cellular_nitrogen_compound_metabolic_process
i24_vs_i48	GO:0060249	162	41	2.80276e-05	0.00194179	BP:anatomical_structure_homeostasis
i24_vs_i48	GO:0002376	1349	230	3.0852e-05	0.00211913	BP:immune_system_process
i24_vs_i48	GO:0008283	1124	196	3.50395e-05	0.00238627	BP:cell_proliferation
i24_vs_i48	GO:0006333	100	29	3.81077e-05	0.0025625	BP:chromatin_assembly_or_disassembly
i24_vs_i48	GO:0006054	7	6	3.94647e-05	0.00264265	BP:N-acetylneuraminate_metabolic_process
i24_vs_i48	GO:0019079	58	20	3.9698e-05	0.00264719	BP:viral_genome_replication
i24_vs_i48	GO:0006369	45	17	4.45616e-05	0.00293483	BP:termination_of_RNA_polymerase_II_transcription
i24_vs_i48	GO:0033261	5	5	4.60849e-05	0.00302272	BP:regulation_of_S_phase
i24_vs_i48	GO:0034341	77	24	5.66425e-05	0.00368498	BP:response_to_interferon-gamma
i24_vs_i48	GO:0044085	1459	243	6.03921e-05	0.00389724	BP:cellular_component_biogenesis
i24_vs_i48	GO:0045087	534	103	6.51858e-05	0.00418969	BP:innate_immune_response
i24_vs_i48	GO:0006303	16	9	6.94564e-05	0.00444632	BP:double-strand_break_repair_via_nonhomologous_end_joining
i24_vs_i48	GO:0007080	13	8	7.0887e-05	0.00451982	BP:mitotic_metaphase_plate_congression
i24_vs_i48	GO:0050896	4589	684	7.2182e-05	0.00458413	BP:response_to_stimulus
i24_vs_i48	GO:0031570	134	35	8.86202e-05	0.00558377	BP:DNA_integrity_checkpoint
i24_vs_i48	GO:0007091	40	15	8.98504e-05	0.00561705	BP:mitotic_metaphase/anaphase_transition
i24_vs_i48	GO:0070192	20	10	9.1662e-05	0.00570801	BP:chromosome_organization_involved_in_meiosis
i24_vs_i48	GO:0000079	75	23	9.43123e-05	0.00585029	BP:regulation_of_cyclin-dependent_protein_kinase_activity
[truncated: 374 more rows]

## Sheet: Molecular Function_Downreg
Table S9: Enriched Molecular Functions associated with Genes Downregulated in 'B' in pairwise comparisons.
[truncated: 273 more rows]

[truncated: 1 more sheets: Cellular Component_Downreg]
