# Supplementary material for: Transcriptome Remodeling in Trypanosoma cruzi and Human Cells during Intracellular Infection
Source: PLoS Pathog. 2016 Apr 5;12(4):e1005511. doi: 10.1371/journal.ppat.1005511 (PMC4821583; doi:10.1371/journal.ppat.1005511)
Supplement: S11 Table — Enriched Gene Ontology (GO) terms associated with K-means gene clusters of differentially expressed T. cruzi genes (shown in S8A Fig) over the course of a human fibroblast infection. Columns contain (A) Name of the K-means cluster corresponding to those in S8A Fig; (B) GO category; (C) Total number of genes in category; (D) Number of differentially expressed genes (DEG) in category; (E) P value for over-represented genes in category; (F) the adjusted P value and (G) Gene ontology term. (XLSX) [file ppat.1005511.s021.xlsx]

## Sheet: Legend
Supplementary Table 10. Enriched Gene Ontology (GO) terms associated with K-means gene clusters of differentially expressed human fibroblast genes associated with a T. cruzi infection time course (shown in Figure S8A). Columns contain (A) Name of the K-means cluster corresponding to those in Figure S8A; (B) GO category; (C) Total number of genes in category; (D) Number of differentially expressed…
	Column identifiers	Description
	Cluster number (Cluster size)	Cluster number with number of genes within the cluster
	Category	Gene Ontology Identifier
	Total number of genes in category	Total genes in the category
	Count	The number of genes in the cluster present in the GO category
	Over represented p-value	GO enrichment statistic
	P.adj	Adjusted P value
	GO Term	Gene ontology term

## Sheet: Biological Process
Cluster name (Cluster size)	Category	Number of genes in category	Count	Over- represented p-value	Adjusted p-value	Biological Process: GO Term
Cluster 2 (531)	GO:0006412	90	28	1.77e-06	0.000431173	BP: translation
	GO:0006096	15	10	4.56e-05	0.0088737	BP: glycolysis
	GO:0006334	9	5	0.000890848	0.0866795	BP: nucleosome assembly
Cluster 4 (160)	GO:0006412	90	43	1.39e-38	1.3536e-35	BP: translation
	GO:0006457	59	12	1.1e-05	0.00133345	BP: protein folding
Cluster 7 (327)	GO:0006468	56	19	2.67e-05	0.00648882	BP: protein phosphorylation
	GO:0007165	15	7	0.00046845	0.0911603	BP: signal transduction

## Sheet: Molecular Function
Cluster name (Cluster size)	Category	Number of genes in category	Count	Over- represented p-value	Adjusted p-value	Molecular Function: GO Term
Cluster 2 (531)	GO:0003735	74	23	2.92507e-07	0.000284609	MF: structural constituent of ribosome
	GO:0016491	63	23	0.000326964	0.039767	MF: oxidoreductase activity
	GO:0006118	20	10	0.000390435	0.0422104	MF: electron transport
	GO:0003824	115	34	0.00127695	0.112952	MF: catalytic activity
Cluster 4 (160)	GO:0003735	74	37	2.09816e-36	1.02075e-33	MF: structural constituent of ribosome
	GO:0003924	14	5	0.000665844	0.0588969	MF: GTPase activity
	GO:0010181	2	2	0.00106634	0.0864624	MF: FMN binding
	GO:0005525	25	6	0.00137351	0.102802	MF: GTP binding
Cluster 7 (327)	GO:0004713	39	17	2.52919e-06	0.0024609	MF: protein tyrosine kinase activity
	GO:0004674	50	19	6.10357e-06	0.00296939	MF: protein serine/threonine kinase activity
	GO:0004672	54	19	1.39185e-05	0.00451422	MF: protein kinase activity
Cluster 8 (65)	GO:0003676	96	9	7.93674e-05	0.0772245	MF: nucleic acid binding

## Sheet: Cellular Component
Cluster name (Cluster size)	Category	Number of genes in category	Count	Over- represented p-value	Adjusted p-value	Cellular Component: GO Term
Cluster 2 (531)	GO:0005840	72	22	8.60306e-07	0.000418539	CC: ribosome
	GO:0005622	116	37	1.46976e-06	0.000431173	CC: intracellular
	GO:0005739	93	30	8.18712e-05	0.0120875	CC: mitochondrion
	GO:0020015	16	11	8.69603e-05	0.0120875	CC: glycosome
Cluster 4 (160)	GO:0005840	72	36	2.59032e-35	8.40126e-33	CC: ribosome
	GO:0005622	116	34	1.12373e-19	2.73347e-17	CC: intracellular
	GO:0022625	11	7	1.56949e-08	3.05423e-06	CC: cytosolic large ribosomal subunit
	GO:0022627	9	6	6.98601e-08	1.1329e-05	CC: cytosolic small ribosomal subunit
	GO:0015935	6	5	2.1769e-07	3.0259e-05	CC: small ribosomal subunit
	GO:0015934	3	3	3.59079e-05	0.00388204	CC: large ribosomal subunit
	GO:0000314	4	3	0.000110104	0.0107131	CC: organellar small ribosomal subunit
	GO:0000786	8	3	0.0016314	0.113382	CC: nucleosome

## Sheet: Genes associated with Cluster
	TryTrypDB ID	Annotation
Cluster 1
1	TcCLB.506375.110	(H )-ATPase G subunit putative
1	TcCLB.509157.60	1-acyl-sn-glycerol-3-phosphate acyltransferase putative
1	TcCLB.506367.30	12-Dihydroxy-3-keto-5-methylthiopentene dioxygenase putative;with=GeneDB:LmjF20.0970
1	TcCLB.505807.180	2-hydroxy-3-oxopropionate reductase putative
1	TcCLB.508781.110	2-oxoisovalerate dehydrogenase alpha subunit putative
1	TcCLB.510259.50	21 kDa cyclophilin putativePPIase putativerotamase putativepeptidyl-prolyl cis-trans isomerase putative
1	TcCLB.506147.60	3-demethylubiquinone-9 3-methyltransferase putative
1	TcCLB.511419.50	3-phosphoglycerate kinase glycosomal
1	TcCLB.510309.40	60S acidic ribosomal protein P2 putative
1	TcCLB.504147.120	60S ribosomal protein L22 putative
1	TcCLB.503453.40	60S ribosomal protein L30 putative
1	TcCLB.506605.150	60S ribosomal protein putative
1	TcCLB.507093.260	ABC transporter putative
1	TcCLB.510381.20	ABC transporter putative
1	TcCLB.510181.100	acid phosphatase putative
1	TcCLB.507747.230	acid phosphatase type 5 putative
1	TcCLB.511867.140	acyl carrier protein mitochondrial precursor putative
1	TcCLB.508465.110	acyl-CoA dehydrogenase putative
1	TcCLB.508951.40	acyl-CoA dehydrogenase putative
1	TcCLB.508207.70	Adenine phosphoribosyltransferase putative
1	TcCLB.508207.74	Adenine phosphoribosyltransferase putative
1	TcCLB.506605.59	adenosine 5'-monophosphoramidase putative
1	TcCLB.505987.50	adenosine kinase putative
1	TcCLB.508731.60	adenylosuccinate synthetase putative
1	TcCLB.504433.10	ADP-ribosylation factor 3 putative
1	TcCLB.511589.70	ADP-ribosylation factor GTPase activating protein putative
1	TcCLB.506657.50	ADP/ATP mitochondrial carrier protein (pseudogene) putative
1	TcCLB.507641.60	aldehyde dehydrogenase putative
1	TcCLB.511733.10	aldehyde dehydrogenase putative
1	TcCLB.511627.120	aldo/keto reductase putative
1	TcCLB.509167.40	amino acid permease putative
1	TcCLB.506363.90	aminoacylase putativeN-acyl-L-amino acid amidohydrolase putative
1	TcCLB.503671.10	aminopeptidase putativemetallo-peptidase clan MA(E) family M1 putative
1	TcCLB.511545.199	AMP deaminase putative
1	TcCLB.506529.50	arginine N-methyltransferase putative
1	TcCLB.508781.129	arginine N-methyltransferase type II putative;with=GeneDB:Tb927.10.640
1	TcCLB.506865.10	ARP2/3 complex subunit putative
1	TcCLB.508183.4	aspartyl aminopeptidase putative
1	TcCLB.506635.100	ATP dependent DEAD-box helicase putative
1	TcCLB.506945.240	ATP synthase epsilon chain putative
1	TcCLB.511145.60	ATP synthase F1 subunit gamma protein putative
1	TcCLB.504149.20	ATP-binding cassette transporter ABCA1 putative
1	TcCLB.508717.33	ATP-dependent chaperone putative
1	TcCLB.482471.19	ATP-dependent DEAD/H RNA helicase putative
1	TcCLB.509499.20	beta propeller protein putative
1	TcCLB.508207.240	C-1-tetrahydrofolate synthase cytoplasmic putative
1	TcCLB.511339.20	C-5 sterol desaturase putative
1	TcCLB.507483.39	calmodulin
1	TcCLB.509197.10	cation transporter putative
1	TcCLB.511355.14	cation transporter putative
1	TcCLB.504181.40	cell division protein kinase 2cdc2-related protein kinase 1
1	TcCLB.506677.20	cell division related protein kinase 2 putative
1	TcCLB.506401.90	centrin putativecaltractin putative
1	TcCLB.506529.260	chaperone DNAJ protein putative
1	TcCLB.507625.110	chaperone DNAJ protein putative
1	TcCLB.511531.9	chaperone DNAJ protein putative
1	TcCLB.506221.110	chromosomal passenger protein putative
1	TcCLB.511555.40	cleavage and polyadenylation specificity factor 30 kDa subunit putative
1	TcCLB.508277.10	condensin subunit 1 putative
1	TcCLB.507089.260	CYC2-like cyclin putativecyclin 6 putative
1	TcCLB.511529.68	cyclin-dependent kinases regulatory subunit putative
1	TcCLB.507009.100	cyclophilin putativePPIase putativerotamase putativepeptidyl-prolyl cis-trans isomerase putative
1	TcCLB.510535.100	cysteine peptidase C (CPC) putativecathepsin B-like protease putativeCPC cysteine peptidase clan CA family C1 putative
1	TcCLB.507165.50	cysteine synthase putative
1	TcCLB.506773.44	cytochrome b5 putative
1	TcCLB.506753.110	cytochrome b5-like protein putative
1	TcCLB.506649.50	cytochrome c oxidase assembly factor putative
1	TcCLB.506949.50	cytochrome c putative
1	TcCLB.509231.10	cytochrome P450 putative
1	TcCLB.506945.190	cytochrome p450-like protein putative
1	TcCLB.508555.60	cytoskeleton-associated protein CAP5.5 putativecysteine peptidase Clan CA family C2 putative
1	TcCLB.510515.60	cytosolic leucyl aminopeptidase putativemetallo-peptidase Clan MF Family M17 putative
1	TcCLB.508771.10	D-alanyl-glycyl endopeptidase-like protein putativecysteine peptidase Clan CA family C51 putative
1	TcCLB.503969.10	delta tubulin putative
1	TcCLB.509351.10	delta-1-pyrroline-5-carboxylate dehydrogenase putative
1	TcCLB.511421.60	deoxyhypusine synthase putative
1	TcCLB.511577.60	DNA excision/repair protein SNF2 putative
1	TcCLB.506945.80	DNA ligase I putative
1	TcCLB.506287.209	DNA ligase putative
1	TcCLB.506289.9	DNA ligase putative
1	TcCLB.506773.140	DNA ligase putative
1	TcCLB.506287.200	DNA ligase putativemitochondrial DNA ligase homolog putative
1	TcCLB.504153.220	DNA recombination and repair protein RAD51 putative
1	TcCLB.506779.60	DNA-direcetd RNA polymerase II subunit 9 putative
1	TcCLB.506503.110	DNA-directed RNA polymerase alpha subunit putative
1	TcCLB.508839.89	DNA-directed rna polymerase I largest subunit putative
1	TcCLB.506357.100	DNA-directed RNA polymerase II putative
1	TcCLB.510283.114	DNA-directed RNA polymerase putative
1	TcCLB.506357.90	DNA-directed RNA polymerases II putative
1	TcCLB.510287.20	dolicholphosphate-mannose synthase putative
1	TcCLB.508169.60	dolicholphosphate-mannose synthase putative;with=GeneDB:LmjF36.0220
1	TcCLB.508387.170	double-strand-break repair protein rad21 homolog putative
1	TcCLB.509965.380	dTDP-glucose 46-dehydratase putative
1	TcCLB.462617.10	dynein heavy chain (pseudogene) putative
1	TcCLB.506849.20	dynein heavy chain (pseudogene) putative
1	TcCLB.433273.10	dynein heavy chain putative
1	TcCLB.474341.9	dynein heavy chain putative
1	TcCLB.509583.19	dynein heavy chain putative
1	TcCLB.506925.104	dynein light chain putative
1	TcCLB.504423.20	electon transport protein SCO1/SCO2 putative
1	TcCLB.510073.50	elongation factor 1-gamma (EF-1-gamma) putative
1	TcCLB.506693.4	elongation initiation factor 2 alpha subunit putative
1	TcCLB.511577.50	endo-beta-N-acetylglucosaminidase putative
1	TcCLB.506867.10	endonuclease G putative
1	TcCLB.508185.10	enoyl-CoA hydratase mitochondrial precursor putative
1	TcCLB.510997.40	enoyl-CoA hydratase/isomerase family protein putative
1	TcCLB.511529.170	enoyl-CoA hydratase/isomerase family protein putative
1	TcCLB.507089.80	exosome-associated protein 2 putative3' exoribonuclease putative
1	TcCLB.506181.90	F-actin capping protein putativeCapZ-alpha putative
1	TcCLB.508323.9	farnesyl pyrophosphate synthase putative
1	TcCLB.511073.10	fatty acid desaturase putative
1	TcCLB.511075.9	fatty acid desaturase putative
1	TcCLB.510565.20	fatty acid desaturase putativesphingolipid delta 4 desaturase putative
1	TcCLB.511867.110	flap endonuclease-1 (FEN-1) putative
1	TcCLB.505945.90	folate/pteridine transporter putative
1	TcCLB.510105.80	folylpolyglutamate synthetase
1	TcCLB.511393.30	formin homology 2 (FH2) domain protein putative
1	TcCLB.511619.5	FtsJ cell division protein putative
1	TcCLB.508377.9	fucose kinase putative
1	TcCLB.504137.80	G-actin binding protein putativeCAP/Srv2p putative
1	TcCLB.510027.10	GDP-mannose 46 dehydratase putative
1	TcCLB.508371.10	glutamine-dependent carbamoyl-phosphate synthetase (pseudogene) putativeGATase-CPSase (pseudogene) putativecarbamoyl-phosphate synthase (ammonia) (pseudogene) putative
1	TcCLB.508265.10	glutathione-S-transferase/glutaredoxin putative
1	TcCLB.508807.5	glycosylphosphatidylinositol-specific phospholipase C
1	TcCLB.504017.79	glycyl-tRNA synthetase putative
1	TcCLB.506683.19	GMP synthase (pseudogene) putative
1	TcCLB.509099.10	GTP-binding protein putative
1	TcCLB.511625.50	GTP-binding protein putative
1	TcCLB.506779.170	haloacid dehalogenase hydrolase putative
1	TcCLB.504159.80	histone deacetylase putative
1	TcCLB.510719.260	hslvu complex proteolytic subunit-like putativethreonine peptidase clan T(1) family T1B putative
1	TcCLB.507603.230	hydroxyacylglutathione hydrolase putativeglyoxalase II putative
1	TcCLB.506635.80	hydroxymethylglutaryl-CoA lyase putative3-hydroxy-3-methylglutarate-CoA lyase putative
1	TcCLB.503749.20	hypothetical protein
1	TcCLB.503887.20	hypothetical protein
1	TcCLB.504055.30	hypothetical protein
1	TcCLB.504147.140	hypothetical protein
1	TcCLB.504147.99	hypothetical protein
1	TcCLB.504153.370	hypothetical protein
1	TcCLB.506205.20	hypothetical protein
1	TcCLB.506367.170	hypothetical protein
1	TcCLB.506517.30	hypothetical protein
1	TcCLB.506519.70	hypothetical protein
1	TcCLB.506693.10	hypothetical protein
1	TcCLB.507611.380	hypothetical protein
1	TcCLB.507677.60	hypothetical protein
1	TcCLB.507757.10	hypothetical protein
1	TcCLB.507867.100	hypothetical protein
1	TcCLB.508209.94	hypothetical protein
1	TcCLB.508265.80	hypothetical protein
1	TcCLB.508277.220	hypothetical protein
1	TcCLB.508317.30	hypothetical protein
1	TcCLB.508567.60	hypothetical protein
1	TcCLB.508777.50	hypothetical protein
1	TcCLB.509141.20	hypothetical protein
1	TcCLB.509141.30	hypothetical protein
1	TcCLB.509433.30	hypothetical protein
1	TcCLB.509649.20	hypothetical protein
1	TcCLB.509893.10	hypothetical protein
1	TcCLB.509965.20	hypothetical protein
1	TcCLB.510101.320	hypothetical protein
1	TcCLB.510431.110	hypothetical protein
1	TcCLB.510535.30	hypothetical protein
1	TcCLB.510747.90	hypothetical protein
1	TcCLB.510751.30	hypothetical protein
1	TcCLB.510839.20	hypothetical protein
1	TcCLB.510861.150	hypothetical protein
1	TcCLB.511111.20	hypothetical protein
1	TcCLB.511181.130	hypothetical protein
1	TcCLB.511211.190	hypothetical protein
1	TcCLB.511215.20	hypothetical protein
1	TcCLB.511215.30	hypothetical protein
1	TcCLB.511217.60	hypothetical protein
1	TcCLB.511303.20	hypothetical protein
1	TcCLB.511361.60	hypothetical protein
1	TcCLB.511529.250	hypothetical protein
1	TcCLB.511529.59	hypothetical protein
1	TcCLB.511585.110	hypothetical protein
1	TcCLB.511685.40	hypothetical protein
1	TcCLB.511751.80	hypothetical protein
1	TcCLB.434931.20	hypothetical protein conserved
1	TcCLB.445553.10	hypothetical protein conserved
1	TcCLB.445869.10	hypothetical protein conserved
1	TcCLB.453917.9	hypothetical protein conserved
1	TcCLB.482471.10	hypothetical protein conserved
1	TcCLB.503449.14	hypothetical protein conserved
1	TcCLB.503453.64	hypothetical protein conserved
1	TcCLB.503487.70	hypothetical protein conserved
1	TcCLB.503525.30	hypothetical protein conserved
1	TcCLB.503525.4	hypothetical protein conserved
1	TcCLB.503527.20	hypothetical protein conserved
1	TcCLB.503529.30	hypothetical protein conserved
1	TcCLB.503571.19	hypothetical protein conserved
1	TcCLB.503575.27	hypothetical protein conserved
1	TcCLB.503579.10	hypothetical protein conserved
1	TcCLB.503579.20	hypothetical protein conserved
1	TcCLB.503579.90	hypothetical protein conserved
1	TcCLB.503619.20	hypothetical protein conserved
1	TcCLB.503653.70	hypothetical protein conserved
1	TcCLB.503749.30	hypothetical protein conserved
1	TcCLB.503753.20	hypothetical protein conserved
1	TcCLB.503757.30	hypothetical protein conserved
1	TcCLB.503789.34	hypothetical protein conserved
1	TcCLB.503789.70	hypothetical protein conserved
1	TcCLB.503801.50	hypothetical protein conserved
1	TcCLB.503805.10	hypothetical protein conserved
1	TcCLB.503811.50	hypothetical protein conserved
1	TcCLB.503819.10	hypothetical protein conserved
1	TcCLB.503841.60	hypothetical protein conserved
1	TcCLB.503855.60	hypothetical protein conserved
1	TcCLB.503865.30	hypothetical protein conserved
1	TcCLB.503865.40	hypothetical protein conserved
1	TcCLB.503865.60	hypothetical protein conserved
1	TcCLB.503885.50	hypothetical protein conserved
1	TcCLB.503887.30	hypothetical protein conserved
1	TcCLB.503887.40	hypothetical protein conserved
1	TcCLB.503893.130	hypothetical protein conserved
1	TcCLB.503893.30	hypothetical protein conserved
1	TcCLB.503893.90	hypothetical protein conserved
1	TcCLB.503903.60	hypothetical protein conserved
1	TcCLB.503909.44	hypothetical protein conserved
1	TcCLB.503967.10	hypothetical protein conserved
1	TcCLB.503971.20	hypothetical protein conserved
1	TcCLB.503975.40	hypothetical protein conserved
1	TcCLB.503989.50	hypothetical protein conserved
1	TcCLB.503991.10	hypothetical protein conserved
1	TcCLB.504029.60	hypothetical protein conserved
1	TcCLB.504033.210	hypothetical protein conserved
1	TcCLB.504041.20	hypothetical protein conserved
1	TcCLB.504047.20	hypothetical protein conserved
1	TcCLB.504077.30	hypothetical protein conserved
1	TcCLB.504103.3	hypothetical protein conserved
1	TcCLB.504103.50	hypothetical protein conserved
1	TcCLB.504111.10	hypothetical protein conserved
1	TcCLB.504137.140	hypothetical protein conserved
1	TcCLB.504143.10	hypothetical protein conserved
1	TcCLB.504147.240	hypothetical protein conserved
1	TcCLB.504147.250	hypothetical protein conserved
1	TcCLB.504153.240	hypothetical protein conserved
1	TcCLB.504153.260	hypothetical protein conserved
1	TcCLB.504153.340	hypothetical protein conserved
1	TcCLB.504163.100	hypothetical protein conserved
1	TcCLB.504163.80	hypothetical protein conserved
1	TcCLB.504165.10	hypothetical protein conserved
1	TcCLB.504203.10	hypothetical protein conserved
1	TcCLB.504225.10	hypothetical protein conserved
1	TcCLB.504247.10	hypothetical protein conserved
1	TcCLB.504427.60	hypothetical protein conserved
1	TcCLB.504557.60	hypothetical protein conserved
1	TcCLB.504765.9	hypothetical protein conserved
1	TcCLB.504769.80	hypothetical protein conserved
1	TcCLB.505009.49	hypothetical protein conserved
1	TcCLB.505229.10	hypothetical protein conserved
1	TcCLB.505789.20	hypothetical protein conserved
1	TcCLB.505807.20	hypothetical protein conserved
1	TcCLB.505807.60	hypothetical protein conserved
1	TcCLB.505943.50	hypothetical protein conserved
1	TcCLB.506025.10	hypothetical protein conserved
1	TcCLB.506127.120	hypothetical protein conserved
1	TcCLB.506127.130	hypothetical protein conserved
1	TcCLB.506147.80	hypothetical protein conserved
1	TcCLB.506179.50	hypothetical protein conserved
1	TcCLB.506181.10	hypothetical protein conserved
1	TcCLB.506181.40	hypothetical protein conserved
1	TcCLB.506223.90	hypothetical protein conserved
1	TcCLB.506227.220	hypothetical protein conserved
1	TcCLB.506227.90	hypothetical protein conserved
1	TcCLB.506239.20	hypothetical protein conserved
1	TcCLB.506239.60	hypothetical protein conserved
1	TcCLB.506249.40	hypothetical protein conserved
1	TcCLB.506251.100	hypothetical protein conserved
1	TcCLB.506289.30	hypothetical protein conserved
1	TcCLB.506289.60	hypothetical protein conserved
1	TcCLB.506359.50	hypothetical protein conserved
1	TcCLB.506363.100	hypothetical protein conserved
1	TcCLB.506367.100	hypothetical protein conserved
1	TcCLB.506369.50	hypothetical protein conserved
1	TcCLB.506407.100	hypothetical protein conserved
1	TcCLB.506407.20	hypothetical protein conserved
1	TcCLB.506407.50	hypothetical protein conserved
1	TcCLB.506413.70	hypothetical protein conserved
1	TcCLB.506457.110	hypothetical protein conserved
1	TcCLB.506465.20	hypothetical protein conserved
1	TcCLB.506467.29	hypothetical protein conserved
1	TcCLB.506467.4	hypothetical protein conserved
1	TcCLB.506493.40	hypothetical protein conserved
1	TcCLB.506493.60	hypothetical protein conserved
1	TcCLB.506493.9	hypothetical protein conserved
1	TcCLB.506503.50	hypothetical protein conserved
1	TcCLB.506503.60	hypothetical protein conserved
1	TcCLB.506513.80	hypothetical protein conserved
1	TcCLB.506517.149	hypothetical protein conserved
1	TcCLB.506519.80	hypothetical protein conserved
1	TcCLB.506529.480	hypothetical protein conserved
1	TcCLB.506567.110	hypothetical protein conserved
1	TcCLB.506567.134	hypothetical protein conserved
1	TcCLB.506567.90	hypothetical protein conserved
1	TcCLB.506579.40	hypothetical protein conserved
1	TcCLB.506591.30	hypothetical protein conserved
1	TcCLB.506605.200	hypothetical protein conserved
1	TcCLB.506605.220	hypothetical protein conserved
1	TcCLB.506605.40	hypothetical protein conserved
1	TcCLB.506625.140	hypothetical protein conserved
1	TcCLB.506625.150	hypothetical protein conserved
1	TcCLB.506661.150	hypothetical protein conserved
1	TcCLB.506697.10	hypothetical protein conserved
1	TcCLB.506713.20	hypothetical protein conserved
1	TcCLB.506715.40	hypothetical protein conserved
1	TcCLB.506739.180	hypothetical protein conserved
1	TcCLB.506753.180	hypothetical protein conserved
1	TcCLB.506757.20	hypothetical protein conserved
1	TcCLB.506775.150	hypothetical protein conserved
1	TcCLB.506775.60	hypothetical protein conserved
1	TcCLB.506777.20	hypothetical protein conserved
1	TcCLB.506779.120	hypothetical protein conserved
1	TcCLB.506779.160	hypothetical protein conserved
1	TcCLB.506795.29	hypothetical protein conserved
1	TcCLB.506797.120	hypothetical protein conserved
1	TcCLB.506811.120	hypothetical protein conserved
1	TcCLB.506811.20	hypothetical protein conserved
1	TcCLB.506825.140	hypothetical protein conserved
1	TcCLB.506857.110	hypothetical protein conserved
1	TcCLB.506859.80	hypothetical protein conserved
1	TcCLB.506865.50	hypothetical protein conserved
1	TcCLB.506885.20	hypothetical protein conserved
1	TcCLB.506887.20	hypothetical protein conserved
1	TcCLB.506887.40	hypothetical protein conserved
1	TcCLB.506891.10	hypothetical protein conserved
1	TcCLB.506925.14	hypothetical protein conserved
1	TcCLB.506925.190	hypothetical protein conserved
1	TcCLB.506925.490	hypothetical protein conserved
1	TcCLB.506927.20	hypothetical protein conserved
1	TcCLB.506931.70	hypothetical protein conserved
1	TcCLB.506943.120	hypothetical protein conserved
1	TcCLB.506943.69	hypothetical protein conserved
1	TcCLB.506947.60	hypothetical protein conserved
1	TcCLB.506963.30	hypothetical protein conserved
1	TcCLB.506963.40	hypothetical protein conserved
1	TcCLB.507011.260	hypothetical protein conserved
1	TcCLB.507011.30	hypothetical protein conserved
1	TcCLB.507037.80	hypothetical protein conserved
1	TcCLB.507047.60	hypothetical protein conserved
1	TcCLB.507077.40	hypothetical protein conserved
1	TcCLB.507077.9	hypothetical protein conserved
1	TcCLB.507079.10	hypothetical protein conserved
1	TcCLB.507089.140	hypothetical protein conserved
1	TcCLB.507089.210	hypothetical protein conserved
1	TcCLB.507099.130	hypothetical protein conserved
1	TcCLB.507143.50	hypothetical protein conserved
1	TcCLB.507211.30	hypothetical protein conserved
1	TcCLB.507395.14	hypothetical protein conserved
1	TcCLB.507483.60	hypothetical protein conserved
1	TcCLB.507485.60	hypothetical protein conserved
1	TcCLB.507511.20	hypothetical protein conserved
1	TcCLB.507527.10	hypothetical protein conserved
1	TcCLB.507559.40	hypothetical protein conserved
1	TcCLB.507603.250	hypothetical protein conserved
1	TcCLB.507641.170	hypothetical protein conserved
1	TcCLB.507641.50	hypothetical protein conserved
1	TcCLB.507669.220	hypothetical protein conserved
1	TcCLB.507677.100	hypothetical protein conserved
1	TcCLB.507677.50	hypothetical protein conserved
1	TcCLB.507677.90	hypothetical protein conserved
1	TcCLB.507711.270	hypothetical protein conserved
1	TcCLB.507711.300	hypothetical protein conserved
1	TcCLB.507711.60	hypothetical protein conserved
1	TcCLB.507739.80	hypothetical protein conserved
1	TcCLB.507809.160	hypothetical protein conserved
1	TcCLB.507817.50	hypothetical protein conserved
1	TcCLB.507831.40	hypothetical protein conserved
1	TcCLB.507837.100	hypothetical protein conserved
1	TcCLB.507837.30	hypothetical protein conserved
1	TcCLB.507839.18	hypothetical protein conserved
1	TcCLB.507941.40	hypothetical protein conserved
1	TcCLB.507963.90	hypothetical protein conserved
1	TcCLB.507993.270	hypothetical protein conserved
1	TcCLB.507993.280	hypothetical protein conserved
1	TcCLB.507997.50	hypothetical protein conserved
1	TcCLB.508041.20	hypothetical protein conserved
1	TcCLB.508075.14	hypothetical protein conserved
1	TcCLB.508083.10	hypothetical protein conserved
1	TcCLB.508089.50	hypothetical protein conserved
1	TcCLB.508169.110	hypothetical protein conserved
1	TcCLB.508169.120	hypothetical protein conserved
1	TcCLB.508169.30	hypothetical protein conserved
1	TcCLB.508181.80	hypothetical protein conserved
1	TcCLB.508205.10	hypothetical protein conserved
1	TcCLB.508207.210	hypothetical protein conserved
1	TcCLB.508207.64	hypothetical protein conserved
1	TcCLB.508207.90	hypothetical protein conserved
1	TcCLB.508209.144	hypothetical protein conserved
1	TcCLB.508211.50	hypothetical protein conserved
1	TcCLB.508213.20	hypothetical protein conserved
1	TcCLB.508241.110	hypothetical protein conserved
1	TcCLB.508265.44	hypothetical protein conserved
1	TcCLB.508277.320	hypothetical protein conserved
1	TcCLB.508277.65	hypothetical protein conserved
1	TcCLB.508307.150	hypothetical protein conserved
1	TcCLB.508307.180	hypothetical protein conserved
1	TcCLB.508307.80	hypothetical protein conserved
1	TcCLB.508323.110	hypothetical protein conserved
1	TcCLB.508347.140	hypothetical protein conserved
1	TcCLB.508357.100	hypothetical protein conserved
1	TcCLB.508369.10	hypothetical protein conserved
1	TcCLB.508387.80	hypothetical protein conserved
1	TcCLB.508471.10	hypothetical protein conserved
1	TcCLB.508515.100	hypothetical protein conserved
1	TcCLB.508535.20	hypothetical protein conserved
1	TcCLB.508539.30	hypothetical protein conserved
1	TcCLB.508549.20	hypothetical protein conserved
1	TcCLB.508583.10	hypothetical protein conserved
1	TcCLB.508647.120	hypothetical protein conserved
1	TcCLB.508647.90	hypothetical protein conserved
1	TcCLB.508717.53	hypothetical protein conserved
1	TcCLB.508727.50	hypothetical protein conserved
1	TcCLB.508731.20	hypothetical protein conserved
1	TcCLB.508781.60	hypothetical protein conserved
1	TcCLB.508785.4	hypothetical protein conserved
1	TcCLB.508811.30	hypothetical protein conserved
1	TcCLB.508831.100	hypothetical protein conserved
1	TcCLB.508837.110	hypothetical protein conserved
1	TcCLB.508839.40	hypothetical protein conserved
1	TcCLB.508951.10	hypothetical protein conserved
1	TcCLB.508987.20	hypothetical protein conserved
1	TcCLB.508989.100	hypothetical protein conserved
1	TcCLB.509073.10	hypothetical protein conserved
1	TcCLB.509073.50	hypothetical protein conserved
1	TcCLB.509099.89	hypothetical protein conserved
1	TcCLB.509127.110	hypothetical protein conserved
1	TcCLB.509127.20	hypothetical protein conserved
1	TcCLB.509127.40	hypothetical protein conserved
1	TcCLB.509151.80	hypothetical protein conserved
1	TcCLB.509157.120	hypothetical protein conserved
1	TcCLB.509169.20	hypothetical protein conserved
1	TcCLB.509171.70	hypothetical protein conserved
1	TcCLB.509173.9	hypothetical protein conserved
1	TcCLB.509231.23	hypothetical protein conserved
1	TcCLB.509231.26	hypothetical protein conserved
1	TcCLB.509267.110	hypothetical protein conserved
1	TcCLB.509267.40	hypothetical protein conserved
1	TcCLB.509455.100	hypothetical protein conserved
1	TcCLB.509537.20	hypothetical protein conserved
1	TcCLB.509537.40	hypothetical protein conserved
1	TcCLB.509543.40	hypothetical protein conserved
1	TcCLB.509599.110	hypothetical protein conserved
1	TcCLB.509633.10	hypothetical protein conserved
1	TcCLB.509651.10	hypothetical protein conserved
1	TcCLB.509767.100	hypothetical protein conserved
1	TcCLB.509767.110	hypothetical protein conserved
1	TcCLB.509767.120	hypothetical protein conserved
1	TcCLB.509767.150	hypothetical protein conserved
1	TcCLB.509801.20	hypothetical protein conserved
1	TcCLB.509805.50	hypothetical protein conserved
1	TcCLB.509823.4	hypothetical protein conserved
1	TcCLB.509825.40	hypothetical protein conserved
1	TcCLB.509831.30	hypothetical protein conserved
1	TcCLB.509885.40	hypothetical protein conserved
1	TcCLB.509891.40	hypothetical protein conserved
1	TcCLB.509895.30	hypothetical protein conserved
1	TcCLB.509965.220	hypothetical protein conserved
1	TcCLB.509965.420	hypothetical protein conserved
1	TcCLB.509967.180	hypothetical protein conserved
1	TcCLB.509967.80	hypothetical protein conserved
1	TcCLB.509979.40	hypothetical protein conserved
1	TcCLB.510055.70	hypothetical protein conserved
1	TcCLB.510089.210	hypothetical protein conserved
1	TcCLB.510091.100	hypothetical protein conserved
1	TcCLB.510091.110	hypothetical protein conserved
1	TcCLB.510101.330	hypothetical protein conserved
1	TcCLB.510101.440	hypothetical protein conserved
1	TcCLB.510123.10	hypothetical protein conserved
1	TcCLB.510123.50	hypothetical protein conserved
1	TcCLB.510123.60	hypothetical protein conserved
1	TcCLB.510143.110	hypothetical protein conserved
1	TcCLB.510143.17	hypothetical protein conserved
1	TcCLB.510143.90	hypothetical protein conserved
1	TcCLB.510165.30	hypothetical protein conserved
1	TcCLB.510173.100	hypothetical protein conserved
1	TcCLB.510181.90	hypothetical protein conserved
1	TcCLB.510241.100	hypothetical protein conserved
1	TcCLB.510251.19	hypothetical protein conserved
1	TcCLB.510255.20	hypothetical protein conserved
1	TcCLB.510255.29	hypothetical protein conserved
1	TcCLB.510285.80	hypothetical protein conserved
1	TcCLB.510293.30	hypothetical protein conserved
1	TcCLB.510293.54	hypothetical protein conserved
1	TcCLB.510293.60	hypothetical protein conserved
1	TcCLB.510295.10	hypothetical protein conserved
1	TcCLB.510297.50	hypothetical protein conserved
1	TcCLB.510311.10	hypothetical protein conserved
1	TcCLB.510311.110	hypothetical protein conserved
1	TcCLB.510311.160	hypothetical protein conserved
1	TcCLB.510311.30	hypothetical protein conserved
1	TcCLB.510313.20	hypothetical protein conserved
1	TcCLB.510317.14	hypothetical protein conserved
1	TcCLB.510321.20	hypothetical protein conserved
1	TcCLB.510351.100	hypothetical protein conserved
1	TcCLB.510351.130	hypothetical protein conserved
1	TcCLB.510351.50	hypothetical protein conserved
1	TcCLB.510407.20	hypothetical protein conserved
1	TcCLB.510407.40	hypothetical protein conserved
1	TcCLB.510431.230	hypothetical protein conserved
1	TcCLB.510431.270	hypothetical protein conserved
1	TcCLB.510509.30	hypothetical protein conserved
1	TcCLB.510513.70	hypothetical protein conserved
1	TcCLB.510515.110	hypothetical protein conserved
1	TcCLB.510525.40	hypothetical protein conserved
1	TcCLB.510529.10	hypothetical protein conserved
1	TcCLB.510533.130	hypothetical protein conserved
1	TcCLB.510533.160	hypothetical protein conserved
1	TcCLB.510533.80	hypothetical protein conserved
1	TcCLB.510535.10	hypothetical protein conserved
1	TcCLB.510593.20	hypothetical protein conserved
1	TcCLB.510595.20	hypothetical protein conserved
1	TcCLB.510595.49	hypothetical protein conserved
1	TcCLB.510609.34	hypothetical protein conserved
1	TcCLB.510611.79	hypothetical protein conserved
1	TcCLB.510615.10	hypothetical protein conserved
1	TcCLB.510617.19	hypothetical protein conserved
1	TcCLB.510717.40	hypothetical protein conserved
1	TcCLB.510719.130	hypothetical protein conserved
1	TcCLB.510719.140	hypothetical protein conserved
1	TcCLB.510719.180	hypothetical protein conserved
1	TcCLB.510719.210	hypothetical protein conserved
1	TcCLB.510719.230	hypothetical protein conserved
1	TcCLB.510719.70	hypothetical protein conserved
1	TcCLB.510741.100	hypothetical protein conserved
1	TcCLB.510741.140	hypothetical protein conserved
1	TcCLB.510743.30	hypothetical protein conserved
1	TcCLB.510745.20	hypothetical protein conserved
1	TcCLB.510747.100	hypothetical protein conserved
1	TcCLB.510759.150	hypothetical protein conserved
1	TcCLB.510767.50	hypothetical protein conserved
1	TcCLB.510767.69	hypothetical protein conserved
1	TcCLB.510769.10	hypothetical protein conserved
1	TcCLB.510859.40	hypothetical protein conserved
1	TcCLB.510877.170	hypothetical protein conserved
1	TcCLB.510953.40	hypothetical protein conserved
1	TcCLB.510999.10	hypothetical protein conserved
1	TcCLB.511037.20	hypothetical protein conserved
1	TcCLB.511041.10	hypothetical protein conserved
1	TcCLB.511045.10	hypothetical protein conserved
1	TcCLB.511051.20	hypothetical protein conserved
1	TcCLB.511065.10	hypothetical protein conserved
1	TcCLB.511127.420	hypothetical protein conserved
1	TcCLB.511127.90	hypothetical protein conserved
1	TcCLB.511131.89	hypothetical protein conserved
1	TcCLB.511211.180	hypothetical protein conserved
1	TcCLB.511211.200	hypothetical protein conserved
1	TcCLB.511211.230	hypothetical protein conserved
1	TcCLB.511215.40	hypothetical protein conserved
1	TcCLB.511217.180	hypothetical protein conserved
1	TcCLB.511217.70	hypothetical protein conserved
1	TcCLB.511303.110	hypothetical protein conserved
1	TcCLB.511303.160	hypothetical protein conserved
1	TcCLB.511303.24	hypothetical protein conserved
1	TcCLB.511303.64	hypothetical protein conserved
1	TcCLB.511303.90	hypothetical protein conserved
1	TcCLB.511309.70	hypothetical protein conserved
1	TcCLB.511353.34	hypothetical protein conserved
1	TcCLB.511393.40	hypothetical protein conserved
1	TcCLB.511409.70	hypothetical protein conserved
1	TcCLB.511419.80	hypothetical protein conserved
1	TcCLB.511421.100	hypothetical protein conserved
1	TcCLB.511421.170	hypothetical protein conserved
1	TcCLB.511421.190	hypothetical protein conserved
1	TcCLB.511421.200	hypothetical protein conserved
1	TcCLB.511421.230	hypothetical protein conserved
1	TcCLB.511421.30	hypothetical protein conserved
1	TcCLB.511423.149	hypothetical protein conserved
1	TcCLB.511425.30	hypothetical protein conserved
1	TcCLB.511439.70	hypothetical protein conserved
1	TcCLB.511445.40	hypothetical protein conserved
1	TcCLB.511469.20	hypothetical protein conserved
1	TcCLB.511469.40	hypothetical protein conserved
1	TcCLB.511529.130	hypothetical protein conserved
1	TcCLB.511529.200	hypothetical protein conserved
1	TcCLB.511529.210	hypothetical protein conserved
1	TcCLB.511535.30	hypothetical protein conserved
1	TcCLB.511545.170	hypothetical protein conserved
1	TcCLB.511577.160	hypothetical protein conserved
1	TcCLB.511577.70	hypothetical protein conserved
1	TcCLB.511583.20	hypothetical protein conserved
1	TcCLB.511585.50	hypothetical protein conserved
1	TcCLB.511585.60	hypothetical protein conserved
1	TcCLB.511589.180	hypothetical protein conserved
1	TcCLB.511589.40	hypothetical protein conserved
1	TcCLB.511589.90	hypothetical protein conserved
1	TcCLB.511621.120	hypothetical protein conserved
1	TcCLB.511621.180	hypothetical protein conserved
1	TcCLB.511621.30	hypothetical protein conserved
1	TcCLB.511621.40	hypothetical protein conserved
1	TcCLB.511683.20	hypothetical protein conserved
1	TcCLB.511693.110	hypothetical protein conserved
1	TcCLB.511711.30	hypothetical protein conserved
1	TcCLB.511713.30	hypothetical protein conserved
1	TcCLB.511731.40	hypothetical protein conserved
1	TcCLB.511733.100	hypothetical protein conserved
1	TcCLB.511733.90	hypothetical protein conserved
1	TcCLB.511735.20	hypothetical protein conserved
1	TcCLB.511741.60	hypothetical protein conserved
1	TcCLB.511745.40	hypothetical protein conserved
1	TcCLB.511751.14	hypothetical protein conserved
1	TcCLB.511751.166	hypothetical protein conserved
1	TcCLB.511753.150	hypothetical protein conserved
1	TcCLB.511867.10	hypothetical protein conserved
1	TcCLB.511867.180	hypothetical protein conserved
1	TcCLB.511871.30	hypothetical protein conserved
1	TcCLB.511911.94	hypothetical protein conserved
1	TcCLB.503527.4	hypothetical protein conserved (pseudogene)
1	TcCLB.503779.80	hypothetical protein conserved (pseudogene)
1	TcCLB.504053.10	hypothetical protein conserved (pseudogene)
1	TcCLB.508769.10	hypothetical protein conserved (pseudogene)
1	TcCLB.510029.10	hypothetical protein conserved (pseudogene)
1	TcCLB.510533.210	hypothetical protein conserved (pseudogene)
1	TcCLB.511715.50	hypothetical protein conserved (pseudogene)
1	TcCLB.511425.19	hypothetical protein conserved (pseudogene)hypothetical protein conserved frameshift
1	TcCLB.506693.50	hypothetical protein conservedribonuclease inhibitor-like protein putative
1	TcCLB.506457.40	hypoxanthine-guanine phosphoribosyltransferase putative
1	TcCLB.441401.10	imidazolonepropienase putative
1	TcCLB.509137.30	imidazolonepropionase putative
1	TcCLB.511351.9	inosine-5'-monophosphate dehydrogenase putative
1	TcCLB.503639.10	inositol-3-phosphate synthase putative
1	TcCLB.510181.9	inositol-3-phosphate synthase putative
1	TcCLB.506661.130	ion transport protein putative
1	TcCLB.510323.4	katanin putative
1	TcCLB.504047.30	kinesin putative
1	TcCLB.507625.180	kinesin putative
1	TcCLB.507929.10	kinesin putative
1	TcCLB.506635.110	kinesin-like protein putative
1	TcCLB.511039.10	kinetoplast DNA-associated protein putative
1	TcCLB.503881.10	kynureninase putative
1	TcCLB.510743.70	lactoylglutathione lyase-like protein putative
1	TcCLB.503671.30	leucine-rich repeat protein putative
1	TcCLB.509011.90	lipase putative
1	TcCLB.510857.50	lipoate-protein ligase putativelipoyl ligase putativelipoyltransferase putativelipoate biosynthesis protein putative
1	TcCLB.504057.120	lipophosphoglycan biosynthetic protein 2 putative
1	TcCLB.503909.100	mannosyltransferase putative
1	TcCLB.507795.10	membrane associated protein putative
1	TcCLB.510105.250	membrane-bound acid phosphatase 2 putative
1	TcCLB.507083.60	metallopeptidase putativemetallo-peptidase clan MP family M67 putative
1	TcCLB.508387.20	methylthioadenosine phosphorylase putative
1	TcCLB.509805.40	methyltransferase putative
1	TcCLB.509885.60	methyltransferase putative
1	TcCLB.436521.9	mevalonate kinase putative
1	TcCLB.507993.330	mevalonate-diphosphate decarboxylase putative
1	TcCLB.504125.50	mitochondrial carrier protein putative
1	TcCLB.506525.130	mitochondrial carrier protein putative
1	TcCLB.503831.40	mitochondrial DNA primase putative
1	TcCLB.509831.36	mitochondrial RNA binding protein 1 putative
1	TcCLB.506933.60	mitochondrial RNA binding protein putative
1	TcCLB.511585.20	mitochondrial RNA editing ligase 1 putative
1	TcCLB.508347.159	mitotubule-associated protein Gb4 putative
1	TcCLB.506127.80	molybdopterin synthase sulphurylase-like protein putative
1	TcCLB.510877.50	mu-adaptin 3 putativeadaptor complex AP-3 medium subunit putative
1	TcCLB.461515.10	mucin TcMUCI putative
1	TcCLB.506837.10	mucin TcMUCI putative
1	TcCLB.507511.81	mucin TcMUCII putative
1	TcCLB.507905.39	mucin-associated surface protein (MASP) putative
1	TcCLB.511527.70	myosin heavy chain putative
1	TcCLB.510521.10	NADH-cytochrome b5 reductase (pseudogene) putative
1	TcCLB.504425.60	NADP-dependent alcohol hydrogenase putative
1	TcCLB.511075.20	notchless homolog putative
1	TcCLB.510289.6	nucleolar RNA-binding protein putative
1	TcCLB.510859.10	nucleolar RNA-binding protein putative
1	TcCLB.506865.2	nucleoside phosphorylase putative
1	TcCLB.506773.50	nucleoside transporter-like putative
1	TcCLB.510351.120	NUDIX hydrolase dihydroneopterin triphosphate pyrophosphohydrolase/hydrolase putative;with=GeneDB:LmjF05.0090
1	TcCLB.506515.20	O-sialoglycoprotein endopeptidase putativemetallo-peptidase Clan MK Family M67 putative
1	TcCLB.507047.110	otubain putativeotubain cysteine peptidase Clan CA family C65 putative
1	TcCLB.508387.90	paraflagellar rod protein putative
1	TcCLB.509099.30	paraflagellar rod protein putative
1	TcCLB.508169.69	peptidyl-prolyl cis-trans isomerase putative
1	TcCLB.503811.40	peroxisomal targeting signal type 2 receptor putative
1	TcCLB.506947.40	peroxisome assembly protein putative
1	TcCLB.508181.130	peter pan protein putative
1	TcCLB.507837.60	phosphatase-like protein putative
1	TcCLB.506885.124	phosphatidylcholine:ceramide cholinephosphotransferase 2 putative
1	TcCLB.511589.140	phosphoenolpyruvate mutase putativePEP mutase putative
1	TcCLB.511911.130	phosphoglucomutase
1	TcCLB.510743.50	phospholipase A2-like protein putative
1	TcCLB.508277.140	phosphomevalonate kinase protein putative
1	TcCLB.504179.69	phosphoprotein lepp12 putative
1	TcCLB.505945.10	PIF1 helicase-like protein putativeDNA repair and recombination protein mitochondrial precursor putative
1	TcCLB.506775.90	PIF1 helicase-like protein putativeDNA repair and recombination protein mitochondrial precursor putative
1	TcCLB.508777.180	prefoldin subunit 2 putative
1	TcCLB.505965.30	prenyltransferase putative
1	TcCLB.510911.10	profilin putative
1	TcCLB.507099.50	programmed cell death 6 protein-like putative
1	TcCLB.511469.70	prohibitin putative
1	TcCLB.506795.80	proline racemaseB-cell mitogen precursor putative
1	TcCLB.506779.50	proteasome beta 3 subunit putative
1	TcCLB.509073.119	proteasome regulatory non-ATP-ase subunit 7 putative
1	TcCLB.507037.10	proteasome regulatory non-ATPase subunit 7 (pseudogene) putative
1	TcCLB.506227.150	protein kinase A regulatory subunit putative
1	TcCLB.506513.50	protein kinase putative
1	TcCLB.506743.160	protein kinase putative
1	TcCLB.506773.100	protein kinase putative
1	TcCLB.507211.20	protein kinase putative
1	TcCLB.511001.60	protein kinase putative
1	TcCLB.511585.170	protein kinase putative
1	TcCLB.511751.50	protein kinase putativecdc2 putative
1	TcCLB.510609.70	protein kinase putativecdc2-related kinase putative
1	TcCLB.506513.160	protein kinase putativepolo-like protein kinase putative
1	TcCLB.506525.140	protein kinase putativeserine/threonine protein kinase putative
1	TcCLB.482369.10	protein phosphatase 2A regulatory subunit putative
1	TcCLB.511211.60	protein phosphatase 4 catalytic subunit putative
1	TcCLB.510101.10	protein transport protein Sec31 putative (pseudogene)
1	TcCLB.511751.180	pseudouridine synthase A-like protein putative
1	TcCLB.503613.40	pterin-4-alpha-carbinolamine dehydratase putative
1	TcCLB.511715.100	pumilio/PUF RNA binding protein 7 putative
1	TcCLB.506563.10	pumilio/PUF RNA binding protein 9 putative
1	TcCLB.506857.20	pyrroline-5-carboxylate reductase putative
1	TcCLB.510311.90	quinone oxidoreductase putative
1	TcCLB.507099.30	Ran-binding protein 1 putative
1	TcCLB.422207.21	retrotransposon hot spot protein (RHS pseudogene) putative
1	TcCLB.510287.60	ribonuclease HII putative
1	TcCLB.505945.20	ribonuclease mar1 putative
1	TcCLB.511555.80	ribonucleoside-diphosphate reductase small chain putative
1	TcCLB.509199.24	ribose 5-phosphate isomerase putative
1	TcCLB.506945.290	ribosomal protein L15 putative
1	TcCLB.505807.220	ribosomal RNA adenine dimethylase family protein putative
1	TcCLB.506625.200	ribosomal RNA processing protein 40 putativeexosome complex exonuclease putative
1	TcCLB.510105.20	ribosomal RNA processing protein 41A putative3' exoribonuclease putativeexosome complex exonuclease putative
1	TcCLB.503653.30	ribosomal RNA processing protein 41B putative3' exoribonuclease putative
1	TcCLB.503833.69	ribosome biogenesis protein putative
1	TcCLB.510761.30	RNA 3'-terminal phosphate cyclase-like protein putative
1	TcCLB.510747.80	RNA binding protein putative
1	TcCLB.510295.30	RNA editing complex protein MP18 putative
1	TcCLB.510431.280	RNA editing complex protein MP46 putative
1	TcCLB.506363.110	RNA editing ligase putativeRNA editing complex protein putative
1	TcCLB.504075.10	RNA polymerase I putative
1	TcCLB.511423.104	RNA polymerase subunit putative
1	TcCLB.504005.6	RNA-binding protein putative
1	TcCLB.507037.20	RNA-binding protein putative
1	TcCLB.507093.220	RNA-binding protein putative
1	TcCLB.507711.40	RNA-binding protein putative
1	TcCLB.508943.30	RNA-binding protein putative
1	TcCLB.510149.140	RNA-binding protein putative
1	TcCLB.503419.50	RNA-binding protein RGGm putative
1	TcCLB.503841.30	rRNA dimethyltransferase putative
1	TcCLB.510763.109	rRNA processing protein putative
1	TcCLB.510407.90	serine hydroxymethyltransferase putative
1	TcCLB.506405.50	serine-palmitoyl-CoA transferase putative
1	TcCLB.506457.50	serine/threonine protein kinase putative
1	TcCLB.511731.30	serine/threonine protein phosphatase putative
1	TcCLB.506797.100	short chain dehydrogenase/reductase putative
1	TcCLB.506797.90	short chain dehydrogenase/reductase putative
1	TcCLB.507795.30	small GTP-binding protein putative
1	TcCLB.510531.54	small nuclear ribonucleoprotein putative
1	TcCLB.511189.80	small nuclear ribonucleoprotein SmD2 putative
1	TcCLB.507809.70	small ubiquitin protein putative
1	TcCLB.508211.30	sphingosine kinase A B putative
1	TcCLB.507709.90	sterol C-24 reductase putative
1	TcCLB.508779.90	structural maintenance of chromosome protein 4 putative
1	TcCLB.506399.89	succinate dehydrogenase flavoprotein putative
1	TcCLB.505843.24	succinate dehydrogenase putative
1	TcCLB.510565.150	surface protease GP63 putative
1	TcCLB.510029.60	synaptobrevin-type transport protein putative
1	TcCLB.510515.139	T-complex protein 1 gamma subunit putative
1	TcCLB.407477.10	thiolase protein-like protein putative
1	TcCLB.507133.20	trans-sialidase putative
1	TcCLB.510431.300	trans-sialidase putative
1	TcCLB.508515.20	translation factor sui1 putative
1	TcCLB.506503.4	transporter putative
1	TcCLB.509885.70	transporter putative
1	TcCLB.511583.40	tricarboxylate carrier putative
1	TcCLB.510429.20	tRNA (guanine-N(7)-)-methyltransferase putativemethyltransferase putative
1	TcCLB.484299.10	trypanothione reductase putative
1	TcCLB.504147.280	trypanothione synthetase-like protein putative
1	TcCLB.511217.200	tyrosyl or methionyl-tRNA synthetase putative
1	TcCLB.506503.100	U3 snoRNA-associated protein UTP11 putative
1	TcCLB.504643.40	U6 snRNA-associated Sm-like protein LSm4 putative
1	TcCLB.509011.54	ubiquinol-cytochrome c reductase putative
1	TcCLB.511691.30	ubiquitin activating enzyme putative
1	TcCLB.503515.14	ubiquitin-conjugating enzyme e2 putative
1	TcCLB.506859.10	ubiquitin-conjugating enzyme e2 putative
1	TcCLB.508387.100	ubiquitin-conjugating enzyme putative
1	TcCLB.506811.190	UDP-galactose 4-epimerase
1	TcCLB.508089.20	UDP-glucoronosyl and UDP-glucosyl transferase putative
1	TcCLB.507639.20	universal minicircle sequence binding protein (UMSBP) putative
1	TcCLB.506359.60	UTP-glucose-1-phosphate uridylyltransferase 2 putative
1	TcCLB.506945.300	V-type ATPase C subunit putative
1	TcCLB.509885.10	vacuolar ATP synthase putative
1	TcCLB.504011.40	XPA-interacting protein putative
1	TcCLB.506941.159	zinc finger protein putative
1	TcCLB.507047.80	zinc-finger protein ZPR1 putative
Cluster 2
2	TcCLB.511071.140	2-amino-3-ketobutyrate coenzyme A ligase putative
2	TcCLB.507671.30	25 kDa translation elongation factor 1-beta
2	TcCLB.509167.20	3-hydroxy-3-methylglutaryl-CoA reductase putative
2	TcCLB.510507.20	3-ketoacyl-CoA thiolase putative
2	TcCLB.506773.40	3-methylcrotonoyl-CoA carboxylase beta subunit putative
2	TcCLB.437545.10	3-oxo-5-alpha-steroid 4-dehydrogenase putative3-oxo-5-alpha-steroid 4-dehydrogenase (pseudogene) putative
2	TcCLB.507107.40	32-trans-enoyl-CoA isomerase mitochondrial precursor putative
2	TcCLB.506885.400	40 kDa cyclophilin putativePPIase putativerotamase putativepeptidyl-prolyl cis-trans isomerase putative
2	TcCLB.507837.50	40S ribosomal protein S11 putative
2	TcCLB.510029.70	40S ribosomal protein S13 putative
2	TcCLB.506413.20	40S ribosomal protein S33 putative
2	TcCLB.510999.39	40S ribosomal protein S3A putative
2	TcCLB.506249.60	40S ribosomal protein S8 putative
2	TcCLB.511069.10	40S ribosomal protein S8 putative
2	TcCLB.504163.30	40S ribosomal protein S9 putative
2	TcCLB.506699.34	6-phospho-1-fructokinase (pseudogene) putative
2	TcCLB.505977.26	60S acidic ribosomal protein P2 putative
2	TcCLB.504147.20	60S ribosomal protein L18 putative
2	TcCLB.509149.60	60S ribosomal protein L19 putative
2	TcCLB.510101.240	60S ribosomal protein L24 putative
2	TcCLB.510769.90	60S ribosomal protein L32 putative
2	TcCLB.506963.20	60S ribosomal protein L34 putative
2	TcCLB.509979.90	60S ribosomal protein L35 putative
2	TcCLB.510765.70	60S ribosomal protein L5 putative
2	TcCLB.505843.20	60S ribosomal protein L6 putative
2	TcCLB.504867.20	ABC transporter putative
2	TcCLB.510599.14	acetyl-CoA carboxylase (pseudogene) putative
2	TcCLB.508369.50	acetyl-CoA carboxylase putative
2	TcCLB.509965.370	adenosine kinase putative
2	TcCLB.510755.50	ADP-ribosylation factor 1 putative
2	TcCLB.507507.20	ADP-ribosylation factor GTPase activating protein 1 putative
2	TcCLB.419417.4	ADP-ribosylation factor putative
2	TcCLB.507875.180	AGP2beta-2 putative
2	TcCLB.506529.420	alanine aminotransferase putativeglutamic--alanine transaminase putativeglutamic--pyruvic transaminase putative
2	TcCLB.509767.90	alanine racemase putative;with=GeneDB:LmjF23.1480
2	TcCLB.506943.4	aldehyde dehydrogenase putative
2	TcCLB.505807.110	alkyl-dihydroxyacetone phosphate synthase putative
2	TcCLB.506773.90	amino acid permease/transporter putative
2	TcCLB.508181.40	aminoalcohol phosphotransferase putative
2	TcCLB.510325.69	aminopeptidase putative
2	TcCLB.506733.20	AMP deaminase putative
2	TcCLB.503865.50	ankyrin putative
2	TcCLB.510877.10	antigenic protein putative
2	TcCLB.503745.30	ascorbate-dependent peroxidase putative
2	TcCLB.503899.90	asparagine synthetase a putative
2	TcCLB.510777.20	aspartyl-tRNA synthetase putative
2	TcCLB.511107.41	ATP-dependent Clp protease subunit heat shock protein 100 (HSP100) putative
2	TcCLB.508807.10	ATP-dependent Clp protease subunit heat shock protein 100 putativeserine peptidase putative
2	TcCLB.509127.10	ATP-dependent Clp protease subunit heat shock protein 78 (pseudogene) putativeserine peptidase putative
2	TcCLB.509125.20	ATP-dependent Clp protease subunit heat shock protein 78 putativeserine peptidase putative
2	TcCLB.506713.30	ATP-dependent DEAD/H RNA helicase putative
2	TcCLB.507641.140	ATP-dependent DEAD/H RNA helicase putative
2	TcCLB.507669.84	ATP-dependent DEAD/H RNA helicase putative
2	TcCLB.504247.20	ATP-dependent RNA helicase putative
2	TcCLB.506739.90	ATP-dependent RNA helicase putative
2	TcCLB.503579.70	ATPase subunit 9 putative
2	TcCLB.510955.40	axoneme central apparatus protein putative
2	TcCLB.507129.30	C-14 sterol reductase putative
2	TcCLB.506211.114	C-terminal motor kinesin putative
2	TcCLB.510431.40	CAAX prenyl protease 1 putativemetallo-peptidase clan M- family M48 putative
2	TcCLB.507483.30	calmodulin putative
2	TcCLB.506493.90	calpain cysteine peptidase putativecysteine peptidase Clan CA family C2 putative
2	TcCLB.506563.110	calpain-like cysteine peptidase (pseudogene) putativecalpain-like cysteine peptidase clan CA family C2 putative
2	TcCLB.510957.9	calpain-like cysteine peptidase putative
2	TcCLB.506563.210	calpain-like cysteine peptidase putativecysteine peptidase Clan CA family C2 putative
2	TcCLB.506563.220	calpain-like cysteine peptidase putativecysteine peptidase Clan CA family C2 putative
2	TcCLB.506625.80	cAMP-specific phosphodiesterase putative
2	TcCLB.509597.20	carbonic anhydrase-like protein putative
2	TcCLB.509197.30	cation transporter putative
2	TcCLB.511145.70	centromere/microtubule binding protein cbf5 putative
2	TcCLB.510743.100	chaperone DNAJ protein putative
2	TcCLB.511531.40	chaperonin alpha subunit putative
2	TcCLB.510517.10	chaperonin/T-complex protein 1 gamma subunit putative
2	TcCLB.503449.30	clathrin coat assembly protein putative
2	TcCLB.507929.20	co-chaperone GrpE putative
2	TcCLB.510145.20	cofilin/actin depolymerizing factor putative
2	TcCLB.508385.30	CYC2-like cyclin putative
2	TcCLB.509499.10	cyclophilin putativePPIase putativerotamase putativepeptidyl-prolyl cis-trans isomerase putative
2	TcCLB.506801.80	cysteine peptidase inhibitorchagasin
2	TcCLB.507611.280	cytochrome c oxidase subunit IX putative
2	TcCLB.510565.30	cytochrome c oxidase subunit V putative
2	TcCLB.511145.10	cytochrome c oxidase subunit VI putative
2	TcCLB.509233.150	cytochrome c oxidase VII putative
2	TcCLB.503873.10	cytochrome-b5 reductase putative
2	TcCLB.508771.20	D-alanyl-glycyl endopeptidase-like protein putativecysteine peptidase Clan CA family C51 putative
2	TcCLB.510181.20	delta-4 fatty acid desaturase putative;with=GeneDB:Tb927.10.7100delta-4 fatty acid desaturase putative;with=GeneDB:Tb927.10.7100
2	TcCLB.504119.29	deoxyhypusine synthase putative;with=GeneDB:Linj34 V3.0350
2	TcCLB.507559.80	deoxyribose-phosphate aldolase putative
2	TcCLB.509151.130	deoxyuridine triphosphatase putativedUTP diphosphatase putative
2	TcCLB.509153.90	dihydrofolate reductase-thymidylate synthase
2	TcCLB.510105.170	dihydrolipoamide acetyltransferase precursor putative
2	TcCLB.510351.90	dihydrolipoamide branched chain transacylase putative
2	TcCLB.507089.270	dihydrolipoyl dehydrogenase putative
2	TcCLB.504055.40	dihydroxyacetonephosphate acyltransferase;with=GeneDB:LmjF34.1090;with=GeneDB:LmjF34.1090
2	TcCLB.506493.80	DNA topoisomerase IA putative
2	TcCLB.503981.40	DnaJ chaperone protein putative
2	TcCLB.506753.120	DnaJ chaperone protein putative
2	TcCLB.511043.30	DnaJ chaperone protein putativeheat shock protein 40 kDa putative
2	TcCLB.509543.50	DNAK protein putative
2	TcCLB.506097.9	dynein heavy chain putative
2	TcCLB.509103.39	dynein heavy chain putative
2	TcCLB.511693.90	electron-transfer-flavoprotein alpha polypeptide putative
2	TcCLB.508949.4	elongation factor 1-alpha (ef-1-alpha) putative
2	TcCLB.506357.40	elongation factor Tu putative
2	TcCLB.511529.160	enoyl-CoA hydratase/isomerase family protein putative
2	TcCLB.506925.130	eukaryotic initiation factor 5a putative
2	TcCLB.508169.90	eukaryotic translation initiation factor 3 (eIF-3) interacting protein putative
2	TcCLB.506943.160	eukaryotic translation initiation factor 3 subunit 7-like protein putative
2	TcCLB.511589.230	eukaryotic translation initiation factor 3 subunit putative
2	TcCLB.506563.20	exosome-associated protein 1 putativeRrp42 homologue putativeRNasePH-like protein putative
2	TcCLB.429257.20	fatty acid desaturase putative
2	TcCLB.506661.20	fatty acid elongase putative
2	TcCLB.506179.10	ferric reductase putative
2	TcCLB.506515.10	FG-GAP repeat protein putativeintergrin alpha chain protein putative
2	TcCLB.506211.250	fibrillarin putative
2	TcCLB.510105.50	fibrillarin putative
2	TcCLB.503689.30	flagellar protofilament ribbon protein putative
2	TcCLB.504089.50	flagellar radial spoke component putative
2	TcCLB.510149.120	flagellar radial spoke protein-like putative
2	TcCLB.504163.40	fructose-bisphosphate aldolase glycosomal putative
2	TcCLB.507625.99	gamma-glutamylcysteine synthetase putative
2	TcCLB.507009.10	Gim5A protein putativeglycosomal membrane protein putative
2	TcCLB.506529.508	glucose-6-phosphate isomerase glycosomal putative
2	TcCLB.507689.30	glutamamyl carboxypeptidase putativemetallo-peptidase clan MH family M18 putative
2	TcCLB.507689.50	glutamamyl carboxypeptidase putativemetallo-peptidase clan MH family M18 putative
2	TcCLB.507875.20	glutamate dehydrogenase putative
2	TcCLB.508373.10	glutamine dependent carbamoyl-phosphate synthase putativeGATase-CPSase putative
2	TcCLB.503405.10	glutamine synthetase putative
2	TcCLB.506503.69	glycosomal malate dehydrogenase putative
2	TcCLB.509203.40	glycosomal membrane protein putative
2	TcCLB.510283.70	glycosyl hydrolase-like protein putative
2	TcCLB.504153.320	Golgi reassembly stacking protein (GRASP homologue) putative
2	TcCLB.510289.40	GPI inositol deacylase precursor putative
2	TcCLB.510877.180	GPI transamidase putative
2	TcCLB.509455.80	GTP-binding nuclear protein rtb2 putative
2	TcCLB.504431.100	guanine deaminase putative
2	TcCLB.506519.130	guanosine monophosphate reductase putative
2	TcCLB.506931.10	haloacid dehalogenase-like hydrolase putative
2	TcCLB.506941.280	heat shock 70 kDa protein mitochondrial precursor putative
2	TcCLB.508813.15	heat shock protein 70 putative
2	TcCLB.511211.220	heat shock protein 70 putative
2	TcCLB.509233.80	heat shock protein DNAJ putative
2	TcCLB.506697.40	helicase putative
2	TcCLB.506203.30	helicase-like protein putative
2	TcCLB.506495.20	helicase-like protein putative
2	TcCLB.508951.20	hexokinase putative
2	TcCLB.509837.40	histone H1 putative
2	TcCLB.506779.150	histone H2B variant putative
2	TcCLB.505931.50	histone H3 putative
2	TcCLB.511417.70	histone-lysine N-methyltransferase putative
2	TcCLB.510143.24	Hsc70-interacting protein (Hip) putative
2	TcCLB.504033.220	huntingtin interacting protein (HIP) putative
2	TcCLB.511309.30	hydrolase alpha/beta fold family putative
2	TcCLB.408437.29	hypothetical protein
2	TcCLB.438923.10	hypothetical protein
2	TcCLB.503579.60	hypothetical protein
2	TcCLB.503899.70	hypothetical protein
2	TcCLB.504033.200	hypothetical protein
2	TcCLB.504149.60	hypothetical protein
2	TcCLB.504179.50	hypothetical protein
2	TcCLB.505683.5	hypothetical protein
2	TcCLB.506287.120	hypothetical protein
2	TcCLB.506495.50	hypothetical protein
2	TcCLB.506605.100	hypothetical protein
2	TcCLB.506797.30	hypothetical protein
2	TcCLB.506859.150	hypothetical protein
2	TcCLB.506885.250	hypothetical protein
2	TcCLB.507105.50	hypothetical protein
2	TcCLB.507511.50	hypothetical protein
2	TcCLB.507521.130	hypothetical protein
2	TcCLB.509887.10	hypothetical protein
2	TcCLB.510603.140	hypothetical protein
2	TcCLB.511181.140	hypothetical protein
2	TcCLB.511439.40	hypothetical protein
2	TcCLB.511573.20	hypothetical protein
2	TcCLB.511693.10	hypothetical protein
2	TcCLB.511733.80	hypothetical protein
2	TcCLB.399033.19	hypothetical protein conserved
2	TcCLB.404001.20	hypothetical protein conserved
2	TcCLB.404843.20	hypothetical protein conserved
2	TcCLB.430605.10	hypothetical protein conserved
2	TcCLB.437121.9	hypothetical protein conserved
2	TcCLB.458015.4	hypothetical protein conserved
2	TcCLB.503453.20	hypothetical protein conserved
2	TcCLB.503479.40	hypothetical protein conserved
2	TcCLB.503529.20	hypothetical protein conserved
2	TcCLB.503595.10	hypothetical protein conserved
2	TcCLB.503637.20	hypothetical protein conserved
2	TcCLB.503683.20	hypothetical protein conserved
2	TcCLB.503697.120	hypothetical protein conserved
2	TcCLB.503813.20	hypothetical protein conserved
2	TcCLB.503829.80	hypothetical protein conserved
2	TcCLB.503897.120	hypothetical protein conserved
2	TcCLB.503897.20	hypothetical protein conserved
2	TcCLB.503905.30	hypothetical protein conserved
2	TcCLB.503953.50	hypothetical protein conserved
2	TcCLB.503959.30	hypothetical protein conserved
2	TcCLB.503971.10	hypothetical protein conserved
2	TcCLB.503991.30	hypothetical protein conserved
2	TcCLB.504009.10	hypothetical protein conserved
2	TcCLB.504009.60	hypothetical protein conserved
2	TcCLB.504029.70	hypothetical protein conserved
2	TcCLB.504033.120	hypothetical protein conserved
2	TcCLB.504033.80	hypothetical protein conserved
2	TcCLB.504089.60	hypothetical protein conserved
2	TcCLB.504103.80	hypothetical protein conserved
2	TcCLB.504149.175	hypothetical protein conserved
2	TcCLB.504149.90	hypothetical protein conserved
2	TcCLB.504153.120	hypothetical protein conserved
2	TcCLB.504171.30	hypothetical protein conserved
2	TcCLB.504203.40	hypothetical protein conserved
2	TcCLB.504215.59	hypothetical protein conserved
2	TcCLB.504425.70	hypothetical protein conserved
2	TcCLB.504427.140	hypothetical protein conserved
2	TcCLB.505989.110	hypothetical protein conserved
2	TcCLB.506135.40	hypothetical protein conserved
2	TcCLB.506147.110	hypothetical protein conserved
2	TcCLB.506147.170	hypothetical protein conserved
2	TcCLB.506163.50	hypothetical protein conserved
2	TcCLB.506163.70	hypothetical protein conserved
2	TcCLB.506167.20	hypothetical protein conserved
2	TcCLB.506203.120	hypothetical protein conserved
2	TcCLB.506203.60	hypothetical protein conserved
2	TcCLB.506207.40	hypothetical protein conserved
2	TcCLB.506211.130	hypothetical protein conserved
2	TcCLB.506211.190	hypothetical protein conserved
2	TcCLB.506211.240	hypothetical protein conserved
2	TcCLB.506289.50	hypothetical protein conserved
2	TcCLB.506357.60	hypothetical protein conserved
2	TcCLB.506399.30	hypothetical protein conserved
2	TcCLB.506401.180	hypothetical protein conserved
2	TcCLB.506401.240	hypothetical protein conserved
2	TcCLB.506401.250	hypothetical protein conserved
2	TcCLB.506401.350	hypothetical protein conserved
2	TcCLB.506405.140	hypothetical protein conserved
2	TcCLB.506407.60	hypothetical protein conserved
2	TcCLB.506493.30	hypothetical protein conserved
2	TcCLB.506503.160	hypothetical protein conserved
2	TcCLB.506525.70	hypothetical protein conserved
2	TcCLB.506527.10	hypothetical protein conserved
2	TcCLB.506529.250	hypothetical protein conserved
2	TcCLB.506529.80	hypothetical protein conserved
2	TcCLB.506543.20	hypothetical protein conserved
2	TcCLB.506553.20	hypothetical protein conserved
2	TcCLB.506605.120	hypothetical protein conserved
2	TcCLB.506605.50	hypothetical protein conserved
2	TcCLB.506605.80	hypothetical protein conserved
2	TcCLB.506635.30	hypothetical protein conserved
2	TcCLB.506685.40	hypothetical protein conserved
2	TcCLB.506729.50	hypothetical protein conserved
2	TcCLB.506729.70	hypothetical protein conserved
2	TcCLB.506729.90	hypothetical protein conserved
2	TcCLB.506733.140	hypothetical protein conserved
2	TcCLB.506743.60	hypothetical protein conserved
2	TcCLB.506753.230	hypothetical protein conserved
2	TcCLB.506773.80	hypothetical protein conserved
2	TcCLB.506775.110	hypothetical protein conserved
2	TcCLB.506775.130	hypothetical protein conserved
2	TcCLB.506775.14	hypothetical protein conserved
2	TcCLB.506779.90	hypothetical protein conserved
2	TcCLB.506795.20	hypothetical protein conserved
2	TcCLB.506795.90	hypothetical protein conserved
2	TcCLB.506811.170	hypothetical protein conserved
2	TcCLB.506825.150	hypothetical protein conserved
2	TcCLB.506825.160	hypothetical protein conserved
2	TcCLB.506825.30	hypothetical protein conserved
2	TcCLB.506825.80	hypothetical protein conserved
2	TcCLB.506825.90	hypothetical protein conserved
2	TcCLB.506859.180	hypothetical protein conserved
2	TcCLB.506859.70	hypothetical protein conserved
2	TcCLB.506865.70	hypothetical protein conserved
2	TcCLB.506885.260	hypothetical protein conserved
2	TcCLB.506885.340	hypothetical protein conserved
2	TcCLB.506885.440	hypothetical protein conserved
2	TcCLB.506943.30	hypothetical protein conserved
2	TcCLB.506943.80	hypothetical protein conserved
2	TcCLB.506945.40	hypothetical protein conserved
2	TcCLB.506945.50	hypothetical protein conserved
2	TcCLB.507009.130	hypothetical protein conserved
2	TcCLB.507009.60	hypothetical protein conserved
2	TcCLB.507009.70	hypothetical protein conserved
2	TcCLB.507011.50	hypothetical protein conserved
2	TcCLB.507041.10	hypothetical protein conserved
2	TcCLB.507047.140	hypothetical protein conserved
2	TcCLB.507083.100	hypothetical protein conserved
2	TcCLB.507089.154	hypothetical protein conserved
2	TcCLB.507105.60	hypothetical protein conserved
2	TcCLB.507257.50	hypothetical protein conserved
2	TcCLB.507275.20	hypothetical protein conserved
2	TcCLB.507485.110	hypothetical protein conserved
2	TcCLB.507529.50	hypothetical protein conserved
2	TcCLB.507603.80	hypothetical protein conserved
2	TcCLB.507625.170	hypothetical protein conserved
2	TcCLB.507629.30	hypothetical protein conserved
2	TcCLB.507641.190	hypothetical protein conserved
2	TcCLB.507667.20	hypothetical protein conserved
2	TcCLB.507669.160	hypothetical protein conserved
2	TcCLB.507677.160	hypothetical protein conserved
2	TcCLB.507709.120	hypothetical protein conserved
2	TcCLB.507709.60	hypothetical protein conserved
2	TcCLB.507809.60	hypothetical protein conserved
2	TcCLB.507925.50	hypothetical protein conserved
2	TcCLB.507927.60	hypothetical protein conserved
2	TcCLB.507963.30	hypothetical protein conserved
2	TcCLB.507993.150	hypothetical protein conserved
2	TcCLB.507993.40	hypothetical protein conserved
2	TcCLB.508123.10	hypothetical protein conserved
2	TcCLB.508137.20	hypothetical protein conserved
2	TcCLB.508179.30	hypothetical protein conserved
2	TcCLB.508181.60	hypothetical protein conserved
2	TcCLB.508207.180	hypothetical protein conserved
2	TcCLB.508207.80	hypothetical protein conserved
2	TcCLB.508209.130	hypothetical protein conserved
2	TcCLB.508241.90	hypothetical protein conserved
2	TcCLB.508265.110	hypothetical protein conserved
2	TcCLB.508387.160	hypothetical protein conserved
2	TcCLB.508465.140	hypothetical protein conserved
2	TcCLB.508471.19	hypothetical protein conserved
2	TcCLB.508567.100	hypothetical protein conserved
2	TcCLB.508723.30	hypothetical protein conserved
2	TcCLB.508805.20	hypothetical protein conserved
2	TcCLB.508813.60	hypothetical protein conserved
2	TcCLB.508837.130	hypothetical protein conserved
2	TcCLB.508837.170	hypothetical protein conserved
2	TcCLB.508955.20	hypothetical protein conserved
2	TcCLB.508995.20	hypothetical protein conserved
2	TcCLB.509011.60	hypothetical protein conserved
2	TcCLB.509099.160	hypothetical protein conserved
2	TcCLB.509151.10	hypothetical protein conserved
2	TcCLB.509157.90	hypothetical protein conserved
2	TcCLB.509167.80	hypothetical protein conserved
2	TcCLB.509233.200	hypothetical protein conserved
2	TcCLB.509233.50	hypothetical protein conserved
2	TcCLB.509297.20	hypothetical protein conserved
2	TcCLB.509341.10	hypothetical protein conserved
2	TcCLB.509453.60	hypothetical protein conserved
2	TcCLB.509453.79	hypothetical protein conserved
2	TcCLB.509537.50	hypothetical protein conserved
2	TcCLB.509589.40	hypothetical protein conserved
2	TcCLB.509597.10	hypothetical protein conserved
2	TcCLB.509631.140	hypothetical protein conserved
2	TcCLB.509649.50	hypothetical protein conserved
2	TcCLB.509669.160	hypothetical protein conserved
2	TcCLB.509767.170	hypothetical protein conserved
2	TcCLB.509769.80	hypothetical protein conserved
2	TcCLB.509837.10	hypothetical protein conserved
2	TcCLB.509895.10	hypothetical protein conserved
2	TcCLB.509895.20	hypothetical protein conserved
2	TcCLB.509965.330	hypothetical protein conserved
2	TcCLB.509979.30	hypothetical protein conserved
2	TcCLB.510029.80	hypothetical protein conserved
2	TcCLB.510053.30	hypothetical protein conserved
2	TcCLB.510053.70	hypothetical protein conserved
2	TcCLB.510055.50	hypothetical protein conserved
2	TcCLB.510089.200	hypothetical protein conserved
2	TcCLB.510101.270	hypothetical protein conserved
2	TcCLB.510101.380	hypothetical protein conserved
2	TcCLB.510101.450	hypothetical protein conserved
2	TcCLB.510101.90	hypothetical protein conserved
2	TcCLB.510241.90	hypothetical protein conserved
2	TcCLB.510257.10	hypothetical protein conserved
2	TcCLB.510257.100	hypothetical protein conserved
2	TcCLB.510257.60	hypothetical protein conserved
2	TcCLB.510285.20	hypothetical protein conserved
2	TcCLB.510309.60	hypothetical protein conserved
2	TcCLB.510317.7	hypothetical protein conserved
2	TcCLB.510351.70	hypothetical protein conserved
2	TcCLB.510405.9	hypothetical protein conserved
2	TcCLB.510409.60	hypothetical protein conserved
2	TcCLB.510535.20	hypothetical protein conserved
2	TcCLB.510721.10	hypothetical protein conserved
2	TcCLB.510749.50	hypothetical protein conserved
2	TcCLB.510751.40	hypothetical protein conserved
2	TcCLB.510759.170	hypothetical protein conserved
2	TcCLB.510759.80	hypothetical protein conserved
2	TcCLB.510769.100	hypothetical protein conserved
2	TcCLB.510769.30	hypothetical protein conserved
2	TcCLB.510877.140	hypothetical protein conserved
2	TcCLB.511001.90	hypothetical protein conserved
2	TcCLB.511071.190	hypothetical protein conserved
2	TcCLB.511131.30	hypothetical protein conserved
2	TcCLB.511131.80	hypothetical protein conserved
2	TcCLB.511135.20	hypothetical protein conserved
2	TcCLB.511181.20	hypothetical protein conserved
2	TcCLB.511201.49	hypothetical protein conserved
2	TcCLB.511305.20	hypothetical protein conserved
2	TcCLB.511311.80	hypothetical protein conserved
2	TcCLB.511315.20	hypothetical protein conserved
2	TcCLB.511409.50	hypothetical protein conserved
2	TcCLB.511411.8	hypothetical protein conserved
2	TcCLB.511421.50	hypothetical protein conserved
2	TcCLB.511431.20	hypothetical protein conserved
2	TcCLB.511435.20	hypothetical protein conserved
2	TcCLB.511537.69	hypothetical protein conserved
2	TcCLB.511539.9	hypothetical protein conserved
2	TcCLB.511543.40	hypothetical protein conserved
2	TcCLB.511559.20	hypothetical protein conserved
2	TcCLB.511559.50	hypothetical protein conserved
2	TcCLB.511693.70	hypothetical protein conserved
2	TcCLB.511729.60	hypothetical protein conserved
2	TcCLB.511735.70	hypothetical protein conserved
2	TcCLB.511737.90	hypothetical protein conserved
2	TcCLB.511749.9	hypothetical protein conserved
2	TcCLB.511799.9	hypothetical protein conserved
2	TcCLB.511801.10	hypothetical protein conserved
2	TcCLB.511871.90	hypothetical protein conserved
2	TcCLB.507531.10	hypothetical protein conserved (pseudogene)
2	TcCLB.511071.50	hypothetical protein conserved (pseudogene)
2	TcCLB.511365.50	hypothetical protein conserved (pseudogene)
2	TcCLB.508323.100	I/6 autoantigen putative
2	TcCLB.510315.10	inosine-adenosine-guanosine-nucleoside hydrolase putative
2	TcCLB.507039.10	iron superoxide dismutase putative
2	TcCLB.511715.10	iron superoxide dismutase putative
2	TcCLB.511575.60	isocitrate dehydrogenase [NADP] mitochondrial precursor putative
2	TcCLB.506925.319	isocitrate dehydrogenase putative
2	TcCLB.506513.130	kinesin (pseudogene) putative
2	TcCLB.509167.180	kinesin putative
2	TcCLB.508719.40	kinetoplast DNA-associated protein putative
2	TcCLB.510593.49	kinetoplast DNA-associated protein putative
2	TcCLB.507923.10	L-threonine 3-dehydrogenase putative
2	TcCLB.506605.210	leucine-rich repeat protein (LRRP) putative
2	TcCLB.508777.40	leucine-rich repeat protein putative
2	TcCLB.506797.70	lysophospholipase putative
2	TcCLB.508647.270	malic enzyme putative
2	TcCLB.504033.90	mitochondrial carrier protein putative
2	TcCLB.509127.50	mitochondrial carrier protein putative
2	TcCLB.503955.20	mitochondrial DNA polymerase beta putative
2	TcCLB.508277.370	mitochondrial DNA topoisomerase II putative
2	TcCLB.507883.109	mitochondrial malate dehydrogenase putative
2	TcCLB.507927.20	mitochondrial oligo U binding protein TBRGG1 putative
2	TcCLB.509551.30	mitochondrial phosphate transporter putative
2	TcCLB.506735.10	mitochondrial processing peptidase alpha subunit putativemetallo-peptidase Clan ME Family M16 putative
2	TcCLB.511181.50	mitochondrial processing peptidase beta subunit putativemetallo-peptidase Clan ME Family M16 putative
2	TcCLB.507795.100	mitochondrial ribosomal protein L3 putative
2	TcCLB.506755.260	mitochondrial RNA-binding protein 2 putative
2	TcCLB.506533.106	mucin TcSMUGL putative
2	TcCLB.506779.190	myosin heavy chain MYA2 putative
2	TcCLB.504163.110	N-acetyltransferase subunit Nat1 putative
2	TcCLB.511047.40	NADH-cytochrome b5 reductase putative
2	TcCLB.510215.10	NADH-dependent fumarate reductase putative
2	TcCLB.511573.58	nucleolar protein putative
2	TcCLB.508277.230	nucleolar RNA binding protein putative
2	TcCLB.508989.9	nucleoside phosphorylase putative
2	TcCLB.507963.79	nucleosome assembly protein putative
2	TcCLB.506351.80	oligopeptidase B-like protein putativeserine peptidase clan SC family S9A-like protein putative
2	TcCLB.427355.10	oligosaccharyl transferase subunit putative
2	TcCLB.503467.30	oligosaccharyl transferase subunit putative
2	TcCLB.509073.40	outer dynein arm docking complex protein;with=GeneDB:Linj32 V3.3050
2	TcCLB.508813.50	oxidoreductase-like protein putative
2	TcCLB.509965.290	p22 protein precursor putative
2	TcCLB.434931.10	paraxonemal rod protein PAR2 putative
2	TcCLB.506357.140	periodic tryptophan protein 2 putative
2	TcCLB.509499.14	peroxidoxin
2	TcCLB.511417.80	phosphate-repressible phosphate permease putative
2	TcCLB.506223.120	phosphatidylinositol 3-related kinase putative
2	TcCLB.511419.40	phosphoglycerate kinase putative
2	TcCLB.504149.160	phosphoinositide-specific phospholipase C putative
2	TcCLB.504057.11	phospholipid-translocating ATPase putative
2	TcCLB.506941.60	phospholipid-translocating P-type ATPase (flippase) putative
2	TcCLB.503677.10	phosphomannose isomerase putative
2	TcCLB.507483.4	polyubiquitin (pseudogene) putative
2	TcCLB.507213.30	potassium voltage-gated channel putative
2	TcCLB.508805.10	pre-mRNA splicing factor ATP-dependent RNA helicase (pseudogene) putative
2	TcCLB.507711.100	procyclic form surface glycoprotein putative
2	TcCLB.508277.150	proliferative cell nuclear antigen (PCNA) putative
2	TcCLB.504213.120	proteasome alpha 3 subunit putative
2	TcCLB.507521.50	proteasome beta 6 subunit putative20S proteasome beta 6 subunit putative
2	TcCLB.508179.60	protein kinase putative
2	TcCLB.509167.190	protein kinase-like protein putative
2	TcCLB.506925.150	protein phosphatase putative
2	TcCLB.510101.470	PUF nine target 1;with=GeneDB:Tb11.02.4400
2	TcCLB.506773.130	pumilio-repeat RNA-binding protein putative
2	TcCLB.507521.110	pumilio/PUF RNA binding protein 5 putative
2	TcCLB.507925.40	Pyridoxal kinase putative
2	TcCLB.509067.70	pyrroline-5-carboxylate synthetase-like protein putative
2	TcCLB.510091.80	pyruvate dehydrogenase E1 beta subunit putative
2	TcCLB.507831.70	pyruvate dehydrogenase E1 component alpha subunit putative
2	TcCLB.507993.390	pyruvate kinase 2 putative
2	TcCLB.506811.160	R27-2 protein putative
2	TcCLB.508213.9	regulator of chromosome condensation putative
2	TcCLB.510759.120	reiske iron-sulfur protein precursor putative
2	TcCLB.504427.200	ribonuclease putative
2	TcCLB.503611.20	ribosomal protein L24 putative
2	TcCLB.510719.30	ribosomal protein L29 putative
2	TcCLB.507641.233	ribosomal protein L37 putative
2	TcCLB.511217.145	ribosomal protein L39 putative
2	TcCLB.506025.14	ribosomal protein S29 putative
2	TcCLB.507529.10	RNA binding protein putative
2	TcCLB.511911.110	RNA helicase putative
2	TcCLB.506925.40	RNA polymerase I second largest subunit putative
2	TcCLB.506925.510	RNA processing factor 1 putativeribosome biogenesis protein putative
2	TcCLB.506625.70	RNA-binding protein putative
2	TcCLB.505989.82	ruvB-like DNA helicase putative
2	TcCLB.508671.10	serine carboxypeptidase (CBP1) putative
2	TcCLB.510105.240	short chain 3-hydroxyacyl-CoA dehydrogenase putative
2	TcCLB.509445.30	solanesyl-diphosphate synthase
2	TcCLB.504033.130	spermidine synthase putative
2	TcCLB.509669.20	subtilisin-like serine peptidase putativeserine peptidase clan SB family S8-like protein putative
2	TcCLB.510717.10	surface antigen TASV putativehypothetical protein
2	TcCLB.508357.90	T-complex protein 1 beta subunit putative
2	TcCLB.504181.50	T-complex protein 1 delta subunit putative
2	TcCLB.506411.10	thimet oligopeptidase putativemetallo-peptidase clan MA(E) family M3 putative
2	TcCLB.503419.30	thiol-dependent reductase 1 putativethiol transferase putativeglutathione s-transferase putative
2	TcCLB.510227.29	thioredoxin putative
2	TcCLB.506961.25	trans-sialidase putative
2	TcCLB.503477.20	transaldolase putative
2	TcCLB.509701.10	trifunctional enzyme alpha subunit mitochondrial precursor-like protein putative
2	TcCLB.508647.200	triosephosphate isomerase putative
2	TcCLB.504507.5	trypanothione reductase putative
2	TcCLB.503899.119	trypanothione/tryparedoxin dependent peroxidase 2 putative
2	TcCLB.487507.10	tryparedoxin peroxidase putative
2	TcCLB.507795.60	tryptophanyl-tRNA synthetase (pseudogene) putativetryptophanyl-tRNA synthetase putative frameshift
2	TcCLB.506775.30	tubulin-tyrosine ligase-like protein putative
2	TcCLB.508535.50	tyrosine aminotransferase
2	TcCLB.507093.229	U-rich RNA-binding protein UBP-2
2	TcCLB.507923.20	U3 small nuclear ribonucleoprotein (snRNP) putative
2	TcCLB.504643.30	ubiquitin carrier protein 4 putative
2	TcCLB.510741.229	ubiquitin-activating enzyme e1 putative
2	TcCLB.510743.10	ubiquitin-activating enzyme e1 putative
2	TcCLB.506677.10	ubiquitin-like protein putative
2	TcCLB.506737.70	ubiquitin-like protein putative
2	TcCLB.510105.100	UDP-glucose dehydrogenase putative
2	TcCLB.506405.120	V-type ATPase A subunit putative
2	TcCLB.511145.50	vacuolar ATP synthase putative
2	TcCLB.506025.50	vacuolar ATP synthase subunit b putative
2	TcCLB.510759.60	vesicle-associated membrane protein putative
2	TcCLB.509129.10	voltage-dependent anion-selective channel putative
2	TcCLB.503989.10	zinc finger protein 2 putative
2	TcCLB.506945.210	zinc finger-domain protein putative
2	TcCLB.510297.60	zinc transporter putative
2	TcCLB.509443.20	Zn-finger protein putative
Cluster 3
3	TcCLB.509203.10	23-bisphosphoglycerate-independent phosphoglycerate mutase putative
3	TcCLB.511805.29	23-bisphosphoglycerate-independent phosphoglycerate mutase putative
3	TcCLB.503991.39	24-dihydroxyhept-2-ene-17-dioic acid aldolase putative
3	TcCLB.430605.40	2Fe-2S iron-sulfur cluster binding domain containing protein putative
3	TcCLB.506743.200	3-Beta-hydroxysteroid-delta(8) delta(7)-isomerase putative;with=GeneDB:LmjF16.0340
3	TcCLB.504427.70	3-oxo-5-alpha-steroid 4-dehydrogenase putative
3	TcCLB.511577.40	35 kDa cyclophilin putativePPIase putativerotamase putativepeptidyl-prolyl cis-trans isomerase putative
3	TcCLB.506743.30	50S ribosomal protein L17 putative
3	TcCLB.508307.170	60S acidic ribosomal protein putative
3	TcCLB.511537.8	ABC transporter putative
3	TcCLB.507129.10	actin 2 putative
3	TcCLB.510325.40	acyltransferase putative
3	TcCLB.504147.160	ADP-ribosylation factor-like protein putative
3	TcCLB.509497.30	agmatinase putative
3	TcCLB.511751.120	aldehyde dehydrogenase family putative
3	TcCLB.507101.10	amino acid permease putative
3	TcCLB.510749.99	aminopeptidase P putative
3	TcCLB.511365.94	anaphase promoting complex subunit 10-like protein
3	TcCLB.509551.95	anaphase promoting complex subunit protein putative
3	TcCLB.503557.20	ankyrin repeat protein putative
3	TcCLB.511417.100	anti-silencing protein ASF 1 putative
3	TcCLB.507963.20	arginase putative
3	TcCLB.506947.80	arginine N-methyltransferase type I
3	TcCLB.506953.45	ascorbate-dependent peroxidase (pseudogene) putative
3	TcCLB.507091.50	aspartate carbamoyltransferase putative
3	TcCLB.506179.59	ATP-dependent RNA helicase putative
3	TcCLB.506563.170	calpain-like cysteine peptidase (pseudogene) putative
3	TcCLB.508555.50	calpain-like cysteine peptidase putativecysteine peptidase Clan CA family C2 putative
3	TcCLB.507527.40	cation transporter putative
3	TcCLB.510349.50	CDP-diacylglycerol--inositol 3-phosphatidyltransferase putative
3	TcCLB.508323.60	centrin putativeCa2 -binding EF-hand protein putative
3	TcCLB.507089.280	chaperone DnaJ protein (pseudogene) putative
3	TcCLB.507389.60	chaperone DNAJ protein putative
3	TcCLB.507641.300	chaperonin HSP60 mitochondrial precursorgroELproteinheat shock protein 60
3	TcCLB.511735.10	chaperonin HSP60/CNP60 putative
3	TcCLB.507467.40	choline/carnitine O-acetyltransferase (pseudogene) putativecholine/carnitine O-acetyltransferase putative frameshift
3	TcCLB.506525.104	clathrin assembly sigma-adaptin protein complex 4 putative
3	TcCLB.506945.270	cyclin putative
3	TcCLB.509455.140	cyclin putative
3	TcCLB.506413.80	cyclophilin putative
3	TcCLB.510053.60	cytidine deaminase-like protein putative
3	TcCLB.503653.60	cytochrome b-domain protein putative
3	TcCLB.505555.61	cytoplasmic l-asparaginase i-like protein putative
3	TcCLB.486465.9	D-alanyl-glycyl endopeptidase-like protein putative
3	TcCLB.503577.9	delta-1-pyrroline-5-carboxylate dehydrogenase (pseudogene) putative
3	TcCLB.506747.20	dihydroorotase putative
3	TcCLB.407477.30	diphthine synthase putative
3	TcCLB.511133.4	DNA repair and recombination helicase protein PIF1 putative
3	TcCLB.511801.44	DNA-dependent RNA polymerases putative
3	TcCLB.504119.4	DNA-directed RNA polymerase III largest subunit putative
3	TcCLB.503819.20	DNA-directed RNA polymerase III subunit putative
3	TcCLB.503821.10	DNA-directed RNA polymerase subunit putative
3	TcCLB.507485.15	DNA-directed RNA polymerase subunit putative
3	TcCLB.511621.190	dual specificity protein phosphatase putative
3	TcCLB.509009.10	dynein heavy chain cytosolic putative
3	TcCLB.507093.44	dynein light chain putative
3	TcCLB.510491.20	dynein light chain putative
3	TcCLB.505363.15	elongation factor 1-gamma (EF-1-gamma pseudogene) putative
3	TcCLB.509205.110	elongation factor G2-like protein putative
3	TcCLB.511621.220	esterase putative
3	TcCLB.510777.29	eukaryotic translation initiation factor 4e putative
3	TcCLB.507841.34	exosome-associated protein 4 putative
3	TcCLB.510053.79	FG-GAP repeat protein putative
3	TcCLB.507091.4	fucose kinase putative
3	TcCLB.508379.10	fucose kinase putative
3	TcCLB.506753.60	GDP-mannose transporter putative
3	TcCLB.506893.80	glutaredoxin-like protein putative
3	TcCLB.504017.40	glycine synthase putative;with=GeneDB:LinJ36 V3.3990
3	TcCLB.507669.150	glycosomal membrane protein putative
3	TcCLB.506733.70	glycosyl transferase-like protein putative
3	TcCLB.508085.10	GMP synthase putative
3	TcCLB.510149.90	Golgi vesicular membrane trafficking protein putative
3	TcCLB.506729.9	heat shock 70 kDa protein putative
3	TcCLB.509965.229	heat shock protein (pseudogene) putative
3	TcCLB.507979.4	histone H2A putative
3	TcCLB.419703.10	hypothetical protein
3	TcCLB.503651.40	hypothetical protein
3	TcCLB.503715.20	hypothetical protein
3	TcCLB.503761.50	hypothetical protein
3	TcCLB.503789.10	hypothetical protein
3	TcCLB.503975.60	hypothetical protein
3	TcCLB.504431.20	hypothetical protein
3	TcCLB.505807.254	hypothetical protein
3	TcCLB.506223.70	hypothetical protein
3	TcCLB.506363.10	hypothetical protein
3	TcCLB.506367.80	hypothetical protein
3	TcCLB.506503.53	hypothetical protein
3	TcCLB.506743.10	hypothetical protein
3	TcCLB.506863.20	hypothetical protein
3	TcCLB.506929.54	hypothetical protein
3	TcCLB.506943.110	hypothetical protein
3	TcCLB.507671.10	hypothetical protein
3	TcCLB.507739.100	hypothetical protein
3	TcCLB.507805.20	hypothetical protein
3	TcCLB.508277.280	hypothetical protein
3	TcCLB.508609.20	hypothetical protein
3	TcCLB.508811.40	hypothetical protein
3	TcCLB.509007.90	hypothetical protein
3	TcCLB.509167.50	hypothetical protein
3	TcCLB.509231.30	hypothetical protein
3	TcCLB.509443.10	hypothetical protein
3	TcCLB.509951.40	hypothetical protein
3	TcCLB.510055.80	hypothetical protein
3	TcCLB.510173.80	hypothetical protein
3	TcCLB.510181.130	hypothetical protein
3	TcCLB.510289.60	hypothetical protein
3	TcCLB.510441.10	hypothetical protein
3	TcCLB.510517.110	hypothetical protein
3	TcCLB.510565.130	hypothetical protein
3	TcCLB.510755.65	hypothetical protein
3	TcCLB.510767.30	hypothetical protein
3	TcCLB.510863.20	hypothetical protein
3	TcCLB.510879.180	hypothetical protein
3	TcCLB.511001.40	hypothetical protein
3	TcCLB.511127.40	hypothetical protein
3	TcCLB.511215.100	hypothetical protein
3	TcCLB.511309.7	hypothetical protein
3	TcCLB.511419.70	hypothetical protein
3	TcCLB.511469.90	hypothetical protein
3	TcCLB.511557.29	hypothetical protein
3	TcCLB.511575.90	hypothetical protein
3	TcCLB.511745.60	hypothetical protein
3	TcCLB.511751.90	hypothetical protein
3	TcCLB.511751.191	hypothetical protein (pseudogene)
3	TcCLB.407477.40	hypothetical protein conserved
3	TcCLB.411427.49	hypothetical protein conserved
3	TcCLB.434259.19	hypothetical protein conserved
3	TcCLB.434945.10	hypothetical protein conserved
3	TcCLB.436535.10	hypothetical protein conserved
3	TcCLB.438147.9	hypothetical protein conserved
3	TcCLB.447705.9	hypothetical protein conserved
3	TcCLB.450155.9	hypothetical protein conserved
3	TcCLB.469435.10	hypothetical protein conserved
3	TcCLB.485889.4	hypothetical protein conserved
3	TcCLB.503477.10	hypothetical protein conserved
3	TcCLB.503487.60	hypothetical protein conserved
3	TcCLB.503527.50	hypothetical protein conserved
3	TcCLB.503531.40	hypothetical protein conserved
3	TcCLB.503557.30	hypothetical protein conserved
3	TcCLB.503557.40	hypothetical protein conserved
3	TcCLB.503575.40	hypothetical protein conserved
3	TcCLB.503589.19	hypothetical protein conserved
3	TcCLB.503599.30	hypothetical protein conserved
3	TcCLB.503599.50	hypothetical protein conserved
3	TcCLB.503599.60	hypothetical protein conserved
3	TcCLB.503599.70	hypothetical protein conserved
3	TcCLB.503619.29	hypothetical protein conserved
3	TcCLB.503653.9	hypothetical protein conserved
3	TcCLB.503713.10	hypothetical protein conserved
3	TcCLB.503779.70	hypothetical protein conserved
3	TcCLB.503789.30	hypothetical protein conserved
3	TcCLB.503835.39	hypothetical protein conserved
3	TcCLB.503909.68	hypothetical protein conserved
3	TcCLB.503953.14	hypothetical protein conserved
3	TcCLB.503953.20	hypothetical protein conserved
3	TcCLB.503953.40	hypothetical protein conserved
3	TcCLB.503955.60	hypothetical protein conserved
3	TcCLB.503959.78	hypothetical protein conserved
3	TcCLB.504035.80	hypothetical protein conserved
3	TcCLB.504047.10	hypothetical protein conserved
3	TcCLB.504051.49	hypothetical protein conserved
3	TcCLB.504055.10	hypothetical protein conserved
3	TcCLB.504055.20	hypothetical protein conserved
3	TcCLB.504055.60	hypothetical protein conserved
3	TcCLB.504057.45	hypothetical protein conserved
3	TcCLB.504057.65	hypothetical protein conserved
3	TcCLB.504057.97	hypothetical protein conserved
3	TcCLB.504129.10	hypothetical protein conserved
3	TcCLB.504147.260	hypothetical protein conserved
3	TcCLB.504151.50	hypothetical protein conserved
3	TcCLB.504153.10	hypothetical protein conserved
3	TcCLB.504159.109	hypothetical protein conserved
3	TcCLB.504167.7	hypothetical protein conserved
3	TcCLB.504171.40	hypothetical protein conserved
3	TcCLB.504179.100	hypothetical protein conserved
3	TcCLB.504179.20	hypothetical protein conserved
3	TcCLB.504203.4	hypothetical protein conserved
3	TcCLB.504425.100	hypothetical protein conserved
3	TcCLB.504425.50	hypothetical protein conserved
3	TcCLB.504431.118	hypothetical protein conserved
3	TcCLB.504643.20	hypothetical protein conserved
3	TcCLB.504835.10	hypothetical protein conserved
3	TcCLB.504867.129	hypothetical protein conserved
3	TcCLB.505229.5	hypothetical protein conserved
3	TcCLB.505555.20	hypothetical protein conserved
3	TcCLB.505807.160	hypothetical protein conserved
3	TcCLB.505807.209	hypothetical protein conserved
3	TcCLB.505807.250	hypothetical protein conserved
3	TcCLB.505965.80	hypothetical protein conserved
3	TcCLB.505987.41	hypothetical protein conserved
3	TcCLB.506025.30	hypothetical protein conserved
3	TcCLB.506147.120	hypothetical protein conserved
3	TcCLB.506147.130	hypothetical protein conserved
3	TcCLB.506163.35	hypothetical protein conserved
3	TcCLB.506181.80	hypothetical protein conserved
3	TcCLB.506205.30	hypothetical protein conserved
3	TcCLB.506207.30	hypothetical protein conserved
3	TcCLB.506213.30	hypothetical protein conserved
3	TcCLB.506221.120	hypothetical protein conserved
3	TcCLB.506221.129	hypothetical protein conserved
3	TcCLB.506223.40	hypothetical protein conserved
3	TcCLB.506227.110	hypothetical protein conserved
3	TcCLB.506227.140	hypothetical protein conserved
3	TcCLB.506227.170	hypothetical protein conserved
3	TcCLB.506239.10	hypothetical protein conserved
3	TcCLB.506265.150	hypothetical protein conserved
3	TcCLB.506265.200	hypothetical protein conserved
3	TcCLB.506265.40	hypothetical protein conserved
3	TcCLB.506367.174	hypothetical protein conserved
3	TcCLB.506399.80	hypothetical protein conserved
3	TcCLB.506401.150	hypothetical protein conserved
3	TcCLB.506401.160	hypothetical protein conserved
3	TcCLB.506401.200	hypothetical protein conserved
3	TcCLB.506405.60	hypothetical protein conserved
3	TcCLB.506457.20	hypothetical protein conserved
3	TcCLB.506457.70	hypothetical protein conserved
3	TcCLB.506465.14	hypothetical protein conserved
3	TcCLB.506467.14	hypothetical protein conserved
3	TcCLB.506493.110	hypothetical protein conserved
3	TcCLB.506495.24	hypothetical protein conserved
3	TcCLB.506503.170	hypothetical protein conserved
3	TcCLB.506513.14	hypothetical protein conserved
3	TcCLB.506517.110	hypothetical protein conserved
3	TcCLB.506519.100	hypothetical protein conserved
3	TcCLB.506519.90	hypothetical protein conserved
3	TcCLB.506529.30	hypothetical protein conserved
3	TcCLB.506529.524	hypothetical protein conserved
3	TcCLB.506529.530	hypothetical protein conserved
3	TcCLB.506529.60	hypothetical protein conserved
3	TcCLB.506543.90	hypothetical protein conserved
3	TcCLB.506567.130	hypothetical protein conserved
3	TcCLB.506625.84	hypothetical protein conserved
3	TcCLB.506631.10	hypothetical protein conserved
3	TcCLB.506633.100	hypothetical protein conserved
3	TcCLB.506649.64	hypothetical protein conserved
3	TcCLB.506693.20	hypothetical protein conserved
3	TcCLB.506695.7	hypothetical protein conserved
3	TcCLB.506699.10	hypothetical protein conserved
3	TcCLB.506699.3	hypothetical protein conserved
3	TcCLB.506713.14	hypothetical protein conserved
3	TcCLB.506729.30	hypothetical protein conserved
3	TcCLB.506733.10	hypothetical protein conserved
3	TcCLB.506743.220	hypothetical protein conserved
3	TcCLB.506753.100	hypothetical protein conserved
3	TcCLB.506753.240	hypothetical protein conserved
3	TcCLB.506755.100	hypothetical protein conserved
3	TcCLB.506755.130	hypothetical protein conserved
3	TcCLB.506755.150	hypothetical protein conserved
3	TcCLB.506755.180	hypothetical protein conserved
3	TcCLB.506755.230	hypothetical protein conserved
3	TcCLB.506755.279	hypothetical protein conserved
3	TcCLB.506777.100	hypothetical protein conserved
3	TcCLB.506777.24	hypothetical protein conserved
3	TcCLB.506779.44	hypothetical protein conserved
3	TcCLB.506795.70	hypothetical protein conserved
3	TcCLB.506797.40	hypothetical protein conserved
3	TcCLB.506801.110	hypothetical protein conserved
3	TcCLB.506801.90	hypothetical protein conserved
3	TcCLB.506829.5	hypothetical protein conserved
3	TcCLB.506859.249	hypothetical protein conserved
3	TcCLB.506885.170	hypothetical protein conserved
3	TcCLB.506885.360	hypothetical protein conserved
3	TcCLB.506885.410	hypothetical protein conserved
3	TcCLB.506887.80	hypothetical protein conserved
3	TcCLB.506893.40	hypothetical protein conserved
3	TcCLB.506893.60	hypothetical protein conserved
3	TcCLB.506893.90	hypothetical protein conserved
3	TcCLB.506925.160	hypothetical protein conserved
3	TcCLB.506925.280	hypothetical protein conserved
3	TcCLB.506925.340	hypothetical protein conserved
3	TcCLB.506925.400	hypothetical protein conserved
3	TcCLB.506925.420	hypothetical protein conserved
3	TcCLB.506925.460	hypothetical protein conserved
3	TcCLB.506925.60	hypothetical protein conserved
3	TcCLB.506931.4	hypothetical protein conserved
3	TcCLB.506933.24	hypothetical protein conserved
3	TcCLB.506943.23	hypothetical protein conserved
3	TcCLB.506943.90	hypothetical protein conserved
3	TcCLB.506947.70	hypothetical protein conserved
3	TcCLB.506979.20	hypothetical protein conserved
3	TcCLB.506979.40	hypothetical protein conserved
3	TcCLB.507009.110	hypothetical protein conserved
3	TcCLB.507009.20	hypothetical protein conserved
3	TcCLB.507011.150	hypothetical protein conserved
3	TcCLB.507039.41	hypothetical protein conserved
3	TcCLB.507077.50	hypothetical protein conserved
3	TcCLB.507083.80	hypothetical protein conserved
3	TcCLB.507089.120	hypothetical protein conserved
3	TcCLB.507091.10	hypothetical protein conserved
3	TcCLB.507093.100	hypothetical protein conserved
3	TcCLB.507093.120	hypothetical protein conserved
3	TcCLB.507093.320	hypothetical protein conserved
3	TcCLB.507093.330	hypothetical protein conserved
3	TcCLB.507105.20	hypothetical protein conserved
3	TcCLB.507129.40	hypothetical protein conserved
3	TcCLB.507165.20	hypothetical protein conserved
3	TcCLB.507257.130	hypothetical protein conserved
3	TcCLB.507257.170	hypothetical protein conserved
3	TcCLB.507257.30	hypothetical protein conserved
3	TcCLB.507389.79	hypothetical protein conserved
3	TcCLB.507467.119	hypothetical protein conserved
3	TcCLB.507467.30	hypothetical protein conserved
3	TcCLB.507485.80	hypothetical protein conserved
3	TcCLB.507521.30	hypothetical protein conserved
3	TcCLB.507521.40	hypothetical protein conserved
3	TcCLB.507529.45	hypothetical protein conserved
3	TcCLB.507585.20	hypothetical protein conserved
3	TcCLB.507603.30	hypothetical protein conserved
3	TcCLB.507611.270	hypothetical protein conserved
3	TcCLB.507625.160	hypothetical protein conserved
3	TcCLB.507631.10	hypothetical protein conserved
3	TcCLB.507639.70	hypothetical protein conserved
3	TcCLB.507669.200	hypothetical protein conserved
3	TcCLB.507669.60	hypothetical protein conserved
3	TcCLB.507671.20	hypothetical protein conserved
3	TcCLB.507711.220	hypothetical protein conserved
3	TcCLB.507711.50	hypothetical protein conserved
3	TcCLB.507735.30	hypothetical protein conserved
3	TcCLB.507757.30	hypothetical protein conserved
3	TcCLB.507837.40	hypothetical protein conserved
3	TcCLB.507867.50	hypothetical protein conserved
3	TcCLB.507925.30	hypothetical protein conserved
3	TcCLB.507927.30	hypothetical protein conserved
3	TcCLB.507927.90	hypothetical protein conserved
3	TcCLB.507939.14	hypothetical protein conserved
3	TcCLB.507941.14	hypothetical protein conserved
3	TcCLB.507963.44	hypothetical protein conserved
3	TcCLB.507979.20	hypothetical protein conserved
3	TcCLB.507993.100	hypothetical protein conserved
3	TcCLB.507993.220	hypothetical protein conserved
3	TcCLB.507993.290	hypothetical protein conserved
3	TcCLB.507993.36	hypothetical protein conserved
3	TcCLB.507993.89	hypothetical protein conserved
3	TcCLB.508145.40	hypothetical protein conserved
3	TcCLB.508169.80	hypothetical protein conserved
3	TcCLB.508207.120	hypothetical protein conserved
3	TcCLB.508207.220	hypothetical protein conserved
3	TcCLB.508277.200	hypothetical protein conserved
3	TcCLB.508277.90	hypothetical protein conserved
3	TcCLB.508307.134	hypothetical protein conserved
3	TcCLB.508307.50	hypothetical protein conserved
3	TcCLB.508321.30	hypothetical protein conserved
3	TcCLB.508347.110	hypothetical protein conserved
3	TcCLB.508357.20	hypothetical protein conserved
3	TcCLB.508387.10	hypothetical protein conserved
3	TcCLB.508387.40	hypothetical protein conserved
3	TcCLB.508387.60	hypothetical protein conserved
3	TcCLB.508539.20	hypothetical protein conserved
3	TcCLB.508541.170	hypothetical protein conserved
3	TcCLB.508647.110	hypothetical protein conserved
3	TcCLB.508647.174	hypothetical protein conserved
3	TcCLB.508647.180	hypothetical protein conserved
3	TcCLB.508647.260	hypothetical protein conserved
3	TcCLB.508727.30	hypothetical protein conserved
3	TcCLB.508777.20	hypothetical protein conserved
3	TcCLB.508785.10	hypothetical protein conserved
3	TcCLB.508805.90	hypothetical protein conserved
3	TcCLB.508813.70	hypothetical protein conserved
3	TcCLB.508837.100	hypothetical protein conserved
3	TcCLB.508839.70	hypothetical protein conserved
3	TcCLB.508949.20	hypothetical protein conserved
3	TcCLB.508949.40	hypothetical protein conserved
3	TcCLB.508973.30	hypothetical protein conserved
3	TcCLB.508973.69	hypothetical protein conserved
3	TcCLB.509073.100	hypothetical protein conserved
3	TcCLB.509123.30	hypothetical protein conserved
3	TcCLB.509127.97	hypothetical protein conserved
3	TcCLB.509157.220	hypothetical protein conserved
3	TcCLB.509157.240	hypothetical protein conserved
3	TcCLB.509157.270	hypothetical protein conserved
3	TcCLB.509203.79	hypothetical protein conserved
3	TcCLB.509205.20	hypothetical protein conserved
3	TcCLB.509233.40	hypothetical protein conserved
3	TcCLB.509443.48	hypothetical protein conserved
3	TcCLB.509551.40	hypothetical protein conserved
3	TcCLB.509599.120	hypothetical protein conserved
3	TcCLB.509625.30	hypothetical protein conserved
3	TcCLB.509631.160	hypothetical protein conserved
3	TcCLB.509633.40	hypothetical protein conserved
3	TcCLB.509669.140	hypothetical protein conserved
3	TcCLB.509669.80	hypothetical protein conserved
3	TcCLB.509707.20	hypothetical protein conserved
3	TcCLB.509707.25	hypothetical protein conserved
3	TcCLB.509769.100	hypothetical protein conserved
3	TcCLB.509769.66	hypothetical protein conserved
3	TcCLB.509775.34	hypothetical protein conserved
3	TcCLB.509779.40	hypothetical protein conserved
3	TcCLB.509805.190	hypothetical protein conserved
3	TcCLB.509807.29	hypothetical protein conserved
3	TcCLB.509823.10	hypothetical protein conserved
3	TcCLB.509827.20	hypothetical protein conserved
3	TcCLB.509831.40	hypothetical protein conserved
3	TcCLB.509893.29	hypothetical protein conserved
3	TcCLB.509951.20	hypothetical protein conserved
3	TcCLB.509965.200	hypothetical protein conserved
3	TcCLB.509965.300	hypothetical protein conserved
3	TcCLB.509967.7	hypothetical protein conserved
3	TcCLB.509979.119	hypothetical protein conserved
3	TcCLB.509979.70	hypothetical protein conserved
3	TcCLB.510055.140	hypothetical protein conserved
3	TcCLB.510073.40	hypothetical protein conserved
3	TcCLB.510075.40	hypothetical protein conserved
3	TcCLB.510089.120	hypothetical protein conserved
3	TcCLB.510091.14	hypothetical protein conserved
3	TcCLB.510105.150	hypothetical protein conserved
3	TcCLB.510105.184	hypothetical protein conserved
3	TcCLB.510123.40	hypothetical protein conserved
3	TcCLB.510143.10	hypothetical protein conserved
3	TcCLB.510149.130	hypothetical protein conserved
3	TcCLB.510165.50	hypothetical protein conserved
3	TcCLB.510167.4	hypothetical protein conserved
3	TcCLB.510173.120	hypothetical protein conserved
3	TcCLB.510173.130	hypothetical protein conserved
3	TcCLB.510173.30	hypothetical protein conserved
3	TcCLB.510173.70	hypothetical protein conserved
3	TcCLB.510243.128	hypothetical protein conserved
3	TcCLB.510253.29	hypothetical protein conserved
3	TcCLB.510283.110	hypothetical protein conserved
3	TcCLB.510283.130	hypothetical protein conserved
3	TcCLB.510289.3	hypothetical protein conserved
3	TcCLB.510289.99	hypothetical protein conserved
3	TcCLB.510311.190	hypothetical protein conserved
3	TcCLB.510315.14	hypothetical protein conserved
3	TcCLB.510315.30	hypothetical protein conserved
3	TcCLB.510427.5	hypothetical protein conserved
3	TcCLB.510429.59	hypothetical protein conserved
3	TcCLB.510431.120	hypothetical protein conserved
3	TcCLB.510431.200	hypothetical protein conserved
3	TcCLB.510431.330	hypothetical protein conserved
3	TcCLB.510431.340	hypothetical protein conserved
3	TcCLB.510493.20	hypothetical protein conserved
3	TcCLB.510515.70	hypothetical protein conserved
3	TcCLB.510515.90	hypothetical protein conserved
3	TcCLB.510517.100	hypothetical protein conserved
3	TcCLB.510517.20	hypothetical protein conserved
3	TcCLB.510517.80	hypothetical protein conserved
3	TcCLB.510531.70	hypothetical protein conserved
3	TcCLB.510533.100	hypothetical protein conserved
3	TcCLB.510593.40	hypothetical protein conserved
3	TcCLB.510595.40	hypothetical protein conserved
3	TcCLB.510595.58	hypothetical protein conserved
3	TcCLB.510601.10	hypothetical protein conserved
3	TcCLB.510603.100	hypothetical protein conserved
3	TcCLB.510603.20	hypothetical protein conserved
3	TcCLB.510719.40	hypothetical protein conserved
3	TcCLB.510743.80	hypothetical protein conserved
3	TcCLB.510745.49	hypothetical protein conserved
3	TcCLB.510747.10	hypothetical protein conserved
3	TcCLB.510747.140	hypothetical protein conserved
3	TcCLB.510747.26	hypothetical protein conserved
3	TcCLB.510749.60	hypothetical protein conserved
3	TcCLB.510749.90	hypothetical protein conserved
3	TcCLB.510757.30	hypothetical protein conserved
3	TcCLB.510761.18	hypothetical protein conserved
3	TcCLB.510761.4	hypothetical protein conserved
3	TcCLB.510763.90	hypothetical protein conserved
3	TcCLB.510765.20	hypothetical protein conserved
3	TcCLB.510767.40	hypothetical protein conserved
3	TcCLB.510777.10	hypothetical protein conserved
3	TcCLB.510857.4	hypothetical protein conserved
3	TcCLB.510857.54	hypothetical protein conserved
3	TcCLB.510861.125	hypothetical protein conserved
3	TcCLB.510879.140	hypothetical protein conserved
3	TcCLB.510879.150	hypothetical protein conserved
3	TcCLB.510879.200	hypothetical protein conserved
3	TcCLB.510879.60	hypothetical protein conserved
3	TcCLB.510879.90	hypothetical protein conserved
3	TcCLB.510939.9	hypothetical protein conserved
3	TcCLB.510963.60	hypothetical protein conserved
3	TcCLB.511045.20	hypothetical protein conserved
3	TcCLB.511071.30	hypothetical protein conserved
3	TcCLB.511127.274	hypothetical protein conserved
3	TcCLB.511127.30	hypothetical protein conserved
3	TcCLB.511127.80	hypothetical protein conserved
3	TcCLB.511131.70	hypothetical protein conserved
3	TcCLB.511131.98	hypothetical protein conserved
3	TcCLB.511133.10	hypothetical protein conserved
3	TcCLB.511135.40	hypothetical protein conserved
3	TcCLB.511181.150	hypothetical protein conserved
3	TcCLB.511181.70	hypothetical protein conserved
3	TcCLB.511189.84	hypothetical protein conserved
3	TcCLB.511211.100	hypothetical protein conserved
3	TcCLB.511211.104	hypothetical protein conserved
3	TcCLB.511211.210	hypothetical protein conserved
3	TcCLB.511211.80	hypothetical protein conserved
3	TcCLB.511303.34	hypothetical protein conserved
3	TcCLB.511337.39	hypothetical protein conserved
3	TcCLB.511353.50	hypothetical protein conserved
3	TcCLB.511355.24	hypothetical protein conserved
3	TcCLB.511361.20	hypothetical protein conserved
3	TcCLB.511361.30	hypothetical protein conserved
3	TcCLB.511395.70	hypothetical protein conserved
3	TcCLB.511409.20	hypothetical protein conserved
3	TcCLB.511419.30	hypothetical protein conserved
3	TcCLB.511419.4	hypothetical protein conserved
3	TcCLB.511421.217	hypothetical protein conserved
3	TcCLB.511439.60	hypothetical protein conserved
3	TcCLB.511467.70	hypothetical protein conserved
3	TcCLB.511529.20	hypothetical protein conserved
3	TcCLB.511531.20	hypothetical protein conserved
3	TcCLB.511537.21	hypothetical protein conserved
3	TcCLB.511541.30	hypothetical protein conserved
3	TcCLB.511543.50	hypothetical protein conserved
3	TcCLB.511575.20	hypothetical protein conserved
3	TcCLB.511577.100	hypothetical protein conserved
3	TcCLB.511577.104	hypothetical protein conserved
3	TcCLB.511577.144	hypothetical protein conserved
3	TcCLB.511577.188	hypothetical protein conserved
3	TcCLB.511577.19	hypothetical protein conserved
3	TcCLB.511585.100	hypothetical protein conserved
3	TcCLB.511585.180	hypothetical protein conserved
3	TcCLB.511589.100	hypothetical protein conserved
3	TcCLB.511589.150	hypothetical protein conserved
3	TcCLB.511589.190	hypothetical protein conserved
3	TcCLB.511589.209	hypothetical protein conserved
3	TcCLB.511589.220	hypothetical protein conserved
3	TcCLB.511621.259	hypothetical protein conserved
3	TcCLB.511621.9	hypothetical protein conserved
3	TcCLB.511623.20	hypothetical protein conserved
3	TcCLB.511625.20	hypothetical protein conserved
3	TcCLB.511627.80	hypothetical protein conserved
3	TcCLB.511693.60	hypothetical protein conserved
3	TcCLB.511711.40	hypothetical protein conserved
3	TcCLB.511715.40	hypothetical protein conserved
3	TcCLB.511733.70	hypothetical protein conserved
3	TcCLB.511737.6	hypothetical protein conserved
3	TcCLB.511737.70	hypothetical protein conserved
3	TcCLB.511737.9	hypothetical protein conserved
3	TcCLB.511747.30	hypothetical protein conserved
3	TcCLB.511751.160	hypothetical protein conserved
3	TcCLB.511801.34	hypothetical protein conserved
3	TcCLB.511803.50	hypothetical protein conserved
3	TcCLB.511803.60	hypothetical protein conserved
3	TcCLB.511867.100	hypothetical protein conserved
3	TcCLB.511867.150	hypothetical protein conserved
3	TcCLB.511867.20	hypothetical protein conserved
3	TcCLB.511867.40	hypothetical protein conserved
3	TcCLB.511867.60	hypothetical protein conserved
3	TcCLB.511867.90	hypothetical protein conserved
3	TcCLB.511871.10	hypothetical protein conserved
3	TcCLB.511871.40	hypothetical protein conserved
3	TcCLB.511911.102	hypothetical protein conserved
3	TcCLB.504129.50	hypothetical protein conserved (pseudogene)
3	TcCLB.504427.75	hypothetical protein conserved (pseudogene)
3	TcCLB.507041.76	hypothetical protein conserved (pseudogene)
3	TcCLB.507041.85	hypothetical protein conserved (pseudogene)
3	TcCLB.507509.10	hypothetical protein conserved (pseudogene)
3	TcCLB.510431.245	hypothetical protein conserved (pseudogene)
3	TcCLB.511697.40	hypothetical protein conserved (pseudogene)
3	TcCLB.508181.140	inorganic pyrophosphatase putative
3	TcCLB.504137.10	isoleucyl-tRNA synthetase putative
3	TcCLB.506367.10	isovaleryl-coA dehydrogenase putative
3	TcCLB.509829.20	isovaleryl-coA dehydrogenase putative
3	TcCLB.506699.40	katanin-like protein putativeserine peptidase Clan SJ family S16 putative
3	TcCLB.504143.30	kinesin protein (pseudogene) putative
3	TcCLB.509967.189	kinesin putative
3	TcCLB.511253.20	kinesin-like protein putative
3	TcCLB.511529.80	kinetoplast-associated protein 3
3	TcCLB.503643.10	KU70 protein putative
3	TcCLB.506885.430	lipoic acid containing carrier protein putative;with=GeneDB:LinJ35 V3.4790
3	TcCLB.507883.100	malate dehydrogenase putative
3	TcCLB.507927.50	metallo-beta-lactamase superfamily putative
3	TcCLB.504427.240	metallo-beta-lactamase-like protein putative
3	TcCLB.510603.90	mitochondrial carrier protein putative
3	TcCLB.510737.30	mitochondrial carrier protein putative
3	TcCLB.511365.80	mitochondrial carrier protein putative
3	TcCLB.509589.10	mitochondrial DNA polymerase I protein D putative
3	TcCLB.506677.39	Mitochondrial elongation factor G putative
3	TcCLB.508169.40	mitochondrial inner membrane signal peptidase putativeserine peptidase clan SF family S26B putative
3	TcCLB.510509.50	mitochondrial RNA binding protein putative
3	TcCLB.510295.20	MP24 putative
3	TcCLB.506713.40	N-acetyltransferase complex ARD1 subunit putative
3	TcCLB.509067.40	NADH dehydrogenase subunit NI8M putative
3	TcCLB.506777.60	NGG1 interacting factor 3 putative
3	TcCLB.510611.60	nitroreductase
3	TcCLB.509951.10	nucleolar protein putative
3	TcCLB.508347.20	O-6 methyl-guanine alkyl transferase putative
3	TcCLB.506747.10	orotidine-5-phosphate decarboxylase/orotate phosphoribosyltransferase (pseudogene) putativeOMPDCase-OPRTase putative point mutation
3	TcCLB.503831.20	oxidoreductase putative
3	TcCLB.511589.170	oxidoreductase putative
3	TcCLB.511439.100	p-nitrophenylphosphatase putative
3	TcCLB.510855.10	peptide methionine sulfoxide reductase putativepeptide Met(O) reductase putativemethionine-S-sulfoxide reductase putative
3	TcCLB.506697.50	peptidyl-prolyl cis-trans isomerase NIMA-interacting 4 putative
3	TcCLB.503641.19	peroxisome assembly protein putative
3	TcCLB.503767.5	potassium voltage-gated channel putative
3	TcCLB.422041.9	pre-mRNA splicing factor ATP-dependent RNA helicase putative
3	TcCLB.507867.70	prefoldin subunit putative
3	TcCLB.506743.150	proteasome 26S non-ATPase subunit 9 putative
3	TcCLB.503799.4	protein kinase putative
3	TcCLB.506925.260	protein kinase putative
3	TcCLB.504625.99	protein tyrosine phosphatase putative
3	TcCLB.506743.110	protein tyrosine phosphatase putative
3	TcCLB.506743.130	protein tyrosine phosphatase-like protein putative
3	TcCLB.511577.90	pseudouridylate synthase-like protein putative
3	TcCLB.503749.5	pyrroline-5-carboxylate synthetase-like protein putative
3	TcCLB.509769.63	Ran-binding protein putative
3	TcCLB.504255.4	rhomboid-like protein
3	TcCLB.510741.80	riboflavin kinase putative
3	TcCLB.506351.40	ribonuclease H1 putative
3	TcCLB.506933.20	ribonucleoside-diphosphate reductase large chain putative
3	TcCLB.506405.110	ribosomal protein L13 putative
3	TcCLB.469435.4	ribosomal protein L14 putative
3	TcCLB.506885.14	ribosomal protein L37 putative
3	TcCLB.503515.7	ribosomal RNA methyltransferase putative
3	TcCLB.511139.40	RNA helicase putative
3	TcCLB.510029.40	RNA polymerase III C11 subunit putative
3	TcCLB.469785.40	RNA-binding protein putative
3	TcCLB.509167.110	S-adenosylmethionine decarboxylase proenzyme putative
3	TcCLB.507671.39	serine/threonine-protein phosphatase PP1
3	TcCLB.508805.80	short chain dehydrogenase putative
3	TcCLB.507809.74	signal peptidase type I putative
3	TcCLB.509965.30	small nuclear ribonucleoprotein Sm-E putative
3	TcCLB.506363.150	soluble N-ethylmaleimide sensitive factor (NSF) attachment protein putative
3	TcCLB.503829.89	spliceosomal U5 snRNP-specific protein putative
3	TcCLB.503531.49	structural maintenance of chromosome 3 putative
3	TcCLB.504009.70	succinate dehydrogenase cytochrome B subunit
3	TcCLB.504035.84	succinate dehydrogenase subunit
3	TcCLB.507091.30	succinate dehydrogenase subunit
3	TcCLB.506409.255	surface protease GP63 putative
3	TcCLB.511577.83	thioredoxin putative
3	TcCLB.511179.100	thioredoxin-like protein putative
3	TcCLB.511133.20	thymidine kinase putative
3	TcCLB.511069.4	transketolase putative
3	TcCLB.504427.10	trypanothione synthetase putative
3	TcCLB.509069.30	tubulin binding cofactor A-like protein putative
3	TcCLB.507739.130	tuzin
3	TcCLB.508537.5	tyrosine aminotransferase putative
3	TcCLB.508837.140	U1 small nuclear ribonucleoprotein putative
3	TcCLB.504431.90	U2 small nuclear ribonucleoprotein B putative
3	TcCLB.506943.114	U6 snRNA-associated Sm-like protein LSm5p
3	TcCLB.510091.70	U6 snRNA-associated Sm-like protein LSm8 putative
3	TcCLB.508183.10	ubiquinone biosynthesis protein COQ7 homolog putative
3	TcCLB.447255.4	ubiquitin putative
3	TcCLB.506163.40	vacuolar type h ATPase subunit putative
3	TcCLB.507839.9	zinc-binding phosphatase putative
Cluster 4
4	TcCLB.508209.100	10 kDa heat shock protein putative
4	TcCLB.506181.59	40S ribosomal protein S12 putative
4	TcCLB.409117.20	40S ribosomal protein S14 putative
4	TcCLB.508041.30	40S ribosomal protein S15A putative
4	TcCLB.503899.20	40S ribosomal protein S16 putative
4	TcCLB.506213.60	40S ribosomal protein S2 putative
4	TcCLB.510101.430	40S ribosomal protein S21 putative
4	TcCLB.504181.20	40S ribosomal protein S23 putative
4	TcCLB.506963.14	40S ribosomal protein S27 putative
4	TcCLB.511051.39	40S ribosomal protein S4 putative
4	TcCLB.510101.170	40S ribosomal protein S5 putative
4	TcCLB.510769.49	40S ribosomal protein S6 putative
4	TcCLB.442383.9	40S ribosomal protein SA putative
4	TcCLB.509825.14	40S ribosomal protein SA putative
4	TcCLB.510241.50	60S ribosomal protein L10 putative
4	TcCLB.506963.10	60S ribosomal protein L10a putative
4	TcCLB.510755.129	60S ribosomal protein L12 putative
4	TcCLB.510323.30	60S ribosomal protein L13 putative
4	TcCLB.507673.20	60S ribosomal protein L13a putative
4	TcCLB.506213.80	60S ribosomal protein L17 putative
4	TcCLB.506181.50	60S ribosomal protein L18 putative
4	TcCLB.511001.120	60S ribosomal protein L18a putative
4	TcCLB.511181.100	60S ribosomal protein L2 putative
4	TcCLB.509151.140	60S ribosomal protein L23a putative
4	TcCLB.510761.14	60S ribosomal protein L26 putative
4	TcCLB.510101.30	60S ribosomal protein L28 putative
4	TcCLB.510767.20	60S Ribosomal protein L36 putative
4	TcCLB.509583.4	60S ribosomal protein L44 putative
4	TcCLB.508207.100	60S ribosomal protein L7 putative
4	TcCLB.506401.320	60S ribosomal protein L7a putative
4	TcCLB.504181.10	60S ribosomal protein L9 putative
4	TcCLB.511215.119	69 kDa paraflagellar rod protein putative
4	TcCLB.506755.160	AAA ATPase putative
4	TcCLB.510149.80	ABC transporter putative
4	TcCLB.510127.79	actin putative
4	TcCLB.511211.120	activated protein kinase C receptor putativeguanine nucleotide-binding protein beta subunit-like protein putative
4	TcCLB.506211.160	ADPATP carrier protein 1 mitochondrial precursor putativeADP/ATP translocase 1 putative
4	TcCLB.507485.130	amastin putative
4	TcCLB.511071.40	amastin putative
4	TcCLB.507585.10	amino acid transporter putative
4	TcCLB.506211.200	aminopeptidase putativemetallo-peptidase Clan MG Family M24 putative
4	TcCLB.511411.30	arginine permease
[truncated: 1,075 more rows]
