# Supplementary material for: Transcriptome Remodeling in Trypanosoma cruzi and Human Cells during Intracellular Infection
Source: PLoS Pathog. 2016 Apr 5;12(4):e1005511. doi: 10.1371/journal.ppat.1005511 (PMC4821583; doi:10.1371/journal.ppat.1005511)
Supplement: S12 Table — Enriched Gene Ontology (GO) terms associated with K-means gene clusters of differentially expressed human fibroblast genes associated with a T. cruzi infection time course (shown in S8B Fig). Columns contain (A) Name of the K-means cluster corresponding to those in S8B Fig; (B) GO category; (C) Total number of genes in category; (D) Number of differentially expressed genes (DEG) in category; (E) P value for over-represented genes in category; (F) the adjusted P value and (G) Gene ontology term. (XLS) [file ppat.1005511.s022.xls]

## Sheet: Legend
Supplementary Table 11. Enriched Gene Ontology (GO) terms associated with K-means gene clusters of differentially expressed human fibroblast genes associated with a T. cruzi infection time course (shown in Figure S8B). Columns contain (A) Name of the K-means cluster corresponding to those in Figure S8B; (B) GO category; (C) Total number of genes in category; (D) Number of differentially expressed…
	Column identifiers	Explanation
	Cluster number (Cluster size)	Cluster number and number of genes within the cluster
	Category	Gene Ontology Identifier
	Total number of genes in category	Total number of genes represented in GO category
	Count	The number of genes in the cluster represented in the GO category
	Over represented P-value	GO term enrichment statistic
	P.adj	Adjusted P value
	GO Term	Gene ontology term

## Sheet: Biological Process
Cluster name (Cluster size)	Category	Number of genes in category	Count	Over- represented p-value	Adjusted p-value	Biological Process: GO Term
Cluster 1 (184)
hff_kmeans_cluster_1_size_184	GO:0032501	1043	87	2.60482e-06	0.0156816	BP:multicellular_organismal_process
hff_kmeans_cluster_1_size_184	GO:0044707	1010	85	2.89837e-06	0.0156816	BP:single-multicellular_organism_process
hff_kmeans_cluster_1_size_184	GO:0007423	85	16	2.01778e-05	0.0363906	BP:sensory_organ_development
hff_kmeans_cluster_1_size_184	GO:0001501	103	17	3.0642e-05	0.0384338	BP:skeletal_system_development
hff_kmeans_cluster_1_size_184	GO:0008150	2314	149	3.37085e-05	0.0384338	BP:biological_process
hff_kmeans_cluster_1_size_184	GO:0043583	47	11	3.90696e-05	0.0384338	BP:ear_development
hff_kmeans_cluster_1_size_184	GO:0048513	482	47	3.81407e-05	0.0384338	BP:organ_development
hff_kmeans_cluster_1_size_184	GO:0048704	19	7	3.02894e-05	0.0384338	BP:embryonic_skeletal_system_morphogenesis
hff_kmeans_cluster_1_size_184	GO:0048706	26	8	4.58192e-05	0.0413174	BP:embryonic_skeletal_system_development
hff_kmeans_cluster_1_size_184	GO:0001822	57	12	6.48048e-05	0.0467502	BP:kidney_development
Cluster 2 (543)
hff_kmeans_cluster_2_size_543	GO:0007049	384	205	1.86869e-78	2.02211e-74	BP:cell_cycle
hff_kmeans_cluster_2_size_543	GO:0000278	244	158	3.86357e-75	2.09039e-71	BP:mitotic_cell_cycle
hff_kmeans_cluster_2_size_543	GO:0022402	303	172	2.00178e-69	7.2204e-66	BP:cell_cycle_process
hff_kmeans_cluster_2_size_543	GO:0000280	113	84	4.16376e-46	9.01122e-43	BP:nuclear_division
hff_kmeans_cluster_2_size_543	GO:0007067	113	84	4.16376e-46	9.01122e-43	BP:mitosis
hff_kmeans_cluster_2_size_543	GO:0048285	116	85	7.30437e-46	1.31734e-42	BP:organelle_fission
hff_kmeans_cluster_2_size_543	GO:0051301	150	97	8.21519e-45	1.26995e-41	BP:cell_division
hff_kmeans_cluster_2_size_543	GO:0006996	444	171	1.08005e-38	1.46091e-35	BP:organelle_organization
hff_kmeans_cluster_2_size_543	GO:0006259	235	114	6.4888e-36	7.02153e-33	BP:DNA_metabolic_process
hff_kmeans_cluster_2_size_543	GO:0009987	2100	446	5.38827e-34	5.30059e-31	BP:cellular_process
hff_kmeans_cluster_2_size_543	GO:0008150	2314	469	6.46796e-32	4.37436e-29	BP:biological_process
hff_kmeans_cluster_2_size_543	GO:0044699	1908	414	1.2865e-30	5.88625e-28	BP:single-organism_process
hff_kmeans_cluster_2_size_543	GO:0044763	1752	391	3.76995e-30	1.56902e-27	BP:single-organism_cellular_process
hff_kmeans_cluster_2_size_543	GO:0006260	93	62	3.76069e-29	1.45337e-26	BP:DNA_replication
hff_kmeans_cluster_2_size_543	GO:0071840	823	230	1.40832e-27	4.618e-25	BP:cellular_component_organization_or_biogenesis
hff_kmeans_cluster_2_size_543	GO:0007059	63	48	1.84683e-27	5.76817e-25	BP:chromosome_segregation
hff_kmeans_cluster_2_size_543	GO:0016043	813	227	4.72724e-27	1.38253e-24	BP:cellular_component_organization
hff_kmeans_cluster_2_size_543	GO:0007017	118	68	1.63014e-26	4.40993e-24	BP:microtubule-based_process
hff_kmeans_cluster_2_size_543	GO:0000226	87	56	1.31451e-25	3.16096e-23	BP:microtubule_cytoskeleton_organization
hff_kmeans_cluster_2_size_543	GO:0044260	1020	259	1.45027e-24	3.16259e-22	BP:cellular_macromolecule_metabolic_process
hff_kmeans_cluster_2_size_543	GO:0051726	189	85	1.24632e-23	2.49748e-21	BP:regulation_of_cell_cycle
hff_kmeans_cluster_2_size_543	GO:0010564	116	63	9.66439e-23	1.83471e-20	BP:regulation_of_cell_cycle_process
hff_kmeans_cluster_2_size_543	GO:0051276	158	74	6.45593e-22	1.20448e-19	BP:chromosome_organization
hff_kmeans_cluster_2_size_543	GO:0043170	1155	274	4.03505e-21	7.40056e-19	BP:macromolecule_metabolic_process
hff_kmeans_cluster_2_size_543	GO:0022403	78	48	8.00971e-21	1.44455e-18	BP:cell_cycle_phase
hff_kmeans_cluster_2_size_543	GO:0044237	1313	295	2.26445e-19	3.88946e-17	BP:cellular_metabolic_process
hff_kmeans_cluster_2_size_543	GO:0006261	47	35	2.9404e-19	4.97157e-17	BP:DNA-dependent_DNA_replication
hff_kmeans_cluster_2_size_543	GO:0090304	724	192	4.03254e-19	6.71325e-17	BP:nucleic_acid_metabolic_process
hff_kmeans_cluster_2_size_543	GO:0007051	36	29	3.40744e-18	5.50327e-16	BP:spindle_organization
hff_kmeans_cluster_2_size_543	GO:0044238	1363	299	7.85701e-18	1.23218e-15	BP:primary_metabolic_process
hff_kmeans_cluster_2_size_543	GO:0051325	68	41	1.38577e-17	2.1422e-15	BP:interphase
hff_kmeans_cluster_2_size_543	GO:0071704	1404	304	3.28605e-17	5.00822e-15	BP:organic_substance_metabolic_process
hff_kmeans_cluster_2_size_543	GO:0006139	838	208	3.50126e-17	5.2621e-15	BP:nucleobase-containing_compound_metabolic_process
hff_kmeans_cluster_2_size_543	GO:0007010	187	74	1.30133e-16	1.87756e-14	BP:cytoskeleton_organization
hff_kmeans_cluster_2_size_543	GO:0008152	1468	312	1.29674e-16	1.87756e-14	BP:metabolic_process
hff_kmeans_cluster_2_size_543	GO:0051329	65	39	1.50836e-16	2.14762e-14	BP:interphase_of_mitotic_cell_cycle
hff_kmeans_cluster_2_size_543	GO:0043933	264	90	1.94773e-16	2.73719e-14	BP:macromolecular_complex_subunit_organization
hff_kmeans_cluster_2_size_543	GO:0006725	865	210	3.43976e-16	4.77201e-14	BP:cellular_aromatic_compound_metabolic_process
hff_kmeans_cluster_2_size_543	GO:0046483	855	208	4.21188e-16	5.7692e-14	BP:heterocycle_metabolic_process
hff_kmeans_cluster_2_size_543	GO:0000082	56	35	9.88869e-16	1.33757e-13	BP:G1/S_transition_of_mitotic_cell_cycle
hff_kmeans_cluster_2_size_543	GO:1901360	902	213	5.1728e-15	6.74396e-13	BP:organic_cyclic_compound_metabolic_process
hff_kmeans_cluster_2_size_543	GO:0034641	892	211	5.8237e-15	7.50218e-13	BP:cellular_nitrogen_compound_metabolic_process
hff_kmeans_cluster_2_size_543	GO:0006281	101	48	1.13695e-14	1.4474e-12	BP:DNA_repair
hff_kmeans_cluster_2_size_543	GO:0006807	956	221	1.81332e-14	2.28162e-12	BP:nitrogen_compound_metabolic_process
hff_kmeans_cluster_2_size_543	GO:0010948	72	39	2.49494e-14	3.10319e-12	BP:negative_regulation_of_cell_cycle_process
hff_kmeans_cluster_2_size_543	GO:0007346	73	39	3.14185e-14	3.86341e-12	BP:regulation_of_mitotic_cell_cycle
hff_kmeans_cluster_2_size_543	GO:0006974	156	62	3.78129e-14	4.59746e-12	BP:response_to_DNA_damage_stimulus
hff_kmeans_cluster_2_size_543	GO:0000819	29	23	7.47062e-14	8.98217e-12	BP:sister_chromatid_segregation
hff_kmeans_cluster_2_size_543	GO:0071822	220	75	1.27313e-13	1.5139e-11	BP:protein_complex_subunit_organization
hff_kmeans_cluster_2_size_543	GO:0071103	56	32	2.17046e-13	2.55289e-11	BP:DNA_conformation_change
hff_kmeans_cluster_2_size_543	GO:0000070	28	22	3.74547e-13	4.31068e-11	BP:mitotic_sister_chromatid_segregation
hff_kmeans_cluster_2_size_543	GO:0022616	24	20	3.78444e-13	4.31068e-11	BP:DNA_strand_elongation
hff_kmeans_cluster_2_size_543	GO:0007126	47	29	3.86611e-13	4.35783e-11	BP:meiosis
hff_kmeans_cluster_2_size_543	GO:0051321	48	29	8.35483e-13	9.22527e-11	BP:meiotic_cell_cycle
hff_kmeans_cluster_2_size_543	GO:0007088	30	22	8.80792e-13	9.53105e-11	BP:regulation_of_mitosis
hff_kmeans_cluster_2_size_543	GO:0051783	30	22	8.80792e-13	9.53105e-11	BP:regulation_of_nuclear_division
hff_kmeans_cluster_2_size_543	GO:0065007	1519	308	1.48693e-12	1.59307e-10	BP:biological_regulation
hff_kmeans_cluster_2_size_543	GO:0006271	23	19	1.99331e-12	2.09413e-10	BP:DNA_strand_elongation_involved_in_DNA_replication
hff_kmeans_cluster_2_size_543	GO:0033554	273	84	1.20768e-11	1.2446e-09	BP:cellular_response_to_stress
hff_kmeans_cluster_2_size_543	GO:0006310	65	33	1.31847e-11	1.34596e-09	BP:DNA_recombination
hff_kmeans_cluster_2_size_543	GO:0006323	48	27	2.2393e-11	2.24365e-09	BP:DNA_packaging
hff_kmeans_cluster_2_size_543	GO:0000075	62	32	2.84332e-11	2.82272e-09	BP:cell_cycle_checkpoint
hff_kmeans_cluster_2_size_543	GO:0065003	203	66	3.37955e-11	3.32455e-09	BP:macromolecular_complex_assembly
hff_kmeans_cluster_2_size_543	GO:0034508	17	15	3.56228e-11	3.47274e-09	BP:centromere_complex_assembly
hff_kmeans_cluster_2_size_543	GO:0034622	110	44	3.85993e-11	3.72931e-09	BP:cellular_macromolecular_complex_assembly
hff_kmeans_cluster_2_size_543	GO:0007052	17	15	5.78503e-11	5.53981e-09	BP:mitotic_spindle_organization
hff_kmeans_cluster_2_size_543	GO:0050794	1348	275	7.3766e-11	7.00195e-09	BP:regulation_of_cellular_process
hff_kmeans_cluster_2_size_543	GO:0030071	12	12	1.11207e-10	1.02852e-08	BP:regulation_of_mitotic_metaphase/anaphase_transition
hff_kmeans_cluster_2_size_543	GO:0034645	619	149	1.22737e-10	1.12554e-08	BP:cellular_macromolecule_biosynthetic_process
hff_kmeans_cluster_2_size_543	GO:0009059	642	153	1.36479e-10	1.24105e-08	BP:macromolecule_biosynthetic_process
hff_kmeans_cluster_2_size_543	GO:0050789	1417	284	1.99927e-10	1.78794e-08	BP:regulation_of_biological_process
hff_kmeans_cluster_2_size_543	GO:0033043	128	48	3.6856e-10	3.24243e-08	BP:regulation_of_organelle_organization
hff_kmeans_cluster_2_size_543	GO:0006270	16	14	6.08176e-10	5.26486e-08	BP:DNA_replication_initiation
hff_kmeans_cluster_2_size_543	GO:0032886	28	19	6.67209e-10	5.73006e-08	BP:regulation_of_microtubule-based_process
hff_kmeans_cluster_2_size_543	GO:0031055	15	13	1.11307e-09	9.33687e-08	BP:chromatin_remodeling_at_centromere
hff_kmeans_cluster_2_size_543	GO:0048610	95	39	1.37508e-09	1.1446e-07	BP:cellular_process_involved_in_reproduction
hff_kmeans_cluster_2_size_543	GO:0007091	13	12	1.42511e-09	1.16827e-07	BP:mitotic_metaphase/anaphase_transition
hff_kmeans_cluster_2_size_543	GO:0000910	27	18	2.69192e-09	2.15772e-07	BP:cytokinesis
hff_kmeans_cluster_2_size_543	GO:0070507	27	18	2.91059e-09	2.31585e-07	BP:regulation_of_microtubule_cytoskeleton_organization
hff_kmeans_cluster_2_size_543	GO:0008283	358	94	5.08328e-09	3.90114e-07	BP:cell_proliferation
hff_kmeans_cluster_2_size_543	GO:0006336	14	12	6.07244e-09	4.43986e-07	BP:DNA_replication-independent_nucleosome_assembly
hff_kmeans_cluster_2_size_543	GO:0008608	10	10	5.97188e-09	4.43986e-07	BP:attachment_of_spindle_microtubules_to_kinetochore
hff_kmeans_cluster_2_size_543	GO:0034080	14	12	6.07244e-09	4.43986e-07	BP:CENP-A_containing_nucleosome_assembly_at_centromere
hff_kmeans_cluster_2_size_543	GO:0034453	10	10	5.97188e-09	4.43986e-07	BP:microtubule_anchoring
hff_kmeans_cluster_2_size_543	GO:0034724	14	12	6.07244e-09	4.43986e-07	BP:DNA_replication-independent_nucleosome_organization
hff_kmeans_cluster_2_size_543	GO:0043044	14	12	6.07244e-09	4.43986e-07	BP:ATP-dependent_chromatin_remodeling
hff_kmeans_cluster_2_size_543	GO:0043486	14	12	6.07244e-09	4.43986e-07	BP:histone_exchange
hff_kmeans_cluster_2_size_543	GO:0031023	20	15	7.24139e-09	5.22394e-07	BP:microtubule_organizing_center_organization
hff_kmeans_cluster_2_size_543	GO:0051297	20	15	7.24139e-09	5.22394e-07	BP:centrosome_organization
hff_kmeans_cluster_2_size_543	GO:0051983	14	12	8.26822e-09	5.92519e-07	BP:regulation_of_chromosome_segregation
hff_kmeans_cluster_2_size_543	GO:0065004	39	21	8.7132e-09	6.203e-07	BP:protein-DNA_complex_assembly
hff_kmeans_cluster_2_size_543	GO:0031577	14	12	9.23876e-09	6.53416e-07	BP:spindle_checkpoint
hff_kmeans_cluster_2_size_543	GO:0044267	478	115	1.45702e-08	9.79282e-07	BP:cellular_protein_metabolic_process
hff_kmeans_cluster_2_size_543	GO:0006950	624	142	1.60635e-08	1.0599e-06	BP:response_to_stress
hff_kmeans_cluster_2_size_543	GO:0071824	40	21	1.6429e-08	1.07745e-06	BP:protein-DNA_complex_subunit_organization
hff_kmeans_cluster_2_size_543	GO:1901576	774	168	2.60028e-08	1.69504e-06	BP:organic_substance_biosynthetic_process
hff_kmeans_cluster_2_size_543	GO:0045841	9	9	2.73096e-08	1.73745e-06	BP:negative_regulation_of_mitotic_metaphase/anaphase_transition
hff_kmeans_cluster_2_size_543	GO:0071173	9	9	2.74563e-08	1.73745e-06	BP:spindle_assembly_checkpoint
hff_kmeans_cluster_2_size_543	GO:0071174	9	9	2.71348e-08	1.73745e-06	BP:mitotic_cell_cycle_spindle_checkpoint
hff_kmeans_cluster_2_size_543	GO:0016310	257	73	2.87267e-08	1.80727e-06	BP:phosphorylation
hff_kmeans_cluster_2_size_543	GO:0007093	31	18	5.05819e-08	3.16386e-06	BP:mitotic_cell_cycle_checkpoint
hff_kmeans_cluster_2_size_543	GO:0031145	18	13	5.55975e-08	3.45759e-06	BP:anaphase-promoting_complex-dependent_proteasomal_ubiquitin-dependent_protein_catabolic_process
hff_kmeans_cluster_2_size_543	GO:0034502	9	9	5.90671e-08	3.65237e-06	BP:protein_localization_to_chromosome
hff_kmeans_cluster_2_size_543	GO:0009058	784	168	6.34634e-08	3.90192e-06	BP:biosynthetic_process
hff_kmeans_cluster_2_size_543	GO:0044249	756	163	7.33617e-08	4.45981e-06	BP:cellular_biosynthetic_process
hff_kmeans_cluster_2_size_543	GO:0006312	20	14	8.457e-08	5.08406e-06	BP:mitotic_recombination
hff_kmeans_cluster_2_size_543	GO:0060255	686	151	9.55835e-08	5.71442e-06	BP:regulation_of_macromolecule_metabolic_process
hff_kmeans_cluster_2_size_543	GO:0032268	243	68	1.01771e-07	6.0509e-06	BP:regulation_of_cellular_protein_metabolic_process
hff_kmeans_cluster_2_size_543	GO:0006461	160	50	1.1068e-07	6.47388e-06	BP:protein_complex_assembly
hff_kmeans_cluster_2_size_543	GO:0070271	160	50	1.1068e-07	6.47388e-06	BP:protein_complex_biogenesis
hff_kmeans_cluster_2_size_543	GO:0006275	26	16	1.33988e-07	7.7534e-06	BP:regulation_of_DNA_replication
hff_kmeans_cluster_2_size_543	GO:0051052	55	25	1.33809e-07	7.7534e-06	BP:regulation_of_DNA_metabolic_process
hff_kmeans_cluster_2_size_543	GO:0043412	419	102	1.35166e-07	7.77996e-06	BP:macromolecule_modification
hff_kmeans_cluster_2_size_543	GO:0007094	8	8	1.67941e-07	9.61528e-06	BP:mitotic_cell_cycle_spindle_assembly_checkpoint
hff_kmeans_cluster_2_size_543	GO:0006464	400	98	1.78893e-07	1.00301e-05	BP:cellular_protein_modification_process
hff_kmeans_cluster_2_size_543	GO:0036211	400	98	1.78893e-07	1.00301e-05	BP:protein_modification_process
hff_kmeans_cluster_2_size_543	GO:0031497	35	18	2.09166e-07	1.16071e-05	BP:chromatin_assembly
hff_kmeans_cluster_2_size_543	GO:0006338	22	14	2.34221e-07	1.29312e-05	BP:chromatin_remodeling
hff_kmeans_cluster_2_size_543	GO:0045839	10	9	2.58703e-07	1.41385e-05	BP:negative_regulation_of_mitosis
hff_kmeans_cluster_2_size_543	GO:0051784	10	9	2.58703e-07	1.41385e-05	BP:negative_regulation_of_nuclear_division
hff_kmeans_cluster_2_size_543	GO:0031323	710	153	3.25603e-07	1.76167e-05	BP:regulation_of_cellular_metabolic_process
hff_kmeans_cluster_2_size_543	GO:0044085	329	82	3.78445e-07	2.0273e-05	BP:cellular_component_biogenesis
hff_kmeans_cluster_2_size_543	GO:0051128	265	71	3.82726e-07	2.04014e-05	BP:regulation_of_cellular_component_organization
hff_kmeans_cluster_2_size_543	GO:0006334	33	17	3.9419e-07	2.09095e-05	BP:nucleosome_assembly
hff_kmeans_cluster_2_size_543	GO:0000083	12	10	4.29569e-07	2.25649e-05	BP:regulation_of_transcription_involved_in_G1/S_phase_of_mitotic_cell_cycle
hff_kmeans_cluster_2_size_543	GO:0007098	14	11	4.51295e-07	2.34782e-05	BP:centrosome_cycle
hff_kmeans_cluster_2_size_543	GO:0050000	10	9	6.39358e-07	3.29452e-05	BP:chromosome_localization
hff_kmeans_cluster_2_size_543	GO:0051303	10	9	6.39358e-07	3.29452e-05	BP:establishment_of_chromosome_localization
hff_kmeans_cluster_2_size_543	GO:0006333	37	18	6.70224e-07	3.42099e-05	BP:chromatin_assembly_or_disassembly
hff_kmeans_cluster_2_size_543	GO:0034728	34	17	7.15747e-07	3.63619e-05	BP:nucleosome_organization
hff_kmeans_cluster_2_size_543	GO:0000086	38	19	9.08981e-07	4.5963e-05	BP:G2/M_transition_of_mitotic_cell_cycle
hff_kmeans_cluster_2_size_543	GO:0006468	238	65	1.06325e-06	5.32661e-05	BP:protein_phosphorylation
hff_kmeans_cluster_2_size_543	GO:0031399	216	60	1.06088e-06	5.32661e-05	BP:regulation_of_protein_modification_process
hff_kmeans_cluster_2_size_543	GO:0007127	24	14	1.11902e-06	5.58016e-05	BP:meiosis_I
hff_kmeans_cluster_2_size_543	GO:0090068	44	20	1.61982e-06	8.00368e-05	BP:positive_regulation_of_cell_cycle_process
hff_kmeans_cluster_2_size_543	GO:0051246	285	73	1.80328e-06	8.86969e-05	BP:regulation_of_protein_metabolic_process
hff_kmeans_cluster_2_size_543	GO:0022607	312	77	2.34237e-06	0.000114691	BP:cellular_component_assembly
hff_kmeans_cluster_2_size_543	GO:0019222	791	164	2.39995e-06	0.000116981	BP:regulation_of_metabolic_process
hff_kmeans_cluster_2_size_543	GO:0006796	428	100	2.52279e-06	0.000122312	BP:phosphate-containing_compound_metabolic_process
hff_kmeans_cluster_2_size_543	GO:0033260	16	11	2.53191e-06	0.000122312	BP:DNA_replication_involved_in_S_phase
hff_kmeans_cluster_2_size_543	GO:0031109	16	11	2.60166e-06	0.000125123	BP:microtubule_polymerization_or_depolymerization
hff_kmeans_cluster_2_size_543	GO:0042325	195	55	2.85644e-06	0.000136768	BP:regulation_of_phosphorylation
hff_kmeans_cluster_2_size_543	GO:0045185	26	14	3.73632e-06	0.000178109	BP:maintenance_of_protein_location
hff_kmeans_cluster_2_size_543	GO:0000003	229	61	4.67244e-06	0.000220788	BP:reproduction
hff_kmeans_cluster_2_size_543	GO:0080090	705	148	5.8063e-06	0.000273174	BP:regulation_of_primary_metabolic_process
hff_kmeans_cluster_2_size_543	GO:0000079	30	15	6.56579e-06	0.000307569	BP:regulation_of_cyclin-dependent_protein_kinase_activity
hff_kmeans_cluster_2_size_543	GO:0051340	15	10	7.15803e-06	0.000332434	BP:regulation_of_ligase_activity
hff_kmeans_cluster_2_size_543	GO:0051438	15	10	7.15803e-06	0.000332434	BP:regulation_of_ubiquitin-protein_ligase_activity
hff_kmeans_cluster_2_size_543	GO:0006793	435	100	7.23905e-06	0.00033476	BP:phosphorus_metabolic_process
hff_kmeans_cluster_2_size_543	GO:0032465	10	8	9.0032e-06	0.000414569	BP:regulation_of_cytokinesis
hff_kmeans_cluster_2_size_543	GO:0006325	89	30	1.00672e-05	0.0004616	BP:chromatin_organization
hff_kmeans_cluster_2_size_543	GO:0000279	12	9	1.05511e-05	0.000479719	BP:M_phase
hff_kmeans_cluster_2_size_543	GO:0007018	36	17	1.16079e-05	0.000519044	BP:microtubule-based_movement
hff_kmeans_cluster_2_size_543	GO:0051988	6	6	1.17275e-05	0.000522236	BP:regulation_of_attachment_of_spindle_microtubules_to_kinetochore
hff_kmeans_cluster_2_size_543	GO:0000722	15	10	1.19936e-05	0.000529724	BP:telomere_maintenance_via_recombination
hff_kmeans_cluster_2_size_543	GO:0032201	15	10	1.19936e-05	0.000529724	BP:telomere_maintenance_via_semi-conservative_replication
hff_kmeans_cluster_2_size_543	GO:0043623	65	24	1.24449e-05	0.000547423	BP:cellular_protein_complex_assembly
hff_kmeans_cluster_2_size_543	GO:0034613	173	47	1.35966e-05	0.000593261	BP:cellular_protein_localization
hff_kmeans_cluster_2_size_543	GO:0070727	173	47	1.35966e-05	0.000593261	BP:cellular_macromolecule_localization
hff_kmeans_cluster_2_size_543	GO:0031503	15	10	1.5704e-05	0.000679732	BP:protein_complex_localization
hff_kmeans_cluster_2_size_543	GO:0019538	604	127	1.58793e-05	0.000684583	BP:protein_metabolic_process
hff_kmeans_cluster_2_size_543	GO:0034501	6	6	1.61811e-05	0.000694826	BP:protein_localization_to_kinetochore
hff_kmeans_cluster_2_size_543	GO:0000076	8	7	1.82116e-05	0.000775857	BP:DNA_replication_checkpoint
hff_kmeans_cluster_2_size_543	GO:0000085	6	6	1.86265e-05	0.000787335	BP:G2_phase_of_mitotic_cell_cycle
hff_kmeans_cluster_2_size_543	GO:0051319	6	6	1.86265e-05	0.000787335	BP:G2_phase
hff_kmeans_cluster_2_size_543	GO:0051310	8	7	1.961e-05	0.000825679	BP:metaphase_plate_congression
hff_kmeans_cluster_2_size_543	GO:0048519	642	134	2.06735e-05	0.000867087	BP:negative_regulation_of_biological_process
hff_kmeans_cluster_2_size_543	GO:0045786	67	24	2.11582e-05	0.000883988	BP:negative_regulation_of_cell_cycle
hff_kmeans_cluster_2_size_543	GO:0010212	35	16	2.12465e-05	0.000884264	BP:response_to_ionizing_radiation
hff_kmeans_cluster_2_size_543	GO:0032507	22	12	2.24454e-05	0.000927031	BP:maintenance_of_protein_location_in_cell
hff_kmeans_cluster_2_size_543	GO:0051225	13	9	2.34553e-05	0.000963562	BP:spindle_assembly
hff_kmeans_cluster_2_size_543	GO:0048015	47	19	2.53269e-05	0.00103031	BP:phosphatidylinositol-mediated_signaling
hff_kmeans_cluster_2_size_543	GO:0048017	47	19	2.53269e-05	0.00103031	BP:inositol_lipid-mediated_signaling
hff_kmeans_cluster_2_size_543	GO:0031396	33	15	2.64014e-05	0.00107	BP:regulation_of_protein_ubiquitination
hff_kmeans_cluster_2_size_543	GO:0006302	35	16	2.86943e-05	0.00115859	BP:double-strand_break_repair
hff_kmeans_cluster_2_size_543	GO:0030261	13	9	2.93325e-05	0.00117995	BP:chromosome_condensation
hff_kmeans_cluster_2_size_543	GO:0051641	353	81	2.96683e-05	0.00118904	BP:cellular_localization
hff_kmeans_cluster_2_size_543	GO:0043161	33	15	3.01257e-05	0.00120292	BP:proteasomal_ubiquitin-dependent_protein_catabolic_process
hff_kmeans_cluster_2_size_543	GO:0051439	14	9	3.42364e-05	0.00135704	BP:regulation_of_ubiquitin-protein_ligase_activity_involved_in_mitotic_cell_cycle
hff_kmeans_cluster_2_size_543	GO:0000724	19	11	4.02411e-05	0.00158345	BP:double-strand_break_repair_via_homologous_recombination
hff_kmeans_cluster_2_size_543	GO:0000725	19	11	4.02411e-05	0.00158345	BP:recombinational_repair
hff_kmeans_cluster_2_size_543	GO:0010498	34	15	4.76974e-05	0.0018566	BP:proteasomal_protein_catabolic_process
hff_kmeans_cluster_2_size_543	GO:0009314	82	27	4.99623e-05	0.00193779	BP:response_to_radiation
hff_kmeans_cluster_2_size_543	GO:0016568	68	24	5.04902e-05	0.00195127	BP:chromatin_modification
hff_kmeans_cluster_2_size_543	GO:0001932	180	48	6.05473e-05	0.00233161	BP:regulation_of_protein_phosphorylation
hff_kmeans_cluster_2_size_543	GO:0051493	69	24	6.09774e-05	0.00233985	BP:regulation_of_cytoskeleton_organization
hff_kmeans_cluster_2_size_543	GO:0031570	37	16	6.38939e-05	0.00243449	BP:DNA_integrity_checkpoint
hff_kmeans_cluster_2_size_543	GO:0010639	42	17	6.75918e-05	0.00256636	BP:negative_regulation_of_organelle_organization
hff_kmeans_cluster_2_size_543	GO:0043549	138	39	7.27113e-05	0.00275108	BP:regulation_of_kinase_activity
hff_kmeans_cluster_2_size_543	GO:0031572	9	7	7.95454e-05	0.00298875	BP:G2/M_transition_DNA_damage_checkpoint
hff_kmeans_cluster_2_size_543	GO:0046635	10	7	8.08761e-05	0.00302824	BP:positive_regulation_of_alpha-beta_T_cell_activation
hff_kmeans_cluster_2_size_543	GO:0050870	30	13	8.3142e-05	0.00310234	BP:positive_regulation_of_T_cell_activation
hff_kmeans_cluster_2_size_543	GO:0008284	154	42	8.96346e-05	0.00333311	BP:positive_regulation_of_cell_proliferation
hff_kmeans_cluster_2_size_543	GO:0090307	7	6	9.00789e-05	0.00333816	BP:spindle_assembly_involved_in_mitosis
hff_kmeans_cluster_2_size_543	GO:0051338	144	40	9.38762e-05	0.00346701	BP:regulation_of_transferase_activity
hff_kmeans_cluster_2_size_543	GO:0065009	355	80	0.000100165	0.00368669	BP:regulation_of_molecular_function
hff_kmeans_cluster_2_size_543	GO:0009057	126	35	0.000103225	0.00377362	BP:macromolecule_catabolic_process
hff_kmeans_cluster_2_size_543	GO:0007080	7	6	0.000106161	0.00385493	BP:mitotic_metaphase_plate_congression
hff_kmeans_cluster_2_size_543	GO:0051302	32	14	0.000105895	0.00385493	BP:regulation_of_cell_division
hff_kmeans_cluster_2_size_543	GO:0045859	131	37	0.000109924	0.00396497	BP:regulation_of_protein_kinase_activity
hff_kmeans_cluster_2_size_543	GO:0046605	7	6	0.000109792	0.00396497	BP:regulation_of_centrosome_cycle
hff_kmeans_cluster_2_size_543	GO:0051651	25	12	0.000110877	0.00398606	BP:maintenance_of_location_in_cell
hff_kmeans_cluster_2_size_543	GO:0000723	25	12	0.000112598	0.0040345	BP:telomere_maintenance
hff_kmeans_cluster_2_size_543	GO:0048523	580	120	0.000115946	0.00414075	BP:negative_regulation_of_cellular_process
hff_kmeans_cluster_2_size_543	GO:0051716	988	189	0.000117538	0.00418382	BP:cellular_response_to_stimulus
hff_kmeans_cluster_2_size_543	GO:0010833	18	10	0.000118024	0.00418733	BP:telomere_maintenance_via_telomere_lengthening
hff_kmeans_cluster_2_size_543	GO:0090329	12	8	0.00012034	0.00425555	BP:regulation_of_DNA-dependent_DNA_replication
hff_kmeans_cluster_2_size_543	GO:0048522	602	124	0.000140992	0.00495349	BP:positive_regulation_of_cellular_process
hff_kmeans_cluster_2_size_543	GO:0019220	253	61	0.000144614	0.00504797	BP:regulation_of_phosphate_metabolic_process
hff_kmeans_cluster_2_size_543	GO:0051174	253	61	0.000144614	0.00504797	BP:regulation_of_phosphorus_metabolic_process
hff_kmeans_cluster_2_size_543	GO:0042542	27	12	0.000172136	0.00597016	BP:response_to_hydrogen_peroxide
hff_kmeans_cluster_2_size_543	GO:0051235	38	15	0.000173849	0.00601027	BP:maintenance_of_location
hff_kmeans_cluster_2_size_543	GO:0032200	26	12	0.000183456	0.00632221	BP:telomere_organization
hff_kmeans_cluster_2_size_543	GO:0008104	274	63	0.000186508	0.00640701	BP:protein_localization
hff_kmeans_cluster_2_size_543	GO:0050790	276	64	0.000198752	0.00678454	BP:regulation_of_catalytic_activity
hff_kmeans_cluster_2_size_543	GO:0031398	23	11	0.000206902	0.00704052	BP:positive_regulation_of_protein_ubiquitination
hff_kmeans_cluster_2_size_543	GO:0010458	6	5	0.000223562	0.00755989	BP:exit_from_mitosis
hff_kmeans_cluster_2_size_543	GO:0035556	388	85	0.000225489	0.00760129	BP:intracellular_signal_transduction
hff_kmeans_cluster_2_size_543	GO:0051298	10	7	0.000233008	0.00783037	BP:centrosome_duplication
hff_kmeans_cluster_2_size_543	GO:0051656	33	14	0.000235803	0.00789977	BP:establishment_of_organelle_localization
hff_kmeans_cluster_2_size_543	GO:0007019	8	6	0.00025276	0.00844172	BP:microtubule_depolymerization
hff_kmeans_cluster_2_size_543	GO:0050896	1245	228	0.000278906	0.00928627	BP:response_to_stimulus
hff_kmeans_cluster_2_size_543	GO:0044265	91	26	0.000335234	0.0110935	BP:cellular_macromolecule_catabolic_process
hff_kmeans_cluster_2_size_543	GO:0032392	8	6	0.000340891	0.0112121	BP:DNA_geometric_change
hff_kmeans_cluster_2_size_543	GO:0032508	8	6	0.000340891	0.0112121	BP:DNA_duplex_unwinding
hff_kmeans_cluster_2_size_543	GO:0030163	73	23	0.000353378	0.0115876	BP:protein_catabolic_process
hff_kmeans_cluster_2_size_543	GO:0045931	8	6	0.00036109	0.0118047	BP:positive_regulation_of_mitotic_cell_cycle
hff_kmeans_cluster_2_size_543	GO:0051488	4	4	0.000383297	0.0124554	BP:activation_of_anaphase-promoting_complex_activity
hff_kmeans_cluster_2_size_543	GO:0007077	11	7	0.000388592	0.0124776	BP:mitotic_nuclear_envelope_disassembly
hff_kmeans_cluster_2_size_543	GO:0010467	634	126	0.000388506	0.0124776	BP:gene_expression
hff_kmeans_cluster_2_size_543	GO:0030397	11	7	0.000388592	0.0124776	BP:membrane_disassembly
hff_kmeans_cluster_2_size_543	GO:0051081	11	7	0.000388592	0.0124776	BP:nuclear_envelope_disassembly
hff_kmeans_cluster_2_size_543	GO:0006997	17	9	0.000404549	0.0129134	BP:nucleus_organization
hff_kmeans_cluster_2_size_543	GO:0071900	87	26	0.000424334	0.0134654	BP:regulation_of_protein_serine/threonine_kinase_activity
hff_kmeans_cluster_2_size_543	GO:0016567	79	24	0.000445404	0.0140928	BP:protein_ubiquitination
hff_kmeans_cluster_2_size_543	GO:0085020	4	4	0.000446975	0.0141012	BP:protein_K6-linked_ubiquitination
hff_kmeans_cluster_2_size_543	GO:0007131	15	8	0.000503797	0.0157935	BP:reciprocal_meiotic_recombination
hff_kmeans_cluster_2_size_543	GO:0035825	15	8	0.000503797	0.0157935	BP:reciprocal_DNA_recombination
hff_kmeans_cluster_2_size_543	GO:0009628	176	44	0.00051136	0.0159465	BP:response_to_abiotic_stimulus
hff_kmeans_cluster_2_size_543	GO:0046427	15	8	0.000544016	0.0168676	BP:positive_regulation_of_JAK-STAT_cascade
hff_kmeans_cluster_2_size_543	GO:0051351	12	7	0.000556054	0.0171426	BP:positive_regulation_of_ligase_activity
hff_kmeans_cluster_2_size_543	GO:0051443	12	7	0.000556054	0.0171426	BP:positive_regulation_of_ubiquitin-protein_ligase_activity
hff_kmeans_cluster_2_size_543	GO:0010605	252	58	0.000604267	0.018576	BP:negative_regulation_of_macromolecule_metabolic_process
hff_kmeans_cluster_2_size_543	GO:0033036	318	69	0.00060794	0.0186074	BP:macromolecule_localization
hff_kmeans_cluster_2_size_543	GO:0000302	39	14	0.000655573	0.0197078	BP:response_to_reactive_oxygen_species
hff_kmeans_cluster_2_size_543	GO:0006266	4	4	0.000654255	0.0197078	BP:DNA_ligation
hff_kmeans_cluster_2_size_543	GO:0034629	4	4	0.000652847	0.0197078	BP:cellular_protein_complex_localization
hff_kmeans_cluster_2_size_543	GO:0034654	546	110	0.000652652	0.0197078	BP:nucleobase-containing_compound_biosynthetic_process
hff_kmeans_cluster_2_size_543	GO:0060236	4	4	0.000656403	0.0197078	BP:regulation_of_mitotic_spindle_organization
hff_kmeans_cluster_2_size_543	GO:0071222	26	11	0.000657474	0.0197078	BP:cellular_response_to_lipopolysaccharide
hff_kmeans_cluster_2_size_543	GO:0090224	4	4	0.000656403	0.0197078	BP:regulation_of_spindle_organization
hff_kmeans_cluster_2_size_543	GO:0016070	570	114	0.000669235	0.0200049	BP:RNA_metabolic_process
hff_kmeans_cluster_2_size_543	GO:0070925	55	18	0.000681268	0.0203085	BP:organelle_assembly
hff_kmeans_cluster_2_size_543	GO:0006268	4	4	0.000698085	0.0206958	BP:DNA_unwinding_involved_in_replication
hff_kmeans_cluster_2_size_543	GO:0032270	168	42	0.00074603	0.0219967	BP:positive_regulation_of_cellular_protein_metabolic_process
hff_kmeans_cluster_2_size_543	GO:0002495	22	10	0.00076607	0.0223506	BP:antigen_processing_and_presentation_of_peptide_antigen_via_MHC_class_II
hff_kmeans_cluster_2_size_543	GO:0002504	22	10	0.00076607	0.0223506	BP:antigen_processing_and_presentation_of_peptide_or_polysaccharide_antigen_via_MHC_class_II
hff_kmeans_cluster_2_size_543	GO:0019886	22	10	0.00076607	0.0223506	BP:antigen_processing_and_presentation_of_exogenous_peptide_antigen_via_MHC_class_II
hff_kmeans_cluster_2_size_543	GO:0042127	272	61	0.000766294	0.0223506	BP:regulation_of_cell_proliferation
hff_kmeans_cluster_2_size_543	GO:0010035	80	23	0.000778219	0.0225767	BP:response_to_inorganic_substance
hff_kmeans_cluster_2_size_543	GO:0033365	101	27	0.000783467	0.0226682	BP:protein_localization_to_organelle
hff_kmeans_cluster_2_size_543	GO:0045582	10	6	0.00079365	0.0229016	BP:positive_regulation_of_T_cell_differentiation
hff_kmeans_cluster_2_size_543	GO:0045787	30	12	0.000837743	0.0240457	BP:positive_regulation_of_cell_cycle
hff_kmeans_cluster_2_size_543	GO:0071241	24	10	0.000835659	0.0240457	BP:cellular_response_to_inorganic_substance
hff_kmeans_cluster_2_size_543	GO:0032446	82	24	0.000845182	0.024195	BP:protein_modification_by_small_protein_conjugation
hff_kmeans_cluster_2_size_543	GO:0006511	46	16	0.000911001	0.0260104	BP:ubiquitin-dependent_protein_catabolic_process
hff_kmeans_cluster_2_size_543	GO:0046634	13	7	0.000945834	0.0267928	BP:regulation_of_alpha-beta_T_cell_activation
hff_kmeans_cluster_2_size_543	GO:0051247	186	45	0.000955259	0.0269892	BP:positive_regulation_of_protein_metabolic_process
hff_kmeans_cluster_2_size_543	GO:0043632	51	17	0.00101747	0.0286721	BP:modification-dependent_macromolecule_catabolic_process
hff_kmeans_cluster_2_size_543	GO:0032467	7	5	0.00106683	0.0299849	BP:positive_regulation_of_cytokinesis
hff_kmeans_cluster_2_size_543	GO:0018130	553	110	0.00107972	0.0302685	BP:heterocycle_biosynthetic_process
hff_kmeans_cluster_2_size_543	GO:0010468	526	106	0.00114591	0.0320409	BP:regulation_of_gene_expression
hff_kmeans_cluster_2_size_543	GO:0019438	554	110	0.00115661	0.0322568	BP:aromatic_compound_biosynthetic_process
hff_kmeans_cluster_2_size_543	GO:0009892	275	61	0.00116268	0.0323428	BP:negative_regulation_of_metabolic_process
hff_kmeans_cluster_2_size_543	GO:2000112	480	98	0.00121809	0.0337107	BP:regulation_of_cellular_macromolecule_biosynthetic_process
hff_kmeans_cluster_2_size_543	GO:0070647	84	24	0.00126059	0.034798	BP:protein_modification_by_small_protein_conjugation_or_removal
hff_kmeans_cluster_2_size_543	GO:0065008	553	109	0.0012814	0.0352825	BP:regulation_of_biological_quality
hff_kmeans_cluster_2_size_543	GO:0071294	4	3	0.00133654	0.0365219	BP:cellular_response_to_zinc_ion
hff_kmeans_cluster_2_size_543	GO:0010556	494	100	0.00134677	0.0367088	BP:regulation_of_macromolecule_biosynthetic_process
hff_kmeans_cluster_2_size_543	GO:0031324	254	57	0.00136669	0.037065	BP:negative_regulation_of_cellular_metabolic_process
hff_kmeans_cluster_2_size_543	GO:0007096	5	4	0.00137633	0.0372331	BP:regulation_of_exit_from_mitosis
hff_kmeans_cluster_2_size_543	GO:0019219	546	109	0.00140278	0.037854	BP:regulation_of_nucleobase-containing_compound_metabolic_process
hff_kmeans_cluster_2_size_543	GO:0006284	10	6	0.00142342	0.0383154	BP:base-excision_repair
hff_kmeans_cluster_2_size_543	GO:0032774	493	99	0.00145306	0.0390163	BP:RNA_biosynthetic_process
hff_kmeans_cluster_2_size_543	GO:0051179	724	138	0.00147279	0.0394482	BP:localization
hff_kmeans_cluster_2_size_543	GO:0012501	301	65	0.00154051	0.0410589	BP:programmed_cell_death
hff_kmeans_cluster_2_size_543	GO:0051640	43	15	0.00154874	0.0411768	BP:organelle_localization
hff_kmeans_cluster_2_size_543	GO:0006366	253	57	0.00155642	0.0411785	BP:transcription_from_RNA_polymerase_II_promoter
hff_kmeans_cluster_2_size_543	GO:0006998	13	7	0.00156782	0.0413791	BP:nuclear_envelope_organization
hff_kmeans_cluster_2_size_543	GO:0006297	10	6	0.00161882	0.042621	BP:nucleotide-excision_repair-_DNA_gap_filling
hff_kmeans_cluster_2_size_543	GO:0040001	7	5	0.00169609	0.044332	BP:establishment_of_mitotic_spindle_localization
hff_kmeans_cluster_2_size_543	GO:0051293	7	5	0.00169609	0.044332	BP:establishment_of_spindle_localization
hff_kmeans_cluster_2_size_543	GO:0051653	7	5	0.00169609	0.044332	BP:spindle_localization
hff_kmeans_cluster_2_size_543	GO:0070979	3	3	0.00170189	0.0443762	BP:protein_K11-linked_ubiquitination
hff_kmeans_cluster_2_size_543	GO:0010043	9	5	0.00173165	0.0450436	BP:response_to_zinc_ion
hff_kmeans_cluster_2_size_543	GO:0009893	386	81	0.00176256	0.0457379	BP:positive_regulation_of_metabolic_process
hff_kmeans_cluster_2_size_543	GO:0019941	49	16	0.00178796	0.0462859	BP:modification-dependent_protein_catabolic_process
hff_kmeans_cluster_2_size_543	GO:0044092	127	32	0.00184034	0.0475282	BP:negative_regulation_of_molecular_function
hff_kmeans_cluster_2_size_543	GO:0006351	480	97	0.00188031	0.0484447	BP:transcription-_DNA-dependent
hff_kmeans_cluster_2_size_543	GO:0006915	298	64	0.0019033	0.0489208	BP:apoptotic_process
Cluster 3 (762)
hff_kmeans_cluster_3_size_762	GO:0008150	2314	577	5.36362e-14	1.93466e-10	BP:biological_process
hff_kmeans_cluster_3_size_762	GO:0009987	2100	520	2.578e-10	4.64943e-07	BP:cellular_process
hff_kmeans_cluster_3_size_762	GO:0034660	42	24	1.47158e-07	0.00010616	BP:ncRNA_metabolic_process
hff_kmeans_cluster_3_size_762	GO:0006396	61	28	6.90345e-06	0.0039317	BP:RNA_processing
hff_kmeans_cluster_3_size_762	GO:0034641	892	235	1.04271e-05	0.00564157	BP:cellular_nitrogen_compound_metabolic_process
hff_kmeans_cluster_3_size_762	GO:0044237	1313	328	1.4035e-05	0.00723203	BP:cellular_metabolic_process
hff_kmeans_cluster_3_size_762	GO:0006807	956	248	2.1738e-05	0.0102273	BP:nitrogen_compound_metabolic_process
hff_kmeans_cluster_3_size_762	GO:0002200	11	9	2.69641e-05	0.0121574	BP:somatic_diversification_of_immune_receptors
hff_kmeans_cluster_3_size_762	GO:0044238	1363	337	3.2531e-05	0.0132771	BP:primary_metabolic_process
hff_kmeans_cluster_3_size_762	GO:0046483	855	224	3.31284e-05	0.0132771	BP:heterocycle_metabolic_process
hff_kmeans_cluster_3_size_762	GO:0071704	1404	346	3.46088e-05	0.013375	BP:organic_substance_metabolic_process
hff_kmeans_cluster_3_size_762	GO:0006281	101	39	4.87118e-05	0.018012	BP:DNA_repair
hff_kmeans_cluster_3_size_762	GO:0006310	65	28	4.99363e-05	0.018012	BP:DNA_recombination
hff_kmeans_cluster_3_size_762	GO:0000375	12	9	6.22256e-05	0.0198042	BP:RNA_splicing-_via_transesterification_reactions
hff_kmeans_cluster_3_size_762	GO:0000377	12	9	6.22256e-05	0.0198042	BP:RNA_splicing-_via_transesterification_reactions_with_bulged_adenosine_as_nucleophile
hff_kmeans_cluster_3_size_762	GO:0000398	12	9	6.22256e-05	0.0198042	BP:mRNA_splicing-_via_spliceosome
hff_kmeans_cluster_3_size_762	GO:0008380	17	11	8.98048e-05	0.0262643	BP:RNA_splicing
hff_kmeans_cluster_3_size_762	GO:0044699	1908	452	0.000104373	0.0296741	BP:single-organism_process
hff_kmeans_cluster_3_size_762	GO:0002562	10	8	0.000118542	0.0298312	BP:somatic_diversification_of_immune_receptors_via_germline_recombination_within_a_single_locus
hff_kmeans_cluster_3_size_762	GO:0006725	865	223	0.00011475	0.0298312	BP:cellular_aromatic_compound_metabolic_process
hff_kmeans_cluster_3_size_762	GO:0008152	1468	356	0.000112577	0.0298312	BP:metabolic_process
hff_kmeans_cluster_3_size_762	GO:0016444	10	8	0.000118542	0.0298312	BP:somatic_cell_DNA_recombination
hff_kmeans_cluster_3_size_762	GO:0002312	10	8	0.000121467	0.0298726	BP:B_cell_activation_involved_in_immune_response
hff_kmeans_cluster_3_size_762	GO:0034470	29	15	0.000134584	0.032363	BP:ncRNA_processing
hff_kmeans_cluster_3_size_762	GO:0044763	1752	418	0.000157771	0.0366665	BP:single-organism_cellular_process
hff_kmeans_cluster_3_size_762	GO:0006399	18	11	0.000209707	0.0436393	BP:tRNA_metabolic_process
Cluster 4 (405)
hff_kmeans_cluster_4_size_405	GO:0008150	2314	332	1.07479e-14	3.61073e-11	BP:biological_process
hff_kmeans_cluster_4_size_405	GO:0002376	432	92	6.07416e-11	1.09547e-07	BP:immune_system_process
hff_kmeans_cluster_4_size_405	GO:0009987	2100	299	1.05613e-10	1.63263e-07	BP:cellular_process
hff_kmeans_cluster_4_size_405	GO:0007154	890	156	2.2504e-10	2.43516e-07	BP:cell_communication
hff_kmeans_cluster_4_size_405	GO:0023052	882	155	2.0812e-10	2.43516e-07	BP:signaling
hff_kmeans_cluster_4_size_405	GO:0044700	882	155	2.0812e-10	2.43516e-07	BP:single_organism_signaling
hff_kmeans_cluster_4_size_405	GO:0044699	1908	276	8.74825e-10	7.28191e-07	BP:single-organism_process
hff_kmeans_cluster_4_size_405	GO:0006695	16	12	2.19619e-09	1.58433e-06	BP:cholesterol_biosynthetic_process
hff_kmeans_cluster_4_size_405	GO:0007165	794	139	3.15162e-09	2.0061e-06	BP:signal_transduction
hff_kmeans_cluster_4_size_405	GO:0050896	1245	195	7.0651e-09	4.24731e-06	BP:response_to_stimulus
hff_kmeans_cluster_4_size_405	GO:0016126	18	12	1.94467e-08	1.00206e-05	BP:sterol_biosynthetic_process
hff_kmeans_cluster_4_size_405	GO:0050794	1348	205	2.88611e-08	1.37526e-05	BP:regulation_of_cellular_process
hff_kmeans_cluster_4_size_405	GO:0065007	1519	225	2.92312e-08	1.37526e-05	BP:biological_regulation
hff_kmeans_cluster_4_size_405	GO:0007166	472	91	3.79224e-08	1.70983e-05	BP:cell_surface_receptor_signaling_pathway
hff_kmeans_cluster_4_size_405	GO:0002682	229	53	6.49142e-08	2.80975e-05	BP:regulation_of_immune_system_process
hff_kmeans_cluster_4_size_405	GO:0008610	96	30	7.42765e-08	3.09133e-05	BP:lipid_biosynthetic_process
hff_kmeans_cluster_4_size_405	GO:0032501	1043	167	9.57323e-08	3.83674e-05	BP:multicellular_organismal_process
hff_kmeans_cluster_4_size_405	GO:0001775	158	41	1.21133e-07	4.68136e-05	BP:cell_activation
hff_kmeans_cluster_4_size_405	GO:0050789	1417	210	1.50839e-07	5.62838e-05	BP:regulation_of_biological_process
hff_kmeans_cluster_4_size_405	GO:0044707	1010	162	1.62945e-07	5.87742e-05	BP:single-multicellular_organism_process
hff_kmeans_cluster_4_size_405	GO:0006629	189	46	1.99973e-07	6.76221e-05	BP:lipid_metabolic_process
hff_kmeans_cluster_4_size_405	GO:0048869	554	102	1.95278e-07	6.76221e-05	BP:cellular_developmental_process
hff_kmeans_cluster_4_size_405	GO:0051179	724	123	2.66176e-07	8.72816e-05	BP:localization
hff_kmeans_cluster_4_size_405	GO:0044763	1752	248	4.01248e-07	0.000127703	BP:single-organism_cellular_process
hff_kmeans_cluster_4_size_405	GO:0006952	284	59	4.25779e-07	0.000131639	BP:defense_response
hff_kmeans_cluster_4_size_405	GO:0044710	499	91	4.94378e-07	0.000148602	BP:single-organism_metabolic_process
hff_kmeans_cluster_4_size_405	GO:0048518	679	116	5.89843e-07	0.000172505	BP:positive_regulation_of_biological_process
hff_kmeans_cluster_4_size_405	GO:0010033	420	79	6.14107e-07	0.000174875	BP:response_to_organic_substance
hff_kmeans_cluster_4_size_405	GO:1901617	37	16	6.47152e-07	0.00017956	BP:organic_hydroxy_compound_biosynthetic_process
hff_kmeans_cluster_4_size_405	GO:0042221	582	101	8.8932e-07	0.000234715	BP:response_to_chemical_stimulus
hff_kmeans_cluster_4_size_405	GO:0008152	1468	211	9.1439e-07	0.000235586	BP:metabolic_process
hff_kmeans_cluster_4_size_405	GO:0030154	529	96	9.97411e-07	0.000251	BP:cell_differentiation
hff_kmeans_cluster_4_size_405	GO:0046165	34	15	1.06901e-06	0.000262903	BP:alcohol_biosynthetic_process
hff_kmeans_cluster_4_size_405	GO:0010522	15	10	1.17599e-06	0.000276639	BP:regulation_of_calcium_ion_transport_into_cytosol
hff_kmeans_cluster_4_size_405	GO:0006694	35	15	1.41172e-06	0.000318254	BP:steroid_biosynthetic_process
hff_kmeans_cluster_4_size_405	GO:0008203	31	14	1.39605e-06	0.000318254	BP:cholesterol_metabolic_process
hff_kmeans_cluster_4_size_405	GO:0007267	211	48	1.74956e-06	0.000371215	BP:cell-cell_signaling
hff_kmeans_cluster_4_size_405	GO:0071704	1404	203	2.12798e-06	0.000442825	BP:organic_substance_metabolic_process
hff_kmeans_cluster_4_size_405	GO:0048583	498	89	3.05657e-06	0.000612502	BP:regulation_of_response_to_stimulus
hff_kmeans_cluster_4_size_405	GO:0016125	33	14	3.6558e-06	0.000706417	BP:sterol_metabolic_process
hff_kmeans_cluster_4_size_405	GO:0044093	218	48	3.82817e-06	0.000726748	BP:positive_regulation_of_molecular_function
hff_kmeans_cluster_4_size_405	GO:0019538	604	102	4.06674e-06	0.000733437	BP:protein_metabolic_process
hff_kmeans_cluster_4_size_405	GO:0060401	20	11	4.0225e-06	0.000733437	BP:cytosolic_calcium_ion_transport
hff_kmeans_cluster_4_size_405	GO:0060402	20	11	4.0225e-06	0.000733437	BP:calcium_ion_transport_into_cytosol
hff_kmeans_cluster_4_size_405	GO:0045321	125	32	4.5954e-06	0.000815193	BP:leukocyte_activation
hff_kmeans_cluster_4_size_405	GO:0006793	435	80	4.68158e-06	0.000817087	BP:phosphorus_metabolic_process
hff_kmeans_cluster_4_size_405	GO:0048856	760	125	5.7311e-06	0.000969003	BP:anatomical_structure_development
hff_kmeans_cluster_4_size_405	GO:0065008	553	95	6.88225e-06	0.00112838	BP:regulation_of_biological_quality
hff_kmeans_cluster_4_size_405	GO:0051716	988	152	7.22903e-06	0.00116754	BP:cellular_response_to_stimulus
hff_kmeans_cluster_4_size_405	GO:0048584	277	56	7.92506e-06	0.00126113	BP:positive_regulation_of_response_to_stimulus
hff_kmeans_cluster_4_size_405	GO:0051239	412	76	8.10436e-06	0.00127098	BP:regulation_of_multicellular_organismal_process
hff_kmeans_cluster_4_size_405	GO:0006955	283	56	8.42588e-06	0.00130252	BP:immune_response
hff_kmeans_cluster_4_size_405	GO:0006796	428	78	9.35403e-06	0.00142563	BP:phosphate-containing_compound_metabolic_process
hff_kmeans_cluster_4_size_405	GO:0055082	95	26	1.00775e-05	0.00151457	BP:cellular_chemical_homeostasis
hff_kmeans_cluster_4_size_405	GO:0044255	135	33	1.05009e-05	0.00155657	BP:cellular_lipid_metabolic_process
hff_kmeans_cluster_4_size_405	GO:0051704	265	52	1.23277e-05	0.00175809	BP:multi-organism_process
hff_kmeans_cluster_4_size_405	GO:1901698	123	31	1.23477e-05	0.00175809	BP:response_to_nitrogen_compound
hff_kmeans_cluster_4_size_405	GO:0010959	30	13	1.31866e-05	0.00182939	BP:regulation_of_metal_ion_transport
hff_kmeans_cluster_4_size_405	GO:0008202	55	18	1.49702e-05	0.00199239	BP:steroid_metabolic_process
hff_kmeans_cluster_4_size_405	GO:0010243	112	29	1.47322e-05	0.00199239	BP:response_to_organic_nitrogen
hff_kmeans_cluster_4_size_405	GO:0023051	411	75	1.5098e-05	0.00199239	BP:regulation_of_signaling
hff_kmeans_cluster_4_size_405	GO:0071702	323	61	1.50309e-05	0.00199239	BP:organic_substance_transport
hff_kmeans_cluster_4_size_405	GO:0019725	103	27	1.54069e-05	0.00200866	BP:cellular_homeostasis
hff_kmeans_cluster_4_size_405	GO:0010646	412	75	1.65893e-05	0.00211192	BP:regulation_of_cell_communication
hff_kmeans_cluster_4_size_405	GO:0044283	76	22	1.68437e-05	0.00211937	BP:small_molecule_biosynthetic_process
hff_kmeans_cluster_4_size_405	GO:0044238	1363	194	2.0216e-05	0.00248588	BP:primary_metabolic_process
hff_kmeans_cluster_4_size_405	GO:0044711	77	22	2.1162e-05	0.00257296	BP:single-organism_biosynthetic_process
hff_kmeans_cluster_4_size_405	GO:0030030	172	40	2.15071e-05	0.00258587	BP:cell_projection_organization
hff_kmeans_cluster_4_size_405	GO:0051924	27	12	2.21173e-05	0.00263001	BP:regulation_of_calcium_ion_transport
hff_kmeans_cluster_4_size_405	GO:0045087	185	40	2.34037e-05	0.00275273	BP:innate_immune_response
hff_kmeans_cluster_4_size_405	GO:0030879	32	13	2.62255e-05	0.00304742	BP:mammary_gland_development
hff_kmeans_cluster_4_size_405	GO:0044767	664	110	2.64724e-05	0.00304742	BP:single-organism_developmental_process
hff_kmeans_cluster_4_size_405	GO:0048731	682	112	2.78358e-05	0.00315307	BP:system_development
hff_kmeans_cluster_4_size_405	GO:0006874	52	17	2.91386e-05	0.00325061	BP:cellular_calcium_ion_homeostasis
hff_kmeans_cluster_4_size_405	GO:0006811	168	38	3.13607e-05	0.00345008	BP:ion_transport
hff_kmeans_cluster_4_size_405	GO:0042127	272	53	3.15644e-05	0.00345008	BP:regulation_of_cell_proliferation
hff_kmeans_cluster_4_size_405	GO:0032844	61	19	3.19922e-05	0.00346188	BP:regulation_of_homeostatic_process
hff_kmeans_cluster_4_size_405	GO:0051707	146	33	3.24647e-05	0.00347822	BP:response_to_other_organism
hff_kmeans_cluster_4_size_405	GO:0019935	10	7	3.48749e-05	0.0035781	BP:cyclic-nucleotide-mediated_signaling
hff_kmeans_cluster_4_size_405	GO:0044765	476	82	3.50502e-05	0.0035781	BP:single-organism_transport
hff_kmeans_cluster_4_size_405	GO:0050778	106	27	3.38099e-05	0.0035781	BP:positive_regulation_of_immune_response
hff_kmeans_cluster_4_size_405	GO:0071310	319	60	3.41517e-05	0.0035781	BP:cellular_response_to_organic_substance
hff_kmeans_cluster_4_size_405	GO:2000021	28	12	3.44337e-05	0.0035781	BP:regulation_of_ion_homeostasis
hff_kmeans_cluster_4_size_405	GO:0007204	38	14	3.55099e-05	0.00359115	BP:elevation_of_cytosolic_calcium_ion_concentration
hff_kmeans_cluster_4_size_405	GO:0000902	184	41	3.75998e-05	0.00373273	BP:cell_morphogenesis
hff_kmeans_cluster_4_size_405	GO:0055074	53	17	3.93656e-05	0.0038725	BP:calcium_ion_homeostasis
hff_kmeans_cluster_4_size_405	GO:0065009	355	65	4.22406e-05	0.00411788	BP:regulation_of_molecular_function
hff_kmeans_cluster_4_size_405	GO:0009966	374	68	4.60431e-05	0.00440913	BP:regulation_of_signal_transduction
hff_kmeans_cluster_4_size_405	GO:0072503	54	17	4.58226e-05	0.00440913	BP:cellular_divalent_inorganic_cation_homeostasis
hff_kmeans_cluster_4_size_405	GO:0009653	417	75	4.75362e-05	0.00451218	BP:anatomical_structure_morphogenesis
hff_kmeans_cluster_4_size_405	GO:0051480	39	14	5.22214e-05	0.00491381	BP:cytosolic_calcium_ion_homeostasis
hff_kmeans_cluster_4_size_405	GO:0006873	82	22	5.56554e-05	0.00519178	BP:cellular_ion_homeostasis
hff_kmeans_cluster_4_size_405	GO:0032989	199	43	5.78881e-05	0.00535391	BP:cellular_component_morphogenesis
hff_kmeans_cluster_4_size_405	GO:0043269	47	16	5.89592e-05	0.00540676	BP:regulation_of_ion_transport
hff_kmeans_cluster_4_size_405	GO:0072507	55	17	6.09666e-05	0.00554387	BP:divalent_inorganic_cation_homeostasis
hff_kmeans_cluster_4_size_405	GO:0002684	149	33	6.81572e-05	0.00609528	BP:positive_regulation_of_immune_system_process
hff_kmeans_cluster_4_size_405	GO:0006950	624	100	7.11726e-05	0.00627504	BP:response_to_stress
hff_kmeans_cluster_4_size_405	GO:0007399	340	64	7.19069e-05	0.00627504	BP:nervous_system_development
hff_kmeans_cluster_4_size_405	GO:0008283	358	64	7.17074e-05	0.00627504	BP:cell_proliferation
hff_kmeans_cluster_4_size_405	GO:0061180	14	8	7.26767e-05	0.00629148	BP:mammary_gland_epithelium_development
hff_kmeans_cluster_4_size_405	GO:0009607	152	33	7.5037e-05	0.00643701	BP:response_to_biotic_stimulus
hff_kmeans_cluster_4_size_405	GO:0070887	386	68	7.55475e-05	0.00643701	BP:cellular_response_to_chemical_stimulus
hff_kmeans_cluster_4_size_405	GO:0048513	482	83	7.6205e-05	0.0064423	BP:organ_development
hff_kmeans_cluster_4_size_405	GO:0044281	407	71	7.98149e-05	0.00669517	BP:small_molecule_metabolic_process
hff_kmeans_cluster_4_size_405	GO:0032502	853	132	8.3922e-05	0.00698553	BP:developmental_process
hff_kmeans_cluster_4_size_405	GO:0030182	188	41	8.61542e-05	0.0071166	BP:neuron_differentiation
hff_kmeans_cluster_4_size_405	GO:0006875	73	20	8.80744e-05	0.0072201	BP:cellular_metal_ion_homeostasis
hff_kmeans_cluster_4_size_405	GO:0035637	132	31	9.01572e-05	0.00733527	BP:multicellular_organismal_signaling
hff_kmeans_cluster_4_size_405	GO:0050776	149	33	9.7021e-05	0.00777677	BP:regulation_of_immune_response
hff_kmeans_cluster_4_size_405	GO:0002429	31	12	0.000100224	0.00797444	BP:immune_response-activating_cell_surface_receptor_signaling_pathway
hff_kmeans_cluster_4_size_405	GO:0048878	132	30	0.000101858	0.00798697	BP:chemical_homeostasis
hff_kmeans_cluster_4_size_405	GO:1901615	84	22	0.000101336	0.00798697	BP:organic_hydroxy_compound_metabolic_process
hff_kmeans_cluster_4_size_405	GO:0030003	80	21	0.000114982	0.00895123	BP:cellular_cation_homeostasis
hff_kmeans_cluster_4_size_405	GO:0051247	186	39	0.000118011	0.00912142	BP:positive_regulation_of_protein_metabolic_process
hff_kmeans_cluster_4_size_405	GO:0046649	103	25	0.000120541	0.00925086	BP:lymphocyte_activation
hff_kmeans_cluster_4_size_405	GO:0030001	82	22	0.00012179	0.00928093	BP:metal_ion_transport
hff_kmeans_cluster_4_size_405	GO:0035295	110	27	0.000125532	0.00947019	BP:tube_development
hff_kmeans_cluster_4_size_405	GO:0043085	174	37	0.000126024	0.00947019	BP:positive_regulation_of_catalytic_activity
hff_kmeans_cluster_4_size_405	GO:0000904	142	33	0.000127145	0.00948853	BP:cell_morphogenesis_involved_in_differentiation
hff_kmeans_cluster_4_size_405	GO:0006812	95	24	0.000136209	0.00989996	BP:cation_transport
hff_kmeans_cluster_4_size_405	GO:0019220	253	49	0.000136318	0.00989996	BP:regulation_of_phosphate_metabolic_process
hff_kmeans_cluster_4_size_405	GO:0051174	253	49	0.000136318	0.00989996	BP:regulation_of_phosphorus_metabolic_process
hff_kmeans_cluster_4_size_405	GO:0006810	547	89	0.000141675	0.0102204	BP:transport
hff_kmeans_cluster_4_size_405	GO:0048858	125	30	0.000146077	0.0104682	BP:cell_projection_morphogenesis
hff_kmeans_cluster_4_size_405	GO:0033198	4	4	0.000150563	0.0107164	BP:response_to_ATP
hff_kmeans_cluster_4_size_405	GO:0048522	602	97	0.000151521	0.0107164	BP:positive_regulation_of_cellular_process
hff_kmeans_cluster_4_size_405	GO:0032270	168	36	0.00015688	0.0110234	BP:positive_regulation_of_cellular_protein_metabolic_process
hff_kmeans_cluster_4_size_405	GO:0048812	108	27	0.000160127	0.0111789	BP:neuron_projection_morphogenesis
hff_kmeans_cluster_4_size_405	GO:0043412	419	72	0.000164887	0.0113726	BP:macromolecule_modification
hff_kmeans_cluster_4_size_405	GO:0031399	216	43	0.000175811	0.0120391	BP:regulation_of_protein_modification_process
hff_kmeans_cluster_4_size_405	GO:0044237	1313	183	0.000176898	0.0120391	BP:cellular_metabolic_process
hff_kmeans_cluster_4_size_405	GO:0001709	9	6	0.000182085	0.0123146	BP:cell_fate_determination
hff_kmeans_cluster_4_size_405	GO:0032409	23	10	0.000184643	0.0123334	BP:regulation_of_transporter_activity
hff_kmeans_cluster_4_size_405	GO:0050801	100	24	0.000184582	0.0123334	BP:ion_homeostasis
hff_kmeans_cluster_4_size_405	GO:0006928	290	55	0.000187911	0.0124747	BP:cellular_component_movement
hff_kmeans_cluster_4_size_405	GO:0040011	266	51	0.000191555	0.0126392	BP:locomotion
hff_kmeans_cluster_4_size_405	GO:0032990	127	30	0.000194406	0.0127495	BP:cell_part_morphogenesis
hff_kmeans_cluster_4_size_405	GO:0044106	26	10	0.000198865	0.0128857	BP:cellular_amine_metabolic_process
hff_kmeans_cluster_4_size_405	GO:0006464	400	69	0.00021287	0.0135498	BP:cellular_protein_modification_process
hff_kmeans_cluster_4_size_405	GO:0036211	400	69	0.00021287	0.0135498	BP:protein_modification_process
hff_kmeans_cluster_4_size_405	GO:0006066	71	19	0.000221623	0.013956	BP:alcohol_metabolic_process
hff_kmeans_cluster_4_size_405	GO:0048667	104	26	0.000221832	0.013956	BP:cell_morphogenesis_involved_in_neuron_differentiation
hff_kmeans_cluster_4_size_405	GO:0051899	16	8	0.000223337	0.0139696	BP:membrane_depolarization
hff_kmeans_cluster_4_size_405	GO:0019933	9	6	0.000235361	0.0145534	BP:cAMP-mediated_signaling
hff_kmeans_cluster_4_size_405	GO:0048468	296	56	0.000238278	0.01465	BP:cell_development
hff_kmeans_cluster_4_size_405	GO:0008285	126	28	0.000240968	0.0147317	BP:negative_regulation_of_cell_proliferation
hff_kmeans_cluster_4_size_405	GO:0050851	24	10	0.000247134	0.0148569	BP:antigen_receptor-mediated_signaling_pathway
hff_kmeans_cluster_4_size_405	GO:0051234	569	91	0.000246969	0.0148569	BP:establishment_of_localization
hff_kmeans_cluster_4_size_405	GO:0031175	135	31	0.000252879	0.0151182	BP:neuron_projection_development
hff_kmeans_cluster_4_size_405	GO:0042060	125	28	0.000259528	0.0154305	BP:wound_healing
hff_kmeans_cluster_4_size_405	GO:0031325	364	64	0.000277403	0.0164031	BP:positive_regulation_of_cellular_metabolic_process
hff_kmeans_cluster_4_size_405	GO:0010565	18	8	0.000288493	0.0169662	BP:regulation_of_cellular_ketone_metabolic_process
hff_kmeans_cluster_4_size_405	GO:0048699	205	42	0.00030173	0.0175544	BP:generation_of_neurons
hff_kmeans_cluster_4_size_405	GO:0031401	154	33	0.000309862	0.0179306	BP:positive_regulation_of_protein_modification_process
hff_kmeans_cluster_4_size_405	GO:0051246	285	52	0.000312526	0.0179885	BP:regulation_of_protein_metabolic_process
hff_kmeans_cluster_4_size_405	GO:0060603	7	5	0.000328615	0.0188145	BP:mammary_gland_duct_morphogenesis
hff_kmeans_cluster_4_size_405	GO:0002253	83	21	0.000333132	0.0189563	BP:activation_of_immune_response
hff_kmeans_cluster_4_size_405	GO:0032879	298	54	0.000334595	0.0189563	BP:regulation_of_localization
hff_kmeans_cluster_4_size_405	GO:0048870	193	39	0.00034456	0.0190858	BP:cell_motility
hff_kmeans_cluster_4_size_405	GO:0051209	17	8	0.000345699	0.0190858	BP:release_of_sequestered_calcium_ion_into_cytosol
hff_kmeans_cluster_4_size_405	GO:0051282	17	8	0.000345699	0.0190858	BP:regulation_of_sequestering_of_calcium_ion
hff_kmeans_cluster_4_size_405	GO:0051283	17	8	0.000345699	0.0190858	BP:negative_regulation_of_sequestering_of_calcium_ion
hff_kmeans_cluster_4_size_405	GO:0051674	193	39	0.00034456	0.0190858	BP:localization_of_cell
hff_kmeans_cluster_4_size_405	GO:0009888	294	54	0.000349536	0.0191996	BP:tissue_development
hff_kmeans_cluster_4_size_405	GO:0007243	179	36	0.000400563	0.0218914	BP:intracellular_protein_kinase_cascade
hff_kmeans_cluster_4_size_405	GO:0007409	97	24	0.000419716	0.0224116	BP:axonogenesis
hff_kmeans_cluster_4_size_405	GO:0009308	28	10	0.000414928	0.0224116	BP:amine_metabolic_process
hff_kmeans_cluster_4_size_405	GO:0014074	22	9	0.000418293	0.0224116	BP:response_to_purine-containing_compound
hff_kmeans_cluster_4_size_405	GO:0022008	222	44	0.000420437	0.0224116	BP:neurogenesis
hff_kmeans_cluster_4_size_405	GO:0055065	81	20	0.000412981	0.0224116	BP:metal_ion_homeostasis
hff_kmeans_cluster_4_size_405	GO:0040007	166	34	0.000433558	0.022838	BP:growth
hff_kmeans_cluster_4_size_405	GO:0009719	212	41	0.000443586	0.0229667	BP:response_to_endogenous_stimulus
hff_kmeans_cluster_4_size_405	GO:0033238	8	5	0.000443412	0.0229667	BP:regulation_of_cellular_amine_metabolic_process
hff_kmeans_cluster_4_size_405	GO:0050790	276	50	0.000441658	0.0229667	BP:regulation_of_catalytic_activity
hff_kmeans_cluster_4_size_405	GO:0034762	25	10	0.000448997	0.0231362	BP:regulation_of_transmembrane_transport
hff_kmeans_cluster_4_size_405	GO:0030097	109	25	0.000464388	0.0237035	BP:hemopoiesis
hff_kmeans_cluster_4_size_405	GO:0035556	388	66	0.000463833	0.0237035	BP:intracellular_signal_transduction
hff_kmeans_cluster_4_size_405	GO:0007275	765	117	0.000467531	0.0237519	BP:multicellular_organismal_development
hff_kmeans_cluster_4_size_405	GO:0016477	184	37	0.000480104	0.0240427	BP:cell_migration
hff_kmeans_cluster_4_size_405	GO:0022898	21	9	0.000482076	0.0240427	BP:regulation_of_transmembrane_transporter_activity
hff_kmeans_cluster_4_size_405	GO:0023056	192	38	0.000477352	0.0240427	BP:positive_regulation_of_signaling
hff_kmeans_cluster_4_size_405	GO:0044267	478	77	0.000482143	0.0240427	BP:cellular_protein_metabolic_process
hff_kmeans_cluster_4_size_405	GO:0035239	72	19	0.00050422	0.024914	BP:tube_morphogenesis
hff_kmeans_cluster_4_size_405	GO:0072511	45	14	0.000502103	0.024914	BP:divalent_inorganic_cation_transport
hff_kmeans_cluster_4_size_405	GO:0060429	156	33	0.000522002	0.0255592	BP:epithelium_development
hff_kmeans_cluster_4_size_405	GO:0009611	223	42	0.000537711	0.0262098	BP:response_to_wounding
hff_kmeans_cluster_4_size_405	GO:0010647	193	38	0.000540354	0.0262205	BP:positive_regulation_of_cell_communication
hff_kmeans_cluster_4_size_405	GO:0031347	106	24	0.00055237	0.0265653	BP:regulation_of_defense_response
hff_kmeans_cluster_4_size_405	GO:0002768	46	14	0.000555863	0.026615	BP:immune_response-regulating_cell_surface_receptor_signaling_pathway
hff_kmeans_cluster_4_size_405	GO:0003008	279	51	0.000559843	0.0266875	BP:system_process
hff_kmeans_cluster_4_size_405	GO:0051240	140	30	0.000572729	0.027182	BP:positive_regulation_of_multicellular_organismal_process
hff_kmeans_cluster_4_size_405	GO:0019226	127	28	0.000580207	0.0274167	BP:transmission_of_nerve_impulse
hff_kmeans_cluster_4_size_405	GO:0050877	185	37	0.000586225	0.0275806	BP:neurological_system_process
hff_kmeans_cluster_4_size_405	GO:0009617	78	19	0.000603644	0.0282772	BP:response_to_bacterium
hff_kmeans_cluster_4_size_405	GO:0001932	180	36	0.000610673	0.0284832	BP:regulation_of_protein_phosphorylation
hff_kmeans_cluster_4_size_405	GO:0002757	69	18	0.000613437	0.0284893	BP:immune_response-activating_signal_transduction
hff_kmeans_cluster_4_size_405	GO:0003001	64	17	0.000619123	0.0285087	BP:generation_of_a_signal_involved_in_cell-cell_signaling
hff_kmeans_cluster_4_size_405	GO:0023061	64	17	0.000619123	0.0285087	BP:signal_release
hff_kmeans_cluster_4_size_405	GO:0014070	120	26	0.000632042	0.0288579	BP:response_to_organic_cyclic_compound
hff_kmeans_cluster_4_size_405	GO:0009887	161	33	0.000654779	0.0295223	BP:organ_morphogenesis
hff_kmeans_cluster_4_size_405	GO:0042180	24	9	0.000661273	0.0296171	BP:cellular_ketone_metabolic_process
hff_kmeans_cluster_4_size_405	GO:0071902	47	14	0.000662355	0.0296171	BP:positive_regulation_of_protein_serine/threonine_kinase_activity
hff_kmeans_cluster_4_size_405	GO:0019221	97	22	0.000668875	0.0297557	BP:cytokine-mediated_signaling_pathway
hff_kmeans_cluster_4_size_405	GO:0043524	23	9	0.000676455	0.0297557	BP:negative_regulation_of_neuron_apoptotic_process
hff_kmeans_cluster_4_size_405	GO:0045165	42	13	0.000673434	0.0297557	BP:cell_fate_commitment
hff_kmeans_cluster_4_size_405	GO:0055080	90	21	0.000673808	0.0297557	BP:cation_homeostasis
hff_kmeans_cluster_4_size_405	GO:0055085	125	28	0.000679339	0.0297617	BP:transmembrane_transport
hff_kmeans_cluster_4_size_405	GO:0002764	81	20	0.000702467	0.0301074	BP:immune_response-regulating_signaling_pathway
hff_kmeans_cluster_4_size_405	GO:0007596	101	23	0.000701518	0.0301074	BP:blood_coagulation
hff_kmeans_cluster_4_size_405	GO:0007599	101	23	0.000701518	0.0301074	BP:hemostasis
hff_kmeans_cluster_4_size_405	GO:0048489	11	6	0.000706707	0.0301074	BP:synaptic_vesicle_transport
hff_kmeans_cluster_4_size_405	GO:0050817	101	23	0.000701518	0.0301074	BP:coagulation
hff_kmeans_cluster_4_size_405	GO:0033993	127	27	0.000730185	0.0309856	BP:response_to_lipid
hff_kmeans_cluster_4_size_405	GO:0042325	195	38	0.000738081	0.0311983	BP:regulation_of_phosphorylation
hff_kmeans_cluster_4_size_405	GO:0015914	8	5	0.000745515	0.0313899	BP:phospholipid_transport
hff_kmeans_cluster_4_size_405	GO:0002252	136	28	0.000760224	0.0318852	BP:immune_effector_process
hff_kmeans_cluster_4_size_405	GO:0010562	142	30	0.000789054	0.0328398	BP:positive_regulation_of_phosphorus_metabolic_process
hff_kmeans_cluster_4_size_405	GO:0045937	142	30	0.000789054	0.0328398	BP:positive_regulation_of_phosphate_metabolic_process
hff_kmeans_cluster_4_size_405	GO:0080134	172	34	0.000821841	0.0340733	BP:regulation_of_response_to_stress
hff_kmeans_cluster_4_size_405	GO:0001816	122	26	0.000843468	0.0348365	BP:cytokine_production
hff_kmeans_cluster_4_size_405	GO:0009893	386	65	0.000852728	0.0349657	BP:positive_regulation_of_metabolic_process
hff_kmeans_cluster_4_size_405	GO:0010817	78	19	0.000853058	0.0349657	BP:regulation_of_hormone_levels
hff_kmeans_cluster_4_size_405	GO:0051279	11	6	0.000883243	0.0360663	BP:regulation_of_release_of_sequestered_calcium_ion_into_cytosol
hff_kmeans_cluster_4_size_405	GO:1901700	207	39	0.000897413	0.0365072	BP:response_to_oxygen-containing_compound
hff_kmeans_cluster_4_size_405	GO:0007268	112	25	0.000918169	0.0368449	BP:synaptic_transmission
hff_kmeans_cluster_4_size_405	GO:0033197	5	4	0.000912733	0.0368449	BP:response_to_vitamin_E
hff_kmeans_cluster_4_size_405	GO:0050804	29	10	0.000917846	0.0368449	BP:regulation_of_synaptic_transmission
hff_kmeans_cluster_4_size_405	GO:0060443	12	6	0.000919335	0.0368449	BP:mammary_gland_morphogenesis
hff_kmeans_cluster_4_size_405	GO:0048666	151	32	0.00095411	0.0378184	BP:neuron_development
hff_kmeans_cluster_4_size_405	GO:0006468	238	44	0.000965797	0.038142	BP:protein_phosphorylation
hff_kmeans_cluster_4_size_405	GO:0048873	8	5	0.000985932	0.0387955	BP:homeostasis_of_number_of_cells_within_a_tissue
hff_kmeans_cluster_4_size_405	GO:0019932	39	12	0.000998765	0.0391581	BP:second-messenger-mediated_signaling
hff_kmeans_cluster_4_size_405	GO:0009967	186	36	0.00102605	0.0400826	BP:positive_regulation_of_signal_transduction
hff_kmeans_cluster_4_size_405	GO:0034765	23	9	0.00103267	0.0401961	BP:regulation_of_ion_transmembrane_transport
hff_kmeans_cluster_4_size_405	GO:0006816	43	13	0.00105909	0.0410766	BP:calcium_ion_transport
hff_kmeans_cluster_4_size_405	GO:0046683	20	8	0.0010864	0.0419856	BP:response_to_organophosphorus
hff_kmeans_cluster_4_size_405	GO:0006720	26	9	0.00118885	0.0453761	BP:isoprenoid_metabolic_process
hff_kmeans_cluster_4_size_405	GO:0051049	216	40	0.00119091	0.0453761	BP:regulation_of_transport
hff_kmeans_cluster_4_size_405	GO:0010880	8	5	0.00123074	0.0463493	BP:regulation_of_release_of_sequestered_calcium_ion_into_cytosol_by_sarcoplasmic_reticulum
hff_kmeans_cluster_4_size_405	GO:0014808	8	5	0.00123074	0.0463493	BP:release_of_sequestered_calcium_ion_into_cytosol_by_sarcoplasmic_reticulum
hff_kmeans_cluster_4_size_405	GO:0032268	243	44	0.00123358	0.0463493	BP:regulation_of_cellular_protein_metabolic_process
hff_kmeans_cluster_4_size_405	GO:0070296	8	5	0.00123074	0.0463493	BP:sarcoplasmic_reticulum_calcium_ion_transport
hff_kmeans_cluster_4_size_405	GO:0036314	3	3	0.00125487	0.0465032	BP:response_to_sterol
hff_kmeans_cluster_4_size_405	GO:0036315	3	3	0.00125487	0.0465032	BP:cellular_response_to_sterol
hff_kmeans_cluster_4_size_405	GO:0070723	3	3	0.00125487	0.0465032	BP:response_to_cholesterol
hff_kmeans_cluster_4_size_405	GO:0071397	3	3	0.00125487	0.0465032	BP:cellular_response_to_cholesterol
hff_kmeans_cluster_4_size_405	GO:0002479	13	6	0.00126373	0.0466718	BP:antigen_processing_and_presentation_of_exogenous_peptide_antigen_via_MHC_class_I-_TAP-dependent
hff_kmeans_cluster_4_size_405	GO:0007417	138	29	0.00127451	0.0469096	BP:central_nervous_system_development
hff_kmeans_cluster_4_size_405	GO:0048729	108	24	0.00128951	0.0473008	BP:tissue_morphogenesis
hff_kmeans_cluster_4_size_405	GO:0043900	48	13	0.00129634	0.0473908	BP:regulation_of_multi-organism_process
hff_kmeans_cluster_4_size_405	GO:1901215	25	9	0.00132453	0.0482583	BP:negative_regulation_of_neuron_death
hff_kmeans_cluster_4_size_405	GO:0060562	66	17	0.00133825	0.0485946	BP:epithelial_tube_morphogenesis
hff_kmeans_cluster_4_size_405	GO:0071345	127	26	0.00135141	0.0489084	BP:cellular_response_to_cytokine_stimulus
hff_kmeans_cluster_4_size_405	GO:0016044	89	20	0.0013628	0.048993	BP:cellular_membrane_organization
hff_kmeans_cluster_4_size_405	GO:0051094	161	32	0.00137423	0.0491643	BP:positive_regulation_of_developmental_process
hff_kmeans_cluster_4_size_405	GO:0070838	44	13	0.0013812	0.0491643	BP:divalent_metal_ion_transport
Cluster 5 (153)
hff_kmeans_cluster_5_size_153	GO:0006952	284	46	9.67382e-17	1.0468e-12	BP:defense_response
hff_kmeans_cluster_5_size_153	GO:0045087	185	36	1.17333e-15	6.34831e-12	BP:innate_immune_response
hff_kmeans_cluster_5_size_153	GO:0006955	283	44	3.10517e-15	1.12004e-11	BP:immune_response
hff_kmeans_cluster_5_size_153	GO:0006950	624	64	3.61991e-13	9.79275e-10	BP:response_to_stress
hff_kmeans_cluster_5_size_153	GO:0050896	1245	95	2.47685e-12	5.36041e-09	BP:response_to_stimulus
hff_kmeans_cluster_5_size_153	GO:0002376	432	50	3.8108e-12	6.87278e-09	BP:immune_system_process
hff_kmeans_cluster_5_size_153	GO:0051607	63	17	2.76046e-10	4.26727e-07	BP:defense_response_to_virus
hff_kmeans_cluster_5_size_153	GO:0051707	146	25	7.934e-10	1.07317e-06	BP:response_to_other_organism
hff_kmeans_cluster_5_size_153	GO:0009615	79	18	1.39493e-09	1.50945e-06	BP:response_to_virus
hff_kmeans_cluster_5_size_153	GO:0051704	265	34	1.29532e-09	1.50945e-06	BP:multi-organism_process
hff_kmeans_cluster_5_size_153	GO:0009607	152	25	1.85702e-09	1.8268e-06	BP:response_to_biotic_stimulus
hff_kmeans_cluster_5_size_153	GO:0002252	136	23	5.95338e-09	4.9555e-06	BP:immune_effector_process
hff_kmeans_cluster_5_size_153	GO:0034097	148	24	5.92379e-09	4.9555e-06	BP:response_to_cytokine_stimulus
hff_kmeans_cluster_5_size_153	GO:0042221	582	53	1.10334e-08	8.52803e-06	BP:response_to_chemical_stimulus
hff_kmeans_cluster_5_size_153	GO:0034341	44	12	1.17034e-07	7.44958e-05	BP:response_to_interferon-gamma
hff_kmeans_cluster_5_size_153	GO:0051716	988	72	1.99063e-07	0.00011967	BP:cellular_response_to_stimulus
hff_kmeans_cluster_5_size_153	GO:0051701	75	15	3.14611e-07	0.000179179	BP:interaction_with_host
hff_kmeans_cluster_5_size_153	GO:0010033	420	40	4.38703e-07	0.000234614	BP:response_to_organic_substance
hff_kmeans_cluster_5_size_153	GO:0045088	65	14	4.55309e-07	0.000234614	BP:regulation_of_innate_immune_response
hff_kmeans_cluster_5_size_153	GO:0035456	10	6	6.00961e-07	0.000295591	BP:response_to_interferon-beta
hff_kmeans_cluster_5_size_153	GO:0002474	15	7	9.95658e-07	0.000433953	BP:antigen_processing_and_presentation_of_peptide_antigen_via_MHC_class_I
hff_kmeans_cluster_5_size_153	GO:0042590	15	7	9.95658e-07	0.000433953	BP:antigen_processing_and_presentation_of_exogenous_peptide_antigen_via_MHC_class_I
hff_kmeans_cluster_5_size_153	GO:0050776	149	21	1.00257e-06	0.000433953	BP:regulation_of_immune_response
hff_kmeans_cluster_5_size_153	GO:0035821	71	14	1.11297e-06	0.000447797	BP:modification_of_morphology_or_physiology_of_other_organism
hff_kmeans_cluster_5_size_153	GO:0050789	1417	90	1.11732e-06	0.000447797	BP:regulation_of_biological_process
hff_kmeans_cluster_5_size_153	GO:0032479	28	9	1.28278e-06	0.000495747	BP:regulation_of_type_I_interferon_production
hff_kmeans_cluster_5_size_153	GO:0044403	123	18	1.49962e-06	0.000540913	BP:symbiosis-_encompassing_mutualism_through_parasitism
hff_kmeans_cluster_5_size_153	GO:0044419	123	18	1.49962e-06	0.000540913	BP:interspecies_interaction_between_organisms
hff_kmeans_cluster_5_size_153	GO:0051240	140	20	1.6059e-06	0.000560561	BP:positive_regulation_of_multicellular_organismal_process
hff_kmeans_cluster_5_size_153	GO:0032606	29	9	1.77871e-06	0.000587606	BP:type_I_interferon_production
hff_kmeans_cluster_5_size_153	GO:0043900	48	11	2.40203e-06	0.000742639	BP:regulation_of_multi-organism_process
hff_kmeans_cluster_5_size_153	GO:0002682	229	26	2.83814e-06	0.000815598	BP:regulation_of_immune_system_process
hff_kmeans_cluster_5_size_153	GO:0044003	67	13	3.26227e-06	0.000905154	BP:modification_by_symbiont_of_host_morphology_or_physiology
hff_kmeans_cluster_5_size_153	GO:0065007	1519	93	3.65416e-06	0.000988541	BP:biological_regulation
hff_kmeans_cluster_5_size_153	GO:0043901	25	8	3.90063e-06	0.00102948	BP:negative_regulation_of_multi-organism_process
hff_kmeans_cluster_5_size_153	GO:0051817	69	13	4.64143e-06	0.00119583	BP:modification_of_morphology_or_physiology_of_other_organism_involved_in_symbiotic_interaction
hff_kmeans_cluster_5_size_153	GO:0031347	106	16	7.99447e-06	0.0019661	BP:regulation_of_defense_response
hff_kmeans_cluster_5_size_153	GO:0008150	2314	124	8.66046e-06	0.00203313	BP:biological_process
hff_kmeans_cluster_5_size_153	GO:0050778	106	16	8.83069e-06	0.00203313	BP:positive_regulation_of_immune_response
hff_kmeans_cluster_5_size_153	GO:0070887	386	35	8.64174e-06	0.00203313	BP:cellular_response_to_chemical_stimulus
hff_kmeans_cluster_5_size_153	GO:0001819	62	12	9.06754e-06	0.00204416	BP:positive_regulation_of_cytokine_production
hff_kmeans_cluster_5_size_153	GO:0045089	53	11	1.1671e-05	0.00257738	BP:positive_regulation_of_innate_immune_response
hff_kmeans_cluster_5_size_153	GO:0016032	117	16	1.36993e-05	0.00274518	BP:viral_reproduction
hff_kmeans_cluster_5_size_153	GO:0019048	65	12	1.34066e-05	0.00274518	BP:virus-host_interaction
hff_kmeans_cluster_5_size_153	GO:0032481	20	7	1.27646e-05	0.00274518	BP:positive_regulation_of_type_I_interferon_production
hff_kmeans_cluster_5_size_153	GO:0044764	117	16	1.36993e-05	0.00274518	BP:multi-organism_cellular_process
hff_kmeans_cluster_5_size_153	GO:0002218	45	10	1.59324e-05	0.00303578	BP:activation_of_innate_immune_response
hff_kmeans_cluster_5_size_153	GO:0048525	22	7	1.55871e-05	0.00303578	BP:negative_regulation_of_viral_reproduction
hff_kmeans_cluster_5_size_153	GO:0044699	1908	107	2.42854e-05	0.00445411	BP:single-organism_process
hff_kmeans_cluster_5_size_153	GO:0043903	32	8	3.06554e-05	0.0055287	BP:regulation_of_symbiosis-_encompassing_mutualism_through_parasitism
hff_kmeans_cluster_5_size_153	GO:0080134	172	20	3.77242e-05	0.00669202	BP:regulation_of_response_to_stress
hff_kmeans_cluster_5_size_153	GO:0002253	83	13	4.51407e-05	0.00787852	BP:activation_of_immune_response
hff_kmeans_cluster_5_size_153	GO:0002684	149	18	4.67238e-05	0.00802537	BP:positive_regulation_of_immune_system_process
hff_kmeans_cluster_5_size_153	GO:0001817	110	15	5.3121e-05	0.00870943	BP:regulation_of_cytokine_production
hff_kmeans_cluster_5_size_153	GO:0002221	42	9	5.78777e-05	0.00921021	BP:pattern_recognition_receptor_signaling_pathway
hff_kmeans_cluster_5_size_153	GO:0002758	42	9	5.78777e-05	0.00921021	BP:innate_immune_response-activating_signal_transduction
hff_kmeans_cluster_5_size_153	GO:0071345	127	16	6.63129e-05	0.010251	BP:cellular_response_to_cytokine_stimulus
hff_kmeans_cluster_5_size_153	GO:0007165	794	55	6.89834e-05	0.0105136	BP:signal_transduction
hff_kmeans_cluster_5_size_153	GO:0039530	3	3	8.57959e-05	0.0127178	BP:MDA-5_signaling_pathway
hff_kmeans_cluster_5_size_153	GO:0034340	37	8	9.39506e-05	0.0133768	BP:response_to_type_I_interferon
hff_kmeans_cluster_5_size_153	GO:0060337	37	8	9.39506e-05	0.0133768	BP:type_I_interferon-mediated_signaling_pathway
hff_kmeans_cluster_5_size_153	GO:0071357	37	8	9.39506e-05	0.0133768	BP:cellular_response_to_type_I_interferon
hff_kmeans_cluster_5_size_153	GO:0031349	67	11	0.000103988	0.0146137	BP:positive_regulation_of_defense_response
hff_kmeans_cluster_5_size_153	GO:0002479	13	5	0.000121912	0.0166989	BP:antigen_processing_and_presentation_of_exogenous_peptide_antigen_via_MHC_class_I-_TAP-dependent
hff_kmeans_cluster_5_size_153	GO:0045071	21	6	0.000125101	0.0169214	BP:negative_regulation_of_viral_genome_replication
hff_kmeans_cluster_5_size_153	GO:0002757	69	11	0.00014698	0.0196355	BP:immune_response-activating_signal_transduction
hff_kmeans_cluster_5_size_153	GO:0050792	30	7	0.000152044	0.0200642	BP:regulation_of_viral_reproduction
hff_kmeans_cluster_5_size_153	GO:0071310	319	28	0.000156962	0.0204637	BP:cellular_response_to_organic_substance
hff_kmeans_cluster_5_size_153	GO:0060333	30	7	0.000200143	0.0257827	BP:interferon-gamma-mediated_signaling_pathway
hff_kmeans_cluster_5_size_153	GO:0048583	498	38	0.000206981	0.0263498	BP:regulation_of_response_to_stimulus
hff_kmeans_cluster_5_size_153	GO:0044763	1752	97	0.000272954	0.0339498	BP:single-organism_cellular_process
hff_kmeans_cluster_5_size_153	GO:0006954	102	13	0.000334915	0.0398254	BP:inflammatory_response
hff_kmeans_cluster_5_size_153	GO:0042157	16	5	0.000332959	0.0398254	BP:lipoprotein_metabolic_process
hff_kmeans_cluster_5_size_153	GO:0023052	882	57	0.000366602	0.0422021	BP:signaling
hff_kmeans_cluster_5_size_153	GO:0044700	882	57	0.000366602	0.0422021	BP:single_organism_signaling
Cluster 6 (40)
hff_kmeans_cluster_6_size_40	GO:0002252	136	17	0	0	BP:immune_effector_process
hff_kmeans_cluster_6_size_40	GO:0002376	432	31	0	0	BP:immune_system_process
hff_kmeans_cluster_6_size_40	GO:0006950	624	29	0	0	BP:response_to_stress
hff_kmeans_cluster_6_size_40	GO:0006952	284	28	0	0	BP:defense_response
hff_kmeans_cluster_6_size_40	GO:0006955	283	29	0	0	BP:immune_response
hff_kmeans_cluster_6_size_40	GO:0007154	890	31	0	0	BP:cell_communication
hff_kmeans_cluster_6_size_40	GO:0007165	794	31	0	0	BP:signal_transduction
hff_kmeans_cluster_6_size_40	GO:0007166	472	24	0	0	BP:cell_surface_receptor_signaling_pathway
hff_kmeans_cluster_6_size_40	GO:0009607	152	22	0	0	BP:response_to_biotic_stimulus
hff_kmeans_cluster_6_size_40	GO:0009615	79	19	0	0	BP:response_to_virus
hff_kmeans_cluster_6_size_40	GO:0010033	420	25	0	0	BP:response_to_organic_substance
hff_kmeans_cluster_6_size_40	GO:0019058	45	10	0	0	BP:viral_infectious_cycle
hff_kmeans_cluster_6_size_40	GO:0019079	30	10	0	0	BP:viral_genome_replication
hff_kmeans_cluster_6_size_40	GO:0019221	97	16	0	0	BP:cytokine-mediated_signaling_pathway
hff_kmeans_cluster_6_size_40	GO:0023052	882	31	0	0	BP:signaling
hff_kmeans_cluster_6_size_40	GO:0034097	148	18	0	0	BP:response_to_cytokine_stimulus
hff_kmeans_cluster_6_size_40	GO:0034340	37	14	0	0	BP:response_to_type_I_interferon
hff_kmeans_cluster_6_size_40	GO:0042221	582	26	0	0	BP:response_to_chemical_stimulus
hff_kmeans_cluster_6_size_40	GO:0043900	48	12	0	0	BP:regulation_of_multi-organism_process
hff_kmeans_cluster_6_size_40	GO:0043901	25	10	0	0	BP:negative_regulation_of_multi-organism_process
hff_kmeans_cluster_6_size_40	GO:0043903	32	10	0	0	BP:regulation_of_symbiosis-_encompassing_mutualism_through_parasitism
hff_kmeans_cluster_6_size_40	GO:0044700	882	31	0	0	BP:single_organism_signaling
hff_kmeans_cluster_6_size_40	GO:0045069	27	10	0	0	BP:regulation_of_viral_genome_replication
hff_kmeans_cluster_6_size_40	GO:0045071	21	10	0	0	BP:negative_regulation_of_viral_genome_replication
hff_kmeans_cluster_6_size_40	GO:0045087	185	23	0	0	BP:innate_immune_response
hff_kmeans_cluster_6_size_40	GO:0048525	22	10	0	0	BP:negative_regulation_of_viral_reproduction
hff_kmeans_cluster_6_size_40	GO:0050792	30	10	0	0	BP:regulation_of_viral_reproduction
hff_kmeans_cluster_6_size_40	GO:0050896	1245	37	0	0	BP:response_to_stimulus
hff_kmeans_cluster_6_size_40	GO:0051607	63	17	0	0	BP:defense_response_to_virus
hff_kmeans_cluster_6_size_40	GO:0051704	265	22	0	0	BP:multi-organism_process
hff_kmeans_cluster_6_size_40	GO:0051707	146	22	0	0	BP:response_to_other_organism
hff_kmeans_cluster_6_size_40	GO:0051716	988	33	0	0	BP:cellular_response_to_stimulus
hff_kmeans_cluster_6_size_40	GO:0060337	37	14	0	0	BP:type_I_interferon-mediated_signaling_pathway
hff_kmeans_cluster_6_size_40	GO:0071310	319	19	0	0	BP:cellular_response_to_organic_substance
hff_kmeans_cluster_6_size_40	GO:0071345	127	17	0	0	BP:cellular_response_to_cytokine_stimulus
hff_kmeans_cluster_6_size_40	GO:0071357	37	14	0	0	BP:cellular_response_to_type_I_interferon
hff_kmeans_cluster_6_size_40	GO:0070887	386	20	1.65826e-10	4.84974e-08	BP:cellular_response_to_chemical_stimulus
hff_kmeans_cluster_6_size_40	GO:0002682	229	16	3.53522e-10	1.0067e-07	BP:regulation_of_immune_system_process
hff_kmeans_cluster_6_size_40	GO:0016032	117	12	1.37036e-09	3.70718e-07	BP:viral_reproduction
hff_kmeans_cluster_6_size_40	GO:0044764	117	12	1.37036e-09	3.70718e-07	BP:multi-organism_cellular_process
hff_kmeans_cluster_6_size_40	GO:0044403	123	12	2.49341e-09	6.27468e-07	BP:symbiosis-_encompassing_mutualism_through_parasitism
hff_kmeans_cluster_6_size_40	GO:0044419	123	12	2.49341e-09	6.27468e-07	BP:interspecies_interaction_between_organisms
hff_kmeans_cluster_6_size_40	GO:0044763	1752	36	1.11435e-08	2.74053e-06	BP:single-organism_cellular_process
hff_kmeans_cluster_6_size_40	GO:0050794	1348	32	1.56253e-08	3.75735e-06	BP:regulation_of_cellular_process
hff_kmeans_cluster_6_size_40	GO:0050776	149	12	2.31707e-08	5.45067e-06	BP:regulation_of_immune_response
hff_kmeans_cluster_6_size_40	GO:0048583	498	20	2.41985e-08	5.57131e-06	BP:regulation_of_response_to_stimulus
hff_kmeans_cluster_6_size_40	GO:0050789	1417	32	6.34359e-08	1.43008e-05	BP:regulation_of_biological_process
hff_kmeans_cluster_6_size_40	GO:0001818	37	7	7.79134e-08	1.72061e-05	BP:negative_regulation_of_cytokine_production
hff_kmeans_cluster_6_size_40	GO:0031347	106	10	9.54102e-08	2.06487e-05	BP:regulation_of_defense_response
hff_kmeans_cluster_6_size_40	GO:0008150	2314	39	1.26948e-07	2.69354e-05	BP:biological_process
hff_kmeans_cluster_6_size_40	GO:0044699	1908	36	1.83981e-07	3.68678e-05	BP:single-organism_process
hff_kmeans_cluster_6_size_40	GO:0034341	44	7	2.74519e-07	5.21153e-05	BP:response_to_interferon-gamma
hff_kmeans_cluster_6_size_40	GO:0065007	1519	32	4.27488e-07	7.97559e-05	BP:biological_regulation
hff_kmeans_cluster_6_size_40	GO:0009987	2100	37	5.2099e-07	9.55532e-05	BP:cellular_process
hff_kmeans_cluster_6_size_40	GO:0050778	106	9	1.15102e-06	0.00020103	BP:positive_regulation_of_immune_response
hff_kmeans_cluster_6_size_40	GO:0035455	9	4	1.38853e-06	0.000238497	BP:response_to_interferon-alpha
hff_kmeans_cluster_6_size_40	GO:0071346	36	6	1.60763e-06	0.000271816	BP:cellular_response_to_interferon-gamma
hff_kmeans_cluster_6_size_40	GO:0048519	642	20	1.81162e-06	0.000301594	BP:negative_regulation_of_biological_process
hff_kmeans_cluster_6_size_40	GO:0032480	10	4	2.29679e-06	0.000376569	BP:negative_regulation_of_type_I_interferon_production
hff_kmeans_cluster_6_size_40	GO:0002684	149	10	2.36537e-06	0.000382025	BP:positive_regulation_of_immune_system_process
hff_kmeans_cluster_6_size_40	GO:0048584	277	13	3.15285e-06	0.000501721	BP:positive_regulation_of_response_to_stimulus
hff_kmeans_cluster_6_size_40	GO:0042981	237	12	3.81693e-06	0.000590043	BP:regulation_of_apoptotic_process
hff_kmeans_cluster_6_size_40	GO:0043067	239	12	4.17055e-06	0.000626799	BP:regulation_of_programmed_cell_death
hff_kmeans_cluster_6_size_40	GO:0045088	65	7	4.23127e-06	0.000627213	BP:regulation_of_innate_immune_response
hff_kmeans_cluster_6_size_40	GO:0035457	4	3	4.5729e-06	0.000668694	BP:cellular_response_to_interferon-alpha
hff_kmeans_cluster_6_size_40	GO:0010941	244	12	5.18463e-06	0.000731129	BP:regulation_of_cell_death
hff_kmeans_cluster_6_size_40	GO:0031349	67	7	5.20256e-06	0.000731129	BP:positive_regulation_of_defense_response
hff_kmeans_cluster_6_size_40	GO:0080134	172	10	8.70854e-06	0.00120814	BP:regulation_of_response_to_stress
hff_kmeans_cluster_6_size_40	GO:0051336	143	9	1.40535e-05	0.00190091	BP:regulation_of_hydrolase_activity
hff_kmeans_cluster_6_size_40	GO:0001817	110	8	1.58114e-05	0.00211229	BP:regulation_of_cytokine_production
hff_kmeans_cluster_6_size_40	GO:0045089	53	6	1.65706e-05	0.00218672	BP:positive_regulation_of_innate_immune_response
hff_kmeans_cluster_6_size_40	GO:0048518	679	19	2.01726e-05	0.00262998	BP:positive_regulation_of_biological_process
hff_kmeans_cluster_6_size_40	GO:0002697	59	6	3.10129e-05	0.00399513	BP:regulation_of_immune_effector_process
hff_kmeans_cluster_6_size_40	GO:0001816	122	8	3.38383e-05	0.00430782	BP:cytokine_production
hff_kmeans_cluster_6_size_40	GO:0002828	7	3	3.91173e-05	0.00486538	BP:regulation_of_type_2_immune_response
hff_kmeans_cluster_6_size_40	GO:0006915	298	12	4.03263e-05	0.00495876	BP:apoptotic_process
hff_kmeans_cluster_6_size_40	GO:0051241	92	7	4.30492e-05	0.0052341	BP:negative_regulation_of_multicellular_organismal_process
hff_kmeans_cluster_6_size_40	GO:0012501	301	12	4.45771e-05	0.00535965	BP:programmed_cell_death
hff_kmeans_cluster_6_size_40	GO:0048522	602	17	6.4666e-05	0.00768957	BP:positive_regulation_of_cellular_process
hff_kmeans_cluster_6_size_40	GO:0051817	69	6	7.62428e-05	0.00896765	BP:modification_of_morphology_or_physiology_of_other_organism_involved_in_symbiotic_interaction
hff_kmeans_cluster_6_size_40	GO:0008219	324	12	9.23629e-05	0.0101101	BP:cell_death
hff_kmeans_cluster_6_size_40	GO:0016265	324	12	9.23629e-05	0.0101101	BP:death
hff_kmeans_cluster_6_size_40	GO:0035821	71	6	8.96599e-05	0.0101101	BP:modification_of_morphology_or_physiology_of_other_organism
hff_kmeans_cluster_6_size_40	GO:0042092	9	3	9.24885e-05	0.0101101	BP:type_2_immune_response
hff_kmeans_cluster_6_size_40	GO:0043281	44	5	8.86503e-05	0.0101101	BP:regulation_of_cysteine-type_endopeptidase_activity_involved_in_apoptotic_process
hff_kmeans_cluster_6_size_40	GO:0043330	9	3	9.24963e-05	0.0101101	BP:response_to_exogenous_dsRNA
hff_kmeans_cluster_6_size_40	GO:0035743	2	2	0.000112692	0.011728	BP:CD4-positive-_alpha-beta_T_cell_cytokine_production
hff_kmeans_cluster_6_size_40	GO:0035745	2	2	0.000112692	0.011728	BP:T-helper_2_cell_cytokine_production
hff_kmeans_cluster_6_size_40	GO:0060700	2	2	0.000112717	0.011728	BP:regulation_of_ribonuclease_activity
hff_kmeans_cluster_6_size_40	GO:2000551	2	2	0.000112692	0.011728	BP:regulation_of_T-helper_2_cell_cytokine_production
hff_kmeans_cluster_6_size_40	GO:0002440	25	4	0.000123153	0.0124545	BP:production_of_molecular_mediator_of_immune_response
hff_kmeans_cluster_6_size_40	GO:0002683	47	5	0.0001223	0.0124545	BP:negative_regulation_of_immune_system_process
hff_kmeans_cluster_6_size_40	GO:0051701	75	6	0.000122125	0.0124545	BP:interaction_with_host
hff_kmeans_cluster_6_size_40	GO:2000116	48	5	0.000135442	0.0135417	BP:regulation_of_cysteine-type_endopeptidase_activity
hff_kmeans_cluster_6_size_40	GO:0009617	78	6	0.000152134	0.0149658	BP:response_to_bacterium
hff_kmeans_cluster_6_size_40	GO:0048523	580	16	0.00015949	0.0155481	BP:negative_regulation_of_cellular_process
hff_kmeans_cluster_6_size_40	GO:0002698	11	3	0.000178977	0.0172921	BP:negative_regulation_of_immune_effector_process
hff_kmeans_cluster_6_size_40	GO:0002764	81	6	0.000187741	0.0179783	BP:immune_response-regulating_signaling_pathway
hff_kmeans_cluster_6_size_40	GO:0032479	28	4	0.000194752	0.0184861	BP:regulation_of_type_I_interferon_production
hff_kmeans_cluster_6_size_40	GO:0032606	29	4	0.000224166	0.0207325	BP:type_I_interferon_production
hff_kmeans_cluster_6_size_40	GO:0065009	355	12	0.000223322	0.0207325	BP:regulation_of_molecular_function
hff_kmeans_cluster_6_size_40	GO:0002718	12	3	0.000236862	0.0215387	BP:regulation_of_cytokine_production_involved_in_immune_response
hff_kmeans_cluster_6_size_40	GO:0043331	12	3	0.000236864	0.0215387	BP:response_to_dsRNA
hff_kmeans_cluster_6_size_40	GO:0060333	30	4	0.000256656	0.0229527	BP:interferon-gamma-mediated_signaling_pathway
hff_kmeans_cluster_6_size_40	GO:0052547	56	5	0.000283667	0.0249558	BP:regulation_of_peptidase_activity
hff_kmeans_cluster_6_size_40	GO:0052548	56	5	0.000283667	0.0249558	BP:regulation_of_endopeptidase_activity
hff_kmeans_cluster_6_size_40	GO:0045321	125	7	0.000302076	0.026361	BP:leukocyte_activation
hff_kmeans_cluster_6_size_40	GO:0002369	3	2	0.000335799	0.0279558	BP:T_cell_cytokine_production
hff_kmeans_cluster_6_size_40	GO:0002724	3	2	0.000335799	0.0279558	BP:regulation_of_T_cell_cytokine_production
hff_kmeans_cluster_6_size_40	GO:0009597	3	2	0.000335852	0.0279558	BP:detection_of_virus
hff_kmeans_cluster_6_size_40	GO:0034154	3	2	0.000335852	0.0279558	BP:toll-like_receptor_7_signaling_pathway
hff_kmeans_cluster_6_size_40	GO:0034343	3	2	0.000335852	0.0279558	BP:type_III_interferon_production
hff_kmeans_cluster_6_size_40	GO:0034344	3	2	0.000335852	0.0279558	BP:regulation_of_type_III_interferon_production
hff_kmeans_cluster_6_size_40	GO:0002367	15	3	0.000478995	0.0395664	BP:cytokine_production_involved_in_immune_response
hff_kmeans_cluster_6_size_40	GO:0050790	276	10	0.000491827	0.0403186	BP:regulation_of_catalytic_activity
hff_kmeans_cluster_6_size_40	GO:0019048	65	5	0.000571523	0.0464996	BP:virus-host_interaction
hff_kmeans_cluster_6_size_40	GO:0050688	16	3	0.000585123	0.0470715	BP:regulation_of_defense_response_to_virus
Cluster 8 (785)
hff_kmeans_cluster_8_size_785	GO:0008150	2314	604	6.95367e-13	1.50491e-09	BP:biological_process
hff_kmeans_cluster_8_size_785	GO:0009987	2100	545	1.44549e-09	2.60694e-06	BP:cellular_process
hff_kmeans_cluster_8_size_785	GO:0009889	520	168	1.2053e-08	1.37545e-05	BP:regulation_of_biosynthetic_process
hff_kmeans_cluster_8_size_785	GO:0031326	516	167	1.36373e-08	1.37545e-05	BP:regulation_of_cellular_biosynthetic_process
hff_kmeans_cluster_8_size_785	GO:0006355	451	148	4.45844e-08	2.886e-05	BP:regulation_of_transcription-_DNA-dependent
hff_kmeans_cluster_8_size_785	GO:0010556	494	159	4.53396e-08	2.886e-05	BP:regulation_of_macromolecule_biosynthetic_process
hff_kmeans_cluster_8_size_785	GO:0051252	463	151	4.40711e-08	2.886e-05	BP:regulation_of_RNA_metabolic_process
hff_kmeans_cluster_8_size_785	GO:0032774	493	157	5.84294e-08	3.51258e-05	BP:RNA_biosynthetic_process
hff_kmeans_cluster_8_size_785	GO:2001141	454	148	6.32628e-08	3.60298e-05	BP:regulation_of_RNA_biosynthetic_process
hff_kmeans_cluster_8_size_785	GO:2000112	480	155	6.90126e-08	3.73393e-05	BP:regulation_of_cellular_macromolecule_biosynthetic_process
hff_kmeans_cluster_8_size_785	GO:0019222	791	232	1.02389e-07	5.27594e-05	BP:regulation_of_metabolic_process
hff_kmeans_cluster_8_size_785	GO:0010468	526	166	1.14271e-07	5.3762e-05	BP:regulation_of_gene_expression
hff_kmeans_cluster_8_size_785	GO:0065007	1519	405	1.09802e-07	5.3762e-05	BP:biological_regulation
hff_kmeans_cluster_8_size_785	GO:0044707	1010	290	1.22314e-07	5.51484e-05	BP:single-multicellular_organism_process
hff_kmeans_cluster_8_size_785	GO:0008152	1468	388	1.78233e-07	7.17172e-05	BP:metabolic_process
hff_kmeans_cluster_8_size_785	GO:0019219	546	170	1.85573e-07	7.17172e-05	BP:regulation_of_nucleobase-containing_compound_metabolic_process
hff_kmeans_cluster_8_size_785	GO:0044271	569	174	1.83177e-07	7.17172e-05	BP:cellular_nitrogen_compound_biosynthetic_process
hff_kmeans_cluster_8_size_785	GO:0080090	705	210	1.70206e-07	7.17172e-05	BP:regulation_of_primary_metabolic_process
hff_kmeans_cluster_8_size_785	GO:0051171	558	172	2.56393e-07	9.56698e-05	BP:regulation_of_nitrogen_compound_metabolic_process
hff_kmeans_cluster_8_size_785	GO:0006351	480	152	3.21171e-07	0.000112109	BP:transcription-_DNA-dependent
hff_kmeans_cluster_8_size_785	GO:0050789	1417	379	3.36783e-07	0.000113885	BP:regulation_of_biological_process
hff_kmeans_cluster_8_size_785	GO:0032501	1043	295	3.79099e-07	0.00012431	BP:multicellular_organismal_process
hff_kmeans_cluster_8_size_785	GO:0034654	546	165	1.60425e-06	0.000469179	BP:nucleobase-containing_compound_biosynthetic_process
hff_kmeans_cluster_8_size_785	GO:0007275	765	225	2.41481e-06	0.000670018	BP:multicellular_organismal_development
hff_kmeans_cluster_8_size_785	GO:0018130	553	166	2.39684e-06	0.000670018	BP:heterocycle_biosynthetic_process
hff_kmeans_cluster_8_size_785	GO:0007399	340	116	2.75679e-06	0.0006966	BP:nervous_system_development
hff_kmeans_cluster_8_size_785	GO:0031323	710	207	2.69516e-06	0.0006966	BP:regulation_of_cellular_metabolic_process
hff_kmeans_cluster_8_size_785	GO:0044238	1363	359	2.68586e-06	0.0006966	BP:primary_metabolic_process
hff_kmeans_cluster_8_size_785	GO:0050794	1348	360	2.80721e-06	0.0006966	BP:regulation_of_cellular_process
hff_kmeans_cluster_8_size_785	GO:0071704	1404	369	2.83249e-06	0.0006966	BP:organic_substance_metabolic_process
hff_kmeans_cluster_8_size_785	GO:0019438	554	166	3.31135e-06	0.000779719	BP:aromatic_compound_biosynthetic_process
hff_kmeans_cluster_8_size_785	GO:1901362	579	172	3.31458e-06	0.000779719	BP:organic_cyclic_compound_biosynthetic_process
hff_kmeans_cluster_8_size_785	GO:0009058	784	222	3.97462e-06	0.000915093	BP:biosynthetic_process
hff_kmeans_cluster_8_size_785	GO:0016070	570	169	4.64766e-06	0.00104776	BP:RNA_metabolic_process
hff_kmeans_cluster_8_size_785	GO:0044249	756	215	5.57011e-06	0.00123009	BP:cellular_biosynthetic_process
hff_kmeans_cluster_8_size_785	GO:0032502	853	245	6.4722e-06	0.00140071	BP:developmental_process
hff_kmeans_cluster_8_size_785	GO:0060255	686	199	7.18674e-06	0.00152486	BP:regulation_of_macromolecule_metabolic_process
hff_kmeans_cluster_8_size_785	GO:0010467	634	184	7.95896e-06	0.00165623	BP:gene_expression
hff_kmeans_cluster_8_size_785	GO:1901576	774	218	9.96331e-06	0.00203421	BP:organic_substance_biosynthetic_process
hff_kmeans_cluster_8_size_785	GO:0009059	642	185	1.74806e-05	0.00337781	BP:macromolecule_biosynthetic_process
hff_kmeans_cluster_8_size_785	GO:0034645	619	179	2.1086e-05	0.00400301	BP:cellular_macromolecule_biosynthetic_process
hff_kmeans_cluster_8_size_785	GO:0044237	1313	342	2.27427e-05	0.00424308	BP:cellular_metabolic_process
hff_kmeans_cluster_8_size_785	GO:0044699	1908	484	2.33595e-05	0.00428429	BP:single-organism_process
hff_kmeans_cluster_8_size_785	GO:0045892	151	56	3.24087e-05	0.00574909	BP:negative_regulation_of_transcription-_DNA-dependent
hff_kmeans_cluster_8_size_785	GO:0051253	157	57	3.88774e-05	0.00678537	BP:negative_regulation_of_RNA_metabolic_process
hff_kmeans_cluster_8_size_785	GO:2000113	169	61	4.49174e-05	0.00771509	BP:negative_regulation_of_cellular_macromolecule_biosynthetic_process
hff_kmeans_cluster_8_size_785	GO:0009890	193	67	5.19562e-05	0.00878465	BP:negative_regulation_of_biosynthetic_process
hff_kmeans_cluster_8_size_785	GO:0010629	168	60	6.81352e-05	0.0110053	BP:negative_regulation_of_gene_expression
hff_kmeans_cluster_8_size_785	GO:0034308	6	6	6.91585e-05	0.0110053	BP:primary_alcohol_metabolic_process
hff_kmeans_cluster_8_size_785	GO:0048731	682	197	6.72675e-05	0.0110053	BP:system_development
hff_kmeans_cluster_8_size_785	GO:0007264	94	38	7.97083e-05	0.0123218	BP:small_GTPase_mediated_signal_transduction
hff_kmeans_cluster_8_size_785	GO:0031327	191	66	7.96315e-05	0.0123218	BP:negative_regulation_of_cellular_biosynthetic_process
hff_kmeans_cluster_8_size_785	GO:0030111	41	21	8.66614e-05	0.0132079	BP:regulation_of_Wnt_receptor_signaling_pathway
hff_kmeans_cluster_8_size_785	GO:0000122	100	39	0.000112806	0.0164956	BP:negative_regulation_of_transcription_from_RNA_polymerase_II_promoter
hff_kmeans_cluster_8_size_785	GO:0010558	179	62	0.000122637	0.0176941	BP:negative_regulation_of_macromolecule_biosynthetic_process
hff_kmeans_cluster_8_size_785	GO:0060828	26	15	0.000131868	0.0187755	BP:regulation_of_canonical_Wnt_receptor_signaling_pathway
hff_kmeans_cluster_8_size_785	GO:0043170	1155	301	0.000183384	0.0248049	BP:macromolecule_metabolic_process
hff_kmeans_cluster_8_size_785	GO:0007266	19	12	0.000191725	0.0256131	BP:Rho_protein_signal_transduction
hff_kmeans_cluster_8_size_785	GO:0045934	173	59	0.000248956	0.0328531	BP:negative_regulation_of_nucleobase-containing_compound_metabolic_process
hff_kmeans_cluster_8_size_785	GO:0006805	23	13	0.0003399	0.0417961	BP:xenobiotic_metabolic_process
hff_kmeans_cluster_8_size_785	GO:0009410	23	13	0.0003399	0.0417961	BP:response_to_xenobiotic_stimulus
hff_kmeans_cluster_8_size_785	GO:0071466	23	13	0.0003399	0.0417961	BP:cellular_response_to_xenobiotic_stimulus
hff_kmeans_cluster_8_size_785	GO:0051172	179	60	0.000349857	0.0425371	BP:negative_regulation_of_nitrogen_compound_metabolic_process

## Sheet: Molecular Function
Cluster name (Cluster size)	Category	Number of genes in category	Count	Over- represented p-value	Adjusted p-value	Molecular Function: GO Term
Cluster 2 (543)
hff_kmeans_cluster_2_size_543	GO:0005515	1281	308	4.57721e-26	1.20805e-23	MF:protein_binding
hff_kmeans_cluster_2_size_543	GO:0003674	2306	451	5.76575e-23	1.11413e-20	MF:molecular_function
hff_kmeans_cluster_2_size_543	GO:0005488	1910	398	5.66754e-23	1.11413e-20	MF:binding
hff_kmeans_cluster_2_size_543	GO:0005524	293	87	1.6572e-10	1.49438e-08	MF:ATP_binding
hff_kmeans_cluster_2_size_543	GO:0032559	301	87	7.84588e-10	6.68506e-08	MF:adenyl_ribonucleotide_binding
hff_kmeans_cluster_2_size_543	GO:0030554	302	87	9.2953e-10	7.85816e-08	MF:adenyl_nucleotide_binding
hff_kmeans_cluster_2_size_543	GO:0001882	367	99	1.83158e-09	1.49019e-07	MF:nucleoside_binding
hff_kmeans_cluster_2_size_543	GO:0035639	359	97	2.52405e-09	2.03826e-07	MF:purine_ribonucleoside_triphosphate_binding
hff_kmeans_cluster_2_size_543	GO:0017111	158	54	3.43651e-09	2.71434e-07	MF:nucleoside-triphosphatase_activity
hff_kmeans_cluster_2_size_543	GO:0032549	362	97	4.1178e-09	3.20566e-07	MF:ribonucleoside_binding
hff_kmeans_cluster_2_size_543	GO:0032550	362	97	4.1178e-09	3.20566e-07	MF:purine_ribonucleoside_binding
hff_kmeans_cluster_2_size_543	GO:0001883	363	97	4.78948e-09	3.70193e-07	MF:purine_nucleoside_binding
hff_kmeans_cluster_2_size_543	GO:0016462	163	54	1.22726e-08	8.55951e-07	MF:pyrophosphatase_activity
hff_kmeans_cluster_2_size_543	GO:0032553	369	97	1.23397e-08	8.55951e-07	MF:ribonucleotide_binding
hff_kmeans_cluster_2_size_543	GO:0032555	369	97	1.23397e-08	8.55951e-07	MF:purine_ribonucleotide_binding
hff_kmeans_cluster_2_size_543	GO:0016817	164	54	1.43286e-08	9.69059e-07	MF:hydrolase_activity-_acting_on_acid_anhydrides
hff_kmeans_cluster_2_size_543	GO:0016818	164	54	1.43286e-08	9.69059e-07	MF:hydrolase_activity-_acting_on_acid_anhydrides-_in_phosphorus-containing_anhydrides
hff_kmeans_cluster_2_size_543	GO:0017076	370	97	1.41684e-08	9.69059e-07	MF:purine_nucleotide_binding
hff_kmeans_cluster_2_size_543	GO:0036094	450	112	1.48876e-08	9.94439e-07	MF:small_molecule_binding
hff_kmeans_cluster_2_size_543	GO:0015631	54	26	1.53608e-08	1.01975e-06	MF:tubulin_binding
hff_kmeans_cluster_2_size_543	GO:0008017	43	22	6.84719e-08	4.18607e-06	MF:microtubule_binding
hff_kmeans_cluster_2_size_543	GO:0000166	425	104	1.7035e-07	9.65108e-06	MF:nucleotide_binding
hff_kmeans_cluster_2_size_543	GO:1901265	425	104	1.7035e-07	9.65108e-06	MF:nucleoside_phosphate_binding
hff_kmeans_cluster_2_size_543	GO:0003824	847	178	1.84613e-07	1.02974e-05	MF:catalytic_activity
hff_kmeans_cluster_2_size_543	GO:1901363	820	173	2.63952e-07	1.43529e-05	MF:heterocyclic_compound_binding
hff_kmeans_cluster_2_size_543	GO:0097159	826	173	4.31737e-07	2.25692e-05	MF:organic_cyclic_compound_binding
hff_kmeans_cluster_2_size_543	GO:0043168	514	118	6.5395e-07	3.35374e-05	MF:anion_binding
hff_kmeans_cluster_2_size_543	GO:0004386	31	16	4.59668e-06	0.000218161	MF:helicase_activity
hff_kmeans_cluster_2_size_543	GO:0003777	26	14	1.11305e-05	0.000501847	MF:microtubule_motor_activity
hff_kmeans_cluster_2_size_543	GO:0003774	30	15	1.76965e-05	0.000756895	MF:motor_activity
hff_kmeans_cluster_2_size_543	GO:0008092	122	37	2.13733e-05	0.000886134	MF:cytoskeletal_protein_binding
hff_kmeans_cluster_2_size_543	GO:0008094	25	13	2.3508e-05	0.000963562	MF:DNA-dependent_ATPase_activity
hff_kmeans_cluster_2_size_543	GO:0003677	371	85	3.37007e-05	0.00134072	MF:DNA_binding
hff_kmeans_cluster_2_size_543	GO:0019899	194	51	4.07849e-05	0.00159903	MF:enzyme_binding
hff_kmeans_cluster_2_size_543	GO:0016787	414	93	4.29298e-05	0.00167705	MF:hydrolase_activity
hff_kmeans_cluster_2_size_543	GO:0003678	14	9	6.3178e-05	0.00241572	MF:DNA_helicase_activity
hff_kmeans_cluster_2_size_543	GO:0003676	468	101	7.53859e-05	0.00284234	MF:nucleic_acid_binding
hff_kmeans_cluster_2_size_543	GO:0042623	51	19	0.000138104	0.00486784	MF:ATPase_activity-_coupled
hff_kmeans_cluster_2_size_543	GO:0019900	82	26	0.000156115	0.00543189	MF:kinase_binding
hff_kmeans_cluster_2_size_543	GO:0005126	43	16	0.000214303	0.00726952	MF:cytokine_receptor_binding
hff_kmeans_cluster_2_size_543	GO:0019901	74	23	0.000608726	0.0186074	MF:protein_kinase_binding
hff_kmeans_cluster_2_size_543	GO:0003697	15	8	0.00068884	0.0204779	MF:single-stranded_DNA_binding
hff_kmeans_cluster_2_size_543	GO:0016772	166	42	0.000772861	0.0224815	MF:transferase_activity-_transferring_phosphorus-containing_groups
hff_kmeans_cluster_2_size_543	GO:0016887	67	21	0.000916747	0.0260613	MF:ATPase_activity
hff_kmeans_cluster_2_size_543	GO:0043167	1000	187	0.0009176	0.0260613	MF:ion_binding
hff_kmeans_cluster_2_size_543	GO:0004725	20	9	0.00121538	0.0337107	MF:protein_tyrosine_phosphatase_activity
hff_kmeans_cluster_2_size_543	GO:0008009	14	7	0.00131787	0.036103	MF:chemokine_activity
hff_kmeans_cluster_2_size_543	GO:0042379	14	7	0.00131787	0.036103	MF:chemokine_receptor_binding
hff_kmeans_cluster_2_size_543	GO:0016779	23	10	0.00135798	0.0369212	MF:nucleotidyltransferase_activity
Cluster 3 (762)
hff_kmeans_cluster_3_size_762	GO:0003674	2306	579	5.4281e-15	2.93687e-11	MF:molecular_function
hff_kmeans_cluster_3_size_762	GO:0005488	1910	470	5.60829e-08	4.66825e-05	MF:binding
hff_kmeans_cluster_3_size_762	GO:0043167	1000	261	1.93354e-05	0.00951037	MF:ion_binding
hff_kmeans_cluster_3_size_762	GO:0005515	1281	315	0.00019489	0.0421781	MF:protein_binding
hff_kmeans_cluster_3_size_762	GO:0005524	293	89	0.000191594	0.0421781	MF:ATP_binding
hff_kmeans_cluster_3_size_762	GO:0032559	301	91	0.000200356	0.0425108	MF:adenyl_ribonucleotide_binding
hff_kmeans_cluster_3_size_762	GO:0030554	302	91	0.000226269	0.0461974	MF:adenyl_nucleotide_binding
Cluster 4 (405)
hff_kmeans_cluster_4_size_405	GO:0003674	2306	334	9.16419e-16	9.91658e-12	MF:molecular_function
hff_kmeans_cluster_4_size_405	GO:0005488	1910	263	1.72436e-06	0.000371215	MF:binding
hff_kmeans_cluster_4_size_405	GO:0005515	1281	187	1.27072e-05	0.00178577	MF:protein_binding
hff_kmeans_cluster_4_size_405	GO:0019207	33	12	0.000134739	0.00989996	MF:kinase_regulator_activity
hff_kmeans_cluster_4_size_405	GO:0019901	74	20	0.000232991	0.0144897	MF:protein_kinase_binding
hff_kmeans_cluster_4_size_405	GO:0019900	82	21	0.000301738	0.0175544	MF:kinase_binding
hff_kmeans_cluster_4_size_405	GO:0005102	231	43	0.000634861	0.0288648	MF:receptor_binding
hff_kmeans_cluster_4_size_405	GO:0001540	5	4	0.000652952	0.0295223	MF:beta-amyloid_binding
hff_kmeans_cluster_4_size_405	GO:0030234	171	33	0.00113803	0.0438242	MF:enzyme_regulator_activity
hff_kmeans_cluster_4_size_405	GO:0019887	31	10	0.0013784	0.0491643	MF:protein_kinase_regulator_activity
Cluster 5 (153)
hff_kmeans_cluster_5_size_153	GO:0005488	1910	110	2.67073e-06	0.000802778	MF:binding
hff_kmeans_cluster_5_size_153	GO:0003950	5	4	1.3155e-05	0.00274518	MF:NAD+_ADP-ribosyltransferase_activity
hff_kmeans_cluster_5_size_153	GO:0003674	2306	123	1.59911e-05	0.00303578	MF:molecular_function
hff_kmeans_cluster_5_size_153	GO:0016763	10	5	2.3818e-05	0.0044437	MF:transferase_activity-_transferring_pentosyl_groups
hff_kmeans_cluster_5_size_153	GO:0004842	33	8	5.07139e-05	0.0084427	MF:ubiquitin-protein_ligase_activity
hff_kmeans_cluster_5_size_153	GO:0019787	33	8	5.07139e-05	0.0084427	MF:small_conjugating_protein_ligase_activity
hff_kmeans_cluster_5_size_153	GO:0003824	847	58	6.12794e-05	0.00961021	MF:catalytic_activity
hff_kmeans_cluster_5_size_153	GO:0016881	35	8	7.6162e-05	0.0114465	MF:acid-amino_acid_ligase_activity
hff_kmeans_cluster_5_size_153	GO:0003723	92	13	0.000113822	0.0157906	MF:RNA_binding
hff_kmeans_cluster_5_size_153	GO:0016879	41	8	0.000254444	0.0320156	MF:ligase_activity-_forming_carbon-nitrogen_bonds
hff_kmeans_cluster_5_size_153	GO:0005515	1281	76	0.000314629	0.0386887	MF:protein_binding
hff_kmeans_cluster_5_size_153	GO:0043167	1000	63	0.0003583	0.0421431	MF:ion_binding
hff_kmeans_cluster_5_size_153	GO:0003727	9	4	0.000403916	0.0460082	MF:single-stranded_RNA_binding
hff_kmeans_cluster_5_size_153	GO:0008270	177	18	0.000440059	0.0490915	MF:zinc_ion_binding
Cluster 6 (40)
hff_kmeans_cluster_6_size_40	GO:0003725	13	6	1.69553e-09	4.47496e-07	MF:double-stranded_RNA_binding
hff_kmeans_cluster_6_size_40	GO:0001730	3	3	1.15182e-06	0.00020103	MF:2'-5'-oligoadenylate_synthetase_activity
hff_kmeans_cluster_6_size_40	GO:0070566	3	3	1.15182e-06	0.00020103	MF:adenylyltransferase_activity
hff_kmeans_cluster_6_size_40	GO:0003723	92	8	4.13276e-06	0.000626799	MF:RNA_binding
hff_kmeans_cluster_6_size_40	GO:0003674	2306	37	1.16799e-05	0.00159985	MF:molecular_function
hff_kmeans_cluster_6_size_40	GO:0005488	1910	33	3.88707e-05	0.00486538	MF:binding
hff_kmeans_cluster_6_size_40	GO:0005126	43	5	7.92033e-05	0.00921568	MF:cytokine_receptor_binding
hff_kmeans_cluster_6_size_40	GO:0005125	53	5	0.000218244	0.0205358	MF:cytokine_activity
hff_kmeans_cluster_6_size_40	GO:0005515	1281	25	0.000248535	0.0224116	MF:protein_binding
hff_kmeans_cluster_6_size_40	GO:0005102	231	9	0.000587252	0.0470715	MF:receptor_binding
Cluster 8 (785)
hff_kmeans_cluster_8_size_785	GO:0003674	2306	618	1.86747e-17	1.0104e-13	MF:molecular_function
hff_kmeans_cluster_8_size_785	GO:0005488	1910	504	3.75775e-09	5.80895e-06	MF:binding
hff_kmeans_cluster_8_size_785	GO:0043169	610	187	5.97779e-07	0.000184816	MF:cation_binding
hff_kmeans_cluster_8_size_785	GO:0046872	598	184	6.41991e-07	0.000192972	MF:metal_ion_binding
hff_kmeans_cluster_8_size_785	GO:0005509	121	50	1.51993e-05	0.00299039	MF:calcium_ion_binding
hff_kmeans_cluster_8_size_785	GO:0043167	1000	273	0.000158952	0.0223379	MF:ion_binding
hff_kmeans_cluster_8_size_785	GO:0001071	163	56	0.000325757	0.0414707	MF:nucleic_acid_binding_transcription_factor_activity
hff_kmeans_cluster_8_size_785	GO:0003700	163	56	0.000325757	0.0414707	MF:sequence-specific_DNA_binding_transcription_factor_activity

## Sheet: Cellular Compartment
Cluster name (Cluster size)	Category	Number of genes in category	Count	Over- represented p-value	Adjusted p-value	Cellular Compartment: GO Term
Cluster 1 (184)
hff_kmeans_cluster_1_size_184	GO:0031012	118	20	8.30233e-06	0.0246191	CC:extracellular_matrix
hff_kmeans_cluster_1_size_184	GO:0044421	278	32	9.10049e-06	0.0246191	CC:extracellular_region_part
hff_kmeans_cluster_1_size_184	GO:0005575	2527	159	1.99789e-05	0.0363906	CC:cellular_component
hff_kmeans_cluster_1_size_184	GO:0031224	750	64	5.09055e-05	0.0423729	CC:intrinsic_to_membrane
hff_kmeans_cluster_1_size_184	GO:0005576	415	40	5.72286e-05	0.0442336	CC:extracellular_region
Cluster 2 (543)
hff_kmeans_cluster_2_size_543	GO:0005575	2527	500	7.62072e-37	9.16264e-34	CC:cellular_component
hff_kmeans_cluster_2_size_543	GO:0044446	949	264	4.66433e-33	4.20606e-30	CC:intracellular_organelle_part
hff_kmeans_cluster_2_size_543	GO:0000775	61	51	1.28277e-32	1.00377e-29	CC:chromosome-_centromeric_region
hff_kmeans_cluster_2_size_543	GO:0005622	1897	415	1.29866e-32	1.00377e-29	CC:intracellular
hff_kmeans_cluster_2_size_543	GO:0044424	1878	412	1.96262e-32	1.41584e-29	CC:intracellular_part
hff_kmeans_cluster_2_size_543	GO:0044422	979	267	7.92496e-32	5.04447e-29	CC:organelle_part
hff_kmeans_cluster_2_size_543	GO:0005634	941	260	2.48939e-31	1.49654e-28	CC:nucleus
hff_kmeans_cluster_2_size_543	GO:0005623	2190	452	3.03467e-31	1.64191e-28	CC:cell
hff_kmeans_cluster_2_size_543	GO:0044464	2190	452	3.03467e-31	1.64191e-28	CC:cell_part
hff_kmeans_cluster_2_size_543	GO:0043234	534	180	6.85286e-31	3.53118e-28	CC:protein_complex
hff_kmeans_cluster_2_size_543	GO:0005694	165	87	1.35991e-30	5.88625e-28	CC:chromosome
hff_kmeans_cluster_2_size_543	GO:0043228	558	183	1.32458e-30	5.88625e-28	CC:non-membrane-bounded_organelle
hff_kmeans_cluster_2_size_543	GO:0043232	558	183	1.32458e-30	5.88625e-28	CC:intracellular_non-membrane-bounded_organelle
hff_kmeans_cluster_2_size_543	GO:0044427	144	79	1.44843e-29	5.80497e-27	CC:chromosomal_part
hff_kmeans_cluster_2_size_543	GO:0031981	349	134	4.47897e-29	1.67127e-26	CC:nuclear_lumen
hff_kmeans_cluster_2_size_543	GO:0015630	178	90	5.53889e-29	1.99788e-26	CC:microtubule_cytoskeleton
hff_kmeans_cluster_2_size_543	GO:0000793	69	51	8.24116e-28	2.87669e-25	CC:condensed_chromosome
hff_kmeans_cluster_2_size_543	GO:0032991	596	185	1.27241e-27	4.30274e-25	CC:macromolecular_complex
hff_kmeans_cluster_2_size_543	GO:0005819	71	52	1.86569e-27	5.76817e-25	CC:spindle
hff_kmeans_cluster_2_size_543	GO:0044428	418	147	1.92618e-27	5.78977e-25	CC:nuclear_part
hff_kmeans_cluster_2_size_543	GO:0043226	1608	360	1.40407e-26	3.99827e-24	CC:organelle
hff_kmeans_cluster_2_size_543	GO:0043229	1595	358	1.51542e-26	4.20472e-24	CC:intracellular_organelle
hff_kmeans_cluster_2_size_543	GO:0000776	46	39	1.02896e-25	2.53054e-23	CC:kinetochore
hff_kmeans_cluster_2_size_543	GO:0000779	45	38	5.1815e-25	1.21889e-22	CC:condensed_chromosome-_centromeric_region
hff_kmeans_cluster_2_size_543	GO:0000777	43	37	5.69682e-25	1.3116e-22	CC:condensed_chromosome_kinetochore
hff_kmeans_cluster_2_size_543	GO:0070013	433	146	6.39519e-25	1.44171e-22	CC:intracellular_organelle_lumen
hff_kmeans_cluster_2_size_543	GO:0044430	240	101	1.46132e-24	3.16259e-22	CC:cytoskeletal_part
hff_kmeans_cluster_2_size_543	GO:0043233	447	148	1.62471e-24	3.44726e-22	CC:organelle_lumen
hff_kmeans_cluster_2_size_543	GO:0005654	242	100	3.30636e-24	6.88041e-22	CC:nucleoplasm
hff_kmeans_cluster_2_size_543	GO:0031974	451	148	4.07058e-24	8.31089e-22	CC:membrane-enclosed_lumen
hff_kmeans_cluster_2_size_543	GO:0043227	1442	318	4.35805e-20	7.7309e-18	CC:membrane-bounded_organelle
hff_kmeans_cluster_2_size_543	GO:0043231	1430	316	4.58453e-20	8.00149e-18	CC:intracellular_membrane-bounded_organelle
hff_kmeans_cluster_2_size_543	GO:0005737	1449	314	3.36724e-18	5.50327e-16	CC:cytoplasm
hff_kmeans_cluster_2_size_543	GO:0005856	321	109	5.88043e-18	9.35767e-16	CC:cytoskeleton
hff_kmeans_cluster_2_size_543	GO:0005815	99	51	4.85441e-17	7.19584e-15	CC:microtubule_organizing_center
hff_kmeans_cluster_2_size_543	GO:0005829	446	129	1.01711e-15	1.35879e-13	CC:cytosol
hff_kmeans_cluster_2_size_543	GO:0005813	82	44	1.34622e-15	1.77651e-13	CC:centrosome
hff_kmeans_cluster_2_size_543	GO:0000922	35	25	3.05694e-13	3.5569e-11	CC:spindle_pole
hff_kmeans_cluster_2_size_543	GO:0005874	80	40	4.54708e-13	5.07257e-11	CC:microtubule
hff_kmeans_cluster_2_size_543	GO:0044444	1044	225	1.93765e-11	1.95956e-09	CC:cytoplasmic_part
hff_kmeans_cluster_2_size_543	GO:0005876	15	14	9.79171e-11	9.21357e-09	CC:spindle_microtubule
hff_kmeans_cluster_2_size_543	GO:0030496	18	15	4.1147e-10	3.59074e-08	CC:midbody
hff_kmeans_cluster_2_size_543	GO:0000794	27	17	2.64166e-08	1.7117e-06	CC:condensed_nuclear_chromosome
hff_kmeans_cluster_2_size_543	GO:0000940	9	9	7.83975e-08	4.73933e-06	CC:condensed_chromosome_outer_kinetochore
hff_kmeans_cluster_2_size_543	GO:0000228	65	28	1.04775e-07	6.19544e-06	CC:nuclear_chromosome
hff_kmeans_cluster_2_size_543	GO:0044454	54	24	4.14376e-07	2.1873e-05	CC:nuclear_chromosome_part
hff_kmeans_cluster_2_size_543	GO:0000780	11	9	1.51533e-06	7.52174e-05	CC:condensed_nuclear_chromosome-_centromeric_region
hff_kmeans_cluster_2_size_543	GO:0000152	6	6	1.05058e-05	0.000479675	CC:nuclear_ubiquitin_ligase_complex
hff_kmeans_cluster_2_size_543	GO:0072686	6	6	1.09987e-05	0.00049798	CC:mitotic_spindle
hff_kmeans_cluster_2_size_543	GO:0005871	20	12	1.14427e-05	0.000513782	CC:kinesin_complex
hff_kmeans_cluster_2_size_543	GO:0005875	33	16	1.407e-05	0.000611453	CC:microtubule_associated_complex
hff_kmeans_cluster_2_size_543	GO:0000778	7	6	0.000101674	0.00372953	CC:condensed_nuclear_chromosome_kinetochore
hff_kmeans_cluster_2_size_543	GO:0044450	25	12	0.000198559	0.00678454	CC:microtubule_organizing_center_part
hff_kmeans_cluster_2_size_543	GO:0005881	8	6	0.000310877	0.010319	CC:cytoplasmic_microtubule
hff_kmeans_cluster_2_size_543	GO:0042555	8	6	0.000369414	0.0120404	CC:MCM_complex
hff_kmeans_cluster_2_size_543	GO:0005680	4	4	0.000390411	0.0124989	CC:anaphase-promoting_complex
hff_kmeans_cluster_2_size_543	GO:0000785	58	19	0.000422553	0.0134484	CC:chromatin
hff_kmeans_cluster_2_size_543	GO:0031262	4	4	0.000504996	0.0157935	CC:Ndc80_complex
hff_kmeans_cluster_2_size_543	GO:0010369	4	4	0.000534131	0.0166087	CC:chromocenter
hff_kmeans_cluster_2_size_543	GO:0051233	4	4	0.00070417	0.0208192	CC:spindle_midzone
hff_kmeans_cluster_2_size_543	GO:0005814	19	9	0.00150853	0.0403058	CC:centriole
hff_kmeans_cluster_2_size_543	GO:0005657	20	9	0.00155305	0.0411785	CC:replication_fork
Cluster 3 (762)
hff_kmeans_cluster_3_size_762	GO:0005575	2527	635	3.16839e-20	3.42852e-16	CC:cellular_component
hff_kmeans_cluster_3_size_762	GO:0005623	2190	545	4.3398e-12	9.39219e-09	CC:cell
hff_kmeans_cluster_3_size_762	GO:0044464	2190	545	4.3398e-12	9.39219e-09	CC:cell_part
hff_kmeans_cluster_3_size_762	GO:0044424	1878	472	4.0341e-10	6.23614e-07	CC:intracellular_part
hff_kmeans_cluster_3_size_762	GO:0005622	1897	475	6.50846e-10	7.82534e-07	CC:intracellular
hff_kmeans_cluster_3_size_762	GO:0043226	1608	414	5.91073e-10	7.82534e-07	CC:organelle
hff_kmeans_cluster_3_size_762	GO:0043229	1595	410	1.09059e-09	1.18012e-06	CC:intracellular_organelle
hff_kmeans_cluster_3_size_762	GO:0030529	53	28	4.16703e-08	4.09922e-05	CC:ribonucleoprotein_complex
hff_kmeans_cluster_3_size_762	GO:0043227	1442	368	5.47103e-08	4.66825e-05	CC:membrane-bounded_organelle
hff_kmeans_cluster_3_size_762	GO:0043231	1430	363	1.4567e-07	0.00010616	CC:intracellular_membrane-bounded_organelle
hff_kmeans_cluster_3_size_762	GO:0043228	558	163	2.72156e-07	0.000173235	CC:non-membrane-bounded_organelle
hff_kmeans_cluster_3_size_762	GO:0043232	558	163	2.72156e-07	0.000173235	CC:intracellular_non-membrane-bounded_organelle
hff_kmeans_cluster_3_size_762	GO:0005634	941	248	5.51078e-06	0.0033129	CC:nucleus
hff_kmeans_cluster_3_size_762	GO:0044422	979	252	2.84691e-05	0.0123226	CC:organelle_part
hff_kmeans_cluster_3_size_762	GO:0005929	35	18	5.94777e-05	0.0198042	CC:cilium
hff_kmeans_cluster_3_size_762	GO:0031967	121	43	8.54261e-05	0.0256777	CC:organelle_envelope
hff_kmeans_cluster_3_size_762	GO:0031975	121	43	8.54261e-05	0.0256777	CC:envelope
hff_kmeans_cluster_3_size_762	GO:0044428	418	119	0.000106949	0.0296741	CC:nuclear_part
hff_kmeans_cluster_3_size_762	GO:0032991	596	160	0.000159258	0.0366665	CC:macromolecular_complex
hff_kmeans_cluster_3_size_762	GO:0044446	949	240	0.000194073	0.0421781	CC:intracellular_organelle_part
hff_kmeans_cluster_3_size_762	GO:0005681	9	7	0.000279269	0.0539638	CC:spliceosomal_complex
Cluster 4 (405)
hff_kmeans_cluster_4_size_405	GO:0005575	2527	353	2.73222e-15	1.47827e-11	CC:cellular_component
hff_kmeans_cluster_4_size_405	GO:0016020	1139	201	1.33471e-14	3.61073e-11	CC:membrane
hff_kmeans_cluster_4_size_405	GO:0044425	845	158	3.9178e-13	8.4789e-10	CC:membrane_part
hff_kmeans_cluster_4_size_405	GO:0005623	2190	306	5.75103e-10	5.18599e-07	CC:cell
hff_kmeans_cluster_4_size_405	GO:0044464	2190	306	5.75103e-10	5.18599e-07	CC:cell_part
hff_kmeans_cluster_4_size_405	GO:0016021	722	131	1.42672e-09	1.10275e-06	CC:integral_to_membrane
hff_kmeans_cluster_4_size_405	GO:0031224	750	134	2.53546e-09	1.71476e-06	CC:intrinsic_to_membrane
hff_kmeans_cluster_4_size_405	GO:0005886	684	124	9.86828e-09	5.62024e-06	CC:plasma_membrane
hff_kmeans_cluster_4_size_405	GO:0071944	702	126	1.38015e-08	7.46728e-06	CC:cell_periphery
hff_kmeans_cluster_4_size_405	GO:0044432	119	33	7.96413e-07	0.00021545	CC:endoplasmic_reticulum_part
hff_kmeans_cluster_4_size_405	GO:0042175	95	28	1.14779e-06	0.000276006	CC:nuclear_outer_membrane-endoplasmic_reticulum_membrane_network
hff_kmeans_cluster_4_size_405	GO:0012505	226	50	1.53958e-06	0.000339997	CC:endomembrane_system
hff_kmeans_cluster_4_size_405	GO:0005783	179	42	2.75938e-06	0.000563382	CC:endoplasmic_reticulum
hff_kmeans_cluster_4_size_405	GO:0005789	94	27	3.13843e-06	0.000617471	CC:endoplasmic_reticulum_membrane
hff_kmeans_cluster_4_size_405	GO:0031410	131	33	4.79147e-06	0.000822992	CC:cytoplasmic_vesicle
hff_kmeans_cluster_4_size_405	GO:0016023	121	31	6.4049e-06	0.00106627	CC:cytoplasmic_membrane-bounded_vesicle
hff_kmeans_cluster_4_size_405	GO:0031982	149	35	1.15225e-05	0.00168493	CC:vesicle
hff_kmeans_cluster_4_size_405	GO:0044444	1044	156	1.57275e-05	0.00202605	CC:cytoplasmic_part
hff_kmeans_cluster_4_size_405	GO:0031090	294	57	1.745e-05	0.00217042	CC:organelle_membrane
hff_kmeans_cluster_4_size_405	GO:0031988	136	32	2.79729e-05	0.00315307	CC:membrane-bounded_vesicle
hff_kmeans_cluster_4_size_405	GO:0005737	1449	204	3.68242e-05	0.00368958	CC:cytoplasm
hff_kmeans_cluster_4_size_405	GO:0005622	1897	254	6.21076e-05	0.00560055	CC:intracellular
hff_kmeans_cluster_4_size_405	GO:0044424	1878	251	9.27563e-05	0.00749042	CC:intracellular_part
hff_kmeans_cluster_4_size_405	GO:0044459	335	61	0.000165004	0.0113726	CC:plasma_membrane_part
hff_kmeans_cluster_4_size_405	GO:0030054	134	31	0.000197927	0.0128857	CC:cell_junction
hff_kmeans_cluster_4_size_405	GO:0044433	60	17	0.000200569	0.0129188	CC:cytoplasmic_vesicle_part
hff_kmeans_cluster_4_size_405	GO:0005911	62	18	0.000246017	0.0148569	CC:cell-cell_junction
hff_kmeans_cluster_4_size_405	GO:0005794	173	35	0.000422845	0.0224294	CC:Golgi_apparatus
hff_kmeans_cluster_4_size_405	GO:0030670	11	6	0.000513562	0.0252603	CC:phagocytic_vesicle_membrane
hff_kmeans_cluster_4_size_405	GO:0042612	5	4	0.000543947	0.026277	CC:MHC_class_I_protein_complex
hff_kmeans_cluster_4_size_405	GO:0031226	225	43	0.00062581	0.0286944	CC:intrinsic_to_plasma_membrane
hff_kmeans_cluster_4_size_405	GO:0000139	67	17	0.000931262	0.0371852	CC:Golgi_membrane
hff_kmeans_cluster_4_size_405	GO:0005887	209	40	0.000943958	0.0375536	CC:integral_to_plasma_membrane
hff_kmeans_cluster_4_size_405	GO:0030659	45	13	0.00115334	0.0442565	CC:cytoplasmic_vesicle_membrane
hff_kmeans_cluster_4_size_405	GO:0012506	46	13	0.00136147	0.048993	CC:vesicle_membrane
Cluster 5 (153)
hff_kmeans_cluster_5_size_153	GO:0005737	1449	95	4.3648e-08	3.14877e-05	CC:cytoplasm
hff_kmeans_cluster_5_size_153	GO:0005575	2527	136	6.20394e-08	4.1958e-05	CC:cellular_component
hff_kmeans_cluster_5_size_153	GO:0005623	2190	121	1.84628e-06	0.000587606	CC:cell
hff_kmeans_cluster_5_size_153	GO:0044464	2190	121	1.84628e-06	0.000587606	CC:cell_part
hff_kmeans_cluster_5_size_153	GO:0005622	1897	109	2.86413e-06	0.000815598	CC:intracellular
hff_kmeans_cluster_5_size_153	GO:0044424	1878	107	7.73058e-06	0.00194541	CC:intracellular_part
hff_kmeans_cluster_5_size_153	GO:0043227	1442	83	0.000322075	0.0391593	CC:membrane-bounded_organelle
hff_kmeans_cluster_5_size_153	GO:0043231	1430	82	0.00042504	0.0479099	CC:intracellular_membrane-bounded_organelle
Cluster 6 (40)
hff_kmeans_cluster_6_size_40	GO:0005575	2527	40	1.71872e-07	3.50912e-05	CC:cellular_component
hff_kmeans_cluster_6_size_40	GO:0005829	446	18	1.70212e-07	3.50912e-05	CC:cytosol
hff_kmeans_cluster_6_size_40	GO:0005623	2190	38	2.26657e-07	4.37973e-05	CC:cell
hff_kmeans_cluster_6_size_40	GO:0044464	2190	38	2.26657e-07	4.37973e-05	CC:cell_part
hff_kmeans_cluster_6_size_40	GO:0005737	1449	30	3.50543e-06	0.000549742	CC:cytoplasm
hff_kmeans_cluster_6_size_40	GO:0044444	1044	25	5.17906e-06	0.000731129	CC:cytoplasmic_part
hff_kmeans_cluster_6_size_40	GO:0044424	1878	32	0.000106472	0.0115214	CC:intracellular_part
hff_kmeans_cluster_6_size_40	GO:0005622	1897	32	0.000136406	0.0135417	CC:intracellular
Cluster 8 (785)
hff_kmeans_cluster_8_size_785	GO:0005575	2527	674	6.8325e-23	7.39345e-19	CC:cellular_component
hff_kmeans_cluster_8_size_785	GO:0005623	2190	581	1.06026e-13	2.86827e-10	CC:cell
hff_kmeans_cluster_8_size_785	GO:0044464	2190	581	1.06026e-13	2.86827e-10	CC:cell_part
hff_kmeans_cluster_8_size_785	GO:0005622	1897	494	9.80645e-09	1.32645e-05	CC:intracellular
hff_kmeans_cluster_8_size_785	GO:0044424	1878	489	1.3982e-08	1.37545e-05	CC:intracellular_part
hff_kmeans_cluster_8_size_785	GO:0043231	1430	385	2.62798e-08	2.36978e-05	CC:intracellular_membrane-bounded_organelle
hff_kmeans_cluster_8_size_785	GO:0016020	1139	321	3.85091e-08	2.886e-05	CC:membrane
hff_kmeans_cluster_8_size_785	GO:0043227	1442	387	3.62572e-08	2.886e-05	CC:membrane-bounded_organelle
hff_kmeans_cluster_8_size_785	GO:0043229	1595	418	2.97708e-07	0.000107383	CC:intracellular_organelle
hff_kmeans_cluster_8_size_785	GO:0043226	1608	419	5.84353e-07	0.000184816	CC:organelle
hff_kmeans_cluster_8_size_785	GO:0031224	750	215	1.40399e-05	0.00281343	CC:intrinsic_to_membrane
hff_kmeans_cluster_8_size_785	GO:0005794	173	62	2.91447e-05	0.00525624	CC:Golgi_apparatus
hff_kmeans_cluster_8_size_785	GO:0044425	845	233	6.81753e-05	0.0110053	CC:membrane_part
hff_kmeans_cluster_8_size_785	GO:0005737	1449	372	9.37927e-05	0.0140963	CC:cytoplasm
hff_kmeans_cluster_8_size_785	GO:0044431	93	37	9.59789e-05	0.0142272	CC:Golgi_apparatus_part
hff_kmeans_cluster_8_size_785	GO:0016021	722	202	0.000164562	0.0226538	CC:integral_to_membrane
hff_kmeans_cluster_8_size_785	GO:0031090	294	91	0.000165387	0.0226538	CC:organelle_membrane
hff_kmeans_cluster_8_size_785	GO:0044444	1044	272	0.000300163	0.0391333	CC:cytoplasmic_part

## Sheet: Genes associated with Cluster
	Gene ID	Annotation
Cluster 1
1	ENSG00000008277	ADAM_metallopeptidase_domain_22
1	ENSG00000154736	ADAM_metallopeptidase_with_thrombospondin_type_1_motif_5
1	ENSG00000154856	adenomatosis_polyposis_coli_down-regulated_1
1	ENSG00000144218	AF4/FMR2_family_member_3
1	ENSG00000162641	AKNA_domain_containing_1
1	ENSG00000240038	amylase_alpha_2B_(pancreatic)
1	ENSG00000189058	apolipoprotein_D
1	ENSG00000157399	arylsulfatase_E_(chondrodysplasia_punctata_1)
1	ENSG00000152092	astrotactin_1
1	ENSG00000162650	ataxin_7-like_2
1	ENSG00000154263	ATP-binding_cassette_sub-family_A_(ABC1)_member_10
1	ENSG00000154262	ATP-binding_cassette_sub-family_A_(ABC1)_member_6
1	ENSG00000091262	ATP-binding_cassette_sub-family_C_(CFTR/MRP)_member_6
1	ENSG00000104081	Bcl2_modifying_factor
1	ENSG00000125864	beaded_filament_structural_protein_1_filensin
1	ENSG00000125378	bone_morphogenetic_protein_4
1	ENSG00000153162	bone_morphogenetic_protein_6
1	ENSG00000159388	BTG_family_member_2
1	ENSG00000163815	C-type_lectin_domain_family_3_member_B
1	ENSG00000007402	calcium_channel_voltage-dependent_alpha_2/delta_subunit_2
1	ENSG00000196557	calcium_channel_voltage-dependent_T_type_alpha_1H_subunit
1	ENSG00000105519	calcyphosine
1	ENSG00000158258	calsyntenin_2
1	ENSG00000113722	caudal_type_homeobox_1
1	ENSG00000091972	CD200_molecule
1	ENSG00000174059	CD34_molecule
1	ENSG00000137975	chloride_channel_accessory_2
1	ENSG00000214688	chromosome_10_open_reading_frame_105
1	ENSG00000107738	chromosome_10_open_reading_frame_54
1	ENSG00000102760	chromosome_13_open_reading_frame_15
1	ENSG00000154035	chromosome_17_open_reading_frame_103
1	ENSG00000232859	chromosome_17_open_reading_frame_108
1	ENSG00000149634	chromosome_20_open_reading_frame_165
1	ENSG00000170271	chromosome_5_open_reading_frame_4
1	ENSG00000244694	chromosome_6_open_reading_frame_138
1	ENSG00000120262	chromosome_6_open_reading_frame_97
1	ENSG00000080947	ciliary_rootlet_coiled-coil_rootletin_pseudogene_3
1	ENSG00000135205	Coiled-coil_domain-containing_protein_146
1	ENSG00000186940	coiled-coil-helix-coiled-coil-helix_domain_containing_2_pseudogene_9
1	ENSG00000187955	collagen_type_XIV_alpha_1
1	ENSG00000124749	collagen_type_XXI_alpha_1
1	ENSG00000206561	collagen-like_tail_subunit_(single_strand_of_homotrimer)_of_asymmetric_acetylcholinesterase
1	ENSG00000129757	cyclin-dependent_kinase_inhibitor_1C_(p57_Kip2)
1	ENSG00000178662	cysteine-serine-rich_nuclear_protein_3
1	ENSG00000205795	cystin_1
1	ENSG00000003137	cytochrome_P450_family_26_subfamily_B_polypeptide_1
1	ENSG00000055163	cytoplasmic_FMR1_interacting_protein_2
1	ENSG00000162496	dehydrogenase/reductase_(SDR_family)_member_3
1	ENSG00000155011	dickkopf_homolog_2_(Xenopus_laevis)
1	ENSG00000120875	dual_specificity_phosphatase_4
1	ENSG00000122877	early_growth_response_2
1	ENSG00000198759	EGF-like-domain_multiple_6
1	ENSG00000160963	EMI_domain_containing_2
1	ENSG00000205609	eukaryotic_translation_initiation_factor_3_subunit_C-like
1	ENSG00000166897	extracellular_leucine-rich_repeat_and_fibronectin_type_III_domain_containing_2
1	ENSG00000106823	extracellular_matrix_protein_2_female_organ_and_adipocyte_specific
1	ENSG00000197361	F-box_and_leucine-rich_repeat_protein_22
1	ENSG00000185112	family_with_sequence_similarity_43_member_A
1	ENSG00000183508	family_with_sequence_similarity_46_member_C
1	ENSG00000010932	flavin_containing_monooxygenase_1
1	ENSG00000165879	frequently_rearranged_in_advanced_T-cell_lymphomas
1	ENSG00000162998	frizzled-related_protein
1	ENSG00000106633	glucokinase_(hexokinase_4)
1	ENSG00000155511	glutamate_receptor_ionotropic_AMPA_1
1	ENSG00000116032	glutamate_receptor_ionotropic_N-methyl-D-aspartate_3B
1	ENSG00000180447	growth_arrest-specific_1
1	ENSG00000007237	growth_arrest-specific_7
1	ENSG00000143869	growth_differentiation_factor_7
1	ENSG00000174428	GTF2I_repeat_domain_containing_2B
1	ENSG00000156049	guanine_nucleotide_binding_protein_(G_protein)_alpha_14
1	ENSG00000163909	hairy/enhancer-of-split_related_with_YRPW_motif-like
1	ENSG00000172987	heparanase_2
1	ENSG00000196966	histone_cluster_1_H3e
1	ENSG00000105991	homeobox_A1
1	ENSG00000106031	homeobox_A13
1	ENSG00000105997	homeobox_A3
1	ENSG00000087076	hydroxysteroid_(17-beta)_dehydrogenase_14
1	ENSG00000086696	hydroxysteroid_(17-beta)_dehydrogenase_2
1	ENSG00000168918	inositol_polyphosphate-5-phosphatase_145kDa
1	ENSG00000163453	insulin-like_growth_factor_binding_protein_7
1	ENSG00000077943	integrin_alpha_8
1	ENSG00000132470	integrin_beta_4
1	ENSG00000123243	inter-alpha_(globulin)_inhibitor_H5
1	ENSG00000144730	interleukin_17_receptor_D
1	ENSG00000188581	keratin_associated_protein_1-1
1	ENSG00000130518	KIAA1683
1	ENSG00000117114	latrophilin_2
1	ENSG00000128606	leucine_rich_repeat_containing_17
1	ENSG00000143355	LIM_homeobox_9
1	ENSG00000170500	LON_peptidase_N-terminal_domain_and_ring_finger_2
1	ENSG00000177363	LRRN4_C-terminal_like
1	ENSG00000180155	Ly6/neurotoxin_1
1	ENSG00000124466	LY6/PLAUR_domain_containing_3
1	ENSG00000159871	LY6/PLAUR_domain_containing_5
1	ENSG00000099953	matrix_metallopeptidase_11_(stromelysin_3)
1	ENSG00000169184	meningioma_(disrupted_in_balanced_translocation)_1
1	ENSG00000106511	mesenchyme_homeobox_2
1	ENSG00000120162	MOB1_Mps_One_Binder_kinase_activator-like_2B_(yeast)
1	ENSG00000091536	myosin_XVA
1	ENSG00000077616	N-acetylated_alpha-linked_acidic_dipeptidase_2
1	ENSG00000188747	NADPH_oxidase_activator_1
1	ENSG00000176771	NCK-associated_protein_5
1	ENSG00000203827	neuroblastoma_breakpoint_family_member_16
1	ENSG00000151322	neuronal_PAS_domain_protein_3
1	ENSG00000148053	neurotrophic_tyrosine_kinase_receptor_type_2
1	ENSG00000257108	NHL_repeat_containing_4
1	ENSG00000205041	NINP6167Uncharacterized_protein
1	ENSG00000163072	nitric_oxide_synthase_trafficker
1	ENSG00000164920	odd-skipped_related_2_(Drosophila)
1	ENSG00000185585	olfactomedin-like_2A
1	ENSG00000106809	osteoglycin
1	ENSG00000204174	pancreatic_polypeptide_receptor_1
1	ENSG00000118898	periplakin
1	ENSG00000113231	phosphodiesterase_8B
1	ENSG00000100100	phosphoinositide-3-kinase_interacting_protein_1
1	ENSG00000153823	phosphotyrosine_interaction_domain_containing_1
1	ENSG00000145287	placenta-specific_8
1	ENSG00000104213	platelet-derived_growth_factor_receptor-like
1	ENSG00000152527	pleckstrin_homology_domain_containing_family_H_(with_MyTH4_domain)_member_2
1	ENSG00000123700	potassium_inwardly-rectifying_channel_subfamily_J_member_2
1	ENSG00000197584	potassium_large_conductance_calcium-activated_channel_subfamily_M_beta_member_2
1	ENSG00000158445	potassium_voltage-gated_channel_Shab-related_subfamily_member_1
1	ENSG00000176532	proline_rich_15
1	ENSG00000188783	proline/arginine-rich_end_leucine-rich_repeat_protein
1	ENSG00000115257	proprotein_convertase_subtilisin/kexin_type_4
1	ENSG00000169174	proprotein_convertase_subtilisin/kexin_type_9
1	ENSG00000116690	proteoglycan_4
1	ENSG00000113555	protocadherin_12
1	ENSG00000120324	protocadherin_beta_10
1	ENSG00000103485	quinolinate_phosphoribosyltransferase
1	ENSG00000155961	RAB39B_member_RAS_oncogene_family
1	ENSG00000101265	Ras_association_(RalGDS/AF-6)_domain_family_member_2
1	ENSG00000105808	RAS_p21_protein_activator_4
1	ENSG00000170667	RAS_p21_protein_activator_4B
1	ENSG00000103710	RAS-like_family_12
1	ENSG00000198915	RasGEF_domain_family_member_1A
1	ENSG00000226360	ribosomal_protein_L10a_pseudogene_6
1	ENSG00000232888	ribosomal_protein_S11_pseudogene_5
1	ENSG00000231500	ribosomal_protein_S18
1	ENSG00000185008	roundabout_axon_guidance_receptor_homolog_2_(Drosophila)
1	ENSG00000101115	sal-like_4_(Drosophila)
1	ENSG00000197558	SCO-spondin_homolog_(Bos_taurus)
1	ENSG00000101307	signal-regulatory_protein_beta_1
1	ENSG00000170577	SIX_homeobox_2
1	ENSG00000184564	SLIT_and_NTRK-like_family_member_6
1	ENSG00000110436	solute_carrier_family_1_(glial_high_affinity_glutamate_transporter)_member_2
1	ENSG00000162383	solute_carrier_family_1_(glutamate_transporter)_member_7
1	ENSG00000174669	solute_carrier_family_29_(nucleoside_transporters)_member_2
1	ENSG00000013293	solute_carrier_family_7_(orphan_transporter)_member_14
1	ENSG00000154556	sorbin_and_SH3_domain_containing_2
1	ENSG00000137642	sortilin-related_receptor_L(DLR_class)_A_repeats_containing
1	ENSG00000163071	spermatogenesis_associated_18_homolog_(rat)
1	ENSG00000164056	sprouty_homolog_1_antagonist_of_FGF_signaling_(Drosophila)
1	ENSG00000203727	sterile_alpha_motif_domain_containing_5
1	ENSG00000213648	sulfotransferase_family_cytosolic_1A_phenol-preferring_member_4
1	ENSG00000109610	superoxide_dismutase_3_extracellular
1	ENSG00000212789	suppression_of_tumorigenicity_13_(colon_carcinoma)_(Hsp70_interacting_protein)_pseudogene_5
1	ENSG00000143028	synaptophysin-like_2
1	ENSG00000067715	synaptotagmin_I
1	ENSG00000166046	t-complex_11_(mouse)-like_2
1	ENSG00000168477	tenascin_XB
1	ENSG00000167723	transient_receptor_potential_cation_channel_subfamily_V_member_3
1	ENSG00000149809	transmembrane_7_superfamily_member_2
1	ENSG00000166448	transmembrane_protein_130
1	ENSG00000152154	transmembrane_protein_178
1	ENSG00000196932	transmembrane_protein_26
1	ENSG00000126950	transmembrane_protein_35
1	ENSG00000181634	tumor_necrosis_factor_(ligand)_superfamily_member_15
1	ENSG00000173535	tumor_necrosis_factor_receptor_superfamily_member_10c_decoy_without_an_intracellular_domain
1	ENSG00000164938	tumor_protein_p53_inducible_nuclear_protein_1
1	ENSG00000235863	UDP-Gal:betaGlcNAc_beta_1, 3-galactosyltransferase_polypeptide_4
1	ENSG00000215099	Uncharacterized_protein
1	ENSG00000157404	v-kit_Hardy-Zuckerman_4_feline_sarcoma_viral_oncogene_homolog
1	ENSG00000162643	WD_repeat_domain_63
1	ENSG00000085741	wingless-type_MMTV_integration_site_family_member_11
1	ENSG00000143816	wingless-type_MMTV_integration_site_family_member_9A
1	ENSG00000104415	WNT1_inducible_signaling_pathway_protein_1
1	ENSG00000174963	Zic_family_member_4
1	ENSG00000220201	zinc_finger_GATA-like_protein_1
1	ENSG00000166432	zinc_finger_matrin-type_1
1	ENSG00000172667	zinc_finger_matrin-type_3
1	ENSG00000186496	zinc_finger_protein_396
1	ENSG00000102935	zinc_finger_protein_423
1	ENSG00000164684	zinc_finger_protein_704
Cluster 2
2	ENSG00000186603	4-hydroxyphenylpyruvate_dioxygenase-like
2	ENSG00000135318	5'-nucleotidase_ecto_(CD73)
2	ENSG00000205309	5', 3'-nucleotidase_mitochondrial
2	ENSG00000158201	abhydrolase_domain_containing_3
2	ENSG00000248546	acidic_(leucine-rich)_nuclear_phosphoprotein_32_family_member_C
2	ENSG00000143401	acidic_(leucine-rich)_nuclear_phosphoprotein_32_family_member_E
2	ENSG00000163017	actin_gamma_2_smooth_muscle_enteric
2	ENSG00000148848	ADAM_metallopeptidase_domain_12
2	ENSG00000198768	adenomatosis_polyposis_coli_down-regulated_1-like
2	ENSG00000157766	aggrecan
2	ENSG00000131480	amine_oxidase_copper_containing_2_(retina-specific)
2	ENSG00000135744	angiotensinogen_(serpin_peptidase_inhibitor_clade_A_member_8)
2	ENSG00000011426	anillin_actin_binding_protein
2	ENSG00000164122	ankyrin_repeat_and_SOCS_box_containing_5
2	ENSG00000148677	ankyrin_repeat_domain_1_(cardiac_muscle)
2	ENSG00000133302	ankyrin_repeat_domain_32
2	ENSG00000131620	anoctamin_1_calcium_activated_chloride_channel
2	ENSG00000146205	anoctamin_7
2	ENSG00000148773	antigen_identified_by_monoclonal_antibody_Ki-67
2	ENSG00000171388	apelin
2	ENSG00000179750	apolipoprotein_B_mRNA_editing_enzyme_catalytic_polypeptide-like_3B
2	ENSG00000183876	arylsulfatase_family_member_I
2	ENSG00000105011	ASF1_anti-silencing_function_1_homolog_B_(S._cerevisiae)
2	ENSG00000104043	ATPase_class_I_type_8B_member_4
2	ENSG00000206190	ATPase_class_V_type_10A
2	ENSG00000156802	ATPase_family_AAA_domain_containing_2
2	ENSG00000176208	ATPase_family_AAA_domain_containing_5
2	ENSG00000105409	ATPase_Na+/K+_transporting_alpha_3_polypeptide
2	ENSG00000087586	aurora_kinase_A
2	ENSG00000178999	aurora_kinase_B
2	ENSG00000023445	baculoviral_IAP_repeat_containing_3
2	ENSG00000089685	baculoviral_IAP_repeat_containing_5
2	ENSG00000197299	Bloom_syndrome_RecQ_helicase-like
2	ENSG00000136122	bora_aurora_kinase_A_activator
2	ENSG00000100739	bradykinin_receptor_B1
2	ENSG00000133169	brain_expressed_X-linked_1
2	ENSG00000138376	BRCA1_associated_RING_domain_1
2	ENSG00000012048	breast_cancer_1_early_onset
2	ENSG00000139618	breast_cancer_2_early_onset
2	ENSG00000113460	BRX1_biogenesis_of_ribosomes_homolog_(S._cerevisiae)
2	ENSG00000169679	budding_uninhibited_by_benzimidazoles_1_homolog_(yeast)
2	ENSG00000156970	budding_uninhibited_by_benzimidazoles_1_homolog_beta_(yeast)
2	ENSG00000047936	c-ros_oncogene_1__receptor_tyrosine_kinase
2	ENSG00000150048	C-type_lectin_domain_family_1_member_A
2	ENSG00000176435	C-type_lectin_domain_family_14_member_A
2	ENSG00000110852	C-type_lectin_domain_family_2_member_B
2	ENSG00000070808	calcium/calmodulin-dependent_protein_kinase_II_alpha
2	ENSG00000137812	cancer_susceptibility_candidate_5
2	ENSG00000074410	carbonic_anhydrase_XII
2	ENSG00000105664	cartilage_oligomeric_matrix_protein
2	ENSG00000117877	CD3e_molecule_epsilon_associated_protein
2	ENSG00000173207	CDC28_protein_kinase_regulatory_subunit_1B
2	ENSG00000123975	CDC28_protein_kinase_regulatory_subunit_2
2	ENSG00000117399	cell_division_cycle_20_homolog_(S._cerevisiae)
2	ENSG00000164045	cell_division_cycle_25_homolog_A_(S._pombe)
2	ENSG00000158402	cell_division_cycle_25_homolog_C_(S._pombe)
2	ENSG00000093009	cell_division_cycle_45_homolog_(S._cerevisiae)
2	ENSG00000094804	cell_division_cycle_6_homolog_(S._cerevisiae)
2	ENSG00000097046	cell_division_cycle_7_homolog_(S._cerevisiae)
2	ENSG00000184661	cell_division_cycle_associated_2
2	ENSG00000111665	cell_division_cycle_associated_3
2	ENSG00000170779	cell_division_cycle_associated_4
2	ENSG00000146670	cell_division_cycle_associated_5
2	ENSG00000144354	cell_division_cycle_associated_7
2	ENSG00000134690	cell_division_cycle_associated_8
2	ENSG00000115163	centromere_protein_A
2	ENSG00000138778	centromere_protein_E_312kDa
2	ENSG00000117724	centromere_protein_F_350/400kDa_(mitosin)
2	ENSG00000153044	centromere_protein_H
2	ENSG00000102384	centromere_protein_I
2	ENSG00000151849	centromere_protein_J
2	ENSG00000123219	centromere_protein_K
2	ENSG00000100162	centromere_protein_M
2	ENSG00000166451	centromere_protein_N
2	ENSG00000138092	centromere_protein_O
2	ENSG00000031691	centromere_protein_Q
2	ENSG00000100629	centrosomal_protein_128kDa
2	ENSG00000103995	centrosomal_protein_152kDa
2	ENSG00000138180	centrosomal_protein_55kDa
2	ENSG00000112877	centrosomal_protein_72kDa
2	ENSG00000128973	ceroid-lipofuscinosis_neuronal_6_late_infantile_variant
2	ENSG00000143942	ChaC_cation_transport_regulator_homolog_2_(E._coli)
2	ENSG00000108691	chemokine_(C-C_motif)_ligand_2
2	ENSG00000151882	chemokine_(C-C_motif)_ligand_28
2	ENSG00000108700	chemokine_(C-C_motif)_ligand_8
2	ENSG00000163739	chemokine_(C-X-C_motif)_ligand_1_(melanoma_growth_stimulating_activity_alpha)
2	ENSG00000163735	chemokine_(C-X-C_motif)_ligand_5
2	ENSG00000124875	chemokine_(C-X-C_motif)_ligand_6_(granulocyte_chemotactic_protein_2)
2	ENSG00000133048	chitinase_3-like_1_(cartilage_glycoprotein-39)
2	ENSG00000159212	chloride_intracellular_channel_6
2	ENSG00000138135	cholesterol_25-hydroxylase
2	ENSG00000169684	cholinergic_receptor_nicotinic_alpha_5
2	ENSG00000198108	chondroitin_sulfate_synthase_3
2	ENSG00000167670	chromatin_assembly_factor_1_subunit_A_(p150)
2	ENSG00000159259	chromatin_assembly_factor_1_subunit_B_(p60)
2	ENSG00000167513	chromatin_licensing_and_DNA_replication_factor_1
2	ENSG00000000460	chromosome_1_open_reading_frame_112
2	ENSG00000127423	chromosome_1_open_reading_frame_135
2	ENSG00000203721	chromosome_1_open_reading_frame_98
2	ENSG00000165490	chromosome_11_open_reading_frame_82
2	ENSG00000185480	chromosome_12_open_reading_frame_48
2	ENSG00000102802	chromosome_13_open_reading_frame_33
2	ENSG00000153485	chromosome_14_open_reading_frame_109
2	ENSG00000179008	chromosome_14_open_reading_frame_39
2	ENSG00000128944	chromosome_15_open_reading_frame_23
2	ENSG00000140534	chromosome_15_open_reading_frame_42
2	ENSG00000162062	chromosome_16_open_reading_frame_59
2	ENSG00000131152	chromosome_16_open_reading_frame_95
2	ENSG00000125319	chromosome_17_open_reading_frame_53
2	ENSG00000179294	chromosome_17_open_reading_frame_96
2	ENSG00000132016	chromosome_19_open_reading_frame_57
2	ENSG00000114529	chromosome_3_open_reading_frame_52
2	ENSG00000163689	chromosome_3_open_reading_frame_67
2	ENSG00000138658	chromosome_4_open_reading_frame_21
2	ENSG00000172244	chromosome_5_open_reading_frame_34
2	ENSG00000111863	chromosome_6_open_reading_frame_105
2	ENSG00000186193	chromosome_9_open_reading_frame_140
2	ENSG00000092853	claspin
2	ENSG00000163006	coiled-coil_domain_containing_138
2	ENSG00000149548	coiled-coil_domain_containing_15
2	ENSG00000213085	coiled-coil_domain_containing_19
2	ENSG00000149201	coiled-coil_domain_containing_81
2	ENSG00000110104	coiled-coil_domain_containing_86
2	ENSG00000040275	coiled-coil_domain_containing_99
2	ENSG00000127586	CTF18_chromosome_transmission_fidelity_factor_18_homolog_(S._cerevisiae)
2	ENSG00000171793	CTP_synthase
2	ENSG00000163814	CUB_domain_containing_protein_1
2	ENSG00000145386	cyclin_A2
2	ENSG00000134057	cyclin_B1
2	ENSG00000157456	cyclin_B2
2	ENSG00000175305	cyclin_E2
2	ENSG00000162063	cyclin_F
2	ENSG00000170312	cyclin-dependent_kinase_1
2	ENSG00000123374	cyclin-dependent_kinase_2
2	ENSG00000100526	cyclin-dependent_kinase_inhibitor_3
2	ENSG00000006016	cytokine_receptor-like_factor_1
2	ENSG00000214575	cytoplasmic_polyadenylation_element_binding_protein_1
2	ENSG00000136108	cytoskeleton_associated_protein_2
2	ENSG00000169607	cytoskeleton_associated_protein_2-like
2	ENSG00000161692	DBF4_homolog_B_(S._cerevisiae)
2	ENSG00000123136	DEAD_(Asp-Glu-Ala-Asp)_box_polypeptide_39A
2	ENSG00000214826	DEAD/H_(Asp-Glu-Ala-Asp/His)_box_polypeptide_12
2	ENSG00000088538	dedicator_of_cytokinesis_3
2	ENSG00000136982	defective_in_sister_chromatid_cohesion_1_homolog_(S._cerevisiae)
2	ENSG00000231607	deleted_in_lymphocytic_leukemia_2_(non-protein_coding)
2	ENSG00000143476	denticleless_homolog_(Drosophila)
2	ENSG00000024526	DEP_domain_containing_1
2	ENSG00000035499	DEP_domain_containing_1B
2	ENSG00000099958	Der1-like_domain_family_member_3
2	ENSG00000175084	desmin
2	ENSG00000139734	diaphanous_homolog_3_(Drosophila)
2	ENSG00000162595	DIRAS_family_GTP-binding_RAS-like_3
2	ENSG00000126787	discs_large_(Drosophila)_homolog-associated_protein_5
2	ENSG00000100206	DMC1_dosage_suppressor_of_mck1_homolog_meiosis-specific_homologous_recombination_(yeast)
2	ENSG00000118655	DNA_cross-link_repair_1B
2	ENSG00000138346	DNA_replication_helicase_2_homolog_(yeast)
2	ENSG00000146094	docking_protein_3
2	ENSG00000149636	DSN1_MIND_kinetochore_complex_component_homolog_(S._cerevisiae)
2	ENSG00000120129	dual_specificity_phosphatase_1
2	ENSG00000158050	dual_specificity_phosphatase_2
2	ENSG00000138166	dual_specificity_phosphatase_5
2	ENSG00000134769	dystrobrevin_alpha
2	ENSG00000101412	E2F_transcription_factor_1
2	ENSG00000007968	E2F_transcription_factor_2
2	ENSG00000165891	E2F_transcription_factor_7
2	ENSG00000129173	E2F_transcription_factor_8
2	ENSG00000164330	early_B-cell_factor_1
2	ENSG00000126860	ecotropic_viral_integration_site_2A
2	ENSG00000185862	ecotropic_viral_integration_site_2B
2	ENSG00000049540	elastin
2	ENSG00000164283	endothelial_cell-specific_molecule_1
2	ENSG00000145194	endothelin_converting_enzyme_2
2	ENSG00000074800	enolase_1_(alpha)
2	ENSG00000111674	enolase_2_(gamma_neuronal)
2	ENSG00000154928	EPH_receptor_B1
2	ENSG00000114346	epithelial_cell_transforming_sequence_2_oncogene
2	ENSG00000154920	essential_meiotic_endonuclease_1_homolog_1_(S._pombe)
2	ENSG00000171320	establishment_of_cohesion_1_homolog_2_(S._cerevisiae)
2	ENSG00000186871	excision_repair_cross-complementing_rodent_repair_deficiency_complementation_group_6-like
2	ENSG00000174371	exonuclease_1
2	ENSG00000077348	exosome_component_5
2	ENSG00000123737	exosome_component_9
2	ENSG00000135476	extra_spindle_pole_bodies_homolog_1_(S._cerevisiae)
2	ENSG00000156509	F-box_protein_43
2	ENSG00000112029	F-box_protein_5
2	ENSG00000189057	family_with_sequence_similarity_111_member_B
2	ENSG00000156500	family_with_sequence_similarity_122C
2	ENSG00000189320	family_with_sequence_similarity_180_member_A
2	ENSG00000128578	family_with_sequence_similarity_40_member_B
2	ENSG00000158246	family_with_sequence_similarity_46_member_B
2	ENSG00000146410	family_with_sequence_similarity_54_member_A
2	ENSG00000129195	family_with_sequence_similarity_64_member_A
2	ENSG00000196550	family_with_sequence_similarity_72_member_A
2	ENSG00000188610	family_with_sequence_similarity_72_member_B
2	ENSG00000215784	family_with_sequence_similarity_72_member_D
2	ENSG00000101447	family_with_sequence_similarity_83_member_D
2	ENSG00000187741	Fanconi_anemia_complementation_group_A
2	ENSG00000181544	Fanconi_anemia_complementation_group_B
2	ENSG00000144554	Fanconi_anemia_complementation_group_D2
2	ENSG00000140525	Fanconi_anemia_complementation_group_I
2	ENSG00000187790	Fanconi_anemia_complementation_group_M
2	ENSG00000168040	Fas_(TNFRSF6)-associated_via_death_domain
2	ENSG00000162894	Fas_apoptotic_inhibitory_molecule_3
2	ENSG00000234964	fatty_acid_binding_protein_5_pseudogene_7
2	ENSG00000119686	Feline_leukemia_virus_subgroup_C_receptor-related_protein_2
2	ENSG00000138675	fibroblast_growth_factor_5
2	ENSG00000140285	fibroblast_growth_factor_7
2	ENSG00000118407	filamin_A_interacting_protein_1
2	ENSG00000096060	FK506_binding_protein_5
2	ENSG00000168496	flap_structure-specific_endonuclease_1
2	ENSG00000110203	folate_receptor_3_(gamma)
2	ENSG00000111206	forkhead_box_M1
2	ENSG00000248905	formin_1
2	ENSG00000175592	FOS-like_antigen_1
2	ENSG00000169258	G_protein_regulated_inducer_of_neurite_outgrowth_1
2	ENSG00000181773	G_protein-coupled_receptor_3
2	ENSG00000205336	G_protein-coupled_receptor_56
2	ENSG00000119737	G_protein-coupled_receptor_75
2	ENSG00000075218	G-2_and_S-phase_expressed_1
2	ENSG00000123689	G0/G1switch_2
2	ENSG00000137563	gamma-glutamyl_hydrolase_(conjugase_folylpolygammaglutamyl_hydrolase)
2	ENSG00000099998	gamma-glutamyltransferase_5
2	ENSG00000112312	geminin_DNA_replication_inhibitor
2	ENSG00000177602	germ_cell_associated_2_(haspin)
2	ENSG00000101003	GINS_complex_subunit_1_(Psf1_homolog)
2	ENSG00000131153	GINS_complex_subunit_2_(Psf2_homolog)
2	ENSG00000181938	GINS_complex_subunit_3_(Psf3_homolog)
2	ENSG00000147536	GINS_complex_subunit_4_(Sld5_homolog)
2	ENSG00000139278	GLI_pathogenesis-related_1
2	ENSG00000111231	GPN-loop_GTPase_3
2	ENSG00000166923	gremlin_1
2	ENSG00000139354	growth_arrest-specific_2_like_3
2	ENSG00000254838	GTPase_very_large_interferon_inducible_pseudogene_1
2	ENSG00000162645	guanylate_binding_protein_2_interferon-inducible
2	ENSG00000130600	H19_imprinted_maternally_expressed_transcript_(non-protein_coding)
2	ENSG00000131351	HAUS_augmin-like_complex_subunit_8
2	ENSG00000115541	heat_shock_10kDa_protein_1_(chaperonin_10)
2	ENSG00000119969	helicase_lymphoid-specific
2	ENSG00000180353	hematopoietic_cell-specific_Lyn_substrate_1
2	ENSG00000100292	heme_oxygenase_(decycling)_1
2	ENSG00000113070	heparin-binding_EGF-like_growth_factor
2	ENSG00000089472	hephaestin
2	ENSG00000159399	hexokinase_2
2	ENSG00000164104	high_mobility_group_box_2
2	ENSG00000123485	Holliday_junction_recognition_protein
2	ENSG00000128714	homeobox_D13
2	ENSG00000170961	hyaluronan_synthase_2
2	ENSG00000072571	hyaluronan-mediated_motility_receptor_(RHAMM)
2	ENSG00000125968	inhibitor_of_DNA_binding_1_dominant_negative_helix-loop-helix_protein
2	ENSG00000117318	inhibitor_of_DNA_binding_3_dominant_negative_helix-loop-helix_protein
2	ENSG00000172201	inhibitor_of_DNA_binding_4_dominant_negative_helix-loop-helix_protein
2	ENSG00000149503	inner_centromere_protein_antigens_135/155kDa
2	ENSG00000135424	integrin_alpha_7
2	ENSG00000090339	intercellular_adhesion_molecule_1
2	ENSG00000095752	interleukin_11
2	ENSG00000168811	interleukin_12A_(natural_killer_cell_stimulatory_factor_1_cytotoxic_lymphocyte_maturation_factor_1_p35)
2	ENSG00000150782	interleukin_18_(interferon-gamma-inducing_factor)
2	ENSG00000110944	interleukin_23_alpha_subunit_p19
2	ENSG00000008517	interleukin_32
2	ENSG00000136244	interleukin_6_(interferon_beta_2)
2	ENSG00000168685	interleukin_7_receptor
2	ENSG00000169429	interleukin_8
2	ENSG00000134070	interleukin-1_receptor-associated_kinase_2
2	ENSG00000152936	intermediate_filament_tail_domain_containing_1
2	ENSG00000183856	IQ_motif_containing_GTPase_activating_protein_3
2	ENSG00000171223	jun_B_proto-oncogene
2	ENSG00000182481	karyopherin_alpha_2_(RAG_cohort_1_importin_alpha_1)
2	ENSG00000163376	kelch_repeat_and_BTB_(POZ)_domain_containing_8
2	ENSG00000205426	keratin_81
2	ENSG00000166803	KIAA0101
2	ENSG00000163507	KIAA1524
2	ENSG00000138944	KIAA1644
2	ENSG00000138160	kinesin_family_member_11
2	ENSG00000118193	kinesin_family_member_14
2	ENSG00000163808	kinesin_family_member_15
2	ENSG00000121621	kinesin_family_member_18A
2	ENSG00000186185	kinesin_family_member_18B
2	ENSG00000112984	kinesin_family_member_20A
2	ENSG00000138182	kinesin_family_member_20B
2	ENSG00000079616	kinesin_family_member_22
2	ENSG00000137807	kinesin_family_member_23
2	ENSG00000186638	kinesin_family_member_24
2	ENSG00000142945	kinesin_family_member_2C
2	ENSG00000090889	kinesin_family_member_4A
2	ENSG00000237649	kinesin_family_member_C1
2	ENSG00000184445	kinetochore_associated_1
2	ENSG00000170498	KiSS-1_metastasis-suppressor
2	ENSG00000240747	KRAB_box_domain_containing_1
2	ENSG00000113368	lamin_B1
2	ENSG00000101680	laminin_alpha_1
2	ENSG00000196878	laminin_beta_3
2	ENSG00000090530	leprecan-like_1
2	ENSG00000128342	leukemia_inhibitory_factor_(cholinergic_differentiation_factor)
2	ENSG00000105486	ligase_I_DNA_ATP-dependent
2	ENSG00000183814	lin-9_homolog_(C._elegans)
2	ENSG00000145220	Ly1_antibody_reactive_homolog_(mouse)
2	ENSG00000136167	lymphocyte_cytosolic_protein_1_(L-plastin)
2	ENSG00000186280	lysine_(K)-specific_demethylase_4D
2	ENSG00000162511	lysosomal_protein_transmembrane_5
2	ENSG00000164430	Mab-21_domain_containing_1
2	ENSG00000164109	MAD2_mitotic_arrest_deficient-like_1_(yeast)
2	ENSG00000168389	major_facilitator_superfamily_domain_containing_2A
2	ENSG00000231389	major_histocompatibility_complex_class_II_DP_alpha_1
2	ENSG00000165304	maternal_embryonic_leucine_zipper_kinase
2	ENSG00000149968	matrix_metallopeptidase_3_(stromelysin_1_progelatinase)
2	ENSG00000172167	Mdm2_transformed_3T3_cell_double_minute_2_p53_binding_protein_(mouse)_binding_protein_104kDa
2	ENSG00000167077	meiosis_inhibitor_1
2	ENSG00000121211	meiotic_nuclear_divisions_1_homolog_(S._cerevisiae)
2	ENSG00000162840	metallothionein_1_pseudogene_2
2	ENSG00000169715	metallothionein_1E
2	ENSG00000187193	metallothionein_1X
2	ENSG00000125148	metallothionein_2A
2	ENSG00000247626	methionyl-tRNA_synthetase_2_mitochondrial
2	ENSG00000037897	methyltransferase_like_1
2	ENSG00000065328	minichromosome_maintenance_complex_component_10
2	ENSG00000073111	minichromosome_maintenance_complex_component_2
2	ENSG00000112118	minichromosome_maintenance_complex_component_3
2	ENSG00000104738	minichromosome_maintenance_complex_component_4
2	ENSG00000100297	minichromosome_maintenance_complex_component_5
2	ENSG00000166508	minichromosome_maintenance_complex_component_7
2	ENSG00000125885	minichromosome_maintenance_complex_component_8
2	ENSG00000159055	MIS18_kinetochore_protein_homolog_A_(S._pombe)
2	ENSG00000107968	mitogen-activated_protein_kinase_kinase_kinase_8
2	ENSG00000204899	mitotic_spindle_organizing_protein_1
2	ENSG00000151725	MLF1_interacting_protein
2	ENSG00000175471	multiple_C2_domains_transmembrane_1
2	ENSG00000036448	myomesin_(M-protein)_2_165kDa
2	ENSG00000138347	myopalladin
2	ENSG00000141140	myosin_XIX
2	ENSG00000080986	NDC80_homolog_kinetochore_complex_component_(S._cerevisiae)
2	ENSG00000183091	nebulin
2	ENSG00000109674	nei_endonuclease_VIII-like_3_(E._coli)
2	ENSG00000136999	nephroblastoma_overexpressed_gene
2	ENSG00000214357	neuralized_homolog_1B_(Drosophila)
2	ENSG00000100285	neurofilament_heavy_polypeptide
2	ENSG00000104722	neurofilament_medium_polypeptide
2	ENSG00000154146	neurogranin_(protein_kinase_C_substrate_RC3)
2	ENSG00000106236	neuronal_pentraxin_II
2	ENSG00000171208	neuropilin_(NRP)_and_tolloid_(TLL)-like_2
2	ENSG00000144959	neutral_cholesterol_ester_hydrolase_1
2	ENSG00000117650	NIMA_(never_in_mitosis_gene_a)-related_kinase_2
2	ENSG00000167034	NK3_homeobox_1
2	ENSG00000140853	NLR_family_CARD_domain_containing_5
2	ENSG00000183691	noggin
2	ENSG00000109805	non-SMC_condensin_I_complex_subunit_G
2	ENSG00000121152	non-SMC_condensin_I_complex_subunit_H
2	ENSG00000151503	non-SMC_condensin_II_complex_subunit_D3
2	ENSG00000146918	non-SMC_condensin_II_complex_subunit_G2
2	ENSG00000048162	NOP16_nucleolar_protein_homolog_(yeast)
2	ENSG00000132661	NTF2-like_export_factor_1
2	ENSG00000163545	NUAK_family_SNF1-like_kinase_2
2	ENSG00000100906	nuclear_factor_of_kappa_light_polypeptide_gene_enhancer_in_B-cells_inhibitor_alpha
2	ENSG00000184162	nuclear_receptor_2C2-associated_protein
2	ENSG00000137804	nucleolar_and_spindle_associated_protein_1
2	ENSG00000155561	nucleoporin_205kDa
2	ENSG00000163002	nucleoporin_35kDa
2	ENSG00000143228	NUF2_NDC80_kinetochore_complex_component_homolog_(S._cerevisiae)
2	ENSG00000104147	Opa_interacting_protein_5
2	ENSG00000085840	origin_recognition_complex_subunit_1
2	ENSG00000091651	origin_recognition_complex_subunit_6
2	ENSG00000115687	PAS_domain_containing_serine/threonine_kinase
2	ENSG00000168078	PDZ_binding_kinase
2	ENSG00000108179	peptidylprolyl_isomerase_F
2	ENSG00000102230	phosphate_cytidylyltransferase_1_choline_beta
2	ENSG00000165195	phosphatidylinositol_glycan_anchor_biosynthesis_class_A
2	ENSG00000184886	phosphatidylinositol_glycan_anchor_biosynthesis_class_W
2	ENSG00000182836	phosphatidylinositol-specific_phospholipase_C_X_domain_containing_3
2	ENSG00000226784	phosphoglycerate_mutase_family_member_4
2	ENSG00000121316	phospholipase_B_domain_containing_1
2	ENSG00000197943	phospholipase_C_gamma_2_(phosphatidylinositol-specific)
2	ENSG00000164611	pituitary_tumor-transforming_1
2	ENSG00000187583	pleckstrin_homology_domain_containing_family_N_member_1
2	ENSG00000164087	POC1_centriolar_protein_homolog_A_(Chlamydomonas)
2	ENSG00000166851	polo-like_kinase_1
2	ENSG00000142731	polo-like_kinase_4
2	ENSG00000014138	polymerase_(DNA_directed)_alpha_2_(70kD_subunit)
2	ENSG00000100479	polymerase_(DNA_directed)_epsilon_2_(p59_subunit)
2	ENSG00000051341	polymerase_(DNA_directed)_theta
2	ENSG00000077514	polymerase_(DNA-directed)_delta_3_accessory_subunit
2	ENSG00000113356	polymerase_(RNA)_III_(DNA_directed)_polypeptide_G_(32kD)
2	ENSG00000151364	potassium_channel_tetramerisation_domain_containing_14
2	ENSG00000124134	potassium_voltage-gated_channel_delayed-rectifier_subfamily_S_member_1
2	ENSG00000242221	pregnancy_specific_beta-1-glycoprotein_2
2	ENSG00000148459	prenyl_(decaprenyl)_diphosphate_synthase_subunit_1
2	ENSG00000198056	primase_DNA_polypeptide_1_(49kDa)
2	ENSG00000152952	procollagen-lysine_2-oxoglutarate_5-dioxygenase_2
2	ENSG00000162073	progestin_and_adipoQ_receptor_family_member_IV
2	ENSG00000113494	prolactin_receptor
2	ENSG00000068489	proline_rich_11
2	ENSG00000134222	proline/serine-rich_coiled-coil_1
2	ENSG00000107317	prostaglandin_D2_synthase_21kDa_(brain)
2	ENSG00000125384	prostaglandin_E_receptor_2_(subtype_EP2)_53kDa
2	ENSG00000127564	protein_kinase_membrane_associated_tyrosine/threonine_1
2	ENSG00000198901	protein_regulator_of_cytokinesis_1
2	ENSG00000127329	protein_tyrosine_phosphatase_receptor_type_B
2	ENSG00000143847	protein_tyrosine_phosphatase_receptor_type_f_polypeptide_(PTPRF)_interacting_protein_(liprin)_alpha_4
2	ENSG00000054356	protein_tyrosine_phosphatase_receptor_type_N
2	ENSG00000153233	protein_tyrosine_phosphatase_receptor_type_R
2	ENSG00000131470	PSMC3_interacting_protein
2	ENSG00000198805	purine_nucleoside_phosphorylase
2	ENSG00000041353	RAB27B_member_RAS_oncogene_family
2	ENSG00000161800	Rac_GTPase_activating_protein_1
2	ENSG00000111247	RAD51_associated_protein_1
2	ENSG00000051180	RAD51_homolog_(S._cerevisiae)
2	ENSG00000182185	RAD51_homolog_B_(S._cerevisiae)
2	ENSG00000197275	RAD54_homolog_B_(S._cerevisiae)
2	ENSG00000085999	RAD54-like_(S._cerevisiae)
2	ENSG00000165105	RAS_and_EF-hand_domain_containing
2	ENSG00000105538	Ras_interacting_protein_1
2	ENSG00000189056	reelin
2	ENSG00000143333	regulator_of_G-protein_signaling_16
2	ENSG00000117152	regulator_of_G-protein_signaling_4
2	ENSG00000054967	RELT_tumor_necrosis_factor_receptor
2	ENSG00000164620	RELT-like_2
2	ENSG00000049541	replication_factor_C_(activator_1)_2_40kDa
2	ENSG00000133119	replication_factor_C_(activator_1)_3_38kDa
2	ENSG00000163918	replication_factor_C_(activator_1)_4_37kDa
2	ENSG00000080839	retinoblastoma-like_1_(p107)
2	ENSG00000114115	retinol_binding_protein_1_cellular
2	ENSG00000198826	Rho_GTPase_activating_protein_11A
2	ENSG00000187951	Rho_GTPase_activating_protein_11B
2	ENSG00000128408	RIB43A_domain_with_coiled-coils_2
2	ENSG00000104889	ribonuclease_H2_subunit_A
2	ENSG00000178718	ribonuclease_P/MRP_25kDa_subunit
2	ENSG00000171848	ribonucleotide_reductase_M2
2	ENSG00000182774	ribosomal_protein_S17-like
2	ENSG00000117676	ribosomal_protein_S6_kinase_90kDa_polypeptide_1
2	ENSG00000114767	ribosomal_RNA_processing_9_small_subunit_(SSU)_processome_component_homolog_(yeast)
2	ENSG00000175643	RMI2_RecQ_mediated_genome_instability_2_homolog_(S._cerevisiae)
2	ENSG00000131795	RNA_binding_motif_protein_8A
2	ENSG00000154133	roundabout_homolog_4_magic_roundabout_(Drosophila)
2	ENSG00000154760	schlafen_family_member_13
2	ENSG00000123473	SCL/TAL1_interrupting_locus
2	ENSG00000145423	secreted_frizzled-related_protein_2
2	ENSG00000170381	sema_domain_immunoglobulin_domain_(Ig)_short_basic_domain_secreted_(semaphorin)_3E
2	ENSG00000122862	serglycin
2	ENSG00000197632	serpin_peptidase_inhibitor_clade_B_(ovalbumin)_member_2
2	ENSG00000173432	serum_amyloid_A1
2	ENSG00000102098	sex_comb_on_midleg-like_2_(Drosophila)
2	ENSG00000189410	SH2_domain_containing_5
2	ENSG00000171241	SHC_SH2-domain_binding_protein_1
2	ENSG00000129810	shugoshin-like_1_(S._pombe)
2	ENSG00000163535	shugoshin-like_2_(S._pombe)
2	ENSG00000164105	Sin3A-associated_protein_30kDa
2	ENSG00000164647	six_transmembrane_epithelial_antigen_of_the_prostate_1
2	ENSG00000212232	small_nucleolar_RNA_C/D_box_17
2	ENSG00000059804	solute_carrier_family_2_(facilitated_glucose_transporter)_member_3
2	ENSG00000185052	solute_carrier_family_24_(sodium/potassium/calcium_exchanger)_member_3
2	ENSG00000004864	solute_carrier_family_25_member_13_(citrin)
2	ENSG00000197506	solute_carrier_family_28_(sodium-coupled_nucleoside_transporter)_member_3
2	ENSG00000017483	solute_carrier_family_38_member_5
2	ENSG00000134802	solute_carrier_family_43_member_3
2	ENSG00000072041	solute_carrier_family_6_(neutral_amino_acid_transporter)_member_15
2	ENSG00000174640	solute_carrier_organic_anion_transporter_family_member_2A1
2	ENSG00000161888	SPC24_NDC80_kinetochore_complex_component_homolog_(S._cerevisiae)
2	ENSG00000152253	SPC25_NDC80_kinetochore_complex_component_homolog_(S._cerevisiae)
2	ENSG00000076382	sperm_associated_antigen_5
2	ENSG00000176170	sphingosine_kinase_1
2	ENSG00000154839	spindle_and_kinetochore_associated_complex_subunit_1
2	ENSG00000165480	spindle_and_kinetochore_associated_complex_subunit_3
2	ENSG00000134668	SPOC_domain_containing_1
2	ENSG00000117632	stathmin_1
2	ENSG00000105889	STEAP_family_member_1B
2	ENSG00000169689	stimulated_by_retinoic_acid_13_homolog_(mouse)
2	ENSG00000128228	stromal_cell-derived_factor_2-like_1
2	ENSG00000112096	superoxide_dismutase_2_mitochondrial
2	ENSG00000101945	suppressor_of_variegation_3-9_homolog_1_(Drosophila)
2	ENSG00000189001	suprabasin
2	ENSG00000143502	sushi_domain_containing_4
2	ENSG00000132639	synaptosomal-associated_protein_25kDa
2	ENSG00000164674	synaptotagmin-like_3
2	ENSG00000166900	syntaxin_3
2	ENSG00000041982	tenascin_C
2	ENSG00000134198	tetraspanin_2
2	ENSG00000167900	thymidine_kinase_1_soluble
2	ENSG00000176890	thymidylate_synthetase
2	ENSG00000158164	thymosin_beta_15a
2	ENSG00000071539	thyroid_hormone_receptor_interactor_13
2	ENSG00000119139	tight_junction_protein_2_(zona_occludens_2)
2	ENSG00000111602	timeless_homolog_(Drosophila)
2	ENSG00000075131	TIMELESS_interacting_protein
2	ENSG00000105825	tissue_factor_pathway_inhibitor_2
2	ENSG00000127191	TNF_receptor-associated_factor_2
2	ENSG00000131747	topoisomerase_(DNA)_II_alpha_170kDa
2	ENSG00000144034	TP53RK_binding_protein
2	ENSG00000088325	TPX2_microtubule-associated_homolog_(Xenopus_laevis)
2	ENSG00000183763	TRAF_interacting_protein
2	ENSG00000137310	transcription_factor_19
2	ENSG00000118526	transcription_factor_21
2	ENSG00000013810	transforming_acidic_coiled-coil_containing_protein_3
2	ENSG00000120708	transforming_growth_factor_beta-induced_68kDa
2	ENSG00000144834	transgelin_3
2	ENSG00000198959	transglutaminase_2_(C_polypeptide_protein-glutamine-gamma-glutamyltransferase)
2	ENSG00000104321	transient_receptor_potential_cation_channel_subfamily_A_member_1
2	ENSG00000133107	transient_receptor_potential_cation_channel_subfamily_C_member_4
2	ENSG00000175768	translocase_of_outer_mitochondrial_membrane_5_homolog_(yeast)
2	ENSG00000169908	transmembrane_4_L_six_family_member_1
2	ENSG00000151952	transmembrane_protein_132D
2	ENSG00000166881	transmembrane_protein_194A
2	ENSG00000172738	transmembrane_protein_217
2	ENSG00000182107	transmembrane_protein_30B
2	ENSG00000058804	transmembrane_protein_48
2	ENSG00000147573	tripartite_motif_containing_55
2	ENSG00000121236	tripartite_motif_containing_6
2	ENSG00000135451	trophinin_associated_protein_(tastin)
2	ENSG00000112742	TTK_protein_kinase
2	ENSG00000123416	tubulin_alpha_1b
2	ENSG00000167553	tubulin_alpha_1c
2	ENSG00000188229	tubulin_beta_2C
2	ENSG00000118503	tumor_necrosis_factor_alpha-induced_protein_3
2	ENSG00000183578	tumor_necrosis_factor_alpha-induced_protein_8-like_3
2	ENSG00000028137	tumor_necrosis_factor_receptor_superfamily_member_1B
2	ENSG00000175063	ubiquitin-conjugating_enzyme_E2C
2	ENSG00000108106	ubiquitin-conjugating_enzyme_E2S
2	ENSG00000077152	ubiquitin-conjugating_enzyme_E2T_(putative)
2	ENSG00000034063	ubiquitin-like_with_PHD_and_ring_finger_domains_1
2	ENSG00000117308	UDP-galactose-4-epimerase
2	ENSG00000197355	UDP-N-acteylglucosamine_pyrophosphorylase_1-like_1
2	ENSG00000232769	Uncharacterized_protein
2	ENSG00000205790	Uncharacterized_proteincDNA_FLJ44107_fis_clone_TESTI4044296
2	ENSG00000118513	v-myb_myeloblastosis_viral_oncogene_homolog_(avian)
2	ENSG00000185697	v-myb_myeloblastosis_viral_oncogene_homolog_(avian)-like_1
2	ENSG00000101057	v-myb_myeloblastosis_viral_oncogene_homolog_(avian)-like_2
2	ENSG00000100749	vaccinia_related_kinase_1
2	ENSG00000162692	vascular_cell_adhesion_molecule_1
2	ENSG00000198554	WD_repeat_and_HMG-box_DNA_binding_protein_1
2	ENSG00000160193	WD_repeat_domain_4
2	ENSG00000075702	WD_repeat_domain_62
2	ENSG00000092470	WD_repeat_domain_76
2	ENSG00000113645	WW_and_C2_domain_containing_1
2	ENSG00000196584	X-ray_repair_complementing_defective_repair_in_Chinese_hamster_cells_2
2	ENSG00000158125	xanthine_dehydrogenase
2	ENSG00000196449	yrdC_domain_containing_(E._coli)
2	ENSG00000179627	zinc_finger_and_BTB_domain_containing_42
2	ENSG00000163874	zinc_finger_CCCH-type_containing_12A
2	ENSG00000179300	zinc_finger_CCHC_domain_containing_5
2	ENSG00000165244	zinc_finger_protein_367
2	ENSG00000183647	zinc_finger_protein_530
2	ENSG00000196081	zinc_finger_protein_724_pseudogene
2	ENSG00000213988	zinc_finger_protein_90
2	ENSG00000184635	zinc_finger_protein_93
2	ENSG00000122952	ZW10_interactor
2	ENSG00000174442	Zwilch_kinetochore_associated_homolog_(Drosophila)
Cluster 3
3	ENSG00000161267	3-hydroxybutyrate_dehydrogenase_type_1
3	ENSG00000135914	5-hydroxytryptamine_(serotonin)_receptor_2B
3	ENSG00000136371	5, 10-methenyltetrahydrofolate_synthetase_(5-formyltetrahydrofolate_cyclo-ligase)
3	ENSG00000168268	5'-nucleotidase_domain_containing_2
3	ENSG00000179841	A_kinase_(PRKA)_anchor_protein_5
3	ENSG00000151320	A_kinase_(PRKA)_anchor_protein_6
3	ENSG00000135541	Abelson_helper_integration_site_1
3	ENSG00000011198	abhydrolase_domain_containing_5
3	ENSG00000102575	acid_phosphatase_5_tartrate_resistant
3	ENSG00000159251	actin_alpha_cardiac_muscle_1
3	ENSG00000075624	actin_beta
3	ENSG00000114739	activin_A_receptor_type_IIB
3	ENSG00000198576	activity-regulated_cytoskeleton-associated_protein
3	ENSG00000162390	acyl-CoA_thioesterase_11
3	ENSG00000177465	acyl-CoA_thioesterase_4
3	ENSG00000073670	ADAM_metallopeptidase_domain_11
3	ENSG00000197140	ADAM_metallopeptidase_domain_32
3	ENSG00000154734	ADAM_metallopeptidase_with_thrombospondin_type_1_motif_1
3	ENSG00000158859	ADAM_metallopeptidase_with_thrombospondin_type_1_motif_4
3	ENSG00000152056	adaptor-related_protein_complex_1_sigma_3_subunit
3	ENSG00000170425	adenosine_A2b_receptor
3	ENSG00000196839	adenosine_deaminase
3	ENSG00000189007	adenosine_deaminase_tRNA-specific_2
3	ENSG00000196581	adherens_junctions_associated_protein_1
3	ENSG00000169379	ADP-ribosylation_factor-like_13B
3	ENSG00000122644	ADP-ribosylation_factor-like_4A
3	ENSG00000188042	ADP-ribosylation_factor-like_4C
3	ENSG00000170214	adrenergic_alpha-1B-_receptor
3	ENSG00000116771	agmatine_ureohydrolase_(agmatinase)
3	ENSG00000185567	AHNAK_nucleoprotein_2
3	ENSG00000134864	AIG2-like_domain_1
3	ENSG00000112294	aldehyde_dehydrogenase_5_family_member_A1
3	ENSG00000175899	alpha-2-macroglobulin
3	ENSG00000162066	amidohydrolase_domain_containing_2
3	ENSG00000188266	aminoglycoside_phosphotransferase_domain_containing_1
3	ENSG00000160117	ankyrin_repeat_and_LEM_domain_containing_1
3	ENSG00000134461	ankyrin_repeat_domain_16
3	ENSG00000230453	ankyrin_repeat_domain_18B
3	ENSG00000198483	ankyrin_repeat_domain_35
3	ENSG00000196912	ankyrin_repeat_domain_36B
3	ENSG00000178301	aquaporin_11
3	ENSG00000165272	aquaporin_3_(Gill_blood_group)
3	ENSG00000174945	archaelysin_family_metallopeptidase_1
3	ENSG00000106351	ArfGAP_with_FG_repeats_2
3	ENSG00000174194	ArfGAP_with_GTPase_domain_ankyrin_repeat_and_PH_domain_8
3	ENSG00000105676	armadillo_repeat_containing_6
3	ENSG00000214435	arsenic_(+3_oxidation_state)_methyltransferase
3	ENSG00000172379	aryl-hydrocarbon_receptor_nuclear_translocator_2
3	ENSG00000066279	asp_(abnormal_spindle)_homolog_microcephaly_associated_(Drosophila)
3	ENSG00000117593	aspartyl-tRNA_synthetase_2_mitochondrial
3	ENSG00000168874	atonal_homolog_8_(Drosophila)
3	ENSG00000023839	ATP-binding_cassette_sub-family_C_(CFTR/MRP)_member_2
3	ENSG00000108846	ATP-binding_cassette_sub-family_C_(CFTR/MRP)_member_3
3	ENSG00000074370	ATPase_Ca++_transporting_ubiquitous
3	ENSG00000147416	ATPase_H+_transporting_lysosomal_56/58kDa_V1_subunit_B2
3	ENSG00000164053	ATR_interacting_protein
3	ENSG00000069399	B-cell_CLL/lymphoma_3
3	ENSG00000110987	B-cell_CLL/lymphoma_7A
3	ENSG00000101425	bactericidal/permeability-increasing_protein
3	ENSG00000123095	basic_helix-loop-helix_family_member_e41
3	ENSG00000126453	BCL2-like_12_(proline_rich)
3	ENSG00000074582	BCS1-like_(S._cerevisiae)
3	ENSG00000178409	BEN_domain_containing_3
3	ENSG00000182492	biglycan
3	ENSG00000170727	block_of_proliferation_1
3	ENSG00000168398	bradykinin_receptor_B2
3	ENSG00000105552	branched_chain_amino-acid_transaminase_2_mitochondrial
3	ENSG00000184992	BRI3_binding_protein
3	ENSG00000112578	bystin-like
3	ENSG00000145526	cadherin_18_type_2
3	ENSG00000006283	calcium_channel_voltage-dependent_T_type_alpha_1G_subunit
3	ENSG00000004660	calcium/calmodulin-dependent_protein_kinase_kinase_1_alpha
3	ENSG00000130176	calponin_1_basic_smooth_muscle
3	ENSG00000128510	carboxypeptidase_A4
3	ENSG00000135678	carboxypeptidase_M
3	ENSG00000175505	cardiotrophin-like_cytokine_factor_1
3	ENSG00000141527	caspase_recruitment_domain_family_member_14
3	ENSG00000069998	cat_eye_syndrome_chromosome_region_candidate_5
3	ENSG00000175294	cation_channel_sperm_associated_1
3	ENSG00000149679	Cdk5_and_Abl_enzyme_substrate_2
3	ENSG00000136861	CDK5_regulatory_subunit_associated_protein_2
3	ENSG00000237190	CDKN2A_interacting_protein_N-terminal_like
3	ENSG00000248835	CDNA:_FLJ21031_fis_clone_CAE07336HCG1780521Uncharacterized_protein
3	ENSG00000231007	cell_division_cycle_20_homolog_(S._cerevisiae)_pseudogene_1
3	ENSG00000101224	cell_division_cycle_25_homolog_B_(S._pombe)
3	ENSG00000138028	cell_growth_regulator_with_EF-hand_domain_1
3	ENSG00000119397	centriolin
3	ENSG00000170037	centrobin_centrosomal_BRCA2_interacting_protein
3	ENSG00000120334	centromere_protein_L
3	ENSG00000174799	centrosomal_protein_135kDa
3	ENSG00000114107	centrosomal_protein_70kDa
3	ENSG00000130695	centrosomal_protein_85kDa
3	ENSG00000182504	centrosomal_protein_97kDa
3	ENSG00000132141	chaperonin_containing_TCP1_subunit_6B_(zeta_2)
3	ENSG00000126353	chemokine_(C-C_motif)_receptor_7
3	ENSG00000107562	chemokine_(C-X-C_motif)_ligand_12
3	ENSG00000145824	chemokine_(C-X-C_motif)_ligand_14
3	ENSG00000183765	CHK2_checkpoint_homolog_(S._pombe)
3	ENSG00000110721	choline_kinase_alpha
3	ENSG00000173546	chondroitin_sulfate_proteoglycan_4
3	ENSG00000143793	chromosome_1_open_reading_frame_35
3	ENSG00000162757	chromosome_1_open_reading_frame_74
3	ENSG00000165507	chromosome_10_open_reading_frame_10
3	ENSG00000171811	chromosome_10_open_reading_frame_93
3	ENSG00000196559	chromosome_11_open_reading_frame_55
3	ENSG00000137691	chromosome_11_open_reading_frame_70
3	ENSG00000165685	chromosome_12_open_reading_frame_59
3	ENSG00000182993	chromosome_12_open_reading_frame_60
3	ENSG00000153495	chromosome_13_open_reading_frame_16
3	ENSG00000151287	chromosome_13_open_reading_frame_27
3	ENSG00000175746	chromosome_15_open_reading_frame_54
3	ENSG00000183208	chromosome_15_open_reading_frame_58
3	ENSG00000167523	chromosome_16_open_reading_frame_55
3	ENSG00000166845	chromosome_18_open_reading_frame_54
3	ENSG00000167747	chromosome_19_open_reading_frame_48
3	ENSG00000185453	chromosome_19_open_reading_frame_68
3	ENSG00000159239	chromosome_2_open_reading_frame_81
3	ENSG00000101220	chromosome_20_open_reading_frame_27
3	ENSG00000215386	chromosome_21_open_reading_frame_34
3	ENSG00000160298	chromosome_21_open_reading_frame_58
3	ENSG00000183250	chromosome_21_open_reading_frame_67
3	ENSG00000169314	chromosome_22_open_reading_frame_15
3	ENSG00000215012	chromosome_22_open_reading_frame_29
3	ENSG00000184220	chromosome_3_open_reading_frame_26
3	ENSG00000221883	chromosome_3_open_reading_frame_71
3	ENSG00000134986	chromosome_5_open_reading_frame_13
3	ENSG00000221990	chromosome_5_open_reading_frame_55
3	ENSG00000146267	chromosome_6_open_reading_frame_168
3	ENSG00000204396	chromosome_6_open_reading_frame_27
3	ENSG00000146540	chromosome_7_open_reading_frame_50
3	ENSG00000166924	chromosome_7_open_reading_frame_51
3	ENSG00000105792	chromosome_7_open_reading_frame_63
3	ENSG00000136275	chromosome_7_open_reading_frame_69
3	ENSG00000165084	chromosome_8_open_reading_frame_34
3	ENSG00000178460	chromosome_8_open_reading_frame_45
3	ENSG00000164764	chromosome_8_open_reading_frame_84
3	ENSG00000137135	chromosome_9_open_reading_frame_100
3	ENSG00000122966	citron_(rho-interacting_serine/threonine_kinase_21)
3	ENSG00000101811	cleavage_stimulation_factor_3'_pre-RNA_subunit_2_64kDa
3	ENSG00000117525	coagulation_factor_III_(thromboplastin_tissue_factor)
3	ENSG00000196873	COBW_domain_containing_3
3	ENSG00000147996	COBW_domain_containing_5
3	ENSG00000204790	COBW_domain_containing_6
3	ENSG00000132423	coenzyme_Q3_homolog_methyltransferase_(S._cerevisiae)
3	ENSG00000204536	coiled-coil_alpha-helical_rod_protein_1
3	ENSG00000103021	coiled-coil_domain_containing_113
3	ENSG00000183323	coiled-coil_domain_containing_125
3	ENSG00000100147	coiled-coil_domain_containing_134
3	ENSG00000144395	coiled-coil_domain_containing_150
3	ENSG00000198865	coiled-coil_domain_containing_152
3	ENSG00000198937	coiled-coil_domain_containing_167
3	ENSG00000122483	coiled-coil_domain_containing_18
3	ENSG00000186409	coiled-coil_domain_containing_30
3	ENSG00000109881	coiled-coil_domain_containing_34
3	ENSG00000104983	coiled-coil_domain_containing_61
3	ENSG00000232112	coiled-coil_domain_containing_72
3	ENSG00000152133	coiled-coil_domain_containing_75
3	ENSG00000162004	coiled-coil_domain_containing_78
3	ENSG00000055813	coiled-coil_domain_containing_85A
3	ENSG00000205476	coiled-coil_domain_containing_85C
3	ENSG00000159685	coiled-coil-helix-coiled-coil-helix_domain_containing_6
3	ENSG00000187498	collagen_type_IV_alpha_1
3	ENSG00000114270	collagen_type_VII_alpha_1
3	ENSG00000184371	colony_stimulating_factor_1_(macrophage)
3	ENSG00000125730	complement_component_3
3	ENSG00000205403	complement_factor_I
3	ENSG00000178773	copine_VII
3	ENSG00000174871	cornichon_homolog_2_(Drosophila)
3	ENSG00000138495	COX17_cytochrome_c_oxidase_assembly_homolog_(S._cerevisiae)
3	ENSG00000124207	CSE1_chromosome_segregation_1-like_(yeast)
3	ENSG00000119929	cutC_copper_transporter_homolog_(E._coli)
3	ENSG00000152404	CWF19-like_2_cell_cycle_control_(S._pombe)
3	ENSG00000138395	cyclin-dependent_kinase_15
3	ENSG00000135446	cyclin-dependent_kinase_4
3	ENSG00000176749	cyclin-dependent_kinase_5_regulatory_subunit_1_(p35)
3	ENSG00000159176	cysteine_and_glycine-rich_protein_1
3	ENSG00000142871	cysteine-rich_angiogenic_inducer_61
3	ENSG00000103196	cysteine-rich_secretory_protein_LCCL_domain_containing_2
3	ENSG00000158825	cytidine_deaminase
3	ENSG00000167600	cytochrome_P450_family_2_subfamily_S_polypeptide_1
3	ENSG00000114737	cytokine_inducible_SH2-containing_protein
3	ENSG00000142544	cytosolic_thiouridylase_subunit_1_homolog_(S._pombe)
3	ENSG00000011332	D4_zinc_and_double_PHD_fingers_family_1
3	ENSG00000006634	DBF4_homolog_(S._cerevisiae)
3	ENSG00000179958	dCTP_pyrophosphatase_1
3	ENSG00000013573	DEAD/H_(Asp-Glu-Ala-Asp/His)_box_polypeptide_11
3	ENSG00000236397	DEAD/H_(Asp-Glu-Ala-Asp/His)_box_polypeptide_11_like_2
3	ENSG00000211448	deiodinase_iodothyronine_type_II
3	ENSG00000175984	DENN/MADD_domain_containing_2C
3	ENSG00000156136	deoxycytidine_kinase
3	ENSG00000168393	deoxythymidylate_kinase_(thymidylate_kinase)
3	ENSG00000161249	dermokine
3	ENSG00000157680	diacylglycerol_kinase_iota
3	ENSG00000117597	digestive_organ_expansion_factor_homolog_(zebrafish)
3	ENSG00000228716	dihydrofolate_reductase
3	ENSG00000167264	dihydrouridine_synthase_2-like_SMM1_homolog_(S._cerevisiae)
3	ENSG00000176490	DIRAS_family_GTP-binding_RAS-like_1
3	ENSG00000130816	DNA_(cytosine-5-)-methyltransferase_1
3	ENSG00000088305	DNA_(cytosine-5-)-methyltransferase_3_beta
3	ENSG00000198924	DNA_cross-link_repair_1A
3	ENSG00000140403	DnaJ_(Hsp40)_homolog_subfamily_A_member_4
3	ENSG00000213551	DnaJ_(Hsp40)_homolog_subfamily_C_member_9
3	ENSG00000101134	docking_protein_5
3	ENSG00000142197	dopey_family_member_2
3	ENSG00000170390	doublecortin-like_kinase_2
3	ENSG00000170629	dpy-19-like_2_pseudogene_2_(C._elegans)
3	ENSG00000105877	dynein_axonemal_heavy_chain_11
3	ENSG00000185842	dynein_axonemal_heavy_chain_14
3	ENSG00000039139	dynein_axonemal_heavy_chain_5
3	ENSG00000003249	dysbindin_(dystrobrevin_binding_protein_1)_domain_containing_1
3	ENSG00000198947	dystrophin
3	ENSG00000136960	ectonucleotide_pyrophosphatase/phosphodiesterase_2
3	ENSG00000115380	EGF_containing_fibulin-like_extracellular_matrix_protein_1
3	ENSG00000127507	egf-like_module_containing_mucin-like_hormone_receptor-like_2
3	ENSG00000164176	EGF-like_repeats_and_discoidin_I-like_domains_3
3	ENSG00000197977	ELOVL_fatty_acid_elongase_2
3	ENSG00000154380	enabled_homolog_(Drosophila)
3	ENSG00000106462	enhancer_of_zeste_homolog_2_(Drosophila)
3	ENSG00000132199	enolase_superfamily_member_1
3	ENSG00000105246	Epstein-Barr_virus_induced_3
3	ENSG00000158856	erythrocyte_membrane_protein_band_4.9_(dematin)
3	ENSG00000187266	erythropoietin_receptor
3	ENSG00000124802	eukaryotic_translation_elongation_factor_1_epsilon_1
3	ENSG00000158008	exostoses_(multiple)-like_1
3	ENSG00000104313	eyes_absent_homolog_1_(Drosophila)
3	ENSG00000064655	eyes_absent_homolog_2_(Drosophila)
3	ENSG00000147912	F-box_protein_10
3	ENSG00000156804	F-box_protein_32
3	ENSG00000110074	FAD-dependent_oxidoreductase_domain_containing_1
3	ENSG00000100350	FAD-dependent_oxidoreductase_domain_containing_2
3	ENSG00000182646	family_with_sequence_similarity_156_member_A
3	ENSG00000179304	family_with_sequence_similarity_156_member_B
3	ENSG00000184599	family_with_sequence_similarity_19_(chemokine_(C-C_motif)-like)_member_A3
3	ENSG00000204767	family_with_sequence_similarity_196_member_B
3	ENSG00000203667	family_with_sequence_similarity_36_member_A
3	ENSG00000255052	family_with_sequence_similarity_66_member_D
3	ENSG00000244026	family_with_sequence_similarity_86_member_D_pseudogene
3	ENSG00000221829	Fanconi_anemia_complementation_group_G
3	ENSG00000188878	Fas_(TNFRSF6)_binding_factor_1
3	ENSG00000117480	fatty_acid_amide_hydrolase
3	ENSG00000130475	FCH_domain_only_1
3	ENSG00000149781	fermitin_family_member_3
3	ENSG00000138829	fibrillin_2
3	ENSG00000150667	fibrous_sheath_interacting_protein_1
3	ENSG00000132436	fidgetin-like_1
3	ENSG00000143631	filaggrin
3	ENSG00000168386	filamin_A_interacting_protein_1-like
3	ENSG00000128591	filamin_C_gamma
3	ENSG00000004478	FK506_binding_protein_4_59kDa
3	ENSG00000070404	follistatin-like_3_(secreted_glycoprotein)
3	ENSG00000176678	forkhead_box_L1
3	ENSG00000165060	frataxin
3	ENSG00000103876	fumarylacetoacetate_hydrolase_(fumarylacetoacetase)
3	ENSG00000144199	fumarylacetoacetate_hydrolase_domain_containing_2B
3	ENSG00000089280	fused_in_sarcoma
3	ENSG00000112414	G_protein-coupled_receptor_126
3	ENSG00000250510	G_protein-coupled_receptor_162
3	ENSG00000183840	G_protein-coupled_receptor_39
3	ENSG00000164604	G_protein-coupled_receptor_85
3	ENSG00000188092	G_protein-coupled_receptor_89B
3	ENSG00000198055	G_protein-coupled_receptor_kinase_6
3	ENSG00000213654	G-protein_signaling_modulator_3
3	ENSG00000186297	gamma-aminobutyric_acid_(GABA)_A_receptor_alpha_5
3	ENSG00000166206	gamma-aminobutyric_acid_(GABA)_A_receptor_beta_3
3	ENSG00000006625	gamma-glutamylcyclotransferase
3	ENSG00000092208	gem_(nuclear_organelle)_associated_protein_2
3	ENSG00000179409	gem_(nuclear_organelle)_associated_protein_4
3	ENSG00000152147	gem_(nuclear_organelle)_associated_protein_6
3	ENSG00000145736	general_transcription_factor_IIH_polypeptide_2_44kDa
3	ENSG00000226259	general_transcription_factor_IIH_polypeptide_2B
3	ENSG00000183474	general_transcription_factor_IIH_polypeptide_2C
3	ENSG00000232561	general_transcription_factor_IIi_pseudogene_1
3	ENSG00000111087	GLI_family_zinc_finger_1
3	ENSG00000186417	gliomedin
3	ENSG00000174842	glomulin_FKBP_associated_protein
3	ENSG00000113552	glucosamine-6-phosphate_deaminase_1
3	ENSG00000131459	glutamine-fructose-6-phosphate_transaminase_2
3	ENSG00000138780	glutathione_S-transferase_C-terminal_domain_containing
3	ENSG00000133433	glutathione_S-transferase_theta_2B_(gene/pseudogene)
3	ENSG00000198814	glycerol_kinase
3	ENSG00000100116	glycine_C-acetyltransferase
3	ENSG00000197465	glycophorin_E_(MNS_blood_group)
3	ENSG00000213420	glypican_2
3	ENSG00000229212	Golgin_subfamily_A_member_2-like_protein_2
3	ENSG00000180875	gremlin_2
3	ENSG00000125965	growth_differentiation_factor_5
3	ENSG00000164949	GTP_binding_protein_overexpressed_in_skeletal_muscle
3	ENSG00000141404	guanine_nucleotide_binding_protein_(G_protein)_alpha_activating_activity_polypeptide_olfactory_type
3	ENSG00000185838	guanine_nucleotide_binding_protein_(G_protein)_beta_polypeptide_1-like
3	ENSG00000111664	guanine_nucleotide_binding_protein_(G_protein)_beta_polypeptide_3
3	ENSG00000105968	H2A_histone_family_member_V
3	ENSG00000188486	H2A_histone_family_member_X
3	ENSG00000164032	H2A_histone_family_member_Z
3	ENSG00000168453	hairless_homolog_(mouse)
3	ENSG00000214367	HAUS_augmin-like_complex_subunit_3
3	ENSG00000147874	HAUS_augmin-like_complex_subunit_6
3	ENSG00000205791	HCG1816754LOH12CR2
3	ENSG00000164107	heart_and_neural_crest_derivatives_expressed_2
3	ENSG00000173641	heat_shock_27kDa_protein_family_member_7_(cardiovascular)
3	ENSG00000144381	heat_shock_60kDa_protein_1_(chaperonin)
3	ENSG00000148634	hect_domain_and_RLD_4
3	ENSG00000173706	HEG_homolog_1_(zebrafish)
3	ENSG00000189159	hematological_and_neurological_expressed_1
3	ENSG00000206053	hematological_and_neurological_expressed_1-like
3	ENSG00000236683	high_mobility_group_AT-hook_1_pseudogene_1
3	ENSG00000198830	high_mobility_group_nucleosomal_binding_domain_2
3	ENSG00000230330	high_mobility_group_nucleosomal_binding_domain_2_pseudogene_3
3	ENSG00000234664	high_mobility_group_nucleosomal_binding_domain_2_pseudogene_5
3	ENSG00000149929	HIRA_interacting_protein_3
3	ENSG00000196196	histidine_rich_carboxyl_terminus_1
3	ENSG00000221887	histocompatibility_(minor)_serpin_domain_containing
3	ENSG00000173917	homeobox_B2
3	ENSG00000140511	hyaluronan_and_proteoglycan_link_protein_3
3	ENSG00000103044	hyaluronan_synthase_3
3	ENSG00000157423	hydrocephalus_inducing_homolog_(mouse)
3	ENSG00000122986	hydrogen_voltage-gated_channel_1
3	ENSG00000025423	hydroxysteroid_(17-beta)_dehydrogenase_6_homolog_(mouse)
3	ENSG00000099822	hyperpolarization_activated_cyclic_nucleotide-gated_potassium_channel_2
3	ENSG00000100644	hypoxia_inducible_factor_1_alpha_subunit_(basic_helix-loop-helix_transcription_factor)
3	ENSG00000137331	immediate_early_response_3
3	ENSG00000132465	immunoglobulin_J_polypeptide_linker_protein_for_immunoglobulin_alpha_and_mu_polypeptides
3	ENSG00000152580	immunoglobulin_superfamily_member_10
3	ENSG00000148950	IMP1_inner_mitochondrial_membrane_peptidase-like_(S._cerevisiae)
3	ENSG00000196497	importin_4
3	ENSG00000163083	inhibin_beta_B
3	ENSG00000198885	inositol_1, 4, 5-trisphosphate_receptor_interacting_protein-like_1
3	ENSG00000161896	inositol_hexakisphosphate_kinase_3
3	ENSG00000185133	inositol_polyphosphate-5-phosphatase_J
3	ENSG00000146674	insulin-like_growth_factor_binding_protein_3
3	ENSG00000005884	integrin_alpha_3_(antigen_CD49C_alpha_3_subunit_of_VLA-3_receptor)
3	ENSG00000147166	integrin_beta_1_binding_protein_(melusin)_2
3	ENSG00000076662	intercellular_adhesion_molecule_3
3	ENSG00000214706	interferon-related_developmental_regulator_2
3	ENSG00000100385	interleukin_2_receptor_beta
3	ENSG00000104998	interleukin_27_receptor_alpha
3	ENSG00000122970	intraflagellar_transport_81_homolog_(Chlamydomonas)
3	ENSG00000160051	IQ_motif_containing_C
3	ENSG00000103599	IQ_motif_containing_H
3	ENSG00000132321	IQ_motif_containing_with_AAA_domain_1
3	ENSG00000217416	iron-sulfur_cluster_assembly_1_homolog_(S._cerevisiae)_pseudogene_1
3	ENSG00000105639	Janus_kinase_3
3	ENSG00000182359	kelch_repeat_and_BTB_(POZ)_domain_containing_3
3	ENSG00000213160	kelch-like_23_(Drosophila)
3	ENSG00000111057	keratin_18
3	ENSG00000131737	keratin_34
3	ENSG00000135480	keratin_7
3	ENSG00000167767	keratin_80
3	ENSG00000212901	keratin_associated_protein_3-1
3	ENSG00000138030	ketohexokinase_(fructokinase)
3	ENSG00000100578	KIAA0586
3	ENSG00000149639	KIAA0889
3	ENSG00000164542	KIAA0895
3	ENSG00000197077	KIAA1671
3	ENSG00000117245	kinesin_family_member_17
3	ENSG00000162849	kinesin_family_member_26B
3	ENSG00000155980	kinesin_family_member_5A
3	ENSG00000104892	kinesin_light_chain_3
3	ENSG00000132854	KN_motif_and_ankyrin_repeat_domains_4
3	ENSG00000155090	Kruppel-like_factor_10
3	ENSG00000163884	Kruppel-like_factor_15
3	ENSG00000102554	Kruppel-like_factor_5_(intestinal)
3	ENSG00000118263	Kruppel-like_factor_7_(ubiquitous)
3	ENSG00000185774	Kv_channel_interacting_protein_4
3	ENSG00000196976	L_antigen_family_member_3
3	ENSG00000176619	lamin_B2
3	ENSG00000130702	laminin_alpha_5
3	ENSG00000135338	Leber_congenital_amaurosis_5
3	ENSG00000133739	leucine_rich_repeat_and_coiled-coil_domain_containing_1
3	ENSG00000172061	leucine_rich_repeat_containing_15
3	ENSG00000172731	leucine_rich_repeat_containing_20
3	ENSG00000137507	leucine_rich_repeat_containing_32
3	ENSG00000066557	leucine_rich_repeat_containing_40
3	ENSG00000127399	leucine_rich_repeat_containing_61
3	ENSG00000160838	leucine_rich_repeat_containing_71
3	ENSG00000061337	leucine_zipper_putative_tumor_suppressor_1
3	ENSG00000165046	leucine_zipper-EF-hand_containing_transmembrane_protein_2
3	ENSG00000110031	leupaxin
3	ENSG00000071282	LIM_and_cysteine-rich_domains_1
3	ENSG00000122367	LIM_domain_binding_3
3	ENSG00000213626	limb_bud_and_heart_development_homolog_(mouse)
3	ENSG00000205659	lin-52_homolog_(C._elegans)
3	ENSG00000111052	lin-7_homolog_A_(C._elegans)
3	ENSG00000104863	lin-7_homolog_B_(C._elegans)
3	ENSG00000155858	LSM11_U7_small_nuclear_RNA_associated
3	ENSG00000104903	lymphoblastic_leukemia_derived_sequence_1
3	ENSG00000138795	lymphoid_enhancer-binding_factor_1
3	ENSG00000132510	lysine_(K)-specific_demethylase_6B
3	ENSG00000134013	lysyl_oxidase-like_2
3	ENSG00000051825	M-phase_phosphoprotein_9
3	ENSG00000223865	major_histocompatibility_complex_class_II_DP_beta_1
3	ENSG00000144063	mal_T-cell_differentiation_protein-like
3	ENSG00000167889	mannosyl_(alpha-1, 6-)-glycoprotein_beta-1, 6-N-acetyl-glucosaminyltransferase_isozyme_B
3	ENSG00000180834	MAP6_domain_containing_1
3	ENSG00000129680	MAP7_domain_containing_3
3	ENSG00000111341	matrix_Gla_protein
3	ENSG00000102996	matrix_metallopeptidase_15_(membrane-inserted)
3	ENSG00000214827	mature_T-cell_proliferation_1
3	ENSG00000213347	MAX_dimerization_protein_3
3	ENSG00000198934	melanoma_antigen_family_E_1
3	ENSG00000076706	melanoma_cell_adhesion_molecule
3	ENSG00000115648	melanophilin
3	ENSG00000108852	membrane_protein_palmitoylated_2_(MAGUK_p55_subfamily_member_2)
3	ENSG00000106484	mesoderm_specific_transcript_homolog_(mouse)
3	ENSG00000132749	metallothionein-like_5_testis-specific_(tesmin)
3	ENSG00000100714	methylenetetrahydrofolate_dehydrogenase_(NADP+_dependent)_1_methenyltetrahydrofolate_cyclohydrolase_formyltetrahydrofolate_synthetase
3	ENSG00000132763	methylmalonic_aciduria_(cobalamin_deficiency)_cblC_type_with_homocystinuria
3	ENSG00000203791	methyltransferase_like_10
3	ENSG00000148335	methyltransferase_like_11A
3	ENSG00000198948	microfibrillar-associated_protein_3-like
3	ENSG00000207700	microRNA_145
3	ENSG00000207721	microRNA_186
3	ENSG00000207650	microRNA_570
3	ENSG00000207652	microRNA_621
3	ENSG00000133816	microtubule_associated_monoxygenase_calponin_and_LIM_domain_containing_2
3	ENSG00000125459	misato_homolog_1_(Drosophila)
3	ENSG00000180992	mitochondrial_ribosomal_protein_L14
3	ENSG00000109339	mitogen-activated_protein_kinase_10
3	ENSG00000197442	mitogen-activated_protein_kinase_kinase_kinase_5
3	ENSG00000146263	MMS22-like_DNA_repair_protein
3	ENSG00000164077	MON1_homolog_A_(yeast)
3	ENSG00000020922	MRE11_meiotic_recombination_11_homolog_A_(S._cerevisiae)
3	ENSG00000053372	mRNA_turnover_4_homolog_(S._cerevisiae)
3	ENSG00000072952	murine_retrovirus_integration_site_1_homolog
3	ENSG00000170681	muscle-related_coiled-coil_protein
3	ENSG00000076770	muscleblind-like_3_(Drosophila)
3	ENSG00000095002	mutS_homolog_2_colon_cancer_nonpolyposis_type_1_(E._coli)
3	ENSG00000204410	mutS_homolog_5_(E._coli)
3	ENSG00000178053	myeloid_leukemia_factor_1
3	ENSG00000141052	myocardin
3	ENSG00000169994	myosin_VIIB
3	ENSG00000003987	myotubularin_related_protein_7
3	ENSG00000177791	myozenin_1
3	ENSG00000164591	myozenin_3
3	ENSG00000135838	N-acetylneuraminate_pyruvate_lyase_(dihydrodipicolinate_synthase)
3	ENSG00000188611	N-acylsphingosine_amidohydrolase_(non-lysosomal_ceramidase)_2
3	ENSG00000113389	natriuretic_peptide_receptor_C/guanylate_cyclase_C_(atrionatriuretic_peptide_receptor_C)
3	ENSG00000154654	neural_cell_adhesion_molecule_2
3	ENSG00000182575	neurexophilin_3
3	ENSG00000146938	neuroligin_4_X-linked
3	ENSG00000166833	neuron_navigator_2
3	ENSG00000139574	neuropeptide_FF-amide_peptide_precursor
3	ENSG00000166741	nicotinamide_N-methyltransferase
3	ENSG00000163491	NIMA_(never_in_mitosis_gene_a)-_related_kinase_10
3	ENSG00000172548	NIPA-like_domain_containing_4
3	ENSG00000182261	NLR_family_pyrin_domain_containing_10
3	ENSG00000103226	NODAL_modulator_3
3	ENSG00000010292	non-SMC_condensin_I_complex_subunit_D2
3	ENSG00000025770	non-SMC_condensin_II_complex_subunit_H2
3	ENSG00000065057	nth_endonuclease_III-like_1_(E._coli)
3	ENSG00000123405	nuclear_factor_(erythroid-derived_2)_45kDa
3	ENSG00000167604	nuclear_factor_of_kappa_light_polypeptide_gene_enhancer_in_B-cells_inhibitor_delta
3	ENSG00000146232	nuclear_factor_of_kappa_light_polypeptide_gene_enhancer_in_B-cells_inhibitor_epsilon
3	ENSG00000183426	nuclear_pore_complex_interacting_protein
3	ENSG00000123358	nuclear_receptor_subfamily_4_group_A_member_1
3	ENSG00000166197	nucleolar_and_coiled-body_phosphoprotein_1
3	ENSG00000111581	nucleoporin_107kDa
3	ENSG00000095319	nucleoporin_188kDa
3	ENSG00000125450	nucleoporin_85kDa
3	ENSG00000170917	nudix_(nucleoside_diphosphate_linked_moiety_X)-type_motif_6
3	ENSG00000145934	odz_odd_Oz/ten-m_homolog_2_(Drosophila)
3	ENSG00000102837	olfactomedin_4
3	ENSG00000128617	opsin_1_(cone_pigments)_short-wave-sensitive
3	ENSG00000102981	par-6_partitioning_defective_6_homolog_alpha_(C._elegans)
3	ENSG00000243444	paralemmin_2
3	ENSG00000187867	paralemmin_3
3	ENSG00000131435	PDZ_and_LIM_domain_4
3	ENSG00000163661	pentraxin_3_long
3	ENSG00000137558	peptidase_inhibitor_15
3	ENSG00000142623	peptidyl_arginine_deiminase_type_I
3	ENSG00000171960	peptidylprolyl_isomerase_H_(cyclophilin_H)
3	ENSG00000133110	periostin_osteoblast_specific_factor
3	ENSG00000119403	PHD_finger_protein_19
3	ENSG00000116120	phenylalanyl-tRNA_synthetase_beta_subunit
3	ENSG00000203805	phosphatidic_acid_phosphatase_type_2_domain_containing_1A
3	ENSG00000090975	phosphatidylinositol_transfer_protein_membrane-associated_2
3	ENSG00000172572	phosphodiesterase_3A_cGMP-inhibited
3	ENSG00000152270	phosphodiesterase_3B_cGMP-inhibited
3	ENSG00000171408	phosphodiesterase_7B
3	ENSG00000171608	phosphoinositide-3-kinase_catalytic_delta_polypeptide
3	ENSG00000105499	phospholipase_A2_group_IVC_(cytosolic_calcium-independent)
3	ENSG00000115556	phospholipase_C_delta_4
3	ENSG00000178921	phosphoribosylformylglycinamidine_synthase
3	ENSG00000140451	PIF1_5'-to-3'_DNA_helicase_homolog_(S._cerevisiae)
3	ENSG00000137338	piggyBac_transposable_element_derived_1
3	ENSG00000137193	pim-1_oncogene
3	ENSG00000198355	pim-3_oncogene
3	ENSG00000197181	piwi-like_2_(Drosophila)
3	ENSG00000184363	plakophilin_3
3	ENSG00000122861	plasminogen_activator_urokinase
3	ENSG00000198753	plexin_B3
3	ENSG00000161381	plexin_domain_containing_1
3	ENSG00000073008	poliovirus_receptor
3	ENSG00000143799	poly_(ADP-ribose)_polymerase_1
3	ENSG00000156374	polycomb_group_ring_finger_6
3	ENSG00000158683	polycystic_kidney_disease_1_like_1
3	ENSG00000101868	polymerase_(DNA_directed)_alpha_1_catalytic_subunit
3	ENSG00000062822	polymerase_(DNA_directed)_delta_1_catalytic_subunit_125kDa
3	ENSG00000177084	polymerase_(DNA_directed)_epsilon
3	ENSG00000148229	polymerase_(DNA_directed)_epsilon_3_(p17_subunit)
3	ENSG00000256525	polymerase_(DNA_directed)_gamma_2_accessory_subunit
3	ENSG00000205578	POM121_membrane_glycoprotein_B_(pseudogene)
3	ENSG00000132429	popeye_domain_containing_3
3	ENSG00000067601	postmeiotic_segregation_increased_2_pseudogene_4
3	ENSG00000123965	postmeiotic_segregation_increased_2_pseudogene_5
3	ENSG00000135750	potassium_channel_subfamily_K_member_1
3	ENSG00000182324	potassium_inwardly-rectifying_channel_subfamily_J_member_14
3	ENSG00000152049	potassium_voltage-gated_channel_Isk-related_family_member_4
3	ENSG00000169282	potassium_voltage-gated_channel_shaker-related_subfamily_beta_member_1
3	ENSG00000170049	potassium_voltage-gated_channel_shaker-related_subfamily_beta_member_3
3	ENSG00000026559	potassium_voltage-gated_channel_subfamily_G_member_1
3	ENSG00000105717	pre-B-cell_leukemia_homeobox_4
3	ENSG00000231924	pregnancy_specific_beta-1-glycoprotein_1
3	ENSG00000204941	pregnancy_specific_beta-1-glycoprotein_5
3	ENSG00000183668	pregnancy_specific_beta-1-glycoprotein_9
3	ENSG00000104356	processing_of_precursor_1_ribonuclease_P/MRP_subunit_(S._cerevisiae)
3	ENSG00000167272	processing_of_precursor_5_ribonuclease_P/MRP_subunit_(S._cerevisiae)
3	ENSG00000172336	processing_of_precursor_7_ribonuclease_P/MRP_subunit_(S._cerevisiae)
3	ENSG00000176732	profilin_family_member_4
3	ENSG00000137819	progestin_and_adipoQ_receptor_family_member_V
3	ENSG00000188368	proline_rich_19
3	ENSG00000148334	prostaglandin_E_synthase_2
3	ENSG00000167653	prostate_stem_cell_antigen
3	ENSG00000010438	protease_serine_3
3	ENSG00000100764	proteasome_(prosome_macropain)_26S_subunit_ATPase_1
3	ENSG00000175166	proteasome_(prosome_macropain)_26S_subunit_non-ATPase_2
3	ENSG00000185238	protein_arginine_methyltransferase_3
3	ENSG00000027075	protein_kinase_C_eta
3	ENSG00000162878	protein_kinase_domain_containing_cytoplasmic_homolog_(mouse)
3	ENSG00000160447	protein_kinase_N3
3	ENSG00000077157	protein_phosphatase_1_regulatory_(inhibitor)_subunit_12B
3	ENSG00000158528	protein_phosphatase_1_regulatory_(inhibitor)_subunit_9A
3	ENSG00000119698	protein_phosphatase_4_regulatory_subunit_4
3	ENSG00000213402	protein_tyrosine_phosphatase_receptor_type_C-associated_protein
3	ENSG00000080031	protein_tyrosine_phosphatase_receptor_type_H
3	ENSG00000139304	protein_tyrosine_phosphatase_receptor_type_Q
3	ENSG00000123560	proteolipid_protein_1
3	ENSG00000169851	protocadherin_7
3	ENSG00000187372	protocadherin_beta_13
3	ENSG00000113209	protocadherin_beta_5
3	ENSG00000253873	protocadherin_gamma_subfamily_A_11
3	ENSG00000240764	protocadherin_gamma_subfamily_C_5
3	ENSG00000169972	pseudouridylate_synthase-like_1
3	ENSG00000099957	purinergic_receptor_P2X_ligand-gated_ion_channel_6
3	ENSG00000205918	Putative_3-phosphoinositide-dependent_protein_kinase_2
3	ENSG00000005189	Putative_RNA_exonuclease_NEF-sp
3	ENSG00000173727	Putative_ubiquitin-like_protein_FUBI-like_protein_ENSP00000310146
3	ENSG00000173599	pyruvate_carboxylase
3	ENSG00000156675	RAB11_family_interacting_protein_1_(class_I)
3	ENSG00000069974	RAB27A_member_RAS_oncogene_family
3	ENSG00000167994	RAB3A_interacting_protein_(rabin3)-like_1
3	ENSG00000181031	rabphilin_3A-like_(without_C2_domains)
3	ENSG00000070950	RAD18_homolog_(S._cerevisiae)
3	ENSG00000108384	RAD51_homolog_C_(S._cerevisiae)
3	ENSG00000185379	RAD51_homolog_D_(S._cerevisiae)
3	ENSG00000151164	RAD9_homolog_B_(S._pombe)
3	ENSG00000100401	Ran_GTPase_activating_protein_1
3	ENSG00000169629	RANBP2-like_and_GRIP_domain_containing_8
3	ENSG00000128340	ras-related_C3_botulinum_toxin_substrate_2_(rho_family_small_GTP_binding_protein_Rac2)
3	ENSG00000173653	RCE1_homolog_prenyl_protein_peptidase_(S._cerevisiae)
3	ENSG00000132329	receptor_(G_protein-coupled)_activity_modifying_protein_1
3	ENSG00000168476	receptor_accessory_protein_4
3	ENSG00000166349	recombination_activating_gene_1
3	ENSG00000130988	regucalcin_(senescence_marker_protein-30)
3	ENSG00000143248	regulator_of_G-protein_signaling_5
3	ENSG00000108370	regulator_of_G-protein_signaling_9
3	ENSG00000102032	renin_binding_protein
3	ENSG00000111445	replication_factor_C_(activator_1)_5_36.5kDa
3	ENSG00000132383	replication_protein_A1_70kDa
3	ENSG00000111348	Rho_GDP_dissociation_inhibitor_(GDI)_beta
3	ENSG00000004777	Rho_GTPase_activating_protein_33
3	ENSG00000006740	Rho_GTPase_activating_protein_44
3	ENSG00000182010	rhotekin_2
3	ENSG00000148688	ribonuclease_P/MRP_30kDa_subunit
3	ENSG00000167325	ribonucleotide_reductase_M1
3	ENSG00000122026	ribosomal_protein_L21
3	ENSG00000241343	ribosomal_protein_L36a
3	ENSG00000163923	ribosomal_protein_L39-like
3	ENSG00000072133	ribosomal_protein_S6_kinase_90kDa_polypeptide_6
3	ENSG00000198208	ribosomal_protein_S6_kinase-like_1
3	ENSG00000197498	ribosome_production_factor_2_homolog_(S._cerevisiae)
3	ENSG00000168411	ring_finger_and_WD_repeat_domain_3
3	ENSG00000128482	ring_finger_protein_112
3	ENSG00000145428	ring_finger_protein_175
3	ENSG00000135119	ring_finger_protein_transmembrane_2
3	ENSG00000176225	rotatin
3	ENSG00000183207	RuvB-like_2_(E._coli)
3	ENSG00000188015	S100_calcium_binding_protein_A3
3	ENSG00000100242	Sad1_and_UNC84_domain_containing_2
3	ENSG00000232040	SCAN_domain_containing_3
3	ENSG00000171790	schlafen-like_1
3	ENSG00000006747	scinderin
3	ENSG00000166562	SEC11_homolog_C_(S._cerevisiae)
3	ENSG00000100003	SEC14-like_2_(S._cerevisiae)
3	ENSG00000106483	secreted_frizzled-related_protein_4
3	ENSG00000166922	secretogranin_V_(7B2_protein)
3	ENSG00000162377	Sel1_repeat_containing_1
3	ENSG00000110876	selectin_P_ligand
3	ENSG00000178980	selenoprotein_W_
3	ENSG00000001617	sema_domain_immunoglobulin_domain_(Ig)_short_basic_domain_secreted_(semaphorin)_3F
3	ENSG00000138623	semaphorin_7A_GPI_membrane_anchor_(John_Milton_Hagen_blood_group)
3	ENSG00000214765	septin_7_pseudogene_2
3	ENSG00000161011	sequestosome_1
3	ENSG00000166396	serpin_peptidase_inhibitor_clade_B_(ovalbumin)_member_7
3	ENSG00000170542	serpin_peptidase_inhibitor_clade_B_(ovalbumin)_member_9
3	ENSG00000106366	serpin_peptidase_inhibitor_clade_E_(nexin_plasminogen_activator_inhibitor_type_1)_member_1
3	ENSG00000087087	serrate_RNA_effector_molecule_homolog_(Arabidopsis)
3	ENSG00000179833	SERTA_domain_containing_2
3	ENSG00000162105	SH3_and_multiple_ankyrin_repeat_domains_2
3	ENSG00000169247	SH3_domain_and_tetratricopeptide_repeats_2
3	ENSG00000162139	sialidase_3_(membrane_sialidase)
3	ENSG00000156398	sideroflexin_2
3	ENSG00000207464	small_nucleolar_RNA_C/D_box_116-4
3	ENSG00000201784	small_nucleolar_RNA_C/D_box_14A
3	ENSG00000174365	small_nucleolar_RNA_host_gene_11_(non-protein_coding)
3	ENSG00000255198	small_nucleolar_RNA_host_gene_9_(non-protein_coding)
3	ENSG00000198168	small_VCP/p97-interacting_protein
3	ENSG00000124216	snail_homolog_1_(Drosophila)
3	ENSG00000221955	solute_carrier_family_12_(potassium/chloride_transporters)_member_8
3	ENSG00000173638	solute_carrier_family_19_(folate_transporter)_member_1
3	ENSG00000109667	solute_carrier_family_2_(facilitated_glucose_transporter)_member_9
3	ENSG00000137266	solute_carrier_family_22_member_23
3	ENSG00000102743	solute_carrier_family_25_(mitochondrial_carrier;_ornithine_transporter)_member_15
3	ENSG00000125434	solute_carrier_family_25_member_35
3	ENSG00000140284	solute_carrier_family_27_(fatty_acid_transporter)_member_2
3	ENSG00000033867	solute_carrier_family_4_sodium_bicarbonate_cotransporter_member_7
3	ENSG00000158715	solute_carrier_family_45_member_3
3	ENSG00000138074	solute_carrier_family_5_(sodium-dependent_vitamin_transporter)_member_6
3	ENSG00000099960	solute_carrier_family_7_(orphan_transporter)_member_4
3	ENSG00000139874	somatostatin_receptor_1
3	ENSG00000184985	sortilin-related_VPS10_domain_containing_receptor_2
3	ENSG00000070182	spectrin_beta_erythrocytic
3	ENSG00000214300	speedy_homolog_E3_(Xenopus_laevis)
3	ENSG00000145375	spermatogenesis_associated_5
3	ENSG00000170989	sphingosine-1-phosphate_receptor_1
3	ENSG00000152268	spondin_1_extracellular_matrix_protein
3	ENSG00000119705	SRA_stem-loop_interacting_RNA_binding_protein
3	ENSG00000184343	SRSF_protein_kinase_3
3	ENSG00000113739	stanniocalcin_2
3	ENSG00000187634	sterile_alpha_motif_domain_containing_11
3	ENSG00000064932	strawberry_notch_homolog_2_(Drosophila)
3	ENSG00000205583	stromal_antigen_3-like_1
3	ENSG00000136824	structural_maintenance_of_chromosomes_2
3	ENSG00000113810	structural_maintenance_of_chromosomes_4
3	ENSG00000137573	sulfatase_1
3	ENSG00000166192	SUMO/sentrin_specific_peptidase_family_member_8
3	ENSG00000120833	suppressor_of_cytokine_signaling_2
3	ENSG00000184557	suppressor_of_cytokine_signaling_3
3	ENSG00000172062	survival_of_motor_neuron_1_telomeric
3	ENSG00000205571	survival_of_motor_neuron_2_centromeric
3	ENSG00000099994	sushi_domain_containing_2
3	ENSG00000156384	SWI5-dependent_recombination_repair_1
3	ENSG00000172403	synaptopodin_2
3	ENSG00000166317	synaptopodin_2-like
3	ENSG00000139973	synaptotagmin_XVI
3	ENSG00000124145	syndecan_4
3	ENSG00000173267	synuclein_gamma_(breast_cancer-specific_protein_1)
3	ENSG00000172660	TAF15_RNA_polymerase_II_TATA_box_binding_protein_(TBP)-associated_factor_68kDa
3	ENSG00000171914	talin_2
3	ENSG00000132773	target_of_EGR1_member_1_(nuclear)
3	ENSG00000212127	taste_receptor_type_2_member_14
3	ENSG00000095383	TBC1_domain_family_member_2
3	ENSG00000152760	Tctex1_domain_containing_1
3	ENSG00000176728	testis-specific_transcript_Y-linked_14_(non-protein_coding)
3	ENSG00000187605	tet_oncogene_family_member_3
3	ENSG00000182612	tetraspanin_10
3	ENSG00000099282	tetraspanin_15
3	ENSG00000172009	thimet_oligopeptidase_1
3	ENSG00000198431	thioredoxin_reductase_1
3	ENSG00000051596	THO_complex_3
3	ENSG00000183684	THO_complex_4
3	ENSG00000183479	three_prime_repair_exonuclease_2
3	ENSG00000186340	thrombospondin_2
3	ENSG00000113296	thrombospondin_4
3	ENSG00000236876	thymosin_beta_4_X-linked_pseudogene_1
3	ENSG00000187653	thymosin-like_3
3	ENSG00000221944	tigger_transposable_element_derived_1
3	ENSG00000160606	TLC_domain_containing_1
3	ENSG00000136869	toll-like_receptor_4
3	ENSG00000038295	tolloid-like_1
3	ENSG00000160949	tonsoku-like_DNA_repair_protein
3	ENSG00000154310	TRAF2_and_NCK_interacting_kinase
3	ENSG00000009790	TRAF3_interacting_protein_3
3	ENSG00000081059	transcription_factor_7_(T-cell_specific_HMG-box)
3	ENSG00000083067	transient_receptor_potential_cation_channel_subfamily_M_member_3
3	ENSG00000204152	translocase_of_inner_mitochondrial_membrane_23_homolog_B_(yeast)
3	ENSG00000025772	translocase_of_outer_mitochondrial_membrane_34
3	ENSG00000164935	transmembrane_7_superfamily_member_4
3	ENSG00000100580	transmembrane_emp24_protein_transport_domain_containing_8
3	ENSG00000179029	transmembrane_protein_107
3	ENSG00000164112	transmembrane_protein_155
3	ENSG00000144120	transmembrane_protein_177
3	ENSG00000138111	transmembrane_protein_180
3	ENSG00000170417	transmembrane_protein_182
3	ENSG00000135048	transmembrane_protein_2
3	ENSG00000095209	transmembrane_protein_38B
3	ENSG00000165071	transmembrane_protein_71
3	ENSG00000142046	transmembrane_protein_91
3	ENSG00000167105	transmembrane_protein_92
3	ENSG00000137699	tripartite_motif_containing_29
3	ENSG00000163462	tripartite_motif_containing_46
3	ENSG00000171103	tRNA_methyltransferase_61_homolog_B_(S._cerevisiae)
3	ENSG00000196230	tubulin_beta
3	ENSG00000131462	tubulin_gamma_1
3	ENSG00000153575	tubulin_gamma_complex_associated_protein_5
3	ENSG00000100304	tubulin_tyrosine_ligase-like_family_member_12
3	ENSG00000135912	tubulin_tyrosine_ligase-like_family_member_4
3	ENSG00000182134	tudor_and_KH_domain_containing
3	ENSG00000161955	tumor_necrosis_factor_(ligand)_superfamily_member_13
3	ENSG00000185361	tumor_necrosis_factor_alpha-induced_protein_8-like_1
3	ENSG00000164761	tumor_necrosis_factor_receptor_superfamily_member_11b
3	ENSG00000141540	tweety_homolog_2_(Drosophila)
3	ENSG00000092445	TYRO3_protein_tyrosine_kinase
3	ENSG00000174292	tyrosine_kinase_non-receptor_1
3	ENSG00000162607	ubiquitin_specific_peptidase_1
3	ENSG00000175711	UDP-GlcNAc:betaGal_beta-1, 3-N-acetylglucosaminyltransferase-like_1
3	ENSG00000131015	UL16_binding_protein_2
3	ENSG00000131019	UL16_binding_protein_3
3	ENSG00000140474	unc-51-like_kinase_3_(C._elegans)
3	ENSG00000203571	Uncharacterized_protein
3	ENSG00000233488	Uncharacterized_protein
3	ENSG00000197775	Uncharacterized_protein_C14orf167
3	ENSG00000234432	Uncharacterized_proteincDNA_FLJ43318_fis_clone_NT2RI2018311
3	ENSG00000167524	Uncharacterized_serine/threonine-protein_kinase_SgK494
3	ENSG00000114491	uridine_monophosphate_synthetase
3	ENSG00000145040	urocortin_2
3	ENSG00000120800	UTP20_small_subunit_(SSU)_processome_component_homolog_(yeast)
3	ENSG00000134954	v-ets_erythroblastosis_virus_E26_oncogene_homolog_1_(avian)
3	ENSG00000136997	v-myc_myelocytomatosis_viral_oncogene_homolog_(avian)
3	ENSG00000162924	v-rel_reticuloendotheliosis_viral_oncogene_homolog_(avian)
3	ENSG00000162738	vang-like_2_(van_gogh_Drosophila)
3	ENSG00000110002	von_Willebrand_factor_A_domain_containing_5A
3	ENSG00000141499	WD_repeat_containing_antisense_to_TP53
3	ENSG00000138442	WD_repeat_domain_12
3	ENSG00000158023	WD_repeat_domain_66
3	ENSG00000126562	WNK_lysine_deficient_protein_kinase_4
3	ENSG00000109685	Wolf-Hirschhorn_syndrome_candidate_1
3	ENSG00000179314	WSC_domain_containing_1
3	ENSG00000126215	X-ray_repair_complementing_defective_repair_in_Chinese_hamster_cells_3
3	ENSG00000186530	XK_Kell_blood_group_complex_subunit-related_family_member_5
3	ENSG00000166896	XRCC6_binding_protein_1
3	ENSG00000093217	xylulokinase_homolog_(H._influenzae)
3	ENSG00000100027	yippee-like_1_(Drosophila)
3	ENSG00000250067	YjeF_N-terminal_domain_containing_3
3	ENSG00000196418	zinc_finger_protein_124
3	ENSG00000149054	zinc_finger_protein_215
3	ENSG00000198477	zinc_finger_protein_280B
3	ENSG00000162702	zinc_finger_protein_281
3	ENSG00000168661	zinc_finger_protein_30
3	ENSG00000140987	zinc_finger_protein_434
3	ENSG00000198342	zinc_finger_protein_442
3	ENSG00000177599	zinc_finger_protein_491
3	ENSG00000175322	zinc_finger_protein_519
3	ENSG00000187187	zinc_finger_protein_546
3	ENSG00000187801	zinc_finger_protein_643
3	ENSG00000161914	zinc_finger_protein_653
3	ENSG00000196409	zinc_finger_protein_658
3	ENSG00000196172	zinc_finger_protein_681
3	ENSG00000160352	zinc_finger_protein_714
3	ENSG00000186230	zinc_finger_protein_749
3	ENSG00000179965	zinc_finger_protein_771
3	ENSG00000196466	zinc_finger_protein_799
3	ENSG00000132003	zinc_finger_SWIM-type_containing_4
Cluster 4
4	ENSG00000173786	2', 3'-cyclic_nucleotide_3'_phosphodiesterase
4	ENSG00000113161	3-hydroxy-3-methylglutaryl-CoA_reductase
4	ENSG00000112972	3-hydroxy-3-methylglutaryl-CoA_synthase_1_(soluble)
4	ENSG00000148680	5-hydroxytryptamine_(serotonin)_receptor_7_(adenylate_cyclase-coupled)
4	ENSG00000114268	6-phosphofructo-2-kinase/fructose-2, 6-biphosphatase_4
4	ENSG00000172893	7-dehydrocholesterol_reductase
4	ENSG00000111254	A_kinase_(PRKA)_anchor_protein_3
4	ENSG00000118507	A_kinase_(PRKA)_anchor_protein_7
4	ENSG00000204427	abhydrolase_domain_containing_16A
4	ENSG00000154175	ABI_family_member_3_(NESH)_binding_protein
4	ENSG00000112297	absent_in_melanoma_1
4	ENSG00000120437	acetyl-CoA_acetyltransferase_2
4	ENSG00000014257	acid_phosphatase_prostate
4	ENSG00000169129	actin_filament_associated_protein_1-like_2
4	ENSG00000197142	acyl-CoA_synthetase_long-chain_family_member_5
4	ENSG00000119640	acylphosphatase_1_erythrocyte_(common)_type
4	ENSG00000163638	ADAM_metallopeptidase_with_thrombospondin_type_1_motif_9
4	ENSG00000160710	adenosine_deaminase_RNA-specific
4	ENSG00000165997	ADP-ribosylation_factor-like_5B
4	ENSG00000116863	ADP-ribosylhydrolase_like_2
4	ENSG00000109107	aldolase_C_fructose-bisphosphate
4	ENSG00000034053	amyloid_beta_(A4)_precursor_protein-binding_family_A_member_2
4	ENSG00000145362	ankyrin_2_neuronal
4	ENSG00000132623	ankyrin_repeat_domain_5
4	ENSG00000243811	apolipoprotein_B_mRNA_editing_enzyme_catalytic_polypeptide-like_3D
4	ENSG00000128394	apolipoprotein_B_mRNA_editing_enzyme_catalytic_polypeptide-like_3F
4	ENSG00000130208	apolipoprotein_C-I
4	ENSG00000130203	apolipoprotein_E
4	ENSG00000128203	aspartate_beta-hydroxylase_domain_containing_2
4	ENSG00000196843	AT_rich_interactive_domain_5A_(MRF1-like)
4	ENSG00000146776	ataxin_7-like_1
4	ENSG00000180389	ATP_synthase_H+_transporting_mitochondrial_F1_complex_epsilon_subunit_pseudogene_2
4	ENSG00000165923	ATP/GTP_binding_protein-like_2
4	ENSG00000124406	ATPase_aminophospholipid_transporter_(APLT)_class_I_type_8A_member_1
4	ENSG00000143882	ATPase_H+_transporting_lysosomal_42kDa_V1_subunit_C2
4	ENSG00000158321	autism_susceptibility_candidate_2
4	ENSG00000171791	B-cell_CLL/lymphoma_2
4	ENSG00000188211	B7_homolog_6
4	ENSG00000128298	BAI1-associated_protein_2-like_2
4	ENSG00000117475	basic_leucine_zipper_nuclear_factor_1
4	ENSG00000123685	basic_leucine_zipper_transcription_factor_ATF-like_3
4	ENSG00000169255	beta-1, 3-N-acetylgalactosaminyltransferase_1_(globoside_blood_group)
4	ENSG00000166710	beta-2-microglobulin
4	ENSG00000189114	biogenesis_of_lysosomal_organelles_complex-1_subunit_3
4	ENSG00000164929	brain_and_acute_leukemia_cytoplasmic
4	ENSG00000026950	butyrophilin_subfamily_3_member_A1
4	ENSG00000111801	butyrophilin_subfamily_3_member_A3
4	ENSG00000081803	Ca++-dependent_secretion_activator_2
4	ENSG00000102547	calcium_binding_protein_39-like
4	ENSG00000095794	cAMP_responsive_element_modulator
4	ENSG00000177640	cancer_susceptibility_candidate_2
4	ENSG00000171310	carbohydrate_(chondroitin_4)_sulfotransferase_11
4	ENSG00000172828	carboxylesterase_3
4	ENSG00000137752	caspase_1_apoptosis-related_cysteine_peptidase_(interleukin_1_beta_convertase)
4	ENSG00000003400	caspase_10_apoptosis-related_cysteine_peptidase
4	ENSG00000130940	castor_zinc_finger_1
4	ENSG00000173762	CD7_molecule
4	ENSG00000149798	CDC42_effector_protein_(Rho_GTPase_binding)_2
4	ENSG00000163734	chemokine_(C-X-C_motif)_ligand_3
4	ENSG00000073464	chloride_channel_4
4	ENSG00000155962	chloride_intracellular_channel_2
4	ENSG00000087237	cholesteryl_ester_transfer_protein_plasma
4	ENSG00000171316	chromodomain_helicase_DNA_binding_protein_7
4	ENSG00000159208	chromosome_1_open_reading_frame_51
4	ENSG00000122378	chromosome_10_open_reading_frame_58
4	ENSG00000214226	chromosome_17_open_reading_frame_67
4	ENSG00000183397	chromosome_19_open_reading_frame_71
4	ENSG00000171984	chromosome_20_open_reading_frame_196
4	ENSG00000151470	chromosome_4_open_reading_frame_33
4	ENSG00000205208	chromosome_4_open_reading_frame_46
4	ENSG00000197536	chromosome_5_open_reading_frame_56
4	ENSG00000197261	chromosome_6_open_reading_frame_141
4	ENSG00000146409	chromosome_6_open_reading_frame_192
4	ENSG00000186354	chromosome_9_open_reading_frame_47
4	ENSG00000141086	chymotrypsin-like
4	ENSG00000128849	cingulin-like_1
4	ENSG00000163347	claudin_1
4	ENSG00000169031	collagen_type_IV_alpha_3_(Goodpasture_antigen)
4	ENSG00000080573	collagen_type_V_alpha_3
4	ENSG00000204291	collagen_type_XV_alpha_1
4	ENSG00000000971	complement_factor_H
4	ENSG00000166165	creatine_kinase_brain
4	ENSG00000110092	cyclin_D1
4	ENSG00000112576	cyclin_D3
4	ENSG00000129355	cyclin-dependent_kinase_inhibitor_2D_(p19_inhibits_CDK4)
4	ENSG00000008086	cyclin-dependent_kinase-like_5
4	ENSG00000203797	D-aspartate_oxidase
4	ENSG00000119599	DDB1_and_CUL4_associated_factor_4
4	ENSG00000165359	DEAD/H_(Asp-Glu-Ala-Asp/His)_box_polypeptide_26B
4	ENSG00000198719	delta-like_1_(Drosophila)
4	ENSG00000143196	dermatopontin
4	ENSG00000162946	disrupted_in_schizophrenia_1
4	ENSG00000086061	DnaJ_(Hsp40)_homolog_subfamily_A_member_1
4	ENSG00000179532	dynein_heavy_chain_domain_1
4	ENSG00000108001	early_B-cell_factor_3
4	ENSG00000120658	ecto-NOX_disulfide-thiol_exchanger_1
4	ENSG00000001561	ectonucleotide_pyrophosphatase/phosphodiesterase_4_(putative)
4	ENSG00000084710	EFR3_homolog_B_(S._cerevisiae)
4	ENSG00000147155	emopamil_binding_protein_(sterol_isomerase)
4	ENSG00000078401	endothelin_1
4	ENSG00000108515	enolase_3_(beta_muscle)
4	ENSG00000146904	EPH_receptor_A1
4	ENSG00000184349	ephrin-A5
4	ENSG00000138798	epidermal_growth_factor
4	ENSG00000086619	ERO1-like_beta_(S._cerevisiae)
4	ENSG00000082397	erythrocyte_membrane_protein_band_4.1-like_3
4	ENSG00000006468	ets_variant_1
4	ENSG00000175832	ets_variant_4
4	ENSG00000244405	ets_variant_5
4	ENSG00000179044	exocyst_complex_component_3-like_1
4	ENSG00000161243	F-box_protein_27
4	ENSG00000158769	F11_receptor
4	ENSG00000168309	family_with_sequence_similarity_107_member_A
4	ENSG00000188820	family_with_sequence_similarity_26_member_F
4	ENSG00000112773	family_with_sequence_similarity_46_member_A
4	ENSG00000174137	family_with_sequence_similarity_53_member_A
4	ENSG00000189319	family_with_sequence_similarity_53_member_B
4	ENSG00000231184	family_with_sequence_similarity_58_member_D_pseudogene
4	ENSG00000042062	family_with_sequence_similarity_65_member_C
4	ENSG00000168672	family_with_sequence_similarity_84_member_B
4	ENSG00000176973	family_with_sequence_similarity_89_member_B
4	ENSG00000079459	farnesyl-diphosphate_farnesyltransferase_1
4	ENSG00000121769	fatty_acid_binding_protein_3_muscle_and_heart_(mammary-derived_growth_inhibitor)
4	ENSG00000134824	fatty_acid_desaturase_2
4	ENSG00000169710	fatty_acid_synthase
4	ENSG00000172159	FERM_domain_containing_3
4	ENSG00000114541	FERM_domain_containing_4B
4	ENSG00000171877	FERM_domain_containing_5
4	ENSG00000156869	ferric-chelate_reductase_1
4	ENSG00000161958	fibroblast_growth_factor_11
4	ENSG00000160867	fibroblast_growth_factor_receptor_4
4	ENSG00000073598	fibronectin_type_III_domain_containing_8
4	ENSG00000119782	FK506_binding_protein_1B_12.6_kDa
4	ENSG00000090554	fms-related_tyrosine_kinase_3_ligand
4	ENSG00000163251	frizzled_family_receptor_5
4	ENSG00000177283	frizzled_family_receptor_8
4	ENSG00000137200	FtsJ_methyltransferase_domain_containing_2
4	ENSG00000082074	FYN_binding_protein
4	ENSG00000164849	G_protein-coupled_receptor_146
4	ENSG00000152749	G_protein-coupled_receptor_180
4	ENSG00000197093	galactose-3-O-sulfotransferase_4
4	ENSG00000198835	gap_junction_protein_gamma_2_47kDa
4	ENSG00000141448	GATA_binding_protein_6
4	ENSG00000174500	germinal_center_expressed_transcript_2
4	ENSG00000138792	glutamyl_aminopeptidase_(aminopeptidase_A)
4	ENSG00000172020	growth_associated_protein_43
4	ENSG00000100226	GTP_binding_protein_1
4	ENSG00000172432	GTP_binding_protein_2
4	ENSG00000106560	GTPase_IMAP_family_member_2
4	ENSG00000117226	guanylate_binding_protein_3
4	ENSG00000188375	H3_histone_family_3C
4	ENSG00000144485	hairy_and_enhancer_of_split_6_(Drosophila)
4	ENSG00000164161	hedgehog_interacting_protein
4	ENSG00000152804	hematopoietically_expressed_homeobox
4	ENSG00000153976	heparan_sulfate_(glucosamine)_3-O-sulfotransferase_3A1
4	ENSG00000125430	heparan_sulfate_(glucosamine)_3-O-sulfotransferase_3B1
4	ENSG00000173083	heparanase
4	ENSG00000180596	histone_cluster_1_H2bc
4	ENSG00000158373	histone_cluster_1_H2bd
4	ENSG00000184678	histone_cluster_2_H2be
4	ENSG00000206337	HLA_complex_P5_(non-protein_coding)
4	ENSG00000132196	hydroxysteroid_(17-beta)_dehydrogenase_7
4	ENSG00000134049	immediate_early_response_3_interacting_protein_1
4	ENSG00000103742	immunoglobulin_superfamily_DCC_subclass_member_4
4	ENSG00000143061	immunoglobulin_superfamily_member_3
4	ENSG00000122641	inhibin_beta_A
4	ENSG00000136156	integral_membrane_protein_2B
4	ENSG00000142089	interferon_induced_transmembrane_protein_3
4	ENSG00000125347	interferon_regulatory_factor_1
4	ENSG00000213928	interferon_regulatory_factor_9
4	ENSG00000196083	interleukin_1_receptor_accessory_protein
4	ENSG00000134470	interleukin_15_receptor_alpha
4	ENSG00000103522	interleukin_21_receptor
4	ENSG00000148798	internexin_neuronal_intermediate_filament_protein_alpha
4	ENSG00000067064	isopentenyl-diphosphate_delta_isomerase_1
4	ENSG00000101384	jagged_1
4	ENSG00000096968	Janus_kinase_2
4	ENSG00000154721	junctional_adhesion_molecule_2
4	ENSG00000011201	Kallmann_syndrome_1_sequence
4	ENSG00000130487	kelch_domain_containing_7B
4	ENSG00000149243	kelch-like_35_(Drosophila)
4	ENSG00000120549	KIAA1217
4	ENSG00000149633	KIAA1755
4	ENSG00000164627	kinesin_family_member_6
4	ENSG00000172059	Kruppel-like_factor_11
4	ENSG00000136826	Kruppel-like_factor_4_(gut)
4	ENSG00000058085	laminin_gamma_2
4	ENSG00000160285	lanosterol_synthase_(2, 3-oxidosqualene-lanosterol_cyclase)
4	ENSG00000108679	lectin_galactoside-binding_soluble_3_binding_protein
4	ENSG00000100600	legumain
4	ENSG00000160233	leucine_rich_repeat_containing_3
4	ENSG00000174004	leucine_rich_repeat_containing_33
4	ENSG00000173114	leucine_rich_repeat_neuronal_3
4	ENSG00000133424	like-glycosyltransferase
4	ENSG00000107798	lipase_A_lysosomal_acid_cholesterol_esterase
4	ENSG00000134324	lipin_1
4	ENSG00000157193	low_density_lipoprotein_receptor-related_protein_8_apolipoprotein_e_receptor
4	ENSG00000160932	lymphocyte_antigen_6_complex_locus_E
4	ENSG00000089692	lymphocyte-activation_gene_3
4	ENSG00000171517	lysophosphatidic_acid_receptor_3
4	ENSG00000234745	major_histocompatibility_complex_class_I_B
4	ENSG00000204525	major_histocompatibility_complex_class_I_C
4	ENSG00000204592	major_histocompatibility_complex_class_I_E
4	ENSG00000112139	MAM_domain_containing_glycosylphosphatidylinositol_anchor_1
4	ENSG00000132031	matrilin_3
4	ENSG00000145050	mesencephalic_astrocyte-derived_neurotrophic_factor
4	ENSG00000167508	mevalonate_(diphospho)_decarboxylase
4	ENSG00000204520	MHC_class_I_polypeptide-related_sequence_A
4	ENSG00000078018	microtubule-associated_protein_2
4	ENSG00000135525	microtubule-associated_protein_7
4	ENSG00000110492	midkine_(neurite_growth-promoting_factor_2)
4	ENSG00000129282	mitochondrial_rRNA_methyltransferase_1_homolog_(S._cerevisiae)
4	ENSG00000008735	mitogen-activated_protein_kinase_8_interacting_protein_2
4	ENSG00000108984	mitogen-activated_protein_kinase_kinase_6
4	ENSG00000006432	mitogen-activated_protein_kinase_kinase_kinase_9
4	ENSG00000142961	MOB1_Mps_One_Binder_kinase_activator-like_2C_(yeast)
4	ENSG00000163132	msh_homeobox_1
4	ENSG00000178860	musculin
4	ENSG00000243696	musculoskeletal_embryonic_nuclear_protein_1
4	ENSG00000081189	myocyte_enhancer_factor_2C
4	ENSG00000014914	myotubularin_related_protein_11
4	ENSG00000105402	N-ethylmaleimide-sensitive_factor_attachment_protein_alpha
4	ENSG00000104419	N-myc_downstream_regulated_1
4	ENSG00000065320	netrin_1
4	ENSG00000124785	neuritin_1
4	ENSG00000196338	neuroligin_3
4	ENSG00000171246	neuronal_pentraxin_I
4	ENSG00000166342	neuropilin_(NRP)_and_tolloid_(TLL)-like_1
4	ENSG00000123009	non-metastatic_cells_2_protein_(NM23B)_expressed_in_pseudogene_1
4	ENSG00000101096	nuclear_factor_of_activated_T-cells_cytoplasmic_calcineurin-dependent_2
4	ENSG00000153234	nuclear_receptor_subfamily_4_group_A_member_2
4	ENSG00000148200	nuclear_receptor_subfamily_6_group_A_member_1
4	ENSG00000132182	nucleoporin_210kDa
4	ENSG00000106100	nucleotide-binding_oligomerization_domain_containing_1
4	ENSG00000105088	olfactomedin_2
4	ENSG00000060491	opioid_growth_factor_receptor
4	ENSG00000140961	oxidative_stress_induced_growth_inhibitor_1
4	ENSG00000079156	oxysterol_binding_protein-like_6
4	ENSG00000135903	paired_box_3
4	ENSG00000148498	par-3_partitioning_defective_3_homolog_(C._elegans)
4	ENSG00000099864	paralemmin
4	ENSG00000087494	parathyroid_hormone-like_hormone
4	ENSG00000197329	pellino_homolog_1_(Drosophila)
4	ENSG00000184924	peptidyl-tRNA_hydrolase_domain_containing_1
4	ENSG00000109819	peroxisome_proliferator-activated_receptor_gamma_coactivator_1_alpha
4	ENSG00000155846	peroxisome_proliferator-activated_receptor_gamma_coactivator_1_beta
4	ENSG00000136147	PHD_finger_protein_11
4	ENSG00000112137	phosphatase_and_actin_regulator_1
4	ENSG00000204138	phosphatase_and_actin_regulator_4
4	ENSG00000141934	phosphatidic_acid_phosphatase_type_2C
4	ENSG00000038210	phosphatidylinositol_4-kinase_type_2_beta
4	ENSG00000113448	phosphodiesterase_4D_cAMP-specific
4	ENSG00000117461	phosphoinositide-3-kinase_regulatory_subunit_3_(gamma)
4	ENSG00000100078	phospholipase_A2_group_III
4	ENSG00000116711	phospholipase_A2_group_IVA_(cytosolic_calcium-dependent)
4	ENSG00000076641	phosphoprotein_associated_with_glycosphingolipid_microdomains_1
4	ENSG00000186472	piccolo_(presynaptic_cytomatrix_protein)
4	ENSG00000120756	plastin_1
4	ENSG00000054690	pleckstrin_homology_domain_containing_family_H_(with_MyTH4_domain)_member_1
4	ENSG00000105894	pleiotrophin
4	ENSG00000128567	podocalyxin-like
4	ENSG00000114631	podocalyxin-like_2
4	ENSG00000162687	potassium_channel_subfamily_T_member_2
4	ENSG00000170745	potassium_voltage-gated_channel_delayed-rectifier_subfamily_S_member_3
4	ENSG00000185760	potassium_voltage-gated_channel_KQT-like_subfamily_member_5
4	ENSG00000142611	PR_domain_containing_16
4	ENSG00000152784	PR_domain_containing_8
4	ENSG00000128563	PRKR_interacting_protein_1_(IL11_inducible)
4	ENSG00000160781	progestin_and_adipoQ_receptor_family_member_VI
4	ENSG00000197646	programmed_cell_death_1_ligand_2
4	ENSG00000140464	promyelocytic_leukemia
4	ENSG00000117707	prospero_homeobox_1
4	ENSG00000160013	prostaglandin_I2_(prostacyclin)_receptor_(IP)
4	ENSG00000100911	proteasome_(prosome_macropain)_activator_subunit_2_(PA28_beta)
4	ENSG00000204264	proteasome_(prosome_macropain)_subunit_beta_type_8_(large_multifunctional_peptidase_7)
4	ENSG00000171033	protein_kinase_(cAMP-dependent_catalytic)_inhibitor_alpha
4	ENSG00000171132	protein_kinase_C_epsilon
4	ENSG00000183943	protein_kinase_X-linked
4	ENSG00000198729	protein_phosphatase_1_regulatory_(inhibitor)_subunit_14C
4	ENSG00000155367	protein_phosphatase_Mg2+/Mn2+_dependent_1J
4	ENSG00000106772	prune_homolog_2_(Drosophila)
4	ENSG00000204540	psoriasis_susceptibility_1_candidate_1
4	ENSG00000089041	purinergic_receptor_P2X_ligand-gated_ion_channel_7
4	ENSG00000233111	RAB1C_member_RAS_oncogene_family_pseudogene
4	ENSG00000139832	RAB20_member_RAS_oncogene_family
4	ENSG00000169228	RAB24_member_RAS_oncogene_family
4	ENSG00000134594	RAB33A_member_RAS_oncogene_family
4	ENSG00000127328	RAB3A_interacting_protein_(rabin3)
4	ENSG00000188060	RAB42_member_RAS_oncogene_family
4	ENSG00000172780	RAB43_member_RAS_oncogene_family
4	ENSG00000167578	RAB4B_member_RAS_oncogene_family
4	ENSG00000172613	RAD9_homolog_A_(S._pombe)
4	ENSG00000172426	radial_spoke_head_9_homolog_(Chlamydomonas)
4	ENSG00000162944	raftlin_family_member_2
4	ENSG00000125826	RanBP-type_and_C3HC4-type_zinc_finger_containing_1
4	ENSG00000091428	Rap_guanine_nucleotide_exchange_factor_(GEF)_4
4	ENSG00000136237	Rap_guanine_nucleotide_exchange_factor_(GEF)_5
4	ENSG00000069667	RAR-related_orphan_receptor_A
4	ENSG00000113319	Ras_protein-specific_guanine_nucleotide-releasing_factor_2
4	ENSG00000100918	REC8_homolog_(yeast)
4	ENSG00000176406	regulating_synaptic_membrane_exocytosis_2
4	ENSG00000171509	relaxin/insulin-like_family_peptide_receptor_1
4	ENSG00000203722	retinoic_acid_early_transcript_1G
4	ENSG00000118849	retinoic_acid_receptor_responder_(tazarotene_induced)_1
4	ENSG00000106538	retinoic_acid_receptor_responder_(tazarotene_induced)_2
4	ENSG00000133321	retinoic_acid_receptor_responder_(tazarotene_induced)_3
4	ENSG00000159314	Rho_GTPase_activating_protein_27
4	ENSG00000189089	ribosomal_modification_protein_rimK-like_family_member_B_pseudogene_1
4	ENSG00000188873	ribosomal_protein_L10a_pseudogene_2
4	ENSG00000100784	ribosomal_protein_S6_kinase_90kDa_polypeptide_5
4	ENSG00000133874	ring_finger_protein_122
4	ENSG00000151692	ring_finger_protein_144A
4	ENSG00000184898	RNA_binding_motif_protein_43
4	ENSG00000076067	RNA_binding_motif_single_stranded_interacting_protein_2
4	ENSG00000199916	RNA_component_of_mitochondrial_RNA_processing_endoribonuclease
4	ENSG00000225855	RUSC1_antisense_RNA_1_(non-protein_coding)
4	ENSG00000197747	S100_calcium_binding_protein_A10
4	ENSG00000172123	schlafen_family_member_12
4	ENSG00000141574	secreted_and_transmembrane_1
4	ENSG00000100167	septin_3
4	ENSG00000108387	septin_4
4	ENSG00000121064	serine_carboxypeptidase_1
4	ENSG00000060140	serine/threonine/tyrosine_kinase_1
4	ENSG00000149131	serpin_peptidase_inhibitor_clade_G_(C1_inhibitor)_member_1
4	ENSG00000156463	SH3_domain_containing_ring_finger_2
4	ENSG00000146555	sidekick_homolog_1_cell_adhesion_molecule_(chicken)
4	ENSG00000170581	signal_transducer_and_activator_of_transcription_2_113kDa
4	ENSG00000112320	sine_oculis_binding_protein_homolog_(Drosophila)
4	ENSG00000238917	small_nucleolar_RNA_C/D_box_10
4	ENSG00000200534	small_nucleolar_RNA_H/ACA_box_33
4	ENSG00000200087	small_nucleolar_RNA_H/ACA_box_73B
4	ENSG00000160326	solute_carrier_family_2_(facilitated_glucose_transporter)_member_6
4	ENSG00000160190	solute_carrier_family_37_(glycerol-3-phosphate_transporter)_member_1
4	ENSG00000133195	solute_carrier_family_39_(metal_ion_transporter)_member_11
4	ENSG00000138821	solute_carrier_family_39_(zinc_transporter)_member_8
4	ENSG00000167703	solute_carrier_family_43_member_2
4	ENSG00000196517	solute_carrier_family_6_(neurotransmitter_transporter_glycine)_member_9
4	ENSG00000003989	solute_carrier_family_7_(cationic_amino_acid_transporter_y+_system)_member_2
4	ENSG00000183023	solute_carrier_family_8_(sodium/calcium_exchanger)_member_1
4	ENSG00000101187	solute_carrier_organic_anion_transporter_family_member_4A1
4	ENSG00000054654	spectrin_repeat_containing_nuclear_envelope_2
4	ENSG00000130066	spermidine/spermine_N1-acetyltransferase_1
4	ENSG00000104549	squalene_epoxidase
4	ENSG00000125398	SRY_(sex_determining_region_Y)-box_9
4	ENSG00000159167	stanniocalcin_1
4	ENSG00000164211	StAR-related_lipid_transfer_(START)_domain_containing_4
4	ENSG00000172345	StAR-related_lipid_transfer_(START)_domain_containing_5
4	ENSG00000099194	stearoyl-CoA_desaturase_(delta-9-desaturase)
4	ENSG00000052802	sterol-C4-methyl_oxidase-like
4	ENSG00000227203	SUB1_homolog_(S._cerevisiae)_pseudogene_1
4	ENSG00000185338	suppressor_of_cytokine_signaling_1
4	ENSG00000145335	synuclein_alpha_(non_A4_component_of_amyloid_precursor)
4	ENSG00000141384	TAF4b_RNA_polymerase_II_TATA_box_binding_protein_(TBP)-associated_factor_105kDa
4	ENSG00000109436	TBC1_domain_family_member_9_(with_GRAM_domain)
4	ENSG00000135605	tec_protein_tyrosine_kinase
4	ENSG00000120156	TEK_tyrosine_kinase_endothelial
4	ENSG00000070759	testis-specific_kinase_2
4	ENSG00000106025	tetraspanin_12
4	ENSG00000106537	tetraspanin_13
4	ENSG00000168016	tetratricopeptide_repeat_and_ankyrin_repeat_containing_1
4	ENSG00000102871	TNFRSF1A-associated_via_death_domain
4	ENSG00000137462	toll-like_receptor_2
4	ENSG00000185339	transcobalamin_II
4	ENSG00000072274	transferrin_receptor_(p90_CD71)
4	ENSG00000106327	transferrin_receptor_2
4	ENSG00000119699	transforming_growth_factor_beta_3
4	ENSG00000092295	transglutaminase_1_(K_polypeptide_epidermal_type_I_protein-glutamine-gamma-glutamyltransferase)
4	ENSG00000138741	transient_receptor_potential_cation_channel_subfamily_C_member_3
4	ENSG00000141524	transmembrane_channel-like_6
4	ENSG00000184988	transmembrane_protein_106A
4	ENSG00000213533	transmembrane_protein_110
4	ENSG00000146859	transmembrane_protein_140
4	ENSG00000157111	transmembrane_protein_171
4	ENSG00000184584	transmembrane_protein_173
4	ENSG00000171729	transmembrane_protein_51
4	ENSG00000109084	transmembrane_protein_97
4	ENSG00000173334	tribbles_homolog_1_(Drosophila)
4	ENSG00000132274	tripartite_motif_containing_22
4	ENSG00000112343	tripartite_motif_containing_38
4	ENSG00000179046	tripartite_motif_family-like_2
4	ENSG00000140105	tryptophanyl-tRNA_synthetase
4	ENSG00000182704	tsukushi_small_leucine_rich_proteoglycan_homolog_(Xenopus_laevis)
4	ENSG00000120337	tumor_necrosis_factor_(ligand)_superfamily_member_18
4	ENSG00000125657	tumor_necrosis_factor_(ligand)_superfamily_member_9
4	ENSG00000154914	ubiquitin_specific_peptidase_43
4	ENSG00000182179	ubiquitin-like_modifier_activating_enzyme_7
4	ENSG00000176597	UDP-GlcNAc:betaGal_beta-1, 3-N-acetylglucosaminyltransferase_5
4	ENSG00000119514	UDP-N-acetyl-alpha-D-galactosamine:polypeptide_N-acetylgalactosaminyltransferase_12_(GalNAc-T12)
4	ENSG00000115339	UDP-N-acetyl-alpha-D-galactosamine:polypeptide_N-acetylgalactosaminyltransferase_3_(GalNAc-T3)
4	ENSG00000176125	UFM1-specific_peptidase_1_(non-functional)
4	ENSG00000182625	Uncharacterized_protein
4	ENSG00000235878	Uncharacterized_protein
4	ENSG00000185022	v-maf_musculoaponeurotic_fibrosarcoma_oncogene_homolog_F_(avian)
4	ENSG00000109046	WD_repeat_and_SOCS_box_containing_1
4	ENSG00000234629	WD_repeat_domain_82_pseudogene_1
4	ENSG00000168334	xin_actin-binding_repeat_containing_1
4	ENSG00000149289	zinc_finger_CCCH-type_containing_12C
4	ENSG00000141664	zinc_finger_CCHC_domain_containing_2
4	ENSG00000206559	zinc_finger_CW_type_with_PWWP_domain_2
4	ENSG00000175048	zinc_finger_DHHC-type_containing_14
4	ENSG00000072121	zinc_finger_FYVE_domain_containing_26
4	ENSG00000196247	zinc_finger_protein_107
4	ENSG00000197134	zinc_finger_protein_257
4	ENSG00000151789	zinc_finger_protein_385D
4	ENSG00000203995	zyg-11_homolog_A_(C._elegans)
Cluster 5
5	ENSG00000162772	activating_transcription_factor_3
5	ENSG00000162433	adenylate_kinase_4
5	ENSG00000196503	ADP-ribosylation_factor-like_9
5	ENSG00000169252	adrenergic_beta-2-_receptor_surface
5	ENSG00000116194	angiopoietin-like_1
5	ENSG00000186352	ankyrin_repeat_domain_37
5	ENSG00000183831	ankyrin_repeat_domain_45
5	ENSG00000239713	apolipoprotein_B_mRNA_editing_enzyme_catalytic_polypeptide-like_3G
5	ENSG00000100342	apolipoprotein_L_1
5	ENSG00000128335	apolipoprotein_L_2
5	ENSG00000128284	apolipoprotein_L_3
5	ENSG00000221963	apolipoprotein_L_6
5	ENSG00000085563	ATP-binding_cassette_sub-family_B_(MDR/TAP)_member_1
5	ENSG00000118777	ATP-binding_cassette_sub-family_G_(WHITE)_member_2
5	ENSG00000107262	BCL2-associated_athanogene
5	ENSG00000136492	BRCA1_interacting_protein_C-terminal_helicase_1
5	ENSG00000109472	carboxypeptidase_E
5	ENSG00000079385	carcinoembryonic_antigen-related_cell_adhesion_molecule_1_(biliary_glycoprotein)
5	ENSG00000180138	casein_kinase_1_alpha_1-like
5	ENSG00000204397	caspase_recruitment_domain_family_member_16
5	ENSG00000163131	cathepsin_S
5	ENSG00000120217	CD274_molecule
5	ENSG00000004468	CD38_molecule
5	ENSG00000169248	chemokine_(C-X-C_motif)_ligand_11
5	ENSG00000161921	chemokine_(C-X-C_motif)_ligand_16
5	ENSG00000138435	cholinergic_receptor_nicotinic_alpha_1_(muscle)
5	ENSG00000230823	chromobox_homolog_1_pseudogene_1
5	ENSG00000166920	chromosome_15_open_reading_frame_48
5	ENSG00000197445	chromosome_16_open_reading_frame_47
5	ENSG00000130813	chromosome_19_open_reading_frame_66
5	ENSG00000101342	chromosome_20_open_reading_frame_118
5	ENSG00000179583	class_II_major_histocompatibility_complex_transactivator
5	ENSG00000135127	coiled-coil_domain_containing_64
5	ENSG00000169436	collagen_type_XXII_alpha_1
5	ENSG00000171860	complement_component_3a_receptor_1
5	ENSG00000243649	complement_factor_B
5	ENSG00000117266	cyclin-dependent_kinase_18
5	ENSG00000134716	cytochrome_P450_family_2_subfamily_J_polypeptide_2
5	ENSG00000137628	DEAD_(Asp-Glu-Ala-Asp)_box_polypeptide_60
5	ENSG00000181381	DEAD_(Asp-Glu-Ala-Asp)_box_polypeptide_60-like
5	ENSG00000163840	deltex_3-like_(Drosophila)
5	ENSG00000108771	DEXH_(Asp-Glu-X-His)_box_polypeptide_58
5	ENSG00000103966	EH-domain_containing_4
5	ENSG00000133106	epithelial_stromal_interaction_1_(breast)
5	ENSG00000010030	ets_variant_7
5	ENSG00000055332	eukaryotic_translation_initiation_factor_2-alpha_kinase_2
5	ENSG00000116663	F-box_protein_6
5	ENSG00000170775	G_protein-coupled_receptor_37_(endothelin_receptor_type_B-like)
5	ENSG00000144596	glutamate_receptor_interacting_protein_2
5	ENSG00000178445	glycine_dehydrogenase_(decarboxylating)
5	ENSG00000076716	glypican_4
5	ENSG00000115271	grancalcin_EF-hand_calcium_binding_protein
5	ENSG00000131979	GTP_cyclohydrolase_1
5	ENSG00000137198	guanosine_monophosphate_reductase
5	ENSG00000117228	guanylate_binding_protein_1_interferon-inducible
5	ENSG00000162654	guanylate_binding_protein_4
5	ENSG00000188290	hairy_and_enhancer_of_split_4_(Drosophila)
5	ENSG00000205940	heat_shock_protein_90kDa_alpha_(cytosolic)_class_B_member_2_pseudogene
5	ENSG00000196684	hematopoietic_SH2_domain_containing
5	ENSG00000133328	HRAS-like_suppressor_2
5	ENSG00000163565	interferon_gamma-inducible_protein_16
5	ENSG00000216490	interferon_gamma-inducible_protein_30
5	ENSG00000185885	interferon_induced_transmembrane_protein_1_(9-27)
5	ENSG00000185507	interferon_regulatory_factor_7
5	ENSG00000172183	interferon_stimulated_exonuclease_gene_20kDa
5	ENSG00000068079	interferon-induced_protein_35
5	ENSG00000152778	interferon-induced_protein_with_tetratricopeptide_repeats_5
5	ENSG00000137496	interleukin_18_binding_protein
5	ENSG00000115604	interleukin_18_receptor_1
5	ENSG00000142677	interleukin_22_receptor_alpha_1
5	ENSG00000168280	kinesin_family_member_5C
5	ENSG00000115919	kynureninase
5	ENSG00000002549	leucine_aminopeptidase_3
5	ENSG00000135363	LIM_domain_only_2_(rhombotin-like_1)
5	ENSG00000101670	lipase_endothelial
5	ENSG00000078081	lysosomal-associated_membrane_protein_3
5	ENSG00000204642	major_histocompatibility_complex_class_I_F
5	ENSG00000205364	metallothionein_1M
5	ENSG00000120539	microtubule_associated_serine/threonine_kinase-like
5	ENSG00000168404	mixed_lineage_kinase_domain-like
5	ENSG00000172936	myeloid_differentiation_primary_response_gene_(88)
5	ENSG00000123609	N-myc_(and_STAT)_interactor
5	ENSG00000084628	Na+/K+_transporting_ATPase_interacting_1
5	ENSG00000121089	NACA_family_member_3_pseudogene
5	ENSG00000168743	nephronectin
5	ENSG00000116701	neutrophil_cytosolic_factor_2
5	ENSG00000119508	nuclear_receptor_subfamily_4_group_A_member_3
5	ENSG00000167207	nucleotide-binding_oligomerization_domain_containing_2
5	ENSG00000120526	NudC_domain_containing_1
5	ENSG00000225101	olfactory_receptor_family_52_subfamily_K_member_3_pseudogene
5	ENSG00000177989	outer_dense_fiber_of_sperm_tails_3B
5	ENSG00000133401	PDZ_domain_containing_2
5	ENSG00000130589	Peroxisomal_proliferator-activated_receptor_A-interacting_complex_285_kDa_protein
5	ENSG00000141682	phorbol-12-myristate-13-acetate-induced_protein_1
5	ENSG00000188313	phospholipid_scramblase_1
5	ENSG00000105559	pleckstrin_homology_domain_containing_family_A_(phosphoinositide_binding_specific)_member_4
5	ENSG00000178685	poly_(ADP-ribose)_polymerase_family_member_10
5	ENSG00000059378	poly_(ADP-ribose)_polymerase_family_member_12
5	ENSG00000173193	poly_(ADP-ribose)_polymerase_family_member_14
5	ENSG00000138496	poly_(ADP-ribose)_polymerase_family_member_9
[truncated: 891 more rows]
