# Supplementary material for: Transcriptome Remodeling in Trypanosoma cruzi and Human Cells during Intracellular Infection
Source: PLoS Pathog. 2016 Apr 5;12(4):e1005511. doi: 10.1371/journal.ppat.1005511 (PMC4821583; doi:10.1371/journal.ppat.1005511)
Supplement: S13 Table — List of human genes arising from the intersection of two datasets: (1) the set of human fibroblast genes that are upregulated in T. cruzi infected cells at 24 hpi (from S7 Table; 838 genes) and (2) the set of primary hits from a human genome-wide siRNA screen that were identified as permissive for T. cruzi infection [119] (382 genes). (XLSX) [file ppat.1005511.s023.xlsx]

## Sheet: Sheet1
Supplementary Table S12. List of human genes from the intersected sets of upregulated human fibroblast genes at 24 hpi (from Table S6; 838 genes) with primary hits from a human genome-wide RNAi screen identified as permissive for T. cruzi infection (382 genes).
GeneID	Log2FC	Ensembl ID	Gene Name
IFI44L	6.85	ENSG00000137959	interferon-induced_protein_44-like
STAT1	3.19	ENSG00000115415	signal_transducer_and_activator_of_transcription_1,_91kDa
MASTL	2.48	ENSG00000120539	microtubule_associated_serine/threonine_kinase-like
FAM111B	2.31	ENSG00000189057	family_with_sequence_similarity_111,_member_B
DEPDC1	1.98	ENSG00000024526	DEP_domain_containing_1
GBP1	1.94	ENSG00000117228	guanylate_binding_protein_1,_interferon-inducible
RASGRP3	1.88	ENSG00000152689	RAS_guanyl_releasing_protein_3
GCH1	1.87	ENSG00000131979	GTP_cyclohydrolase_1
TM4SF1	1.75	ENSG00000169908	transmembrane_4_L_six_family_member_1
FZD8	1.57	ENSG00000177283	frizzled_family_receptor_8
KIF23	1.45	ENSG00000137807	kinesin_family_member_23
ZCCHC5	1.41	ENSG00000179300	zinc_finger,_CCHC_domain_containing_5
PODXL	1.38	ENSG00000128567	podocalyxin-like
